# Supplementary material for: Transcriptome Profile Analysis of Winter Rapeseed (Brassica napus L.) in Response to Freezing Stress, Reveal Potentially Connected Events to Freezing Stress
Source: Int J Mol Sci. 2019 Jun 5;20(11):2771. doi: 10.3390/ijms20112771 (PMC6600501; doi:10.3390/ijms20112771)
Supplement: Supplementary file 1 [file ijms-20-02771-s001.zip]

Archive with 33 entries (32 files):
- 5.29 addition file/
- 5.29 addition file/Figure S10_Heat map of DEGs enriched  in Environmental adaptation.xlsx.jpg
- 5.29 addition file/Figure S11.pdf
- 5.29 addition file/Figure S1_correlations value of each repetition.jpg
- 5.29 addition file/Figure S2_KEGG classification of all DEGs..jpg
- 5.29 addition file/Figure S3_Heat map of DEGs enriched  in  Amino acid metabolism pathway .xlsx.jpg
- 5.29 addition file/Figure S4_Heat map of DEGs enriched  in Lipid metabolism.xlsx.jpg
- 5.29 addition file/Figure S5_Heat map of DEGs enriched  in Transport and catabolism.xlsx.jpg
- 5.29 addition file/Figure S6_Hea tmap of DEGs enriched  in Biosynthesis of other secondary metabolites.xlsx.jpg
- 5.29 addition file/Figure S7_Heat map of DEGs enriched  in Carbohydrate metabolism.xlsx.jpg
- 5.29 addition file/Figure S8_Heat map of DEGs enriched  in genetic information processing.xlsx.jpg
- 5.29 addition file/Figure S9_Heat map of DEGs enriched  in Signal transduction.xlsx.jpg
- 5.29 addition file/Table_S1.xlsx
- 5.29 addition file/Table_S10.xlsx
- 5.29 addition file/Table_S11.xlsx
- 5.29 addition file/Table_S12.xlsx
- 5.29 addition file/Table_S13.xlsx
- 5.29 addition file/Table_S14.xlsx
- 5.29 addition file/Table_S15.xlsx
- 5.29 addition file/Table_S16.xlsx
- 5.29 addition file/Table_S17.xlsx
- 5.29 addition file/Table_S18.xlsx
- 5.29 addition file/Table_S19.xlsx
- 5.29 addition file/Table_S2.xlsx
- 5.29 addition file/Table_S20.xlsx
- 5.29 addition file/Table_S21.xlsx
- 5.29 addition file/Table_S3.xlsx
- 5.29 addition file/Table_S4.xlsx
- 5.29 addition file/Table_S5.xlsx
- 5.29 addition file/Table_S6.xlsx
- 5.29 addition file/Table_S7.xlsx
- 5.29 addition file/Table_S8.xlsx
- 5.29 addition file/Table_S9.xlsx
