# Supplementary material for: Transcriptome Profile Analysis of Winter Rapeseed (Brassica napus L.) in Response to Freezing Stress, Reveal Potentially Connected Events to Freezing Stress
Source: Int J Mol Sci. 2019 Jun 5;20(11):2771. doi: 10.3390/ijms20112771 (PMC6600501; doi:10.3390/ijms20112771)
Supplement: Supplementary file 1 [file ijms-20-02771-s001.zip › 5.29 addition file/Table_S1.xlsx]

## Sheet: Sheet1
					Table S2 Statistical table of sequencing data
Samples	Clean reads	Clean bases	GC Content	%≥Q30	Total Reads	Mapped Reads	Uniq Mapped Reads	Multiple Map Reads	Reads Map to '+'	Reads Map to '-'
0h-1	20990410	6282680810	0.4768	0.9293	41980820	32,500,884 (77.42%)	29,933,189 (71.30%)	2,567,695 (6.12%)	14,314,502 (34.10%)	15,805,335 (37.65%)
0h-2	29284313	8758907664	0.4747	0.9319	58568626	45,830,844 (78.25%)	42,161,136 (71.99%)	3,669,708 (6.27%)	19,814,967 (33.83%)	22,246,624 (37.98%)
0h-3	21929265	6556018102	0.476	0.9248	43858530	33,886,819 (77.26%)	31,183,089 (71.10%)	2,703,730 (6.16%)	15,379,021 (35.07%)	16,518,284 (37.66%)
1h-1	22461666	6714483396	0.4778	0.9365	44923332	35,123,849 (78.19%)	32,625,881 (72.63%)	2,497,968 (5.56%)	15,948,346 (35.50%)	17,127,206 (38.13%)
1h-2	24220855	7244988340	0.4757	0.934	48441710	37,397,927 (77.20%)	34,716,512 (71.67%)	2,681,415 (5.54%)	16,817,466 (34.72%)	18,222,720 (37.62%)
1h-3	23069831	6902688252	0.4759	0.9311	46139662	35,416,197 (76.76%)	32,832,711 (71.16%)	2,583,486 (5.60%)	16,200,981 (35.11%)	17,281,781 (37.46%)
3h-1	23471875	7004828040	0.4764	0.9311	46943750	36,464,683 (77.68%)	33,792,674 (71.99%)	2,672,009 (5.69%)	16,573,759 (35.31%)	17,795,051 (37.91%)
3h-2	24671185	7363019054	0.4733	0.9355	49342370	38,543,406 (78.11%)	35,797,751 (72.55%)	2,745,655 (5.56%)	17,708,505 (35.89%)	18,830,029 (38.16%)
3h-3	25661385	7673028670	0.4765	0.9352	51322770	40,209,275 (78.35%)	37,391,291 (72.86%)	2,817,984 (5.49%)	18,318,322 (35.69%)	19,637,986 (38.26%)
24h-1	24081857	7204139648	0.4729	0.9341	48163714	37,654,213 (78.18%)	34,795,495 (72.24%)	2,858,718 (5.94%)	16,234,692 (33.71%)	18,303,852 (38.00%)
24h-2	27172696	8129099368	0.4757	0.9359	54345392	42,186,889 (77.63%)	38,858,733 (71.50%)	3,328,156 (6.12%)	16,982,224 (31.25%)	20,416,493 (37.57%)
24h-3	25637069	7659133932	0.4738	0.9344	51274138	40,164,407 (78.33%)	37,024,808 (72.21%)	3,139,599 (6.12%)	16,390,848 (31.97%)	19,464,372 (37.96%)
