# Supplementary material for: Transcriptome Profile Analysis of Winter Rapeseed (Brassica napus L.) in Response to Freezing Stress, Reveal Potentially Connected Events to Freezing Stress
Source: Int J Mol Sci. 2019 Jun 5;20(11):2771. doi: 10.3390/ijms20112771 (PMC6600501; doi:10.3390/ijms20112771)
Supplement: Supplementary file 1 [file ijms-20-02771-s001.zip › 5.29 addition file/Table_S10.xlsx]

## Sheet: 1h_vs_0h_KEGG
Table S9 KEGG pathway enrichment of the differentially expressed genes at 1 h freezing stress
#KEGG_n	144	KEGG_N	18862
#Pathway	ko_ID	Selected_gene_in_Pathway	AllGene_in_Pathway	Selected_gene_in_All_pathways	AllGene_in_All_pathways	Gene_id	KEGG_Orthology
Brassinosteroid biosynthesis	ko00905	2	44	144	18862	BnaA05g00940D;BnaAnng21530D	K15639+K12640
SNARE interactions in vesicular transport	ko04130	1	180	144	18862	BnaC05g41390D	K08486
Linoleic acid metabolism	ko00591	1	45	144	18862	BnaA10g26130D	K14674
Biosynthesis of unsaturated fatty acids	ko01040	1	163	144	18862	BnaCnng10030D	K00507
Pyruvate metabolism	ko00620	2	340	144	18862	BnaC01g04140D;BnaC08g44630D	K00128+K01069
Butanoate metabolism	ko00650	1	82	144	18862	BnaA06g19240D	K01580
Fatty acid elongation	ko00062	2	101	144	18862	BnaA09g44160D;BnaC08g36720D	K15397+K15397
Carbon metabolism	ko01200	6	984	144	18862	BnaA03g30400D;BnaA04g12130D;BnaA07g10020D;BnaC03g70970D;BnaC08g35820D;BnaCnng45600D	K01754+K01623+K14272+K00640+K01623+K00121
Valine, leucine and isoleucine biosynthesis	ko00290	1	106	144	18862	BnaA03g30400D	K01754
Glycerophospholipid metabolism	ko00564	5	348	144	18862	BnaA05g22260D;BnaA07g22620D;BnaA10g26130D;BnaC05g35500D;BnaC06g23520D	K05929+K05929+K14674+K05929+K05929
Lysine degradation	ko00310	1	124	144	18862	BnaC01g04140D	K00128
Ribosome	ko03010	1	1383	144	18862	BnaC07g14360D	K02920
Ubiquinone and other terpenoid-quinone biosynthesis	ko00130	1	146	144	18862	BnaA07g22090D	K02552
Steroid biosynthesis	ko00100	6	135	144	18862	BnaA01g02510D;BnaA02g37020D;BnaA10g26130D;BnaC01g03770D;BnaC09g04540D;Brassica_napus_newGene_387	K00801+K00511+K14674+K00801+K00511+K00559
Glycolysis / Gluconeogenesis	ko00010	5	451	144	18862	BnaA01g15080D;BnaA04g12130D;BnaC01g04140D;BnaC08g35820D;BnaCnng45600D	K01792+K01623+K00128+K01623+K00121
Selenocompound metabolism	ko00450	1	79	144	18862	BnaC01g22950D	K13811
Protein export	ko03060	1	227	144	18862	BnaA05g17060D	K03106
Glycerolipid metabolism	ko00561	3	245	144	18862	BnaA03g17410D;BnaA10g26130D;BnaC01g04140D	K00011+K14674+K00128
Flavonoid biosynthesis	ko00941	2	94	144	18862	BnaA02g13460D;BnaA09g34840D	K00588+K01859
Photosynthesis - antenna proteins	ko00196	6	76	144	18862	BnaA03g37990D;BnaA06g31910D;BnaC03g44110D;BnaC04g10770D;BnaC07g24660D;BnaC09g01520D	K08913+K08913+K08913+K08912+K08913+K08913
Cyanoamino acid metabolism	ko00460	3	265	144	18862	BnaA07g05140D;BnaA07g08740D;BnaCnng00020D	K01188+K01188+K01188
Arginine and proline metabolism	ko00330	6	349	144	18862	BnaA04g22810D;BnaA04g24770D;BnaA06g39660D;BnaA09g35230D;BnaC01g04140D;BnaC04g46630D	K12657+K17839+K00318+K12657+K00128+K12657
Histidine metabolism	ko00340	1	85	144	18862	BnaC01g04140D	K00128
Oxidative phosphorylation	ko00190	2	651	144	18862	BnaA02g33520D;BnaC02g42250D	K01535+K01535
alpha-Linolenic acid metabolism	ko00592	2	161	144	18862	BnaA10g26130D;BnaC07g32980D	K14674+K10528
Carbon fixation in photosynthetic organisms	ko00710	3	300	144	18862	BnaA04g12130D;BnaA07g10020D;BnaC08g35820D	K01623+K14272+K01623
Fructose and mannose metabolism	ko00051	3	246	144	18862	BnaA03g17410D;BnaA04g12130D;BnaC08g35820D	K00011+K01623+K01623
Degradation of aromatic compounds	ko01220	1	31	144	18862	BnaCnng45600D	K00121
Nitrogen metabolism	ko00910	1	147	144	18862	BnaA07g20840D	K10534
Ascorbate and aldarate metabolism	ko00053	2	138	144	18862	BnaA03g48310D;BnaC01g04140D	K14190+K00128
Fatty acid degradation	ko00071	4	164	144	18862	BnaC01g04140D;BnaC05g45860D;BnaC09g11030D;BnaCnng45600D	K00128+K01897+K01897+K00121
Galactose metabolism	ko00052	3	216	144	18862	BnaA03g17410D;BnaA08g24600D;BnaC08g15730D	K00011+K01784+K01784
RNA transport	ko03013	2	690	144	18862	BnaC03g35180D;BnaC04g29680D	K03754+K03236
Fatty acid metabolism	ko01212	3	328	144	18862	BnaC05g45860D;BnaC09g11030D;BnaCnng10030D	K01897+K01897+K00507
Glutathione metabolism	ko00480	4	363	144	18862	BnaA03g21970D;BnaC03g30880D;BnaCnng47740D;BnaCnng76180D	K00799+K00799+K00799+K00799
Porphyrin and chlorophyll metabolism	ko00860	2	160	144	18862	BnaA10g08760D;BnaC08g05120D	K13600+K13600
Biosynthesis of amino acids	ko01230	9	1026	144	18862	BnaA03g30400D;BnaA04g12130D;BnaA04g22810D;BnaA07g10020D;BnaA09g35230D;BnaC01g08620D;BnaC03g70970D;BnaC04g46630D;BnaC08g35820D	K01754+K01623+K12657+K14272+K12657+K01733+K00640+K12657+K01623
Ether lipid metabolism	ko00565	1	97	144	18862	BnaA10g26130D	K14674
beta-Alanine metabolism	ko00410	3	175	144	18862	BnaA04g24770D;BnaA06g19240D;BnaC01g04140D	K17839+K01580+K00128
Circadian rhythm - plant	ko04712	9	141	144	18862	BnaA02g32550D;BnaA06g26980D;BnaA06g37850D;BnaA09g04840D;BnaAnng24480D;BnaC05g07080D;BnaC05g18020D;BnaC07g29960D;BnaCnng03230D	K12130+K12130+K12126+K12130+K16222+K12126+K12124+K12130+K12129
Sesquiterpenoid and triterpenoid biosynthesis	ko00909	4	54	144	18862	BnaA01g02510D;BnaA02g37020D;BnaC01g03770D;BnaC09g04540D	K00801+K00511+K00801+K00511
Vitamin B6 metabolism	ko00750	1	40	144	18862	BnaC01g08620D	K01733
Phagosome	ko04145	2	417	144	18862	BnaA09g48890D;BnaC08g43170D	K08057+K08057
Glycine, serine and threonine metabolism	ko00260	4	301	144	18862	BnaA03g30400D;BnaA03g31030D;BnaA07g10020D;BnaC01g08620D	K01754+K00827+K14272+K01733
Cysteine and methionine metabolism	ko00270	3	378	144	18862	BnaA01g00270D;BnaA02g22360D;BnaC03g70970D	K01762+K08967+K00640
Pentose phosphate pathway	ko00030	2	209	144	18862	BnaA04g12130D;BnaC08g35820D	K01623+K01623
Pentose and glucuronate interconversions	ko00040	5	366	144	18862	BnaA03g17410D;BnaA09g06500D;BnaC01g04140D;BnaC05g01440D;BnaCnng15740D	K00011+K01728+K00128+K01051+K01728
2-Oxocarboxylic acid metabolism	ko01210	1	290	144	18862	BnaA07g10020D	K14272
Spliceosome	ko03040	4	792	144	18862	BnaA01g30490D;BnaA03g32320D;BnaC01g38510D;BnaC03g37680D	K03283+K03283+K03283+K03283
Peroxisome	ko04146	3	335	144	18862	BnaC05g45860D;BnaC09g11030D;BnaCnng46690D	K01897+K01897+K00106
Tyrosine metabolism	ko00350	1	155	144	18862	BnaCnng45600D	K00121
Sulfur metabolism	ko00920	2	147	144	18862	BnaC01g22950D;BnaC03g70970D	K13811+K00640
Limonene and pinene degradation	ko00903	5	145	144	18862	BnaA06g16600D;BnaC01g01580D;BnaC01g04140D;BnaC07g23470D;BnaC09g01090D	K00517+K00517+K00128+K00517+K00517
Tropane, piperidine and pyridine alkaloid biosynthesis	ko00960	2	155	144	18862	BnaA05g12670D;BnaC03g26330D	K08081+K08081
Terpenoid backbone biosynthesis	ko00900	2	230	144	18862	BnaA01g02780D;BnaC06g38940D	K03527+K05356
Nicotinate and nicotinamide metabolism	ko00760	1	62	144	18862	BnaA03g36020D	K00858
Alanine, aspartate and glutamate metabolism	ko00250	3	248	144	18862	BnaA03g31030D;BnaA06g19240D;BnaA07g10020D	K00827+K01580+K14272
Amino sugar and nucleotide sugar metabolism	ko00520	7	499	144	18862	BnaA03g20310D;BnaA03g32280D;BnaA03g37120D;BnaA08g24600D;BnaC05g40680D;BnaC08g15730D;BnaC09g51720D	K01183+K01183+K08679+K01784+K01183+K01784+K01183
Taurine and hypotaurine metabolism	ko00430	1	80	144	18862	BnaA06g19240D	K01580
Plant-pathogen interaction	ko04626	4	772	144	18862	BnaA03g34520D;BnaA05g01380D;BnaC03g31720D;Brassica_napus_newGene_1148	K13436+K05391+K05391+K09487
Arachidonic acid metabolism	ko00590	1	78	144	18862	BnaA10g26130D	K14674
Valine, leucine and isoleucine degradation	ko00280	1	172	144	18862	BnaC01g04140D	K00128
Caffeine metabolism	ko00232	1	7	144	18862	BnaCnng46690D	K00106
Carotenoid biosynthesis	ko00906	5	114	144	18862	BnaA01g09900D;BnaA04g16900D;BnaA05g20890D;BnaC03g08260D;BnaC07g35800D	K09840+K09843+K09843+K02291+K09843
Tryptophan metabolism	ko00380	5	154	144	18862	BnaA09g26590D;BnaAnng35370D;BnaC01g04140D;BnaCnng53320D;BnaCnng59950D	K01237+K01237+K00128+K01237+K01237
Purine metabolism	ko00230	5	591	144	18862	BnaA03g44400D;BnaC01g22950D;BnaC04g55480D;BnaC09g22450D;BnaCnng46690D	K02083+K13811+K00942+K01466+K00106
Stilbenoid, diarylheptanoid and gingerol biosynthesis	ko00945	5	152	144	18862	BnaA02g13460D;BnaA06g16600D;BnaC01g01580D;BnaC07g23470D;BnaC09g01090D	K00588+K00517+K00517+K00517+K00517
mRNA surveillance pathway	ko03015	1	537	144	18862	BnaA05g12640D	K06269
Phenylalanine metabolism	ko00360	2	429	144	18862	BnaA02g13460D;BnaA09g42660D	K00588+K00430
Regulation of autophagy	ko04140	1	128	144	18862	BnaC09g45580D	K07198
Ribosome biogenesis in eukaryotes	ko03008	1	378	144	18862	BnaC04g00990D	K14566
Protein processing in endoplasmic reticulum	ko04141	9	844	144	18862	BnaA01g30490D;BnaA03g24280D;BnaA03g32320D;BnaA09g48890D;BnaC01g38510D;BnaC03g37680D;BnaC04g54520D;BnaC08g43170D;Brassica_napus_newGene_1148	K03283+K13993+K03283+K08057+K03283+K03283+K13993+K08057+K09487
Phenylpropanoid biosynthesis	ko00940	10	650	144	18862	BnaA01g05120D;BnaA02g00060D;BnaA02g13460D;BnaA07g05140D;BnaA07g08740D;BnaA09g42660D;BnaC03g14720D;BnaC03g61130D;BnaC07g48680D;BnaCnng00020D	K13066+K09756+K00588+K01188+K01188+K00430+K13066+K00083+K13066+K01188
Glyoxylate and dicarboxylate metabolism	ko00630	1	297	144	18862	BnaA07g10020D	K14272
Endocytosis	ko04144	4	573	144	18862	BnaA01g30490D;BnaA03g32320D;BnaC01g38510D;BnaC03g37680D	K03283+K03283+K03283+K03283
Starch and sucrose metabolism	ko00500	6	795	144	18862	BnaA03g37120D;BnaA07g05140D;BnaA07g08740D;BnaA09g00710D;BnaC05g01440D;BnaCnng00020D	K08679+K01188+K01188+K00695+K01051+K01188
Ubiquitin mediated proteolysis	ko04120	2	576	144	18862	BnaAnng08500D;BnaCnng57130D	K10144+K03875
Plant hormone signal transduction	ko04075	15	1208	144	18862	BnaA01g04710D;BnaA03g36950D;BnaA06g35910D;BnaA06g37850D;BnaA09g18200D;BnaA09g37540D;BnaA10g26670D;BnaAnng18240D;BnaC05g07080D;BnaC07g19530D;BnaC07g34880D;BnaC08g29580D;BnaCnng63870D;BnaCnng65670D;BnaCnng68300D	K14484+K14484+K13422+K12126+K13422+K16189+K14513+K14503+K12126+K13422+K14496+K16189+K14484+K13464+K14494
Fatty acid biosynthesis	ko00061	2	173	144	18862	BnaC05g45860D;BnaC09g11030D	K01897+K01897

## Sheet: 3h_vs_0h_KEGG
Table S9 KEGG pathway enrichment of the differentially expressed genes at 3 h freezing stress
#KEGG_n	518	KEGG_N	18862
#Pathway	ko_ID	Selected_gene_in_Pathway	AllGene_in_Pathway	Selected_gene_in_All_pathways	AllGene_in_All_pathways	Gene_id	KEGG_Orthology
Alanine, aspartate and glutamate metabolism	ko00250	7	248	518	18862	BnaA03g31030D;BnaA05g22420D;BnaA06g19240D;BnaA07g10020D;BnaA08g29950D;BnaC03g53730D;BnaC08g07930D	K00827+K01915+K01580+K14272+K01915+K01953+K01915
Linoleic acid metabolism	ko00591	8	45	518	18862	BnaA07g24880D;BnaA07g38540D;BnaA10g26130D;BnaAnng34320D;BnaC05g30190D;BnaC06g26190D;BnaCnng38640D;BnaCnng78230D	K00454+K00454+K14674+K00454+K15718+K00454+K00454+K00454
Limonene and pinene degradation	ko00903	6	145	518	18862	BnaA02g27860D;BnaA06g16600D;BnaC03g53360D;BnaC07g23470D;BnaC09g01090D;BnaCnng09450D	K00517+K00517+K00128+K00517+K00517+K00517
Nicotinate and nicotinamide metabolism	ko00760	2	62	518	18862	BnaA03g36020D;BnaC03g41860D	K00858+K00858
Other glycan degradation	ko00511	5	53	518	18862	BnaA01g02860D;BnaA07g25350D;BnaAnng14060D;BnaC01g04120D;BnaC04g27780D	K15923+K12373+K01206+K15923+K12309
Purine metabolism	ko00230	8	591	518	18862	BnaA02g13280D;BnaA07g06460D;BnaA09g36860D;BnaA10g26640D;BnaAnng38860D;BnaC02g17390D;BnaC04g55480D;Brassica_napus_newGene_4963	K02321+K00365+K00942+K00856+K03006+K02321+K00942+K03006
Valine, leucine and isoleucine degradation	ko00280	5	172	518	18862	BnaA08g00900D;BnaA09g18440D;BnaC03g53360D;BnaC09g20370D;BnaC09g21030D	K14085+K00626+K00128+K00626+K00249
DNA replication	ko03030	7	600	518	18862	BnaA02g13280D;BnaA03g38130D;BnaA09g05560D;BnaA10g27860D;BnaAnng10190D;BnaC02g17390D;BnaCnng58270D	K02321+K02209+K07466+K02540+K02542+K02321+K02542
Protein processing in endoplasmic reticulum	ko04141	24	844	518	18862	BnaA01g14590D;BnaA01g30490D;BnaA03g24280D;BnaA03g32320D;BnaA04g17210D;BnaA06g18100D;BnaA07g30000D;BnaA08g23680D;BnaA09g48890D;BnaA10g20610D;BnaA10g26760D;BnaC01g38510D;BnaC03g37680D;BnaC03g77150D;BnaC04g54520D;BnaC05g12250D;BnaC07g24970D;BnaC08g16850D;BnaC08g17300D;BnaC08g24320D;BnaC08g42820D;BnaC08g43170D;BnaC09g44630D;BnaCnng31740D	K10636+K03283+K13993+K03283+K14004+K13993+K10950+K03283+K08057+K13993+K09523+K03283+K03283+K03347+K13993+K03283+K09562+K03283+K04554+K13525+K09490+K08057+K13993+K10666
Stilbenoid, diarylheptanoid and gingerol biosynthesis	ko00945	6	152	518	18862	BnaA02g27860D;BnaA03g14010D;BnaA06g16600D;BnaC07g23470D;BnaC09g01090D;BnaCnng09450D	K00517+K00487+K00517+K00517+K00517+K00517
Isoquinoline alkaloid biosynthesis	ko00950	9	101	518	18862	BnaA01g13280D;BnaA02g21420D;BnaA03g54620D;BnaA08g10680D;BnaAnng37410D;BnaC01g09790D;BnaC01g15060D;BnaC02g28390D;BnaC03g65240D	K00815+K00276+K00276+K00815+K00815+K01592+K00815+K00276+K00815
Glycosphingolipid biosynthesis - globo series	ko00603	1	37	518	18862	BnaA07g25350D	K12373
Phenylpropanoid biosynthesis	ko00940	24	650	518	18862	BnaA01g05120D;BnaA01g20660D;BnaA02g00060D;BnaA03g14010D;BnaA04g21240D;BnaA04g25720D;BnaA05g07370D;BnaA06g16150D;BnaA07g05140D;BnaA09g08390D;BnaA09g33560D;BnaA10g03280D;BnaA10g14610D;BnaC01g06770D;BnaC01g25860D;BnaC03g61130D;BnaC04g08190D;BnaC06g26980D;BnaC07g14640D;BnaC07g22990D;BnaC08g24360D;BnaC09g48850D;BnaCnng00020D;BnaCnng52250D	K13066+K00430+K09756+K00487+K10775+K01188+K10775+K00430+K01188+K00430+K10775+K00430+K05349+K13066+K00430+K00083+K10775+K01904+K13066+K01188+K10775+K00430+K01188+K10775
RNA transport	ko03013	5	690	518	18862	BnaA02g03970D;BnaA04g17210D;BnaA10g09260D;BnaA10g27040D;BnaAnng40710D	K03259+K14004+K03113+K12881+K14298
Proteasome	ko03050	2	258	518	18862	BnaC07g47640D;BnaCnng69690D	K03029+K06699
Tyrosine metabolism	ko00350	11	155	518	18862	BnaA01g13280D;BnaA02g21420D;BnaA03g54620D;BnaA08g10680D;BnaA09g49870D;BnaAnng37410D;BnaC01g09790D;BnaC01g15060D;BnaC02g28390D;BnaC03g65240D;BnaC06g37860D	K00815+K00276+K00276+K00815+K00457+K00815+K01592+K00815+K00276+K00815+K18857
Biosynthesis of unsaturated fatty acids	ko01040	1	163	518	18862	BnaCnng10030D	K00507
Biosynthesis of amino acids	ko01230	31	1026	518	18862	BnaA01g13280D;BnaA03g30400D;BnaA04g12130D;BnaA04g22810D;BnaA05g03050D;BnaA05g05760D;BnaA05g22420D;BnaA07g10020D;BnaA08g00140D;BnaA08g00900D;BnaA08g10680D;BnaA08g22970D;BnaA08g29950D;BnaA09g35230D;BnaA10g24820D;BnaAnng22230D;BnaAnng37410D;BnaC01g15060D;BnaC02g13450D;BnaC02g20560D;BnaC03g65240D;BnaC03g70970D;BnaC04g05620D;BnaC04g46630D;BnaC04g52580D;BnaC07g10890D;BnaC08g07930D;BnaC08g17520D;BnaC08g…	K00815+K01754+K01623+K12657+K01647+K12657+K01915+K14272+K00640+K14085+K00815+K00058+K01915+K12657+K01657+K01681+K00815+K00815+K00928+K01807+K00815+K00640+K12657+K12657+K01647+K01658+K01915+K00058+K01623+K01620+K01783
Ubiquitin mediated proteolysis	ko04120	7	576	518	18862	BnaA02g31910D;BnaAnng08500D;BnaAnng20880D;BnaC02g48590D;BnaC03g77150D;BnaC08g17300D;BnaCnng57130D	K10144+K10144+K10592+K10144+K03347+K04554+K03875
Galactose metabolism	ko00052	7	216	518	18862	BnaA03g17410D;BnaA08g24600D;BnaC04g27780D;BnaC05g09640D;BnaC08g15730D;BnaC08g28500D;BnaCnng63310D	K00011+K01784+K12309+K01193+K01784+K06617+K18819
Folate biosynthesis	ko00790	1	71	518	18862	BnaA03g14790D	K03639
N-Glycan biosynthesis	ko00510	3	182	518	18862	BnaA03g36480D;BnaA07g38690D;BnaA08g24480D	K01001+K00737+K00737
mRNA surveillance pathway	ko03015	4	537	518	18862	BnaA07g25880D;BnaA10g27040D;BnaC06g27490D;Brassica_napus_newGene_1327	K14400+K12881+K14400+K06100
Glycolysis / Gluconeogenesis	ko00010	8	451	518	18862	BnaA01g15080D;BnaA04g12130D;BnaA08g00900D;BnaC01g17810D;BnaC03g53360D;BnaC06g37860D;BnaC06g42870D;BnaC08g35820D	K01792+K01623+K14085+K01792+K00128+K18857+K01792+K01623
Cutin, suberine and wax biosynthesis	ko00073	3	103	518	18862	BnaA01g03200D;BnaA05g10200D;BnaC04g11110D	K13356+K17991+K17991
alpha-Linolenic acid metabolism	ko00592	10	161	518	18862	BnaA07g24880D;BnaA07g38540D;BnaA09g44740D;BnaA10g26130D;BnaAnng34320D;BnaC06g26190D;BnaC06g37860D;BnaC07g32980D;BnaCnng38640D;BnaCnng78230D	K00454+K00454+K05894+K14674+K00454+K00454+K18857+K10528+K00454+K00454
Pentose phosphate pathway	ko00030	6	209	518	18862	BnaA03g04190D;BnaA04g12130D;BnaC02g20560D;BnaC03g05780D;BnaC08g35820D;Brassica_napus_newGene_2311	K00036+K01623+K01807+K00036+K01623+K01783
Citrate cycle (TCA cycle)	ko00020	4	255	518	18862	BnaA05g03050D;BnaA09g03340D;BnaAnng22230D;BnaC04g52580D	K01647+K01648+K01681+K01647
Nucleotide excision repair	ko03420	1	632	518	18862	BnaA09g05560D	K07466
Caffeine metabolism	ko00232	1	7	518	18862	BnaA07g06460D	K00365
Phenylalanine, tyrosine and tryptophan biosynthesis	ko00400	7	199	518	18862	BnaA01g13280D;BnaA08g10680D;BnaA10g24820D;BnaAnng37410D;BnaC01g15060D;BnaC03g65240D;BnaC07g10890D	K00815+K00815+K01657+K00815+K00815+K00815+K01658
Carbon fixation in photosynthetic organisms	ko00710	6	300	518	18862	BnaA02g35010D;BnaA04g12130D;BnaA07g10020D;BnaC02g20560D;BnaC08g35820D;Brassica_napus_newGene_2311	K00029+K01623+K14272+K01807+K01623+K01783
Mismatch repair	ko03430	2	550	518	18862	BnaA09g05560D;BnaC01g30070D	K07466+K08737
Glycerophospholipid metabolism	ko00564	13	348	518	18862	BnaA04g03890D;BnaA05g22260D;BnaA07g01550D;BnaA07g22620D;BnaA07g29470D;BnaA10g04680D;BnaA10g26130D;BnaC02g01400D;BnaC04g25830D;BnaC05g35500D;BnaC06g23520D;BnaC06g32670D;Brassica_napus_newGene_1425	K00995+K05929+K00901+K05929+K14156+K01114+K14674+K00901+K00995+K05929+K05929+K14156+K13508
Fructose and mannose metabolism	ko00051	5	246	518	18862	BnaA03g17410D;BnaA04g12130D;BnaC02g17950D;BnaC04g05640D;BnaC08g35820D	K00011+K01623+K00895+K00966+K01623
Fatty acid biosynthesis	ko00061	3	173	518	18862	BnaA09g42770D;BnaC05g45860D;BnaC09g11030D	K02372+K01897+K01897
Tryptophan metabolism	ko00380	7	154	518	18862	BnaA08g00900D;BnaA09g18440D;BnaA09g26590D;BnaC03g53360D;BnaC09g20370D;BnaCnng59950D;Brassica_napus_newGene_1639	K14085+K00626+K01237+K00128+K00626+K01237+K01237
Brassinosteroid biosynthesis	ko00905	4	44	518	18862	BnaA05g00940D;BnaAnng21530D;BnaC04g52050D;BnaC07g25950D	K15639+K12640+K15639+K12640
Basal transcription factors	ko03022	1	194	518	18862	BnaC07g38900D	K03123
Vitamin B6 metabolism	ko00750	1	40	518	18862	BnaA02g06220D	K08681
Pentose and glucuronate interconversions	ko00040	25	366	518	18862	BnaA01g31480D;BnaA03g17410D;BnaA05g14130D;BnaA05g25150D;BnaA05g30530D;BnaA06g22590D;BnaA08g11860D;BnaA08g14630D;BnaA08g28010D;BnaA09g06500D;BnaA09g55050D;BnaA10g01400D;BnaA10g02830D;BnaAnng20820D;BnaC03g53360D;BnaC03g74840D;BnaC05g01440D;BnaC05g39340D;BnaC05g44980D;BnaC05g48970D;BnaC08g00880D;BnaC08g25770D;BnaCnng15740D;BnaCnng60750D;Brassica_napus_newGene_2311	K01051+K00011+K01051+K01051+K01728+K01728+K01051+K01728+K01728+K01728+K01728+K01051+K01728+K01051+K00128+K01728+K01051+K01051+K01728+K01728+K01728+K01728+K01728+K01051+K01783
Carbon metabolism	ko01200	19	984	518	18862	BnaA02g35010D;BnaA03g04190D;BnaA03g30400D;BnaA04g12130D;BnaA05g03050D;BnaA07g10020D;BnaA08g00140D;BnaA08g22970D;BnaA09g18440D;BnaAnng22230D;BnaC02g20560D;BnaC03g05780D;BnaC03g70970D;BnaC04g52580D;BnaC08g17520D;BnaC08g35820D;BnaC09g20370D;BnaC09g21030D;Brassica_napus_newGene_2311	K00029+K00036+K01754+K01623+K01647+K14272+K00640+K00058+K00626+K01681+K01807+K00036+K00640+K01647+K00058+K01623+K00626+K00249+K01783
Ether lipid metabolism	ko00565	2	97	518	18862	BnaA10g04680D;BnaA10g26130D	K01114+K14674
Valine, leucine and isoleucine biosynthesis	ko00290	1	106	518	18862	BnaA03g30400D	K01754
Plant-pathogen interaction	ko04626	40	772	518	18862	BnaA01g20340D;BnaA01g24320D;BnaA01g31850D;BnaA03g17820D;BnaA03g19320D;BnaA03g26780D;BnaA04g02760D;BnaA04g22040D;BnaA04g25000D;BnaA06g38470D;BnaA07g12770D;BnaA07g22640D;BnaA07g30990D;BnaA07g32970D;BnaA09g00120D;BnaA09g03360D;BnaA09g20300D;BnaA09g36820D;BnaA09g37690D;BnaA10g26030D;BnaAnng10070D;BnaC01g18050D;BnaC01g38680D;BnaC03g21360D;BnaC03g23130D;BnaC04g00430D;BnaC04g01850D;BnaC04g06800D;BnaC05g…	K18875+K13448+K13448+K13424+K02183+K05391+K02183+K13424+K13448+K13448+K13412+K04368+K13448+K13448+K13425+K02183+K13412+K13412+K13436+K13448+K13448+K13459+K13448+K13424+K02183+K13436+K13448+K13424+K13448+K13436+K13448+K04368+K13412+K13448+K00864+K13412+K13448+K13436+K02183+K13425
Cyanoamino acid metabolism	ko00460	5	265	518	18862	BnaA04g25720D;BnaA07g05140D;BnaA10g14610D;BnaC07g22990D;BnaCnng00020D	K01188+K01188+K05349+K01188+K01188
Phenylalanine metabolism	ko00360	23	429	518	18862	BnaA01g13280D;BnaA01g20660D;BnaA02g21420D;BnaA03g14010D;BnaA03g54620D;BnaA04g21240D;BnaA05g07370D;BnaA06g16150D;BnaA08g10680D;BnaA09g08390D;BnaA09g33560D;BnaA09g49870D;BnaA10g03280D;BnaAnng37410D;BnaC01g15060D;BnaC01g25860D;BnaC02g28390D;BnaC03g65240D;BnaC04g08190D;BnaC06g26980D;BnaC08g24360D;BnaC09g48850D;BnaCnng52250D	K00815+K00430+K00276+K00487+K00276+K10775+K10775+K00430+K00815+K00430+K10775+K00457+K00430+K00815+K00815+K00430+K00276+K00815+K10775+K01904+K10775+K00430+K10775
Ubiquinone and other terpenoid-quinone biosynthesis	ko00130	8	146	518	18862	BnaA01g13280D;BnaA03g14010D;BnaA08g10680D;BnaA09g49870D;BnaAnng37410D;BnaC01g15060D;BnaC03g65240D;BnaC06g26980D	K00815+K00487+K00815+K00457+K00815+K00815+K00815+K01904
RNA polymerase	ko03020	2	168	518	18862	BnaAnng38860D;Brassica_napus_newGene_4963	K03006+K03006
Photosynthesis - antenna proteins	ko00196	10	76	518	18862	BnaA03g24350D;BnaA03g37990D;BnaA03g60230D;BnaA06g31910D;BnaA09g02120D;BnaC03g44110D;BnaC07g24660D;BnaC08g25680D;BnaC09g01520D;BnaCnng04230D	K08916+K08913+K08909+K08913+K08913+K08913+K08913+K08907+K08913+K08909
RNA degradation	ko03018	5	475	518	18862	BnaA02g05510D;BnaA09g16930D;BnaA10g27230D;BnaC02g09390D;BnaC03g54940D	K12581+K12608+K12608+K12581+K12581
Histidine metabolism	ko00340	2	85	518	18862	BnaA08g00900D;BnaC03g53360D	K14085+K00128
Pyruvate metabolism	ko00620	8	340	518	18862	BnaA02g35010D;BnaA08g00900D;BnaA08g25110D;BnaA09g18440D;BnaC03g01170D;BnaC03g53360D;BnaC08g44630D;BnaC09g20370D	K00029+K14085+K01759+K00626+K01512+K00128+K01069+K00626
Peroxisome	ko04146	7	335	518	18862	BnaA01g03200D;BnaA06g01790D;BnaA09g48720D;BnaC04g39580D;BnaC05g45860D;BnaC07g44590D;BnaC09g11030D	K13356+K13348+K04565+K04565+K01897+K13348+K01897
Selenocompound metabolism	ko00450	2	79	518	18862	BnaA09g53100D;BnaC09g12030D	K01761+K01761
Pyrimidine metabolism	ko00240	4	482	518	18862	BnaA02g13280D;BnaAnng38860D;BnaC02g17390D;Brassica_napus_newGene_4963	K02321+K03006+K02321+K03006
Carotenoid biosynthesis	ko00906	15	114	518	18862	BnaA01g09900D;BnaA04g16900D;BnaA05g20890D;BnaA07g12170D;BnaA09g17560D;BnaA10g02720D;BnaAnng05520D;BnaC01g11550D;BnaC02g31560D;BnaC03g08260D;BnaC05g33590D;BnaC05g39200D;BnaC07g16350D;BnaC09g18860D;BnaCnng57040D	K09840+K09843+K09843+K09838+K09843+K09842+K09843+K09840+K09843+K02291+K09843+K09840+K09838+K09843+K09843
Homologous recombination	ko03440	1	599	518	18862	BnaA09g05560D	K07466
Protein export	ko03060	1	227	518	18862	BnaC08g42820D	K09490
2-Oxocarboxylic acid metabolism	ko01210	5	290	518	18862	BnaA05g03050D;BnaA07g10020D;BnaAnng22230D;BnaC02g13450D;BnaC04g52580D	K01647+K14272+K01681+K00928+K01647
Circadian rhythm - plant	ko04712	6	141	518	18862	BnaA06g37850D;BnaA09g30390D;BnaC05g07080D;BnaC05g18020D;BnaC08g42700D;BnaCnng03230D	K12126+K12124+K12126+K12124+K12126+K12129
Sulfur relay system	ko04122	1	50	518	18862	BnaA03g14790D	K03639
Arginine and proline metabolism	ko00330	18	349	518	18862	BnaA03g04460D;BnaA04g22810D;BnaA05g05760D;BnaA05g22420D;BnaA06g39660D;BnaA08g00900D;BnaA08g10990D;BnaA08g29950D;BnaA09g35230D;BnaAnng07910D;BnaC02g38230D;BnaC03g06000D;BnaC03g53360D;BnaC03g65810D;BnaC03g66320D;BnaC04g05620D;BnaC04g46630D;BnaC08g07930D	K13366+K12657+K12657+K01915+K00318+K14085+K01583+K01915+K12657+K00318+K00318+K13366+K00128+K01583+K00472+K12657+K12657+K01915
Starch and sucrose metabolism	ko00500	37	795	518	18862	BnaA01g06610D;BnaA01g12320D;BnaA01g17940D;BnaA01g31480D;BnaA03g42940D;BnaA04g25720D;BnaA05g14130D;BnaA05g25150D;BnaA06g24090D;BnaA06g27590D;BnaA06g40730D;BnaA07g05140D;BnaA07g05790D;BnaA07g18060D;BnaA07g22680D;BnaA07g30830D;BnaA08g11860D;BnaA09g00710D;BnaA10g01400D;BnaA10g14610D;BnaA10g26450D;BnaAnng20820D;BnaC01g14030D;BnaC02g06070D;BnaC05g01440D;BnaC05g09640D;BnaC05g39340D;BnaC06g12120D;BnaC06g…	K08679+K01087+K01177+K01051+K01177+K01188+K01051+K01051+K01087+K00696+K00975+K01188+K01177+K13648+K00695+K00695+K01051+K00695+K01051+K05349+K00700+K01051+K01087+K13648+K01051+K01193+K01051+K00695+K00695+K01188+K01177+K00975+K01177+K01188+K00695+K01051+K08679
Pantothenate and CoA biosynthesis	ko00770	2	119	518	18862	BnaA03g22370D;BnaA10g27390D	K00859+K01922
Taurine and hypotaurine metabolism	ko00430	1	80	518	18862	BnaA06g19240D	K01580
Lysine biosynthesis	ko00300	2	61	518	18862	BnaA08g00900D;BnaC02g13450D	K14085+K00928
Ascorbate and aldarate metabolism	ko00053	4	138	518	18862	BnaA03g48310D;BnaA08g00900D;BnaC03g53360D;BnaC07g40500D	K14190+K14085+K00128+K14190
Amino sugar and nucleotide sugar metabolism	ko00520	19	499	518	18862	BnaA01g06610D;BnaA03g20290D;BnaA03g32280D;BnaA05g03420D;BnaA06g11470D;BnaA06g40730D;BnaA07g18060D;BnaA07g25350D;BnaA08g24600D;BnaA09g15440D;BnaC02g06070D;BnaC03g24270D;BnaC04g05640D;BnaC05g13120D;BnaC05g40680D;BnaC07g47330D;BnaC08g15730D;BnaC09g51720D;BnaCnng70410D	K08679+K01183+K01183+K01183+K12450+K00975+K13648+K12373+K01784+K01183+K13648+K01183+K00966+K12450+K01183+K00975+K01784+K01183+K08679
Phagosome	ko04145	5	417	518	18862	BnaA07g29040D;BnaA07g32090D;BnaA09g48890D;BnaC07g30540D;BnaC08g43170D	K00921+K07375+K08057+K07375+K08057
Base excision repair	ko03410	7	125	518	18862	BnaA02g22810D;BnaA05g26470D;BnaC01g38620D;BnaC02g31120D;BnaC05g40490D;BnaC06g40160D;Brassica_napus_newGene_2621	K01246+K01246+K01246+K01246+K01246+K01246+K01142
Ribosome	ko03010	5	1383	518	18862	BnaA10g25520D;BnaA10g26850D;BnaA10g26880D;BnaC05g01460D;BnaC07g14360D	K02962+K02973+K02930+K02891+K02920
Plant hormone signal transduction	ko04075	90	1208	518	18862	BnaA01g15310D;BnaA01g23120D;BnaA01g24190D;BnaA01g26200D;BnaA01g28670D;BnaA01g34560D;BnaA01g37370D;BnaA02g03880D;BnaA02g03890D;BnaA02g03900D;BnaA02g15990D;BnaA02g18200D;BnaA02g26400D;BnaA02g35250D;BnaA03g06810D;BnaA03g17600D;BnaA03g19970D;BnaA03g22230D;BnaA03g25790D;BnaA03g33930D;BnaA03g36950D;BnaA03g47830D;BnaA03g48550D;BnaA04g01170D;BnaA04g24760D;BnaA05g16700D;BnaA06g27640D;BnaA06g35910D;BnaA06g…	K14508+K14498+K14484+K14432+K14484+K14498+K14497+K14488+K14488+K14488+K13464+K13946+K14488+K14504+K14488+K13946+K16189+K14488+K14485+K14484+K14484+K14497+K14487+K14488+K16189+K14484+K14515+K13422+K14432+K14488+K12126+K14491+K14491+K14497+K13464+K14497+K13464+K14484+K14484+K16189+K14497+K14497+K14497+K14504+K14488+K14488+K14513+K13946+K14488+K14488+K14487+K14484+K14492+K14432+K14488+K14488+K14488+…
Regulation of autophagy	ko04140	2	128	518	18862	BnaA10g21470D;BnaC09g45580D	K07198+K07198
Fatty acid degradation	ko00071	8	164	518	18862	BnaA08g00900D;BnaA09g18440D;BnaC03g53360D;BnaC05g45860D;BnaC06g37860D;BnaC09g11030D;BnaC09g20370D;BnaC09g21030D	K14085+K00626+K00128+K01897+K18857+K01897+K00626+K00249
Cysteine and methionine metabolism	ko00270	13	378	518	18862	BnaA01g13280D;BnaA02g22360D;BnaA08g00140D;BnaA08g10680D;BnaA09g53100D;BnaAnng37410D;BnaC01g15060D;BnaC02g13450D;BnaC03g65240D;BnaC03g70970D;BnaC09g12030D;BnaC09g13570D;BnaC09g24050D	K00815+K08967+K00640+K00815+K01761+K00815+K00815+K00928+K00815+K00640+K01761+K05933+K01762
Glycerolipid metabolism	ko00561	10	245	518	18862	BnaA03g17410D;BnaA07g01550D;BnaA08g00900D;BnaA10g26130D;BnaC01g23350D;BnaC02g01400D;BnaC03g53360D;BnaC06g40550D;BnaCnng03870D;Brassica_napus_newGene_1425	K00011+K00901+K14085+K14674+K14457+K00901+K00128+K00864+K06119+K13508
Sulfur metabolism	ko00920	5	147	518	18862	BnaA06g00850D;BnaA08g00140D;BnaAnng23390D;BnaC03g70970D;BnaC06g06420D	K17725+K00640+K00392+K00640+K17725
Oxidative phosphorylation	ko00190	7	651	518	18862	BnaA09g09560D;BnaA09g09830D;BnaA10g01110D;BnaA10g22770D;BnaC02g42250D;BnaC08g43480D;BnaCnng44750D	K01507+K01535+K02258+K02133+K01535+K02111+K01535
Synthesis and degradation of ketone bodies	ko00072	2	19	518	18862	BnaA09g18440D;BnaC09g20370D	K00626+K00626
Indole alkaloid biosynthesis	ko00901	1	6	518	18862	BnaC08g34420D	K08233
Butanoate metabolism	ko00650	3	82	518	18862	BnaA06g19240D;BnaA09g18440D;BnaC09g20370D	K01580+K00626+K00626
ABC transporters	ko02010	7	96	518	18862	BnaA05g00840D;BnaA06g31250D;BnaC01g17890D;BnaC06g18370D;BnaCnng45670D;BnaCnng49290D;Brassica_napus_newGene_4840	K05658+K05658+K05658+K05658+K05658+K05655+K05658
Glyoxylate and dicarboxylate metabolism	ko00630	9	297	518	18862	BnaA05g03050D;BnaA05g22420D;BnaA07g10020D;BnaA08g29950D;BnaA09g18440D;BnaAnng22230D;BnaC04g52580D;BnaC08g07930D;BnaC09g20370D	K01647+K01915+K14272+K01915+K00626+K01681+K01647+K01915+K00626
Tropane, piperidine and pyridine alkaloid biosynthesis	ko00960	14	155	518	18862	BnaA01g13280D;BnaA02g12410D;BnaA02g21420D;BnaA03g22000D;BnaA03g54620D;BnaA05g12670D;BnaA08g10680D;BnaAnng26060D;BnaAnng37410D;BnaC01g15060D;BnaC02g28390D;BnaC03g26340D;BnaC03g65240D;BnaC04g14100D	K00815+K08081+K00276+K08081+K00276+K08081+K00815+K08081+K00815+K00815+K00276+K08081+K00815+K08081
Glycine, serine and threonine metabolism	ko00260	11	301	518	18862	BnaA02g21420D;BnaA03g30400D;BnaA03g31030D;BnaA03g54620D;BnaA07g10020D;BnaA08g00900D;BnaA08g22970D;BnaC02g13450D;BnaC02g28390D;BnaC08g17520D;BnaC08g43060D	K00276+K01754+K00827+K00276+K14272+K14085+K00058+K00928+K00276+K00058+K01620
Fatty acid metabolism	ko01212	7	328	518	18862	BnaA09g18440D;BnaA09g42770D;BnaC05g45860D;BnaC09g11030D;BnaC09g20370D;BnaC09g21030D;BnaCnng10030D	K00626+K02372+K01897+K01897+K00626+K00249+K00507
Sphingolipid metabolism	ko00600	1	102	518	18862	BnaC04g27780D	K12309
Terpenoid backbone biosynthesis	ko00900	4	230	518	18862	BnaA09g18440D;BnaC01g04060D;BnaC06g38940D;BnaC09g20370D	K00626+K03527+K05356+K00626
Photosynthesis	ko00195	3	254	518	18862	BnaA07g26680D;BnaC05g13040D;BnaC08g43480D	K02723+K02641+K02111
Biotin metabolism	ko00780	1	66	518	18862	BnaA09g42770D	K02372
Flavonoid biosynthesis	ko00941	2	94	518	18862	BnaA03g14010D;BnaA09g34840D	K00487+K01859
Phosphatidylinositol signaling system	ko04070	11	269	518	18862	BnaA03g19320D;BnaA04g02760D;BnaA07g01550D;BnaA07g29040D;BnaA09g03360D;BnaA09g40500D;BnaC02g01400D;BnaC03g23130D;BnaC04g01710D;BnaC08g32950D;BnaC09g02710D	K02183+K02183+K00901+K00921+K02183+K00889+K00901+K02183+K00889+K00889+K02183
Nitrogen metabolism	ko00910	8	147	518	18862	BnaA01g21620D;BnaA02g14850D;BnaA05g22420D;BnaA08g29950D;BnaC01g27750D;BnaC08g07930D;BnaC08g23920D;BnaCnng31770D	K01673+K01673+K01915+K01915+K01673+K01915+K01674+K01673
Arachidonic acid metabolism	ko00590	3	78	518	18862	BnaA02g21680D;BnaA10g26130D;BnaC05g17990D	K00432+K14674+K15730
Sesquiterpenoid and triterpenoid biosynthesis	ko00909	3	54	518	18862	BnaA01g02510D;BnaA02g37020D;BnaC01g03770D	K00801+K00511+K00801
Degradation of aromatic compounds	ko01220	1	31	518	18862	BnaA03g14010D	K00487
Inositol phosphate metabolism	ko00562	8	236	518	18862	BnaA02g00400D;BnaA07g29040D;BnaA09g40500D;BnaA10g04680D;BnaC01g00680D;BnaC02g00460D;BnaC04g01710D;BnaC08g32950D	K01858+K00921+K00889+K01114+K01858+K01858+K00889+K00889
Fatty acid elongation	ko00062	3	101	518	18862	BnaA02g22340D;BnaA05g01150D;BnaC02g30500D	K15397+K15397+K15397
Spliceosome	ko03040	15	792	518	18862	BnaA01g30490D;BnaA03g32320D;BnaA04g18070D;BnaA04g23670D;BnaA07g33370D;BnaA08g23680D;BnaA09g05570D;BnaA10g27040D;BnaC01g38510D;BnaC03g37680D;BnaC05g06630D;BnaC05g12250D;BnaC05g41220D;BnaC08g16850D;BnaCnng61100D	K03283+K03283+K12856+K12865+K06063+K03283+K12741+K12881+K03283+K03283+K12890+K03283+K12900+K03283+K12856
beta-Alanine metabolism	ko00410	9	175	518	18862	BnaA02g21420D;BnaA03g04460D;BnaA03g54620D;BnaA06g19240D;BnaA08g00900D;BnaC02g28390D;BnaC03g06000D;BnaC03g53360D;BnaC09g21030D	K00276+K13366+K00276+K01580+K14085+K00276+K13366+K00128+K00249
Endocytosis	ko04144	10	573	518	18862	BnaA01g30490D;BnaA03g32320D;BnaA08g23680D;BnaA09g40500D;BnaC01g38510D;BnaC03g37680D;BnaC04g01710D;BnaC05g12250D;BnaC08g16850D;BnaC08g32950D	K03283+K03283+K03283+K00889+K03283+K03283+K00889+K03283+K03283+K00889
Glutathione metabolism	ko00480	9	363	518	18862	BnaA02g21680D;BnaA03g04190D;BnaA03g21970D;BnaA05g12560D;BnaA09g00860D;BnaC03g05780D;BnaC03g26120D;BnaC04g41510D;BnaCnng19070D	K00432+K00036+K00799+K00799+K00799+K00036+K00799+K00799+K00799
Lysine degradation	ko00310	5	124	518	18862	BnaA08g00900D;BnaA09g18440D;BnaC01g05030D;BnaC03g53360D;BnaC09g20370D	K14085+K00626+K14157+K00128+K00626
SNARE interactions in vesicular transport	ko04130	5	180	518	18862	BnaA04g05470D;BnaA05g27280D;BnaC03g73490D;BnaC05g09520D;BnaC05g41390D	K08486+K08486+K08486+K08495+K08486
Steroid biosynthesis	ko00100	5	135	518	18862	BnaA01g02510D;BnaA02g37020D;BnaA10g26130D;BnaC01g03770D;Brassica_napus_newGene_387	K00801+K00511+K14674+K00801+K00559
Propanoate metabolism	ko00640	3	95	518	18862	BnaA09g18440D;BnaC09g20370D;BnaC09g21030D	K00626+K00626+K00249
Glycosaminoglycan degradation	ko00531	2	28	518	18862	BnaA07g25350D;BnaC04g27780D	K12373+K12309
Glycosphingolipid biosynthesis - ganglio series	ko00604	2	18	518	18862	BnaA07g25350D;BnaC04g27780D	K12373+K12309
Porphyrin and chlorophyll metabolism	ko00860	2	160	518	18862	BnaA10g08760D;BnaC08g05120D	K13600+K13600

## Sheet: 24h_vs_0h_KEGG
Table S9 KEGG pathway enrichment of the differentially expressed genes at 24 h freezing stress
#KEGG_n	553	KEGG_N	18862
#Pathway	ko_ID	Selected_gene_in_Pathway	AllGene_in_Pathway	Selected_gene_in_All_pathways	AllGene_in_All_pathways	Gene_id	KEGG_Orthology
ABC transporters	ko02010	4	96	553	18862	BnaA01g15130D;BnaC01g17890D;BnaCnng49290D;BnaCnng66220D	K05658+K05658+K05655+K05655
Ubiquinone and other terpenoid-quinone biosynthesis	ko00130	13	146	553	18862	BnaA01g13280D;BnaA03g14000D;BnaA03g14010D;BnaA03g36130D;BnaA08g10680D;BnaA09g21600D;BnaAnng31450D;BnaAnng35150D;BnaAnng37050D;BnaAnng37410D;BnaC03g42000D;BnaC04g41130D;BnaC05g30990D	K00815+K00487+K00487+K01904+K00815+K00815+K00815+K00815+K00815+K00815+K01904+K00487+K01904
Alanine, aspartate and glutamate metabolism	ko00250	8	248	553	18862	BnaA03g31030D;BnaA05g18730D;BnaA05g22420D;BnaA06g17510D;BnaA06g19240D;BnaC03g49300D;BnaC05g31710D;BnaC09g41340D	K00827+K00609+K01915+K01953+K01580+K01953+K00609+K01915
Peroxisome	ko04146	10	335	553	18862	BnaA01g03200D;BnaA05g00640D;BnaA08g11440D;BnaAnng37650D;BnaC05g39240D;BnaC05g45860D;BnaC07g45360D;BnaC09g11030D;BnaC09g37950D;BnaCnng46690D	K13356+K01897+K13356+K01897+K11517+K01897+K03781+K01897+K13347+K00106
Flavonoid biosynthesis	ko00941	8	94	553	18862	BnaA03g04590D;BnaA03g14000D;BnaA03g14010D;BnaA07g37900D;BnaA09g34840D;BnaC03g06120D;BnaC04g41130D;BnaC09g43250D	K00660+K00487+K00487+K01859+K01859+K00660+K00487+K00660
RNA transport	ko03013	8	690	553	18862	BnaA02g00210D;BnaA02g03970D;BnaA04g13600D;BnaA04g14660D;BnaA06g01920D;BnaC03g35180D;BnaC06g19410D;BnaC08g49200D	K12878+K03259+K13126+K03253+K00784+K03754+K14298+K13126
Fructose and mannose metabolism	ko00051	4	246	553	18862	BnaA03g17410D;BnaA04g12130D;BnaC02g17950D;BnaC08g35820D	K00011+K01623+K00895+K01623
Spliceosome	ko03040	13	792	553	18862	BnaA01g30490D;BnaA01g35370D;BnaA02g00210D;BnaA03g25240D;BnaA03g32320D;BnaA04g23670D;BnaA07g33370D;BnaA08g18720D;BnaA09g05570D;BnaC01g38510D;BnaC03g37680D;BnaC05g20170D;BnaC09g23090D	K03283+K12813+K12878+K12845+K03283+K12865+K06063+K12818+K12741+K03283+K03283+K03283+K12845
Pentose and glucuronate interconversions	ko00040	24	366	553	18862	BnaA01g01360D;BnaA01g14130D;BnaA02g13340D;BnaA02g29680D;BnaA02g30490D;BnaA03g17410D;BnaA03g59170D;BnaA06g22590D;BnaA08g11860D;BnaA08g14630D;BnaA09g03190D;BnaA09g06500D;BnaA09g55050D;BnaA10g02830D;BnaAnng20820D;BnaC01g16630D;BnaC03g66720D;BnaC03g74840D;BnaC05g01440D;BnaC07g03950D;BnaC07g46060D;BnaCnng15740D;BnaCnng30870D;BnaCnng60750D	K00128+K01728+K01728+K01051+K01728+K00011+K00128+K01728+K01051+K01728+K01728+K01728+K01728+K01728+K01051+K01728+K01051+K01728+K01051+K01728+K00128+K01728+K01728+K01051
Starch and sucrose metabolism	ko00500	38	795	553	18862	BnaA01g06610D;BnaA01g12320D;BnaA01g17940D;BnaA02g29680D;BnaA03g03230D;BnaA03g08110D;BnaA03g42940D;BnaA03g43320D;BnaA05g04020D;BnaA06g27590D;BnaA07g05140D;BnaA07g05790D;BnaA07g08740D;BnaA07g30830D;BnaA08g11860D;BnaA09g00710D;BnaA10g25380D;BnaAnng20820D;BnaC01g14030D;BnaC02g06070D;BnaC03g10290D;BnaC03g49150D;BnaC03g66720D;BnaC03g74010D;BnaC05g01440D;BnaC05g02930D;BnaC05g09640D;BnaC05g20280D;BnaC06g…	K08679+K01087+K01177+K01051+K00696+K00695+K01177+K16055+K01188+K00696+K01188+K01177+K01188+K00695+K01051+K00695+K05349+K01051+K01087+K13648+K00695+K01087+K01051+K08679+K01051+K00696+K01193+K01188+K00695+K01188+K01177+K01177+K01188+K00695+K01051+K08679+K00695+K01087
Circadian rhythm - plant	ko04712	6	141	553	18862	BnaA03g04590D;BnaC03g06120D;BnaC05g07080D;BnaC08g42660D;BnaC09g43250D;BnaCnng03230D	K00660+K00660+K12126+K12120+K00660+K12129
One carbon pool by folate	ko00670	1	78	553	18862	BnaC01g06000D	K00600
Cyanoamino acid metabolism	ko00460	8	265	553	18862	BnaA05g04020D;BnaA07g05140D;BnaA07g08740D;BnaA10g25380D;BnaC01g06000D;BnaC05g20280D;BnaC07g22990D;BnaCnng00020D	K01188+K01188+K01188+K05349+K00600+K01188+K01188+K01188
Biosynthesis of amino acids	ko01230	30	1026	553	18862	BnaA01g13280D;BnaA01g34070D;BnaA02g09370D;BnaA03g03620D;BnaA03g20590D;BnaA03g30400D;BnaA04g12130D;BnaA04g22810D;BnaA05g22420D;BnaA06g22820D;BnaA06g25690D;BnaA08g10680D;BnaA08g14220D;BnaA08g22970D;BnaA09g21600D;BnaA09g35230D;BnaAnng22230D;BnaAnng31450D;BnaAnng35150D;BnaAnng37050D;BnaAnng37410D;BnaC01g06000D;BnaC03g05110D;BnaC03g70970D;BnaC04g46630D;BnaC08g17520D;BnaC08g35820D;BnaC09g02930D;BnaC09g…	K00815+K01738+K00928+K01586+K00215+K01754+K01623+K12657+K01915+K00873+K00640+K00815+K01681+K00058+K00815+K12657+K01681+K00815+K00815+K00815+K00815+K00600+K01586+K00640+K12657+K00058+K01623+K01738+K01915+K00789
Valine, leucine and isoleucine degradation	ko00280	5	172	553	18862	BnaA01g01360D;BnaA03g29700D;BnaA03g59170D;BnaA08g09990D;BnaC07g46060D	K00128+K09699+K00128+K00020+K00128
Degradation of aromatic compounds	ko01220	3	31	553	18862	BnaA03g14000D;BnaA03g14010D;BnaC04g41130D	K00487+K00487+K00487
Glutathione metabolism	ko00480	17	363	553	18862	BnaA01g01600D;BnaA02g03440D;BnaA03g04190D;BnaA03g14580D;BnaA03g21970D;BnaA03g26130D;BnaA05g12560D;BnaA06g06160D;BnaA09g00860D;BnaC01g02640D;BnaC03g05780D;BnaC03g30880D;BnaC05g01590D;BnaC09g40740D;BnaCnng19070D;BnaCnng47740D;BnaCnng76180D	K00434+K00799+K00036+K00432+K00799+K00799+K00799+K00799+K00799+K00434+K00036+K00799+K00799+K00799+K00799+K00799+K00799
Fatty acid biosynthesis	ko00061	7	173	553	18862	BnaA04g12710D;BnaA05g00640D;BnaA09g42770D;BnaAnng37650D;BnaC04g34640D;BnaC05g45860D;BnaC09g11030D	K02372+K01897+K02372+K01897+K02372+K01897+K01897
Tryptophan metabolism	ko00380	11	154	553	18862	BnaA01g01360D;BnaA03g59170D;BnaA09g04510D;BnaA09g26590D;BnaAnng35370D;BnaC02g40090D;BnaC02g48550D;BnaC07g45360D;BnaC07g46060D;BnaCnng59950D;Brassica_napus_newGene_1639	K00128+K00128+K11816+K01237+K01237+K01237+K11816+K03781+K00128+K01237+K01237
Biotin metabolism	ko00780	3	66	553	18862	BnaA04g12710D;BnaA09g42770D;BnaC04g34640D	K02372+K02372+K02372
Fatty acid elongation	ko00062	8	101	553	18862	BnaA05g01150D;BnaA10g02480D;BnaA10g18310D;BnaC02g30500D;BnaC04g00710D;BnaC05g02350D;BnaC06g28830D;BnaC07g17300D	K15397+K15397+K10258+K15397+K15397+K15397+K10251+K15397
Taurine and hypotaurine metabolism	ko00430	1	80	553	18862	BnaA06g19240D	K01580
Regulation of autophagy	ko04140	3	128	553	18862	BnaA10g21470D;BnaC05g36000D;BnaC09g45580D	K07198+K07198+K07198
Lysine degradation	ko00310	4	124	553	18862	BnaA01g01360D;BnaA03g59170D;BnaA08g25090D;BnaC07g46060D	K00128+K00128+K00658+K00128
Pyruvate metabolism	ko00620	8	340	553	18862	BnaA01g01360D;BnaA02g35010D;BnaA03g33640D;BnaA03g59170D;BnaA06g22820D;BnaA10g10850D;BnaC07g46060D;BnaC08g44630D	K00128+K00029+K01595+K00128+K00873+K00025+K00128+K01069
Amino sugar and nucleotide sugar metabolism	ko00520	17	499	553	18862	BnaA01g06610D;BnaA03g20290D;BnaA03g20340D;BnaA03g32280D;BnaA05g03420D;BnaA08g24600D;BnaA09g10850D;BnaA09g15440D;BnaC02g06070D;BnaC03g24270D;BnaC03g24360D;BnaC03g74010D;BnaC04g53030D;BnaC05g40680D;BnaC08g15730D;BnaC09g51720D;BnaCnng70410D	K08679+K01183+K01183+K01183+K01183+K01784+K01784+K01183+K13648+K01183+K01183+K08679+K01183+K01183+K01784+K01183+K08679
Sulfur relay system	ko04122	2	50	553	18862	BnaA02g19200D;BnaA03g14790D	K01011+K03639
Folate biosynthesis	ko00790	1	71	553	18862	BnaA03g14790D	K03639
Plant-pathogen interaction	ko04626	29	772	553	18862	BnaA01g20340D;BnaA01g24320D;BnaA03g10980D;BnaA03g34520D;BnaA03g34700D;BnaA03g50250D;BnaA04g25000D;BnaA05g01380D;BnaA05g29880D;BnaA07g12770D;BnaA07g30990D;BnaA07g35620D;BnaA09g00120D;BnaA09g36820D;BnaA10g26030D;BnaC03g21360D;BnaC03g31720D;BnaC03g45470D;BnaC03g77890D;BnaC04g00430D;BnaC04g01250D;BnaC04g06800D;BnaC06g35560D;BnaC06g40550D;BnaC07g16820D;BnaC07g17980D;BnaCnng02000D;BnaCnng45430D;BnaUnng…	K18875+K13448+K18835+K13436+K05391+K05391+K13448+K05391+K09487+K13412+K13448+K00864+K13425+K13412+K13448+K13424+K05391+K13449+K13413+K13436+K05391+K13424+K13412+K00864+K13412+K13448+K13425+K05391+K02183
Sphingolipid metabolism	ko00600	3	102	553	18862	BnaA06g09070D;BnaC01g30560D;BnaC05g10520D	K04713+K17108+K04713
Nucleotide excision repair	ko03420	1	632	553	18862	Brassica_napus_newGene_3320	K07466
Glycerophospholipid metabolism	ko00564	13	348	553	18862	BnaA01g06700D;BnaA05g22260D;BnaA07g01550D;BnaA07g36660D;BnaA10g00370D;BnaA10g26130D;BnaC02g26020D;BnaC02g40590D;BnaC05g35500D;BnaC07g11530D;BnaCnng43470D;Brassica_napus_newGene_1425;Brassica_napus_newGene_4663	K00901+K05929+K00901+K06129+K13508+K14674+K00550+K01115+K05929+K06129+K13508+K13508+K13508
Histidine metabolism	ko00340	3	85	553	18862	BnaA01g01360D;BnaA03g59170D;BnaC07g46060D	K00128+K00128+K00128
Pyrimidine metabolism	ko00240	9	482	553	18862	BnaA01g10530D;BnaA03g45640D;BnaA05g09000D;BnaA05g18730D;BnaA05g26520D;BnaC05g31710D;BnaC07g09390D;BnaCnng56030D;BnaCnng73880D	K01937+K01465+K01937+K00609+K01937+K00609+K03002+K00857+K00940
Cutin, suberine and wax biosynthesis	ko00073	4	103	553	18862	BnaA01g03200D;BnaA08g11440D;BnaA09g51710D;BnaCnng02380D	K13356+K13356+K15398+K15398
Sesquiterpenoid and triterpenoid biosynthesis	ko00909	3	54	553	18862	BnaA01g02510D;BnaA02g37020D;BnaC01g03770D	K00801+K00511+K00801
Glycerolipid metabolism	ko00561	14	245	553	18862	BnaA01g01360D;BnaA01g06700D;BnaA03g17410D;BnaA03g59170D;BnaA07g01550D;BnaA07g35620D;BnaA10g00370D;BnaA10g26130D;BnaC06g40550D;BnaC07g46060D;BnaCnng03870D;BnaCnng43470D;Brassica_napus_newGene_1425;Brassica_napus_newGene_4663	K00128+K00901+K00011+K00128+K00901+K00864+K13508+K14674+K00864+K00128+K06119+K13508+K13508+K13508
Tropane, piperidine and pyridine alkaloid biosynthesis	ko00960	14	155	553	18862	BnaA01g13280D;BnaA03g22000D;BnaA03g54620D;BnaA04g17040D;BnaA05g12670D;BnaA08g10680D;BnaA09g21600D;BnaA10g04850D;BnaAnng31450D;BnaAnng35150D;BnaAnng37050D;BnaAnng37410D;BnaC03g26330D;BnaC03g26340D	K00815+K08081+K00276+K08081+K08081+K00815+K00815+K08081+K00815+K00815+K00815+K00815+K08081+K08081
Carbon fixation in photosynthetic organisms	ko00710	5	300	553	18862	BnaA02g35010D;BnaA03g33640D;BnaA04g12130D;BnaA10g10850D;BnaC08g35820D	K00029+K01595+K01623+K00025+K01623
Aminoacyl-tRNA biosynthesis	ko00970	2	277	553	18862	BnaA05g27370D;BnaA08g11450D	K04567+K01876
Pentose phosphate pathway	ko00030	4	209	553	18862	BnaA03g04190D;BnaA04g12130D;BnaC03g05780D;BnaC08g35820D	K00036+K01623+K00036+K01623
Galactose metabolism	ko00052	5	216	553	18862	BnaA03g17410D;BnaA08g24600D;BnaA09g10850D;BnaC05g09640D;BnaC08g15730D	K00011+K01784+K01784+K01193+K01784
Photosynthesis	ko00195	1	254	553	18862	BnaA01g34200D	K02108
Stilbenoid, diarylheptanoid and gingerol biosynthesis	ko00945	8	152	553	18862	BnaA03g14000D;BnaA03g14010D;BnaA06g16600D;BnaA10g00660D;BnaC03g30350D;BnaC04g41130D;BnaC07g23470D;BnaC09g01090D	K00487+K00487+K00517+K00517+K00517+K00487+K00517+K00517
Oxidative phosphorylation	ko00190	5	651	553	18862	BnaA01g34200D;BnaA09g09830D;BnaAnng06000D;BnaC02g42250D;BnaCnng44750D	K02108+K01535+K02133+K01535+K01535
Other glycan degradation	ko00511	1	53	553	18862	BnaC01g30560D	K17108
Lysine biosynthesis	ko00300	4	61	553	18862	BnaA02g09370D;BnaA03g03620D;BnaA03g20590D;BnaC03g05110D	K00928+K01586+K00215+K01586
Biosynthesis of unsaturated fatty acids	ko01040	5	163	553	18862	BnaA10g18310D;BnaC04g40760D;BnaC05g37450D;BnaC06g28830D;BnaCnng10030D	K10258+K10257+K00507+K10251+K00507
Ubiquitin mediated proteolysis	ko04120	5	576	553	18862	BnaAnng08500D;BnaC02g48590D;BnaC06g27960D;BnaCnng57130D;Brassica_napus_newGene_1607	K10144+K10144+K04506+K03875+K03094
Inositol phosphate metabolism	ko00562	5	236	553	18862	BnaA01g34710D;BnaA06g40820D;BnaA09g42760D;BnaC01g00680D;BnaC04g01710D	K01858+K05857+K01858+K01858+K00889
Arachidonic acid metabolism	ko00590	2	78	553	18862	BnaA03g14580D;BnaA10g26130D	K00432+K14674
Valine, leucine and isoleucine biosynthesis	ko00290	1	106	553	18862	BnaA03g30400D	K01754
beta-Alanine metabolism	ko00410	6	175	553	18862	BnaA01g01360D;BnaA03g04460D;BnaA03g54620D;BnaA03g59170D;BnaA06g19240D;BnaC07g46060D	K00128+K13366+K00276+K00128+K01580+K00128
Butanoate metabolism	ko00650	1	82	553	18862	BnaA06g19240D	K01580
Terpenoid backbone biosynthesis	ko00900	2	230	553	18862	BnaA01g02780D;BnaC01g04060D	K03527+K03527
Phenylpropanoid biosynthesis	ko00940	35	650	553	18862	BnaA01g01400D;BnaA02g00060D;BnaA03g14000D;BnaA03g14010D;BnaA03g17000D;BnaA03g36130D;BnaA03g51010D;BnaA04g04830D;BnaA04g21240D;BnaA05g04020D;BnaA05g07370D;BnaA06g40660D;BnaA07g05140D;BnaA07g08740D;BnaA07g20940D;BnaA09g33560D;BnaA10g25380D;BnaC01g02400D;BnaC01g25860D;BnaC03g20530D;BnaC03g42000D;BnaC03g61130D;BnaC04g08190D;BnaC04g41130D;BnaC05g03290D;BnaC05g20280D;BnaC05g30990D;BnaC06g14510D;BnaC07g…	K09755+K09756+K00487+K00487+K00430+K01904+K00083+K10775+K10775+K01188+K10775+K00083+K01188+K01188+K13066+K10775+K05349+K09755+K00430+K00430+K01904+K00083+K10775+K00487+K00430+K01188+K01904+K10775+K01188+K00083+K00083+K10775+K00430+K01188+K10775
Arginine and proline metabolism	ko00330	15	349	553	18862	BnaA01g01360D;BnaA03g04460D;BnaA03g59170D;BnaA04g22810D;BnaA05g22420D;BnaA08g10990D;BnaA09g35230D;BnaAnng07910D;BnaC02g38230D;BnaC03g32940D;BnaC03g65810D;BnaC04g46630D;BnaC07g46060D;BnaC08g47290D;BnaC09g41340D	K00128+K13366+K00128+K12657+K01915+K01583+K12657+K00318+K00318+K01611+K01583+K12657+K00128+K00472+K01915
Ribosome biogenesis in eukaryotes	ko03008	22	378	553	18862	BnaA01g14860D;BnaA02g21770D;BnaA03g25240D;BnaA03g25610D;BnaA04g11000D;BnaA06g28960D;BnaA07g12530D;BnaA07g17200D;BnaA08g31010D;BnaA09g03590D;BnaA10g23170D;BnaA10g28620D;BnaC02g17210D;BnaC03g71040D;BnaC03g73340D;BnaC07g27700D;BnaC08g14300D;BnaC09g23090D;BnaC09g41090D;BnaCnng07570D;Brassica_napus_newGene_1489;Brassica_napus_newGene_4500	K14563+K11131+K12845+K14554+K11883+K14565+K14559+K11131+K14563+K14565+K11129+K11108+K14572+K14564+K14564+K14565+K14521+K12845+K14555+K11131+K14553+K14553
Plant hormone signal transduction	ko04075	59	1208	553	18862	BnaA01g01040D;BnaA01g23120D;BnaA01g28670D;BnaA02g03870D;BnaA02g03880D;BnaA02g03890D;BnaA02g05120D;BnaA02g15990D;BnaA02g35250D;BnaA03g06810D;BnaA03g25790D;BnaA03g33930D;BnaA03g35930D;BnaA03g48550D;BnaA04g14890D;BnaA08g22180D;BnaA09g16590D;BnaA09g49440D;BnaA09g50590D;BnaA09g52740D;BnaA10g02490D;BnaA10g16780D;BnaA10g16800D;BnaA10g26670D;BnaA10g27610D;BnaAnng18240D;BnaAnng26550D;BnaAnng26730D;BnaAnng…	K14503+K14498+K14484+K14488+K14488+K14488+K13464+K13464+K14504+K14488+K14485+K14484+K14514+K14487+K14515+K13464+K14484+K14497+K14484+K14487+K14484+K14488+K14488+K14513+K13946+K14503+K14432+K14498+K14488+K14487+K14503+K14488+K14488+K14488+K14488+K13946+K14484+K13449+K13415+K13946+K12126+K14484+K14493+K13464+K14491+K14503+K13422+K14496+K14488+K14503+K13464+K13946+K14484+K14504+K14488+K13946+K14484+…
Limonene and pinene degradation	ko00903	8	145	553	18862	BnaA01g01360D;BnaA03g59170D;BnaA06g16600D;BnaA10g00660D;BnaC03g30350D;BnaC07g23470D;BnaC07g46060D;BnaC09g01090D	K00128+K00128+K00517+K00517+K00517+K00517+K00128+K00517
Porphyrin and chlorophyll metabolism	ko00860	1	160	553	18862	BnaAnng06210D	K01749
Phosphatidylinositol signaling system	ko04070	5	269	553	18862	BnaA01g06700D;BnaA06g40820D;BnaA07g01550D;BnaC04g01710D;BnaUnng00010D	K00901+K05857+K00901+K00889+K02183
RNA degradation	ko03018	11	475	553	18862	BnaA01g16490D;BnaA03g32840D;BnaA04g13600D;BnaA09g16930D;BnaA09g39340D;BnaA10g27230D;BnaC03g37980D;BnaC06g27350D;BnaC08g30710D;BnaC08g49200D;BnaC09g17930D	K12587+K04077+K13126+K12608+K11600+K12608+K04077+K07573+K03678+K13126+K12608
Carbon metabolism	ko01200	19	984	553	18862	BnaA01g34070D;BnaA02g35010D;BnaA03g04190D;BnaA03g30400D;BnaA03g33640D;BnaA04g12130D;BnaA06g22820D;BnaA06g25690D;BnaA08g14220D;BnaA08g22970D;BnaA08g25090D;BnaA10g10850D;BnaAnng22230D;BnaC01g06000D;BnaC03g05780D;BnaC03g70970D;BnaC08g17520D;BnaC08g35820D;BnaC09g02930D	K01738+K00029+K00036+K01754+K01595+K01623+K00873+K00640+K01681+K00058+K00658+K00025+K01681+K00600+K00036+K00640+K00058+K01623+K01738
Steroid biosynthesis	ko00100	4	135	553	18862	BnaA01g02510D;BnaA02g37020D;BnaA10g26130D;BnaC01g03770D	K00801+K00511+K14674+K00801
Ether lipid metabolism	ko00565	2	97	553	18862	BnaA10g26130D;BnaC02g40590D	K14674+K01115
Protein processing in endoplasmic reticulum	ko04141	20	844	553	18862	BnaA01g30490D;BnaA03g24280D;BnaA03g32320D;BnaA05g29070D;BnaA05g29880D;BnaA06g12400D;BnaA06g18100D;BnaA07g30000D;BnaA08g22390D;BnaA09g48890D;BnaC01g38510D;BnaC03g37680D;BnaC03g41930D;BnaC04g54520D;BnaC05g20170D;BnaC07g24970D;BnaC08g18340D;BnaC08g24320D;BnaC08g43170D;Brassica_napus_newGene_1607	K03283+K13993+K03283+K09562+K09487+K14026+K13993+K10950+K14005+K08057+K03283+K03283+K01230+K13993+K03283+K09562+K14005+K13525+K08057+K03094
RNA polymerase	ko03020	1	168	553	18862	BnaC07g09390D	K03002
Homologous recombination	ko03440	2	599	553	18862	BnaA06g07100D;Brassica_napus_newGene_3320	K10901+K07466
mRNA surveillance pathway	ko03015	3	537	553	18862	BnaA04g13600D;BnaA06g30550D;BnaC08g49200D	K13126+K03265+K13126
Fatty acid degradation	ko00071	7	164	553	18862	BnaA01g01360D;BnaA03g59170D;BnaA05g00640D;BnaAnng37650D;BnaC05g45860D;BnaC07g46060D;BnaC09g11030D	K00128+K00128+K01897+K01897+K01897+K00128+K01897
Purine metabolism	ko00230	13	591	553	18862	BnaA03g00830D;BnaA03g44400D;BnaA06g22820D;BnaA09g12410D;BnaA09g20120D;BnaA09g36860D;BnaC04g55480D;BnaC07g09390D;BnaC08g25860D;BnaC08g28550D;BnaC09g22450D;BnaCnng46690D;BnaCnng73880D	K00856+K02083+K00873+K01951+K01466+K00942+K00942+K03002+K01933+K00942+K01466+K00106+K00940
Selenocompound metabolism	ko00450	2	79	553	18862	BnaA09g53100D;BnaC09g12030D	K01761+K01761
Base excision repair	ko03410	2	125	553	18862	BnaA02g22810D;BnaC02g31120D	K01246+K01246
Phenylalanine, tyrosine and tryptophan biosynthesis	ko00400	7	199	553	18862	BnaA01g13280D;BnaA08g10680D;BnaA09g21600D;BnaAnng31450D;BnaAnng35150D;BnaAnng37050D;BnaAnng37410D	K00815+K00815+K00815+K00815+K00815+K00815+K00815
Sulfur metabolism	ko00920	7	147	553	18862	BnaA01g11840D;BnaA01g34070D;BnaA02g19200D;BnaA06g00850D;BnaA06g25690D;BnaC03g70970D;BnaC09g02930D	K05907+K01738+K01011+K17725+K00640+K00640+K01738
Proteasome	ko03050	2	258	553	18862	Brassica_napus_newGene_2432;Brassica_napus_newGene_2560	K03035+K03029
SNARE interactions in vesicular transport	ko04130	2	180	553	18862	BnaA03g31960D;BnaC03g73490D	K08486+K08486
Tyrosine metabolism	ko00350	9	155	553	18862	BnaA01g13280D;BnaA03g54620D;BnaA08g10680D;BnaA09g21600D;BnaAnng31450D;BnaAnng35150D;BnaAnng37050D;BnaAnng37410D;BnaC01g09790D	K00815+K00276+K00815+K00815+K00815+K00815+K00815+K00815+K01592
Protein export	ko03060	1	227	553	18862	BnaA08g21240D	K03070
Mismatch repair	ko03430	1	550	553	18862	Brassica_napus_newGene_3320	K07466
Glycine, serine and threonine metabolism	ko00260	7	301	553	18862	BnaA02g09370D;BnaA03g30400D;BnaA03g31030D;BnaA03g54620D;BnaA08g22970D;BnaC01g06000D;BnaC08g17520D	K00928+K01754+K00827+K00276+K00058+K00600+K00058
Fatty acid metabolism	ko01212	12	328	553	18862	BnaA04g12710D;BnaA05g00640D;BnaA09g42770D;BnaA10g18310D;BnaAnng37650D;BnaC04g34640D;BnaC04g40760D;BnaC05g37450D;BnaC05g45860D;BnaC06g28830D;BnaC09g11030D;BnaCnng10030D	K02372+K01897+K02372+K10258+K01897+K02372+K10257+K00507+K01897+K10251+K01897+K00507
Lipoic acid metabolism	ko00785	1	15	553	18862	BnaC01g07340D	K03801
alpha-Linolenic acid metabolism	ko00592	10	161	553	18862	BnaA06g06290D;BnaA07g38540D;BnaA09g45010D;BnaA10g26130D;BnaAnng34320D;BnaC05g46590D;BnaC05g47740D;BnaC06g26190D;BnaC07g32980D;BnaCnng77750D	K10529+K00454+K00454+K14674+K00454+K10529+K18858+K00454+K10528+K10529
DNA replication	ko03030	1	600	553	18862	Brassica_napus_newGene_3320	K07466
Ribosome	ko03010	68	1383	553	18862	BnaA02g04810D;BnaA02g10490D;BnaA02g22240D;BnaA02g36270D;BnaA03g15870D;BnaA03g17040D;BnaA03g22290D;BnaA03g26700D;BnaA03g30580D;BnaA03g56530D;BnaA03g57330D;BnaA04g00320D;BnaA04g01580D;BnaA04g02520D;BnaA04g04780D;BnaA04g05050D;BnaA04g05330D;BnaA04g10330D;BnaA04g12260D;BnaA04g15900D;BnaA04g15980D;BnaA04g20190D;BnaA04g28840D;BnaA04g29060D;BnaA05g14980D;BnaA05g18850D;BnaA06g28570D;BnaA07g18810D;BnaA07g…	K02995+K02939+K02940+K02937+K02882+K02870+K02943+K02942+K02930+K02941+K02960+K02936+K02923+K02976+K02870+K02896+K02927+K02896+K02975+K02865+K02943+K02882+K02951+K02920+K02922+K02881+K02891+K02953+K02908+K02866+K02947+K02935+K02889+K02964+K02880+K02976+K02885+K02957+K02993+K02987+K02962+K02987+K02877+K02910+K02877+K02872+K02971+K02949+K02882+K02918+K02893+K02941+K02905+K02943+K02976+K02900+K02977+…
Glyoxylate and dicarboxylate metabolism	ko00630	8	297	553	18862	BnaA05g22420D;BnaA08g14220D;BnaA10g10850D;BnaAnng22230D;BnaC01g06000D;BnaC05g39240D;BnaC07g45360D;BnaC09g41340D	K01915+K01681+K00025+K01681+K00600+K11517+K03781+K01915
Carotenoid biosynthesis	ko00906	7	114	553	18862	BnaA05g25030D;BnaA09g17560D;BnaA10g02720D;BnaC02g31560D;BnaC05g39200D;BnaC09g18860D;BnaCnng57040D	K09840+K09843+K09842+K09843+K09840+K09843+K09843
2-Oxocarboxylic acid metabolism	ko01210	3	290	553	18862	BnaA02g09370D;BnaA08g14220D;BnaAnng22230D	K00928+K01681+K01681
Citrate cycle (TCA cycle)	ko00020	4	255	553	18862	BnaA08g14220D;BnaA08g25090D;BnaA10g10850D;BnaAnng22230D	K01681+K00658+K00025+K01681
Photosynthesis - antenna proteins	ko00196	6	76	553	18862	BnaA03g15830D;BnaA09g02120D;BnaC07g24660D;BnaC08g25680D;BnaC09g01520D;BnaCnng04230D	K08912+K08913+K08913+K08907+K08913+K08909
Glycolysis / Gluconeogenesis	ko00010	8	451	553	18862	BnaA01g01360D;BnaA01g15080D;BnaA03g59170D;BnaA04g12130D;BnaA06g22820D;BnaC06g42870D;BnaC07g46060D;BnaC08g35820D	K00128+K01792+K00128+K01623+K00873+K01792+K00128+K01623
N-Glycan biosynthesis	ko00510	3	182	553	18862	BnaA07g38690D;BnaA08g24480D;BnaC03g41930D	K00737+K00737+K01230
Phenylalanine metabolism	ko00360	27	429	553	18862	BnaA01g13280D;BnaA03g14000D;BnaA03g14010D;BnaA03g17000D;BnaA03g36130D;BnaA03g54620D;BnaA04g04830D;BnaA04g21240D;BnaA05g07370D;BnaA08g10680D;BnaA09g21600D;BnaA09g33560D;BnaAnng31450D;BnaAnng35150D;BnaAnng37050D;BnaAnng37410D;BnaC01g25860D;BnaC03g20530D;BnaC03g42000D;BnaC04g08190D;BnaC04g41130D;BnaC05g03290D;BnaC05g30990D;BnaC06g14510D;BnaC08g24360D;BnaC09g48850D;BnaCnng52250D	K00815+K00487+K00487+K00430+K01904+K00276+K10775+K10775+K10775+K00815+K00815+K10775+K00815+K00815+K00815+K00815+K00430+K00430+K01904+K10775+K00487+K00430+K01904+K10775+K10775+K00430+K10775
Caffeine metabolism	ko00232	1	7	553	18862	BnaCnng46690D	K00106
Cysteine and methionine metabolism	ko00270	23	378	553	18862	BnaA01g13280D;BnaA01g34070D;BnaA02g09370D;BnaA02g19200D;BnaA02g22360D;BnaA06g25690D;BnaA08g10680D;BnaA09g13300D;BnaA09g21600D;BnaA09g53100D;BnaA10g10850D;BnaAnng31450D;BnaAnng35150D;BnaAnng37050D;BnaAnng37410D;BnaC03g32940D;BnaC03g70970D;BnaC07g23090D;BnaC09g02930D;BnaC09g12030D;BnaC09g13570D;BnaC09g24050D;BnaCnng16700D	K00815+K01738+K00928+K01011+K08967+K00640+K00815+K05933+K00815+K01761+K00025+K00815+K00815+K00815+K00815+K01611+K00640+K00547+K01738+K01761+K05933+K01762+K00789
Nitrogen metabolism	ko00910	3	147	553	18862	BnaA05g22420D;BnaC09g41340D;BnaCnng31770D	K01915+K01915+K01673
Endocytosis	ko04144	8	573	553	18862	BnaA01g30490D;BnaA03g32320D;BnaC01g38510D;BnaC02g10220D;BnaC02g40590D;BnaC03g37680D;BnaC04g01710D;BnaC05g20170D	K03283+K03283+K03283+K07904+K01115+K03283+K00889+K03283
Ascorbate and aldarate metabolism	ko00053	7	138	553	18862	BnaA01g01360D;BnaA01g01600D;BnaA03g48310D;BnaA03g59170D;BnaC01g02640D;BnaC07g40500D;BnaC07g46060D	K00128+K00434+K14190+K00128+K00434+K14190+K00128
Brassinosteroid biosynthesis	ko00905	2	44	553	18862	BnaAnng01440D;BnaC04g17240D	K09588+K15639
Linoleic acid metabolism	ko00591	6	45	553	18862	BnaA07g38540D;BnaA09g45010D;BnaA10g26130D;BnaAnng34320D;BnaC05g30190D;BnaC06g26190D	K00454+K00454+K14674+K00454+K15718+K00454
Phagosome	ko04145	2	417	553	18862	BnaA09g48890D;BnaC08g43170D	K08057+K08057
Isoquinoline alkaloid biosynthesis	ko00950	9	101	553	18862	BnaA01g13280D;BnaA03g54620D;BnaA08g10680D;BnaA09g21600D;BnaAnng31450D;BnaAnng35150D;BnaAnng37050D;BnaAnng37410D;BnaC01g09790D	K00815+K00276+K00815+K00815+K00815+K00815+K00815+K00815+K01592
