# Supplementary material for: Transcriptome Profile Analysis of Winter Rapeseed (Brassica napus L.) in Response to Freezing Stress, Reveal Potentially Connected Events to Freezing Stress
Source: Int J Mol Sci. 2019 Jun 5;20(11):2771. doi: 10.3390/ijms20112771 (PMC6600501; doi:10.3390/ijms20112771)
Supplement: Supplementary file 1 [file ijms-20-02771-s001.zip › 5.29 addition file/Table_S11.xlsx]

## Sheet: Table_S9
Table S10 The DEGs enrichment in plant hormone signal transduction pathway
#ID	T01	T02	T03	T04	T05	T06	T07	T08	T09	T10	T11	T12	T01_T02_T03_vs_T04_T05_T06_DESeq_FDR	T01_T02_T03_vs_T04_T05_T06_DESeq_log2FC	T01_T02_T03_vs_T04_T05_T06_DESeq_(FDR_0.01_FC_2)_regulated	T01_T02_T03_vs_T07_T08_T09_DESeq_FDR	T01_T02_T03_vs_T07_T08_T09_DESeq_log2FC	T01_T02_T03_vs_T07_T08_T09_DESeq_(FDR_0.01_FC_2)_regulated	T01_T02_T03_vs_T10_T11_T12_DESeq_FDR	T01_T02_T03_vs_T10_T11_T12_DESeq_log2FC	T01_T02_T03_vs_T10_T11_T12_DESeq_(FDR_0.01_FC_2)_regulated	COG_class	COG_class_annotation	GO_annotation	KEGG_annotation	KEGG_pathway_annotation	KOG_class	KOG_class_annotation	Pfam_annotation	Swiss_Prot_annotation	eggNOG_class	eggNOG_class_annotation	NR_annotation	GO_second_level_annotation
BnaA01g01040D	27.4953	19.9888	33.1858	44.9577	47.7768	43.0547	34.6143	29.2868	23.0437	54.4909	50.9998	52.1869	0.00674962	0.78777	normal	0.777623	0.136753	normal	4.72476e-05	1.00174	up	--	--	Biological Process: regulation of transcription, DNA-templated (GO:0006355);;	K14503|1.47434e-159|brp:103865897|BES1/BZR1 homolog protein 2; K14503 brassinosteroid resistant 1/2 (A)	Plant hormone signal transduction (ko04075)	--	--	Plant protein of unknown function (DUF822)	BES1/BZR1 homolog protein 2 GN=BEH2 OS=Arabidopsis thaliana (Mouse-ear cress) PE=1 SV=1	K	Transcription	PREDICTED: BES1/BZR1 homolog protein 2 [Brassica rapa]	biological process: biological regulation (GO:0065007)
BnaA01g23120D	4.52997	4.36144	3.86024	7.23082	9.35261	8.56417	9.76969	7.27359	11.5679	10.6431	9.38338	9.07814	0.0105911	0.889496	normal	0.00211408	1.04818	up	0.000557965	1.02037	up	[RTKL]	General function prediction only;; Signal transduction mechanisms;; Transcription;; Replication, recombination and repair	Molecular Function: protein serine/threonine kinase activity (GO:0004674);; Molecular Function: ATP binding (GO:0005524);; Cellular Component: cytosol (GO:0005829);; Cellular Component: plasma membrane (GO:0005886);; Biological Process: protein phosphorylation (GO:0006468);; Biological Process: response to salt stress (GO:0009651);; Biological Process: lateral root development (GO:0048527);; Mole…	K14498|0|brp:103830167|serine/threonine-protein kinase SRK2A; K14498 serine/threonine-protein kinase SRK2 [EC:2.7.11.1] (A)	Plant hormone signal transduction (ko04075)	[T]	Signal transduction mechanisms	Protein kinase domain;; Protein tyrosine kinase	Serine/threonine-protein kinase SRK2B GN=T7P1.8 OS=Arabidopsis thaliana (Mouse-ear cress) PE=1 SV=1	T	Signal transduction mechanisms	PREDICTED: serine/threonine-protein kinase SRK2A [Brassica rapa]	biological process: metabolic process (GO:0008152);; biological process: cellular process (GO:0009987);; molecular function: catalytic activity (GO:0003824);; molecular function: binding (GO:0005488);; cellular component: cell (GO:0005623);; cellular component: cell part (GO:0044464);; cellular component: membrane (GO:0016020);; biological process: response to stimulus (GO:0050896);; biological p…
BnaA01g28670D	1.52818	1.57533	1.57241	2.19464	2.78253	3.30558	5.6555	9.62702	5.04851	6.43	7.50526	12.4962	0.454981	0.855689	normal	0.000599462	2.41357	up	1.13737e-09	2.57041	up	--	--	Molecular Function: sequence-specific DNA binding transcription factor activity (GO:0003700);; Cellular Component: nucleus (GO:0005634);; Biological Process: regulation of transcription, DNA-templated (GO:0006355);; Biological Process: gravitropism (GO:0009630);; Biological Process: phototropism (GO:0009638);; Biological Process: auxin-activated signaling pathway (GO:0009734);; Biological Process…	K14484|7.68462e-136|brp:103840684|auxin-responsive protein IAA19; K14484 auxin-responsive protein IAA (A)	Plant hormone signal transduction (ko04075)	--	--	AUX/IAA family	Auxin-responsive protein IAA19 GN=MJK13.20 OS=Arabidopsis thaliana (Mouse-ear cress) PE=1 SV=2	K	Transcription	PREDICTED: auxin-responsive protein IAA19 [Brassica rapa]	biological process: biological regulation (GO:0065007);; molecular function: nucleic acid binding transcription factor activity (GO:0001071);; cellular component: cell (GO:0005623);; cellular component: organelle (GO:0043226);; cellular component: cell part (GO:0044464);; biological process: response to stimulus (GO:0050896);; biological process: cellular process (GO:0009987);; biological process…
BnaA02g03870D	2.10642e-25	0	4.23739e-06	1.40744	4.38127e-08	9.48127e-11	0.105509	0.181006	0.0581378	4.22585	9.21269	4.4992	--	--	--	--	--	--	9.17432e-05	Inf	up	--	--	--	K14488|1.33381e-59|brp:103851150|auxin-induced protein 15A-like; K14488 SAUR family protein (A)	Plant hormone signal transduction (ko04075)	--	--	Auxin responsive protein	Indole-3-acetic acid-induced protein ARG7 GN=ARG7 OS=Vigna radiata var. radiata (Mung bean) PE=2 SV=1	S	Function unknown	BnaA02g03870D [Brassica napus]	--
BnaA02g03880D	0.204807	0.0569335	2.99437	3.32455	2.45947	1.87122	14.1053	4.7994	12.8153	2.14542	3.00261	9.16804	--	--	--	6.90786e-15	3.64355	up	1.31308e-07	3.80506	up	--	--	--	K14488|7.03407e-59|brp:103851158|auxin-induced protein 15A-like; K14488 SAUR family protein (A)	Plant hormone signal transduction (ko04075)	--	--	Auxin responsive protein	Auxin-induced protein 15A OS=Glycine max (Soybean) PE=2 SV=1	S	Function unknown	BnaA02g03880D [Brassica napus]	--
BnaA02g03890D	0.716766	2.01034e-06	0.231588	2.80812	0.474871	0.274011	1.342	4.22477	4.77834	2.61924	4.05299	2.79701	--	--	--	0.00393006	2.40678	up	0.0020398	2.68975	up	--	--	--	K14488|4.3583e-57|brp:103856275|auxin-induced protein 15A-like; K14488 SAUR family protein (A)	Plant hormone signal transduction (ko04075)	--	--	Auxin responsive protein	Auxin-induced protein 15A OS=Glycine max (Soybean) PE=2 SV=1	S	Function unknown	BnaA02g03890D [Brassica napus]	--
BnaA02g05120D	5.30013	5.76387	8.43093	6.63167	4.29145	10.0553	6.90233	6.29612	7.57948	10.8059	13.0658	14.199	0.964293	0.155105	normal	0.899353	0.118004	normal	0.00895211	1.00347	up	--	--	Molecular Function: protein binding (GO:0005515);; Biological Process: protein targeting to membrane (GO:0006612);; Biological Process: response to wounding (GO:0009611);; Biological Process: jasmonic acid mediated signaling pathway (GO:0009867);; Biological Process: positive regulation of flavonoid biosynthetic process (GO:0009963);; Biological Process: regulation of plant-type hypersensitive re…	K13464|1.32622e-120|brp:103851386|protein TIFY 3B; K13464 jasmonate ZIM domain-containing protein (A)	Plant hormone signal transduction (ko04075)	--	--	tify domain;; Divergent CCT motif	Protein TIFY 3B GN=F22D1.70 OS=Arabidopsis thaliana (Mouse-ear cress) PE=1 SV=1	S	Function unknown	BnaA02g05120D [Brassica napus]	molecular function: binding (GO:0005488);; biological process: single-organism process (GO:0044699);; biological process: localization (GO:0051179);; biological process: cellular component organization or biogenesis (GO:0071840);; biological process: response to stimulus (GO:0050896);; biological process: cellular process (GO:0009987);; biological process: signaling (GO:0023052);; biological proc…
BnaA02g15990D	6.99962	5.52042	5.01307	3.91933	6.69381	10.6097	17.5457	16.8975	13.9132	10.5242	9.63498	14.0412	0.816798	0.390362	normal	1.65869e-11	1.59917	up	0.000747001	1.22901	up	--	--	Molecular Function: protein binding (GO:0005515);; Cellular Component: nucleus (GO:0005634);; Biological Process: response to water deprivation (GO:0009414);; Biological Process: response to wounding (GO:0009611);; Biological Process: response to fungus (GO:0009620);; Biological Process: ethylene biosynthetic process (GO:0009693);; Biological Process: jasmonic acid biosynthetic process (GO:000969…	K13464|3.82939e-166|brp:103852783|protein TIFY 11B-like; K13464 jasmonate ZIM domain-containing protein (A)	Plant hormone signal transduction (ko04075)	--	--	tify domain;; Divergent CCT motif	Protein TIFY 11B GN=T10D10.8 OS=Arabidopsis thaliana (Mouse-ear cress) PE=1 SV=1	K	Transcription	BnaA02g15990D [Brassica napus]	molecular function: binding (GO:0005488);; cellular component: cell (GO:0005623);; cellular component: organelle (GO:0043226);; cellular component: cell part (GO:0044464);; biological process: response to stimulus (GO:0050896);; biological process: multi-organism process (GO:0051704);; biological process: metabolic process (GO:0008152);; biological process: cellular process (GO:0009987);; biologi…
BnaA02g35250D	9.19805	10.2875	6.64343	5.84819	14.2773	31.0105	41.9353	37.2119	35.9467	45.097	40.1368	69.1812	0.742262	0.975575	normal	7.99114e-21	2.14663	up	4.04187e-06	2.55736	up	--	--	Molecular Function: hydrolase activity, hydrolyzing O-glycosyl compounds (GO:0004553);; Cellular Component: cell wall (GO:0005618);; Cellular Component: Golgi apparatus (GO:0005794);; Biological Process: cellular glucan metabolic process (GO:0006073);; Biological Process: response to heat (GO:0009408);; Biological Process: response to cold (GO:0009409);; Cellular Component: chloroplast (GO:000950…	K14504|8.84099e-171|eus:EUTSA_v10014326mg|hypothetical protein; K14504 xyloglucan:xyloglucosyl transferase TCH4 [EC:2.4.1.207] (A)	Plant hormone signal transduction (ko04075)	--	--	Glycosyl hydrolases family 16;; Xyloglucan endo-transglycosylase (XET) C-terminus	Xyloglucan endotransglucosylase/hydrolase protein 22 (Precursor) GN=MUA2.13 OS=Arabidopsis thaliana (Mouse-ear cress) PE=1 SV=1	G	Carbohydrate transport and metabolism	BnaA02g35250D [Brassica napus]	biological process: metabolic process (GO:0008152);; molecular function: catalytic activity (GO:0003824);; cellular component: cell (GO:0005623);; cellular component: cell part (GO:0044464);; cellular component: organelle (GO:0043226);; biological process: cellular process (GO:0009987);; biological process: response to stimulus (GO:0050896);; biological process: cellular component organization or…
BnaA03g06810D	0.249775	0	0.0556091	1.11631	0.461458	3.36881	3.36532	1.66986	7.49118	0.758389	1.5594	1.94295	--	--	--	3.54985e-06	4.07434	up	0.000262519	3.99618	up	--	--	--	K14488|3.5432e-53|brp:103856276|auxin-induced protein 15A-like; K14488 SAUR family protein (A)	Plant hormone signal transduction (ko04075)	--	--	Auxin responsive protein	Auxin-induced protein 15A OS=Glycine max (Soybean) PE=2 SV=1	S	Function unknown	PREDICTED: auxin-induced protein 15A-like [Brassica rapa]	--
BnaA03g25790D	3.02566	2.92426	3.336	5.56256	6.53351	4.73116	8.02752	7.12234	9.35245	8.23185	8.8337	7.34629	0.0292161	0.857019	normal	6.73703e-08	1.4	up	1.2996e-06	1.38025	up	--	--	Biological Process: polysaccharide biosynthetic process (GO:0000271);; Biological Process: response to molecule of bacterial origin (GO:0002237);; Molecular Function: ubiquitin-protein transferase activity (GO:0004842);; Molecular Function: protein binding (GO:0005515);; Biological Process: ubiquitin-dependent protein catabolic process (GO:0006511);; Biological Process: signal transduction (GO:00…	K14485|0|brp:103858715|GRR1-like protein 1; K14485 transport inhibitor response 1 (A)	Plant hormone signal transduction (ko04075)	[R]	General function prediction only	Leucine Rich repeats (2 copies);; F-box domain	GRR1-like protein 1 GN=At4g03190 OS=Arabidopsis thaliana (Mouse-ear cress) PE=1 SV=1	K	Transcription	BnaA03g25790D [Brassica napus]	biological process: metabolic process (GO:0008152);; biological process: single-organism process (GO:0044699);; biological process: response to stimulus (GO:0050896);; molecular function: catalytic activity (GO:0003824);; molecular function: binding (GO:0005488);; biological process: cellular process (GO:0009987);; biological process: biological regulation (GO:0065007);; biological process: growt…
BnaA03g33930D	2.93054	2.13445	2.16496	3.02042	3.51415	6.32145	10.405	12.1821	7.35274	11.539	7.86064	16.0895	0.125487	0.629758	normal	5.8207e-07	1.21309	up	9.72838e-05	1.46645	up	--	--	Molecular Function: sequence-specific DNA binding transcription factor activity (GO:0003700);; Cellular Component: nucleus (GO:0005634);; Biological Process: regulation of transcription, DNA-templated (GO:0006355);; Biological Process: gravitropism (GO:0009630);; Biological Process: phototropism (GO:0009638);; Biological Process: auxin-activated signaling pathway (GO:0009734);; Biological Process…	K14484|2.42443e-138|brp:103859627|auxin-responsive protein IAA19-like; K14484 auxin-responsive protein IAA (A)	Plant hormone signal transduction (ko04075)	--	--	AUX/IAA family	Auxin-responsive protein IAA19 GN=MJK13.20 OS=Arabidopsis thaliana (Mouse-ear cress) PE=1 SV=2	K	Transcription	BnaA03g33930D [Brassica napus]	biological process: biological regulation (GO:0065007);; molecular function: nucleic acid binding transcription factor activity (GO:0001071);; cellular component: cell (GO:0005623);; cellular component: organelle (GO:0043226);; cellular component: cell part (GO:0044464);; biological process: response to stimulus (GO:0050896);; biological process: cellular process (GO:0009987);; biological process…
BnaA03g35930D	0.556009	0.696799	0.694175	1.17797	1.46499	1.30576	1.55039	1.07812	1.10356	1.23927	1.89459	1.84709	0.0859018	1.28838	normal	0.124825	1.03388	normal	0.00358909	1.53009	up	--	--	Biological Process: response to superoxide (GO:0000303);; Molecular Function: DNA binding (GO:0003677);; Molecular Function: sequence-specific DNA binding transcription factor activity (GO:0003700);; Molecular Function: protein binding (GO:0005515);; Cellular Component: nucleus (GO:0005634);; Biological Process: regulation of transcription, DNA-templated (GO:0006355);; Biological Process: protein…	K14514|0|brp:103859874|protein ETHYLENE INSENSITIVE 3-like; K14514 ethylene-insensitive protein 3 (A)	Plant hormone signal transduction (ko04075)	--	--	Ethylene insensitive 3	Protein ETHYLENE INSENSITIVE 3 GN=EIN3 OS=Arabidopsis thaliana (Mouse-ear cress) PE=1 SV=1	K	Transcription	BnaA03g35930D [Brassica napus]	biological process: response to stimulus (GO:0050896);; molecular function: binding (GO:0005488);; biological process: biological regulation (GO:0065007);; molecular function: nucleic acid binding transcription factor activity (GO:0001071);; cellular component: cell (GO:0005623);; cellular component: organelle (GO:0043226);; cellular component: cell part (GO:0044464);; biological process: metabol…
BnaA03g48550D	0.207589	0.0366661	0.237204	0.408717	0.41612	0.266904	0.9633	0.967335	1.2788	0.624612	0.994176	0.91394	--	--	--	0.000623002	3.01016	up	0.00826419	2.68008	up	--	--	Cellular Component: chloroplast (GO:0009507);; Biological Process: auxin-activated signaling pathway (GO:0009734);; Biological Process: unidimensional cell growth (GO:0009826);; Biological Process: auxin homeostasis (GO:0010252);; Molecular Function: indole-3-acetic acid amido synthetase activity (GO:0010279);; Biological Process: response to cyclopentenone (GO:0010583);; Biological Process: posi…	K14487|0|brp:103861684|indole-3-acetic acid-amido synthetase GH3.5; K14487 auxin responsive GH3 gene family (A)	Plant hormone signal transduction (ko04075)	--	--	GH3 auxin-responsive promoter	Indole-3-acetic acid-amido synthetase GH3.5 GN=GH3.5 OS=Arabidopsis thaliana (Mouse-ear cress) PE=1 SV=1	R	General function prediction only	BnaA03g48550D [Brassica napus]	cellular component: cell (GO:0005623);; cellular component: organelle (GO:0043226);; cellular component: cell part (GO:0044464);; biological process: cellular process (GO:0009987);; biological process: signaling (GO:0023052);; biological process: single-organism process (GO:0044699);; biological process: response to stimulus (GO:0050896);; biological process: biological regulation (GO:0065007);; …
BnaA08g22180D	0.597405	0.720604	0.818997	0.822962	0.627812	0.778004	3.21157	2.26506	3.8519	1.75631	4.57446	4.08971	--	--	--	0.00134735	1.72866	up	0.00365323	2.30943	up	--	--	Biological Process: MAPK cascade (GO:0000165);; Molecular Function: protein binding (GO:0005515);; Cellular Component: nucleus (GO:0005634);; Biological Process: protein targeting to membrane (GO:0006612);; Biological Process: response to cold (GO:0009409);; Biological Process: response to water deprivation (GO:0009414);; Biological Process: pollen development (GO:0009555);; Biological Process: r…	K13464|6.61108e-173|brp:103835861|protein TIFY 10A-like; K13464 jasmonate ZIM domain-containing protein (A)	Plant hormone signal transduction (ko04075)	--	--	tify domain;; Divergent CCT motif	Protein TIFY 10A GN=T29M8.5 OS=Arabidopsis thaliana (Mouse-ear cress) PE=1 SV=1	K	Transcription	BnaA08g22180D [Brassica napus]	biological process: metabolic process (GO:0008152);; biological process: cellular process (GO:0009987);; biological process: signaling (GO:0023052);; biological process: single-organism process (GO:0044699);; biological process: response to stimulus (GO:0050896);; biological process: biological regulation (GO:0065007);; molecular function: binding (GO:0005488);; cellular component: cell (GO:00056…
BnaA09g16590D	3.20494	4.21067	4.2132	6.40414	8.19555	7.24568	9.41974	12.4439	8.92434	9.5642	9.95218	14.0702	0.227703	0.940943	normal	0.00209078	1.38608	up	0.000423901	1.53267	up	--	--	Molecular Function: DNA binding (GO:0003677);; Molecular Function: sequence-specific DNA binding transcription factor activity (GO:0003700);; Cellular Component: nucleus (GO:0005634);; Biological Process: regulation of transcription, DNA-templated (GO:0006355);; Biological Process: regulation of translation (GO:0006417);; Biological Process: microtubule nucleation (GO:0007020);; Biological Proces…	K14484|1.19903e-135|brp:103839230|auxin-responsive protein IAA4; K14484 auxin-responsive protein IAA (A)	Plant hormone signal transduction (ko04075)	--	--	AUX/IAA family	Auxin-responsive protein IAA4 GN=MQD19.3 OS=Arabidopsis thaliana (Mouse-ear cress) PE=1 SV=2	K	Transcription	BnaA09g16590D [Brassica napus]	molecular function: binding (GO:0005488);; biological process: biological regulation (GO:0065007);; molecular function: nucleic acid binding transcription factor activity (GO:0001071);; cellular component: cell (GO:0005623);; cellular component: organelle (GO:0043226);; cellular component: cell part (GO:0044464);; biological process: cellular process (GO:0009987);; biological process: single-orga…
BnaA09g50590D	62.759	65.8316	64.3078	73.8226	70.3094	68.4492	99.8464	74.8834	96.4818	138.745	132.533	162.519	0.861831	0.16141	normal	0.0175193	0.552204	normal	2.93726e-07	1.21907	up	--	--	Molecular Function: sequence-specific DNA binding transcription factor activity (GO:0003700);; Cellular Component: nucleus (GO:0005634);; Biological Process: regulation of transcription, DNA-templated (GO:0006355);; Biological Process: auxin-activated signaling pathway (GO:0009734);; Molecular Function: identical protein binding (GO:0042802);; Molecular Function: protein dimerization activity (GO…	K14484|3.35544e-144|brp:103843662|auxin-responsive protein IAA17-like; K14484 auxin-responsive protein IAA (A)	Plant hormone signal transduction (ko04075)	--	--	AUX/IAA family	Auxin-responsive protein IAA17 GN=F19P19.31 OS=Arabidopsis thaliana (Mouse-ear cress) PE=1 SV=2	K	Transcription	BnaA09g50590D [Brassica napus]	biological process: biological regulation (GO:0065007);; molecular function: nucleic acid binding transcription factor activity (GO:0001071);; cellular component: cell (GO:0005623);; cellular component: organelle (GO:0043226);; cellular component: cell part (GO:0044464);; biological process: cellular process (GO:0009987);; biological process: signaling (GO:0023052);; biological process: single-or…
BnaA09g52740D	0.0520441	0.0743574	0	0	0.12616	0.134906	0.521513	1.6182	0.28786	0.83602	1.09313	1.12094	--	--	--	--	--	--	8.54759e-06	5.10561	up	--	--	Cellular Component: cytoplasm (GO:0005737);; Biological Process: response to auxin (GO:0009733);; Biological Process: response to brassinosteroid (GO:0009741);; Biological Process: response to cyclopentenone (GO:0010583);;	K14487|0|brp:103847985|probable indole-3-acetic acid-amido synthetase GH3.1; K14487 auxin responsive GH3 gene family (A)	Plant hormone signal transduction (ko04075)	--	--	GH3 auxin-responsive promoter	Probable indole-3-acetic acid-amido synthetase GH3.1 GN=GH3.1 OS=Arabidopsis thaliana (Mouse-ear cress) PE=2 SV=1	R	General function prediction only	BnaA09g52740D [Brassica napus]	cellular component: cell (GO:0005623);; cellular component: cell part (GO:0044464);; biological process: response to stimulus (GO:0050896)
BnaA10g02490D	7.70846	10.7016	6.63956	14.8957	8.93761	6.56357	16.5404	13.3112	12.6041	21.0289	17.7559	13.6167	0.888639	0.341529	normal	0.0854424	0.738174	normal	0.00474406	1.05815	up	--	--	Molecular Function: sequence-specific DNA binding transcription factor activity (GO:0003700);; Cellular Component: nucleus (GO:0005634);; Biological Process: regulation of transcription, DNA-templated (GO:0006355);; Biological Process: auxin-activated signaling pathway (GO:0009734);; Biological Process: response to brassinosteroid (GO:0009741);; Molecular Function: protein dimerization activity (…	K14484|1.03986e-134|brp:103844276|auxin-responsive protein IAA3-like; K14484 auxin-responsive protein IAA (A)	Plant hormone signal transduction (ko04075)	--	--	AUX/IAA family	Auxin-responsive protein IAA3 GN=F19P19.32 OS=Arabidopsis thaliana (Mouse-ear cress) PE=1 SV=1	K	Transcription	PREDICTED: auxin-responsive protein IAA3-like [Brassica rapa]	biological process: biological regulation (GO:0065007);; molecular function: nucleic acid binding transcription factor activity (GO:0001071);; cellular component: cell (GO:0005623);; cellular component: organelle (GO:0043226);; cellular component: cell part (GO:0044464);; biological process: cellular process (GO:0009987);; biological process: signaling (GO:0023052);; biological process: single-or…
BnaA10g16780D	0.406209	2.37131	3.61263	7.99617	4.87146	7.78955	34.4578	30.3137	11.3955	21.3038	44.3636	34.7387	0.124807	2.02704	normal	8.49907e-14	4.75132	up	2.96795e-37	5.15278	up	--	--	--	K14488|1.61984e-49|brp:103845876|auxin-induced protein 15A-like; K14488 SAUR family protein (A)	Plant hormone signal transduction (ko04075)	--	--	Auxin responsive protein	Auxin-induced protein 15A OS=Glycine max (Soybean) PE=2 SV=1	S	Function unknown	BnaA10g16780D [Brassica napus]	--
BnaA10g16800D	3.39498	0	1.67677	16.7309	15.0512	14.8494	68.0829	54.447	78.2606	36.3569	53.4122	61.4402	--	--	--	2.4253e-14	5.65143	up	5.2818e-10	5.21697	up	--	--	--	K14488|1.27084e-52|brp:103845879|auxin-induced protein 15A-like; K14488 SAUR family protein (A)	Plant hormone signal transduction (ko04075)	--	--	Auxin responsive protein	Auxin-induced protein 15A OS=Glycine max (Soybean) PE=2 SV=1	S	Function unknown	BnaA10g16800D [Brassica napus]	--
BnaA10g26670D	3.24594	4.4537	1.97508	10.0755	38.385	5.62127	9.8654	10.4936	15.948	7.86624	10.5933	6.92855	0.00373674	1.22792	up	4.90991e-17	1.89767	up	0.00187549	1.36928	up	[P]	Inorganic ion transport and metabolism	Biological Process: establishment of planar polarity (GO:0001736);; Biological Process: response to molecule of bacterial origin (GO:0002237);; Molecular Function: transporter activity (GO:0005215);; Molecular Function: protein binding (GO:0005515);; Cellular Component: plasma membrane (GO:0005886);; Biological Process: lipid transport (GO:0006869);; Biological Process: intra-Golgi vesicle-mediat…	K14513|0|brp:103847394|ethylene-insensitive protein 2; K14513 ethylene-insensitive protein 2 (A)	Plant hormone signal transduction (ko04075)	[P]	Inorganic ion transport and metabolism	Natural resistance-associated macrophage protein	Ethylene-insensitive protein 2 GN=F12E4.10 OS=Arabidopsis thaliana (Mouse-ear cress) PE=1 SV=1	P	Inorganic ion transport and metabolism	BnaA10g26670D [Brassica napus]	biological process: developmental process (GO:0032502);; biological process: single-organism process (GO:0044699);; biological process: response to stimulus (GO:0050896);; molecular function: transporter activity (GO:0005215);; molecular function: binding (GO:0005488);; cellular component: cell (GO:0005623);; cellular component: membrane (GO:0016020);; cellular component: cell part (GO:0044464);;…
BnaA10g27610D	8.13787	8.61429	16.9384	13.1412	9.72812	10.1925	34.3441	24.3661	32.6142	24.2094	42.5535	49.6868	0.790257	0.258447	normal	2.60458e-05	1.32718	up	0.00014704	1.63381	up	--	--	Cellular Component: plasma membrane (GO:0005886);; Biological Process: amino acid transport (GO:0006865);; Molecular Function: auxin influx transmembrane transporter activity (GO:0010328);; Cellular Component: integral component of membrane (GO:0016021);; Biological Process: root cap development (GO:0048829);; Biological Process: auxin influx (GO:0060919);;	K13946|0|brp:103847503|auxin transporter-like protein 1; K13946 auxin influx carrier (AUX1 LAX family) (A)	Plant hormone signal transduction (ko04075)	[E]	Amino acid transport and metabolism	Transmembrane amino acid transporter protein	Auxin transporter-like protein 1 GN=LAX1 OS=Arabidopsis thaliana (Mouse-ear cress) PE=2 SV=1	E	Amino acid transport and metabolism	BnaA10g27610D [Brassica napus]	cellular component: cell (GO:0005623);; cellular component: membrane (GO:0016020);; cellular component: cell part (GO:0044464);; biological process: single-organism process (GO:0044699);; biological process: localization (GO:0051179);; biological process: cellular process (GO:0009987);; molecular function: transporter activity (GO:0005215);; cellular component: membrane part (GO:0044425);; biolog…
BnaAnng18240D	4.72813	4.93775	6.75647	13.7131	12.2895	12.0004	10.6283	10.6691	11.4564	15.0464	15.0006	16.0805	0.000361642	1.12078	up	0.0162541	0.75396	normal	3.39145e-07	1.40121	up	--	--	Biological Process: regulation of transcription, DNA-templated (GO:0006355);;	K14503|3.49247e-143|crb:CARUB_v10005257mg|hypothetical protein; K14503 brassinosteroid resistant 1/2 (A)	Plant hormone signal transduction (ko04075)	--	--	Plant protein of unknown function (DUF822)	BES1/BZR1 homolog protein 2 GN=BEH2 OS=Arabidopsis thaliana (Mouse-ear cress) PE=1 SV=1	K	Transcription	BnaAnng18240D [Brassica napus]	biological process: biological regulation (GO:0065007)
BnaAnng26550D	54.3477	45.8798	37.9512	53.7737	51.9525	91.2409	52.5998	25.445	37.4016	102.706	107.944	81.3059	0.55564	0.525138	normal	0.638185	-0.292167	normal	1.38498e-05	1.05747	up	--	--	Biological Process: response to superoxide (GO:0000303);; Molecular Function: DNA binding (GO:0003677);; Molecular Function: sequence-specific DNA binding transcription factor activity (GO:0003700);; Molecular Function: protein binding (GO:0005515);; Cellular Component: nucleus (GO:0005634);; Biological Process: cell death (GO:0008219);; Biological Process: response to water deprivation (GO:00094…	K14432|0|brp:103842661|ABSCISIC ACID-INSENSITIVE 5-like protein 6; K14432 ABA responsive element binding factor (A)	Plant hormone signal transduction (ko04075)	--	--	bZIP transcription factor;; Basic region leucine zipper	ABSCISIC ACID-INSENSITIVE 5-like protein 6 OS=Arabidopsis thaliana (Mouse-ear cress) PE=1 SV=1	K	Transcription	BnaAnng26550D [Brassica napus]	biological process: response to stimulus (GO:0050896);; molecular function: binding (GO:0005488);; biological process: biological regulation (GO:0065007);; molecular function: nucleic acid binding transcription factor activity (GO:0001071);; cellular component: cell (GO:0005623);; cellular component: organelle (GO:0043226);; cellular component: cell part (GO:0044464);; biological process: cellula…
BnaAnng26730D	1.2993	2.00766	0.25679	0.34514	0.621271	1.61242	4.92531	0.788229	4.59446	7.70664	12.5121	23.9211	--	--	--	0.15173	1.78467	normal	0.000120693	3.83092	up	[RTKL]	General function prediction only;; Signal transduction mechanisms;; Transcription;; Replication, recombination and repair	Molecular Function: protein serine/threonine kinase activity (GO:0004674);; Molecular Function: ATP binding (GO:0005524);; Cellular Component: nucleus (GO:0005634);; Cellular Component: cytosol (GO:0005829);; Biological Process: protein phosphorylation (GO:0006468);; Biological Process: response to salt stress (GO:0009651);;	K14498|4.85351e-64|brp:103854644|serine/threonine-protein kinase SRK2F; K14498 serine/threonine-protein kinase SRK2 [EC:2.7.11.1] (A)	Plant hormone signal transduction (ko04075)	[T]	Signal transduction mechanisms	Protein kinase domain;; Protein tyrosine kinase	Serine/threonine-protein kinase SRK2F GN=T5J17.180 OS=Arabidopsis thaliana (Mouse-ear cress) PE=1 SV=1	T	Signal transduction mechanisms	BnaAnng26730D [Brassica napus]	biological process: metabolic process (GO:0008152);; biological process: cellular process (GO:0009987);; molecular function: catalytic activity (GO:0003824);; molecular function: binding (GO:0005488);; cellular component: cell (GO:0005623);; cellular component: organelle (GO:0043226);; cellular component: cell part (GO:0044464);; biological process: response to stimulus (GO:0050896)
BnaAnng37150D	0.420443	0.389441	0.0415585	0.885557	0.773801	0.767156	2.32845	3.10614	3.23525	4.99497	5.1832	7.41003	0.264281	1.51729	normal	2.00625e-12	3.35902	up	1.99011e-16	4.39953	up	--	--	--	K14488|2.94902e-65|brp:103851154|auxin-induced protein 15A-like; K14488 SAUR family protein (A)	Plant hormone signal transduction (ko04075)	--	--	Auxin responsive protein	Auxin-induced protein 15A OS=Glycine max (Soybean) PE=2 SV=1	S	Function unknown	BnaAnng37150D [Brassica napus]	--
BnaC01g01570D	0.0456706	0	0.0422	0.0403391	0.147293	0.315084	0.603527	0.827272	0.924153	1.39157	3.23879	9.22892	--	--	--	5.52951e-08	5.44862	up	0.00382111	7.75015	up	--	--	Cellular Component: cytoplasm (GO:0005737);; Biological Process: response to auxin (GO:0009733);; Biological Process: auxin homeostasis (GO:0010252);; Molecular Function: indole-3-acetic acid amido synthetase activity (GO:0010279);;	K14487|0|brp:103848751|indole-3-acetic acid-amido synthetase GH3.2; K14487 auxin responsive GH3 gene family (A)	Plant hormone signal transduction (ko04075)	--	--	GH3 auxin-responsive promoter	Indole-3-acetic acid-amido synthetase GH3.3 GN=GH3.3 OS=Arabidopsis thaliana (Mouse-ear cress) PE=1 SV=1	R	General function prediction only	BnaC01g01570D [Brassica napus]	cellular component: cell (GO:0005623);; cellular component: cell part (GO:0044464);; biological process: response to stimulus (GO:0050896);; biological process: biological regulation (GO:0065007);; biological process: metabolic process (GO:0008152);; molecular function: catalytic activity (GO:0003824)
BnaC01g02070D	33.723	23.5321	31.7786	46.5685	52.6355	49.5348	37.1284	25.6644	25.5364	54.7148	54.998	64.9356	0.00880331	0.77367	normal	0.968876	0.0353161	normal	2.88841e-05	1.03126	up	--	--	Biological Process: regulation of transcription, DNA-templated (GO:0006355);;	K14503|1.46113e-157|brp:103865897|BES1/BZR1 homolog protein 2; K14503 brassinosteroid resistant 1/2 (A)	Plant hormone signal transduction (ko04075)	--	--	Plant protein of unknown function (DUF822)	BES1/BZR1 homolog protein 2 GN=BEH2 OS=Arabidopsis thaliana (Mouse-ear cress) PE=1 SV=1	K	Transcription	BnaC01g02070D [Brassica napus]	biological process: biological regulation (GO:0065007)
BnaC02g07750D	9.93218	7.56397	7.75753	3.77421	13.8393	13.5309	40.4443	38.7827	30.3707	43.8275	37.9982	22.3309	0.368647	0.701087	normal	5.28896e-11	1.98699	up	0.00540621	2.87723	up	--	--	--	K14488|4.17245e-57|brp:103851148|auxin-induced protein 15A-like; K14488 SAUR family protein (A)	Plant hormone signal transduction (ko04075)	--	--	Auxin responsive protein	Auxin-induced protein X10A OS=Glycine max (Soybean) PE=2 SV=1	S	Function unknown	BnaC02g07750D [Brassica napus]	--
BnaC02g07890D	4.5343	14.1955	12.6074	15.6884	26.621	12.6671	94.2186	77.5599	33.2555	66.965	53.0846	55.9644	0.0109907	1.07594	normal	3.63342e-08	2.88796	up	5.15818e-16	3.28389	up	--	--	--	K14488|3.05352e-28|brp:103851154|auxin-induced protein 15A-like; K14488 SAUR family protein (A)	Plant hormone signal transduction (ko04075)	--	--	Auxin responsive protein	Indole-3-acetic acid-induced protein ARG7 GN=ARG7 OS=Vigna radiata var. radiata (Mung bean) PE=2 SV=1	S	Function unknown	BnaC02g07890D [Brassica napus]	--
BnaC03g08730D	13.0542	11.428	0.617967	4.76602	11.8705	14.0285	31.9297	49.9766	23.9911	24.6777	25.0208	36.5638	0.985052	0.191137	normal	0.000150876	2.63991	up	4.40133e-09	2.50017	up	--	--	--	K14488|1.1192e-49|brp:103856278|auxin-induced protein 15A-like; K14488 SAUR family protein (A)	Plant hormone signal transduction (ko04075)	--	--	Auxin responsive protein	Auxin-induced protein 15A OS=Glycine max (Soybean) PE=2 SV=1	S	Function unknown	BnaC03g08730D [Brassica napus]	--
BnaC03g08740D	4.34009e-09	1.56364e-08	1.27778e-08	0.19795	0.351073	0.0801183	6.606	14.243	4.63807	1.4696	1.70053	7.90763	--	--	--	1.11105e-05	Inf	up	7.84967e-06	Inf	up	--	--	--	K14488|8.864e-58|brp:103856276|auxin-induced protein 15A-like; K14488 SAUR family protein (A)	Plant hormone signal transduction (ko04075)	--	--	Auxin responsive protein	Auxin-induced protein X10A OS=Glycine max (Soybean) PE=2 SV=1	S	Function unknown	BnaC03g08740D [Brassica napus]	--
BnaC03g21070D	3.1459	2.69365	4.34355	7.68878	7.03886	2.72833	6.29232	7.01557	11.7013	7.89865	5.87436	9.6744	0.584123	0.785141	normal	0.0348983	1.27785	normal	0.0027282	1.19164	up	--	--	Biological Process: polysaccharide biosynthetic process (GO:0000271);; Biological Process: establishment of planar polarity (GO:0001736);; Biological Process: amino acid transmembrane transport (GO:0003333);; Cellular Component: endosome (GO:0005768);; Cellular Component: Golgi apparatus (GO:0005794);; Cellular Component: plasma membrane (GO:0005886);; Biological Process: syncytium formation (GO:…	K13946|0|brp:103857759|auxin transporter protein 1-like; K13946 auxin influx carrier (AUX1 LAX family) (A)	Plant hormone signal transduction (ko04075)	[E]	Amino acid transport and metabolism	Transmembrane amino acid transporter protein	Auxin transporter protein 1 GN=F16M14.5 OS=Arabidopsis thaliana (Mouse-ear cress) PE=1 SV=1	E	Amino acid transport and metabolism	BnaC03g21070D [Brassica napus]	biological process: metabolic process (GO:0008152);; biological process: single-organism process (GO:0044699);; biological process: developmental process (GO:0032502);; biological process: cellular process (GO:0009987);; biological process: localization (GO:0051179);; cellular component: cell (GO:0005623);; cellular component: organelle (GO:0043226);; cellular component: cell part (GO:0044464);; …
BnaC03g39170D	11.2845	10.7581	10.5064	12.2566	17.8828	33.1248	63.5046	69.904	51.1693	51.4249	75.7726	102.185	0.513275	0.849408	normal	9.08737e-16	2.32222	up	6.73787e-05	2.60945	up	--	--	Molecular Function: sequence-specific DNA binding transcription factor activity (GO:0003700);; Cellular Component: nucleus (GO:0005634);; Biological Process: regulation of transcription, DNA-templated (GO:0006355);; Biological Process: gravitropism (GO:0009630);; Biological Process: phototropism (GO:0009638);; Biological Process: auxin-activated signaling pathway (GO:0009734);; Biological Process…	K14484|4.33998e-123|brp:103859627|auxin-responsive protein IAA19-like; K14484 auxin-responsive protein IAA (A)	Plant hormone signal transduction (ko04075)	--	--	AUX/IAA family	Auxin-responsive protein IAA19 GN=MJK13.20 OS=Arabidopsis thaliana (Mouse-ear cress) PE=1 SV=2	K	Transcription	BnaC03g39170D [Brassica napus]	biological process: biological regulation (GO:0065007);; molecular function: nucleic acid binding transcription factor activity (GO:0001071);; cellular component: cell (GO:0005623);; cellular component: organelle (GO:0043226);; cellular component: cell part (GO:0044464);; biological process: response to stimulus (GO:0050896);; biological process: cellular process (GO:0009987);; biological process…
BnaC03g45470D	25.3768	11.7758	31.4471	46.358	127.978	133.027	77.076	44.7234	450.066	94.3686	104.162	78.9247	0.0337518	2.24122	normal	0.367807	3.12607	normal	5.28131e-15	2.07061	up	[S]	Function unknown	Biological Process: MAPK cascade (GO:0000165);; Cellular Component: extracellular region (GO:0005576);; Cellular Component: cell wall (GO:0005618);; Biological Process: protein targeting to membrane (GO:0006612);; Biological Process: response to water deprivation (GO:0009414);; Biological Process: detection of biotic stimulus (GO:0009595);; Biological Process: salicylic acid biosynthetic process …	K13449|1.20728e-93|brp:103860401|pathogenesis-related protein 1-like; K13449 pathogenesis-related protein 1 (A)	Plant hormone signal transduction (ko04075);; Plant-pathogen interaction (ko04626)	[S]	Function unknown	Cysteine-rich secretory protein family	Pathogenesis-related protein 1 (Precursor) GN=At2g14610 OS=Arabidopsis thaliana (Mouse-ear cress) PE=1 SV=1	S	Function unknown	pathogenesis-related protein PR1 [Brassica napus]	biological process: metabolic process (GO:0008152);; biological process: cellular process (GO:0009987);; biological process: signaling (GO:0023052);; biological process: single-organism process (GO:0044699);; biological process: response to stimulus (GO:0050896);; biological process: biological regulation (GO:0065007);; cellular component: extracellular region (GO:0005576);; cellular component: c…
BnaC03g60590D	5.81561	5.61839	6.57661	8.14989	11.4992	8.9023	11.4278	10.7603	11.3547	10.304	13.7265	15.2571	0.0957029	0.704697	normal	1.64777e-05	0.906378	normal	2.05745e-05	1.0935	up	[RTKL]	General function prediction only;; Signal transduction mechanisms;; Transcription;; Replication, recombination and repair	Biological Process: polysaccharide biosynthetic process (GO:0000271);; Biological Process: response to molecule of bacterial origin (GO:0002237);; Molecular Function: protein serine/threonine kinase activity (GO:0004674);; Molecular Function: steroid binding (GO:0005496);; Molecular Function: ATP binding (GO:0005524);; Cellular Component: endosome (GO:0005768);; Cellular Component: plasma membran…	K13415|0|brp:103835122|protein BRASSINOSTEROID INSENSITIVE 1-like; K13415 protein brassinosteroid insensitive 1 [EC:2.7.10.1 2.7.11.1] (A)	Plant hormone signal transduction (ko04075)	--	--	Leucine Rich repeats (2 copies);; Leucine rich repeat;; Protein tyrosine kinase;; Protein kinase domain;; Leucine Rich Repeat;; Leucine Rich repeat;; Leucine rich repeat;; Leucine rich repeat N-terminal domain	Protein BRASSINOSTEROID INSENSITIVE 1 (Precursor) GN=BRI1 OS=Arabidopsis thaliana (Mouse-ear cress) PE=1 SV=1	T	Signal transduction mechanisms	BnaC03g60590D [Brassica napus]	biological process: metabolic process (GO:0008152);; biological process: single-organism process (GO:0044699);; biological process: response to stimulus (GO:0050896);; biological process: cellular process (GO:0009987);; molecular function: catalytic activity (GO:0003824);; molecular function: binding (GO:0005488);; cellular component: cell (GO:0005623);; cellular component: organelle (GO:0043226)…
BnaC04g07210D	31.693	26.4721	30.4388	53.8047	52.6575	25.5711	42.2319	39.7845	53.2361	58.5751	48.8546	63.0612	0.489499	0.538785	normal	2.43327e-05	1.02029	up	8.21439e-08	1.2649	up	--	--	Biological Process: polysaccharide biosynthetic process (GO:0000271);; Biological Process: establishment of planar polarity (GO:0001736);; Biological Process: amino acid transmembrane transport (GO:0003333);; Cellular Component: endosome (GO:0005768);; Cellular Component: Golgi apparatus (GO:0005794);; Cellular Component: plasma membrane (GO:0005886);; Biological Process: syncytium formation (GO:…	K13946|0|brp:103867136|AUX1; auxin transporter protein 1; K13946 auxin influx carrier (AUX1 LAX family) (A)	Plant hormone signal transduction (ko04075)	[E]	Amino acid transport and metabolism	Transmembrane amino acid transporter protein	Auxin transporter protein 1 GN=F16M14.5 OS=Arabidopsis thaliana (Mouse-ear cress) PE=1 SV=1	E	Amino acid transport and metabolism	PREDICTED: auxin transporter protein 1 [Brassica rapa]	biological process: metabolic process (GO:0008152);; biological process: single-organism process (GO:0044699);; biological process: developmental process (GO:0032502);; biological process: cellular process (GO:0009987);; biological process: localization (GO:0051179);; cellular component: cell (GO:0005623);; cellular component: organelle (GO:0043226);; cellular component: cell part (GO:0044464);; …
BnaC05g29330D	29.2796	23.1654	19.3156	21.8409	26.2859	36.6877	70.2589	86.9333	51.5702	43.0553	52.0049	73.9431	0.818039	0.262085	normal	0.000183931	1.55942	up	0.00881051	1.24718	up	--	--	Molecular Function: sequence-specific DNA binding transcription factor activity (GO:0003700);; Cellular Component: nucleus (GO:0005634);; Biological Process: regulation of transcription, DNA-templated (GO:0006355);; Biological Process: auxin-activated signaling pathway (GO:0009734);; Biological Process: response to cyclopentenone (GO:0010583);; Molecular Function: protein dimerization activity (G…	K14484|7.25252e-107|brp:103868947|auxin-responsive protein IAA2; K14484 auxin-responsive protein IAA (A)	Plant hormone signal transduction (ko04075)	--	--	AUX/IAA family	Auxin-responsive protein IAA2 GN=IAA2 OS=Arabidopsis thaliana (Mouse-ear cress) PE=1 SV=3	K	Transcription	BnaC05g29330D [Brassica napus]	biological process: biological regulation (GO:0065007);; molecular function: nucleic acid binding transcription factor activity (GO:0001071);; cellular component: cell (GO:0005623);; cellular component: organelle (GO:0043226);; cellular component: cell part (GO:0044464);; biological process: cellular process (GO:0009987);; biological process: signaling (GO:0023052);; biological process: single-or…
BnaC06g26570D	1.17698	0.638268	0.461293	1.91011	1.63423	1.44951	3.373	2.13416	2.35687	2.08244	2.40222	2.1398	0.16556	1.18845	normal	0.00021811	1.80997	up	0.00373781	1.55946	up	[TK]	Signal transduction mechanisms;; Transcription	Molecular Function: phosphorelay response regulator activity (GO:0000156);; Biological Process: phosphorelay signal transduction system (GO:0000160);; Molecular Function: DNA binding (GO:0003677);; Molecular Function: chromatin binding (GO:0003682);; Molecular Function: sequence-specific DNA binding transcription factor activity (GO:0003700);; Molecular Function: protein binding (GO:0005515);; Ce…	K14491|0|brp:103831018|two-component response regulator ARR11-like; K14491 two-component response regulator ARR-B family (A)	Plant hormone signal transduction (ko04075)	[K]	Transcription	Response regulator receiver domain;; Myb-like DNA-binding domain	Two-component response regulator ARR11 GN=F12A21.15 OS=Arabidopsis thaliana (Mouse-ear cress) PE=1 SV=1	K	Transcription	BnaC06g26570D [Brassica napus]	biological process: cellular process (GO:0009987);; biological process: signaling (GO:0023052);; biological process: single-organism process (GO:0044699);; biological process: response to stimulus (GO:0050896);; biological process: biological regulation (GO:0065007);; molecular function: molecular transducer activity (GO:0060089);; molecular function: binding (GO:0005488);; molecular function: nu…
BnaC06g35880D	0.993394	0.838892	1.25787	1.18065	0.81364	1.51424	1.33578	1.79995	0.76735	1.46892	1.07911	0.929555	0.305115	1.35801	normal	0.15245	1.32486	normal	0.00456981	1.91915	up	--	--	Molecular Function: DNA binding (GO:0003677);; Molecular Function: sequence-specific DNA binding transcription factor activity (GO:0003700);; Molecular Function: protein binding (GO:0005515);; Cellular Component: nucleus (GO:0005634);; Cellular Component: cytosol (GO:0005829);; Biological Process: brassinosteroid mediated signaling pathway (GO:0009742);; Biological Process: negative regulation of…	K14503|4.32185e-119|brp:103831968|protein BRASSINAZOLE-RESISTANT 1; K14503 brassinosteroid resistant 1/2 (A)	Plant hormone signal transduction (ko04075)	--	--	Plant protein of unknown function (DUF822)	Protein BRASSINAZOLE-RESISTANT 1 GN=F9E10_7 OS=Arabidopsis thaliana (Mouse-ear cress) PE=1 SV=1	K	Transcription	BnaC06g35880D [Brassica napus]	molecular function: binding (GO:0005488);; biological process: biological regulation (GO:0065007);; molecular function: nucleic acid binding transcription factor activity (GO:0001071);; cellular component: cell (GO:0005623);; cellular component: organelle (GO:0043226);; cellular component: cell part (GO:0044464);; biological process: cellular process (GO:0009987);; biological process: signaling (…
BnaC07g34880D	2.92927	9.61853	9.47335	23.7571	19.6081	14.4569	12.4932	12.6206	11.0617	13.2236	13.9487	17.0399	0.0096715	1.50156	up	0.0903167	0.794479	normal	0.00931976	1.08322	up	--	--	Molecular Function: receptor activity (GO:0004872);; Cellular Component: nucleus (GO:0005634);; Biological Process: abscisic acid-activated signaling pathway (GO:0009738);; Biological Process: regulation of seed germination (GO:0010029);; Molecular Function: abscisic acid binding (GO:0010427);; Molecular Function: protein homodimerization activity (GO:0042803);; Biological Process: regulation of …	K14496|1.62415e-140|brp:103860950|abscisic acid receptor PYR1; K14496 abscisic acid receptor PYR/PYL family (A)	Plant hormone signal transduction (ko04075)	--	--	Polyketide cyclase / dehydrase and lipid transport;; Polyketide cyclase / dehydrase and lipid transport;; Pathogenesis-related protein Bet v I family	Abscisic acid receptor PYR1 GN=T6K21.50 OS=Arabidopsis thaliana (Mouse-ear cress) PE=1 SV=1	T	Signal transduction mechanisms	Streptomyces cyclase/dehydrase family protein [Brassica oleracea]	molecular function: receptor activity (GO:0004872);; cellular component: cell (GO:0005623);; cellular component: organelle (GO:0043226);; cellular component: cell part (GO:0044464);; biological process: cellular process (GO:0009987);; biological process: signaling (GO:0023052);; biological process: single-organism process (GO:0044699);; biological process: response to stimulus (GO:0050896);; biol…
BnaC07g45220D	3.73958	3.71369	1.82962	8.89969	7.77204	7.36282	20.871	20.4867	13.7556	22.1333	17.9886	11.3735	--	--	--	0.00110518	2.7596	up	0.00399224	2.60109	up	--	--	--	K14488|1.15695e-70|brp:103862373|indole-3-acetic acid-induced protein ARG7-like; K14488 SAUR family protein (A)	Plant hormone signal transduction (ko04075)	--	--	Auxin responsive protein	Indole-3-acetic acid-induced protein ARG7 GN=ARG7 OS=Vigna radiata var. radiata (Mung bean) PE=2 SV=1	S	Function unknown	BnaC07g45220D [Brassica napus]	--
BnaC07g46250D	30.6181	23.7292	36.8158	46.9182	47.9697	51.7028	52.1128	35.7174	32.5791	61.0581	63.7676	64.7572	0.0104284	0.751529	normal	0.373554	0.398177	normal	6.4515e-06	1.08646	up	--	--	Biological Process: regulation of transcription, DNA-templated (GO:0006355);;	K14503|3.67097e-141|crb:CARUB_v10005257mg|hypothetical protein; K14503 brassinosteroid resistant 1/2 (A)	Plant hormone signal transduction (ko04075)	--	--	Plant protein of unknown function (DUF822)	BES1/BZR1 homolog protein 2 GN=BEH2 OS=Arabidopsis thaliana (Mouse-ear cress) PE=1 SV=1	K	Transcription	BnaC07g46250D [Brassica napus]	biological process: biological regulation (GO:0065007)
BnaC08g18640D	2.03826	0.726521	1.14485	1.41324	2.24325	4.72755	6.87736	6.71931	8.5278	5.53684	7.60108	12.3751	0.0758022	1.12854	normal	2.04596e-17	2.61035	up	1.57002e-07	2.81828	up	--	--	Biological Process: MAPK cascade (GO:0000165);; Molecular Function: protein binding (GO:0005515);; Cellular Component: nucleus (GO:0005634);; Biological Process: protein targeting to membrane (GO:0006612);; Biological Process: response to cold (GO:0009409);; Biological Process: response to water deprivation (GO:0009414);; Biological Process: pollen development (GO:0009555);; Biological Process: r…	K13464|1.78938e-161|brp:103835861|protein TIFY 10A-like; K13464 jasmonate ZIM domain-containing protein (A)	Plant hormone signal transduction (ko04075)	--	--	tify domain;; Divergent CCT motif	Protein TIFY 10A GN=T29M8.5 OS=Arabidopsis thaliana (Mouse-ear cress) PE=1 SV=1	K	Transcription	BnaC08g18640D [Brassica napus]	biological process: metabolic process (GO:0008152);; biological process: cellular process (GO:0009987);; biological process: signaling (GO:0023052);; biological process: single-organism process (GO:0044699);; biological process: response to stimulus (GO:0050896);; biological process: biological regulation (GO:0065007);; molecular function: binding (GO:0005488);; cellular component: cell (GO:00056…
BnaC08g36050D	2.73381	1.07767	1.86659	3.29763	3.29229	3.02972	3.10623	2.71045	2.68719	4.01361	4.46323	4.19432	0.112646	0.769753	normal	0.249013	0.568441	normal	0.000108574	1.1577	up	--	--	Biological Process: amino acid transmembrane transport (GO:0003333);; Cellular Component: plasma membrane (GO:0005886);; Biological Process: response to nematode (GO:0009624);; Biological Process: regulation of meristem growth (GO:0010075);; Biological Process: cotyledon vascular tissue pattern formation (GO:0010588);; Molecular Function: amino acid transmembrane transporter activity (GO:0015171)…	K13946|0|brp:103842560|auxin transporter-like protein 2; K13946 auxin influx carrier (AUX1 LAX family) (A)	Plant hormone signal transduction (ko04075)	[E]	Amino acid transport and metabolism	Transmembrane amino acid transporter protein	Auxin transporter-like protein 2 GN=LAX2 OS=Arabidopsis thaliana (Mouse-ear cress) PE=2 SV=1	E	Amino acid transport and metabolism	BnaC08g36050D [Brassica napus]	biological process: cellular process (GO:0009987);; biological process: single-organism process (GO:0044699);; biological process: localization (GO:0051179);; cellular component: cell (GO:0005623);; cellular component: membrane (GO:0016020);; cellular component: cell part (GO:0044464);; biological process: response to stimulus (GO:0050896);; biological process: multi-organism process (GO:0051704)…
BnaC08g43830D	20.4301	23.0326	24.6035	37.6892	26.635	25.9322	38.5597	24.4394	44.5144	51.1334	48.1911	66.7561	0.243725	0.471143	normal	0.16636	0.604276	normal	6.2775e-08	1.28726	up	--	--	Molecular Function: sequence-specific DNA binding transcription factor activity (GO:0003700);; Cellular Component: nucleus (GO:0005634);; Biological Process: regulation of transcription, DNA-templated (GO:0006355);; Biological Process: auxin-activated signaling pathway (GO:0009734);; Molecular Function: identical protein binding (GO:0042802);; Molecular Function: protein dimerization activity (GO…	K14484|2.92686e-139|brp:103843662|auxin-responsive protein IAA17-like; K14484 auxin-responsive protein IAA (A)	Plant hormone signal transduction (ko04075)	--	--	AUX/IAA family	Auxin-responsive protein IAA17 GN=F19P19.31 OS=Arabidopsis thaliana (Mouse-ear cress) PE=1 SV=2	K	Transcription	BnaC08g43830D [Brassica napus]	biological process: biological regulation (GO:0065007);; molecular function: nucleic acid binding transcription factor activity (GO:0001071);; cellular component: cell (GO:0005623);; cellular component: organelle (GO:0043226);; cellular component: cell part (GO:0044464);; biological process: cellular process (GO:0009987);; biological process: signaling (GO:0023052);; biological process: single-or…
BnaC09g32750D	3.16817	3.16487	0.930414	1.73884	2.57129	7.98448	15.2737	19.6294	13.8155	12.0248	10.9579	21.1543	0.859897	0.792754	normal	1.27924e-14	2.7723	up	0.000672178	2.62253	up	--	--	Molecular Function: hydrolase activity, hydrolyzing O-glycosyl compounds (GO:0004553);; Cellular Component: cell wall (GO:0005618);; Cellular Component: Golgi apparatus (GO:0005794);; Biological Process: cellular glucan metabolic process (GO:0006073);; Biological Process: response to heat (GO:0009408);; Biological Process: response to cold (GO:0009409);; Cellular Component: chloroplast (GO:000950…	K14504|3.82955e-173|brp:103845191|xyloglucan endotransglucosylase/hydrolase protein 22; K14504 xyloglucan:xyloglucosyl transferase TCH4 [EC:2.4.1.207] (A)	Plant hormone signal transduction (ko04075)	--	--	Glycosyl hydrolases family 16;; Xyloglucan endo-transglycosylase (XET) C-terminus	Xyloglucan endotransglucosylase/hydrolase protein 22 (Precursor) GN=MUA2.13 OS=Arabidopsis thaliana (Mouse-ear cress) PE=1 SV=1	G	Carbohydrate transport and metabolism	BnaC09g32750D [Brassica napus]	biological process: metabolic process (GO:0008152);; molecular function: catalytic activity (GO:0003824);; cellular component: cell (GO:0005623);; cellular component: cell part (GO:0044464);; cellular component: organelle (GO:0043226);; biological process: cellular process (GO:0009987);; biological process: response to stimulus (GO:0050896);; biological process: cellular component organization or…
BnaC09g39810D	0	1.38547	6.12189	4.65414	0	7.24716	40.6736	29.914	29.0312	11.4832	35.7744	27.768	--	--	--	0.000114498	4.36277	up	0.00794424	3.89465	up	--	--	--	K14488|8.66143e-49|brp:103845879|auxin-induced protein 15A-like; K14488 SAUR family protein (A)	Plant hormone signal transduction (ko04075)	--	--	Auxin responsive protein	Auxin-induced protein 15A OS=Glycine max (Soybean) PE=2 SV=1	S	Function unknown	BnaC09g39810D [Brassica napus]	--
BnaCnng03900D	15.8066	16.1585	24.8392	21.576	26.2323	22.7928	28.6511	26.3766	36.4174	38.4995	44.3224	55.8985	0.431621	0.383734	normal	0.0421378	0.621045	normal	2.15987e-05	1.28987	up	--	--	Cellular Component: plasma membrane (GO:0005886);; Biological Process: amino acid transport (GO:0006865);; Molecular Function: auxin influx transmembrane transporter activity (GO:0010328);; Cellular Component: integral component of membrane (GO:0016021);; Biological Process: root cap development (GO:0048829);; Biological Process: auxin influx (GO:0060919);;	K13946|0|brp:103847503|auxin transporter-like protein 1; K13946 auxin influx carrier (AUX1 LAX family) (A)	Plant hormone signal transduction (ko04075)	[E]	Amino acid transport and metabolism	Transmembrane amino acid transporter protein	Auxin transporter-like protein 1 GN=LAX1 OS=Arabidopsis thaliana (Mouse-ear cress) PE=2 SV=1	E	Amino acid transport and metabolism	BnaCnng03900D [Brassica napus]	cellular component: cell (GO:0005623);; cellular component: membrane (GO:0016020);; cellular component: cell part (GO:0044464);; biological process: single-organism process (GO:0044699);; biological process: localization (GO:0051179);; biological process: cellular process (GO:0009987);; molecular function: transporter activity (GO:0005215);; cellular component: membrane part (GO:0044425);; biolog…
BnaCnng63870D	28.075	23.726	28.1331	49.9962	51.37	57.7114	81.2372	92.9347	74.8834	60.6358	58.5751	73.4202	0.000184802	1.02971	up	2.31847e-15	1.6215	up	3.97739e-07	1.2548	up	--	--	Molecular Function: DNA binding (GO:0003677);; Molecular Function: sequence-specific DNA binding transcription factor activity (GO:0003700);; Cellular Component: nucleus (GO:0005634);; Biological Process: regulation of transcription, DNA-templated (GO:0006355);; Biological Process: regulation of translation (GO:0006417);; Biological Process: microtubule nucleation (GO:0007020);; Biological Proces…	K14484|2.23187e-133|brp:103839230|auxin-responsive protein IAA4; K14484 auxin-responsive protein IAA (A)	Plant hormone signal transduction (ko04075)	--	--	AUX/IAA family	Auxin-responsive protein IAA4 GN=MQD19.3 OS=Arabidopsis thaliana (Mouse-ear cress) PE=1 SV=2	K	Transcription	BnaCnng63870D [Brassica napus]	molecular function: binding (GO:0005488);; biological process: biological regulation (GO:0065007);; molecular function: nucleic acid binding transcription factor activity (GO:0001071);; cellular component: cell (GO:0005623);; cellular component: organelle (GO:0043226);; cellular component: cell part (GO:0044464);; biological process: cellular process (GO:0009987);; biological process: single-orga…
BnaCnng74250D	4.36606	2.26221	3.50863	5.76263	3.01034	6.21347	7.33061	6.18026	5.24203	14.2024	14.489	17.1826	0.632193	0.679051	normal	0.204589	0.880824	normal	3.35084e-08	2.24093	up	--	--	Molecular Function: sequence-specific DNA binding transcription factor activity (GO:0003700);; Cellular Component: nucleus (GO:0005634);; Biological Process: regulation of transcription, DNA-templated (GO:0006355);; Biological Process: gravitropism (GO:0009630);; Biological Process: phototropism (GO:0009638);; Biological Process: auxin-activated signaling pathway (GO:0009734);; Biological Process…	K14484|1.56246e-113|brp:103869905|auxin-responsive protein IAA19-like; K14484 auxin-responsive protein IAA (A)	Plant hormone signal transduction (ko04075)	--	--	AUX/IAA family	Auxin-responsive protein IAA19 GN=MJK13.20 OS=Arabidopsis thaliana (Mouse-ear cress) PE=1 SV=2	K	Transcription	BnaCnng74250D [Brassica napus]	biological process: biological regulation (GO:0065007);; molecular function: nucleic acid binding transcription factor activity (GO:0001071);; cellular component: cell (GO:0005623);; cellular component: organelle (GO:0043226);; cellular component: cell part (GO:0044464);; biological process: response to stimulus (GO:0050896);; biological process: cellular process (GO:0009987);; biological process…
Brassica_napus_newGene_4375	1.96272	1.29622	1.69495	2.34757	4.05915	5.22962	5.21933	3.585	3.56425	8.28176	8.57875	9.99678	0.113387	1.26703	normal	0.0282378	1.31849	normal	3.07925e-09	2.45093	up	--	--	Molecular Function: sequence-specific DNA binding transcription factor activity (GO:0003700);; Cellular Component: nucleus (GO:0005634);; Biological Process: regulation of transcription, DNA-templated (GO:0006355);; Biological Process: gravitropism (GO:0009630);; Biological Process: phototropism (GO:0009638);; Biological Process: auxin-activated signaling pathway (GO:0009734);; Biological Process…	K14484|8.19062e-35|eus:EUTSA_v10021556mg|hypothetical protein; K14484 auxin-responsive protein IAA (A)	Plant hormone signal transduction (ko04075)	--	--	--	Auxin-responsive protein IAA19 GN=MJK13.20 OS=Arabidopsis thaliana (Mouse-ear cress) PE=1 SV=2	K	Transcription	hypothetical protein AALP_AA3G175100 [Arabis alpina]	biological process: biological regulation (GO:0065007);; molecular function: nucleic acid binding transcription factor activity (GO:0001071);; cellular component: cell (GO:0005623);; cellular component: organelle (GO:0043226);; cellular component: cell part (GO:0044464);; biological process: response to stimulus (GO:0050896);; biological process: cellular process (GO:0009987);; biological process…
BnaA01g04710D	5.05741	3.61463	3.4828	11.8293	10.3056	7.36584	6.62261	6.07388	6.26649	8.72435	6.58662	19.6534	0.00460259	1.22881	up	0.45907	0.439623	normal	0.292641	1.37659	normal	--	--	Molecular Function: sequence-specific DNA binding transcription factor activity (GO:0003700);; Cellular Component: nucleus (GO:0005634);; Biological Process: response to auxin (GO:0009733);; Biological Process: response to red light (GO:0010114);; Biological Process: response to far red light (GO:0010218);; Biological Process: response to cyclopentenone (GO:0010583);;	K14484|2.5053e-173|brp:103851160|auxin-responsive protein IAA29; K14484 auxin-responsive protein IAA (A)	Plant hormone signal transduction (ko04075)	--	--	AUX/IAA family	Auxin-responsive protein IAA29 GN=IAA29 OS=Arabidopsis thaliana (Mouse-ear cress) PE=2 SV=2	K	Transcription	PREDICTED: auxin-responsive protein IAA29 isoform X1 [Brassica rapa]	biological process: biological regulation (GO:0065007);; molecular function: nucleic acid binding transcription factor activity (GO:0001071);; cellular component: cell (GO:0005623);; cellular component: organelle (GO:0043226);; cellular component: cell part (GO:0044464);; biological process: response to stimulus (GO:0050896)
BnaA01g15310D	3.21538	4.34065	3.13329	1.10784	1.29122	3.89913	0.978501	0.807576	1.76917	0.52394	0.827277	5.91084	0.581379	-0.760895	normal	2.10362e-05	-1.59273	down	0.768628	-0.56439	normal	--	--	Biological Process: respiratory burst involved in defense response (GO:0002679);; Biological Process: regulation of transcription, DNA-templated (GO:0006355);; Biological Process: response to temperature stimulus (GO:0009266);; Biological Process: detection of biotic stimulus (GO:0009595);; Biological Process: systemic acquired resistance (GO:0009627);; Biological Process: salicylic acid biosynth…	K14508|0|brp:103863907|regulatory protein NPR2; K14508 regulatory protein NPR1 (A)	Plant hormone signal transduction (ko04075)	[R]	General function prediction only	NPR1/NIM1 like defence protein C terminal;; Ankyrin repeats (3 copies);; Ankyrin repeat;; Ankyrin repeats (many copies);; BTB/POZ domain;; Domain of unknown function (DUF3420);; Ankyrin repeats (many copies);; Ankyrin repeat	Regulatory protein NPR2 GN=NPR2 OS=Arabidopsis thaliana (Mouse-ear cress) PE=3 SV=1	R	General function prediction only	BnaA01g15310D [Brassica napus]	biological process: immune system process (GO:0002376);; biological process: metabolic process (GO:0008152);; biological process: single-organism process (GO:0044699);; biological process: biological regulation (GO:0065007);; biological process: response to stimulus (GO:0050896);; biological process: multi-organism process (GO:0051704);; biological process: cellular process (GO:0009987);; biologi…
BnaA01g24190D	25.2118	21.4331	29.4558	25.3091	35.6916	34.9399	77.6095	102.042	62.6536	42.3553	47.0735	76.045	0.234007	0.490922	normal	8.86713e-08	1.64803	up	0.0182826	1.14747	normal	--	--	Molecular Function: sequence-specific DNA binding transcription factor activity (GO:0003700);; Cellular Component: nucleus (GO:0005634);; Biological Process: regulation of transcription, DNA-templated (GO:0006355);; Biological Process: auxin-activated signaling pathway (GO:0009734);; Biological Process: response to cyclopentenone (GO:0010583);; Molecular Function: protein dimerization activity (G…	K14484|7.47804e-123|brp:103834036|auxin-responsive protein IAA2-like; K14484 auxin-responsive protein IAA (A)	Plant hormone signal transduction (ko04075)	--	--	AUX/IAA family	Auxin-responsive protein IAA2 GN=IAA2 OS=Arabidopsis thaliana (Mouse-ear cress) PE=1 SV=3	K	Transcription	PREDICTED: auxin-responsive protein IAA2-like [Brassica rapa]	biological process: biological regulation (GO:0065007);; molecular function: nucleic acid binding transcription factor activity (GO:0001071);; cellular component: cell (GO:0005623);; cellular component: organelle (GO:0043226);; cellular component: cell part (GO:0044464);; biological process: cellular process (GO:0009987);; biological process: signaling (GO:0023052);; biological process: single-or…
BnaA01g26200D	12.1829	11.5151	8.80003	6.66261	6.00537	7.95444	5.55086	5.95295	4.03885	6.28306	7.32772	7.33489	0.0921712	-0.622496	normal	2.27485e-05	-1.12499	down	0.0288419	-0.660741	normal	--	--	Molecular Function: sequence-specific DNA binding transcription factor activity (GO:0003700);; Cellular Component: nucleus (GO:0005634);; Biological Process: response to xenobiotic stimulus (GO:0009410);; Biological Process: response to water deprivation (GO:0009414);; Biological Process: response to mechanical stimulus (GO:0009612);; Biological Process: response to salt stress (GO:0009651);; Bio…	K14432|9.1103e-84|brp:103837451|ABSCISIC ACID-INSENSITIVE 5-like protein 7; K14432 ABA responsive element binding factor (A)	Plant hormone signal transduction (ko04075)	--	--	bZIP transcription factor;; Basic region leucine zipper	ABSCISIC ACID-INSENSITIVE 5-like protein 7 GN=MVI11.7 OS=Arabidopsis thaliana (Mouse-ear cress) PE=1 SV=1	K	Transcription	BnaA01g26200D [Brassica napus]	biological process: biological regulation (GO:0065007);; molecular function: nucleic acid binding transcription factor activity (GO:0001071);; cellular component: cell (GO:0005623);; cellular component: organelle (GO:0043226);; cellular component: cell part (GO:0044464);; biological process: response to stimulus (GO:0050896);; biological process: cellular process (GO:0009987);; biological process…
BnaA01g34560D	2.86419	4.43515	2.22421	2.10921	3.89395	8.52237	11.603	7.68289	11.3158	11.2114	15.7593	39.2807	0.83544	0.723008	normal	1.88135e-08	2.00401	up	0.0520101	2.89071	normal	[RTKL]	General function prediction only;; Signal transduction mechanisms;; Transcription;; Replication, recombination and repair	Molecular Function: protein serine/threonine kinase activity (GO:0004674);; Molecular Function: ATP binding (GO:0005524);; Cellular Component: nucleus (GO:0005634);; Cellular Component: cytosol (GO:0005829);; Biological Process: protein phosphorylation (GO:0006468);; Biological Process: response to salt stress (GO:0009651);;	K14498|5.64679e-103|brp:103854644|serine/threonine-protein kinase SRK2F; K14498 serine/threonine-protein kinase SRK2 [EC:2.7.11.1] (A)	Plant hormone signal transduction (ko04075)	[T]	Signal transduction mechanisms	Protein kinase domain;; Protein tyrosine kinase	Serine/threonine-protein kinase SRK2F GN=T5J17.180 OS=Arabidopsis thaliana (Mouse-ear cress) PE=1 SV=1	T	Signal transduction mechanisms	BnaA01g34560D [Brassica napus]	biological process: metabolic process (GO:0008152);; biological process: cellular process (GO:0009987);; molecular function: catalytic activity (GO:0003824);; molecular function: binding (GO:0005488);; cellular component: cell (GO:0005623);; cellular component: organelle (GO:0043226);; cellular component: cell part (GO:0044464);; biological process: response to stimulus (GO:0050896)
BnaA01g37370D	143.781	124.538	94.7726	52.7687	66.6137	110.59	59.0323	32.7223	45.0123	82.1807	108.907	112.708	0.399244	-0.636798	normal	0.000265352	-1.37287	down	0.609827	-0.231432	normal	[T]	Signal transduction mechanisms	Molecular Function: protein serine/threonine phosphatase activity (GO:0004722);; Molecular Function: protein binding (GO:0005515);; Cellular Component: nucleus (GO:0005634);; Cellular Component: cytosol (GO:0005829);; Biological Process: protein dephosphorylation (GO:0006470);; Biological Process: response to cold (GO:0009409);; Biological Process: response to water deprivation (GO:0009414);; Bio…	K14497|0|brp:103845976|protein phosphatase 2C 37-like; K14497 protein phosphatase 2C [EC:3.1.3.16] (A)	Plant hormone signal transduction (ko04075)	[T]	Signal transduction mechanisms	Protein phosphatase 2C;; Protein phosphatase 2C	Protein phosphatase 2C 37 GN=F24K9.8 OS=Arabidopsis thaliana (Mouse-ear cress) PE=1 SV=1	T	Signal transduction mechanisms	BnaA01g37370D [Brassica napus]	biological process: metabolic process (GO:0008152);; biological process: cellular process (GO:0009987);; molecular function: catalytic activity (GO:0003824);; molecular function: binding (GO:0005488);; cellular component: cell (GO:0005623);; cellular component: organelle (GO:0043226);; cellular component: cell part (GO:0044464);; biological process: response to stimulus (GO:0050896);; biological …
BnaA02g03900D	1.83586e-10	0.110377	1.91933e-06	8.94943e-08	0.0707925	0.773629	0.707245	5.00364	3.2016	3.2772	1.00415	2.49381	--	--	--	0.000289644	4.26683	up	0.0159903	4.02594	normal	--	--	--	K14488|1.44187e-64|brp:103851153|auxin-induced protein 15A-like; K14488 SAUR family protein (A)	Plant hormone signal transduction (ko04075)	--	--	Auxin responsive protein	Auxin-induced protein X10A OS=Glycine max (Soybean) PE=2 SV=1	S	Function unknown	BnaA02g03900D [Brassica napus]	--
BnaA02g18200D	0.323782	0.230534	0.711602	1.54828	1.35691	0.562289	3.21485	3.51463	2.34058	1.04861	1.35921	1.42319	0.277268	1.45354	normal	9.64936e-08	2.81618	up	0.0652706	1.556	normal	--	--	Biological Process: polysaccharide biosynthetic process (GO:0000271);; Biological Process: amino acid transmembrane transport (GO:0003333);; Cellular Component: plasma membrane (GO:0005886);; Biological Process: acetyl-CoA metabolic process (GO:0006084);; Biological Process: response to auxin (GO:0009733);; Biological Process: multidimensional cell growth (GO:0009825);; Biological Process: auxin …	K13946|0|brp:103853090|auxin transporter-like protein 3; K13946 auxin influx carrier (AUX1 LAX family) (A)	Plant hormone signal transduction (ko04075)	[E]	Amino acid transport and metabolism	Transmembrane amino acid transporter protein	Auxin transporter-like protein 3 GN=LAX3 OS=Arabidopsis thaliana (Mouse-ear cress) PE=2 SV=1	P	Inorganic ion transport and metabolism	PREDICTED: auxin transporter-like protein 3 [Brassica rapa]	biological process: metabolic process (GO:0008152);; biological process: single-organism process (GO:0044699);; biological process: cellular process (GO:0009987);; biological process: localization (GO:0051179);; cellular component: cell (GO:0005623);; cellular component: membrane (GO:0016020);; cellular component: cell part (GO:0044464);; biological process: response to stimulus (GO:0050896);; bi…
BnaA02g26400D	3.79414	0.200494	1.61675	4.66314	0.392295	1.97725	9.88503	12.1849	14.243	4.53967	9.40854	11.5003	--	--	--	1.28052e-07	2.48604	up	0.0144411	2.10783	normal	--	--	--	K14488|5.36661e-89|brp:103854001|auxin-induced protein 15A-like; K14488 SAUR family protein (A)	Plant hormone signal transduction (ko04075)	--	--	Auxin responsive protein	Auxin-induced protein 15A OS=Glycine max (Soybean) PE=2 SV=1	S	Function unknown	BnaA02g26400D [Brassica napus]	--
BnaA03g17600D	0.405103	0.653608	0.759944	1.57219	1.28704	0.241258	1.93004	1.77861	2.42905	1.26429	1.01404	2.15263	0.733218	0.90774	normal	0.000542678	1.84011	up	0.043843	1.38713	normal	--	--	Biological Process: polysaccharide biosynthetic process (GO:0000271);; Biological Process: establishment of planar polarity (GO:0001736);; Biological Process: amino acid transmembrane transport (GO:0003333);; Cellular Component: endosome (GO:0005768);; Cellular Component: Golgi apparatus (GO:0005794);; Cellular Component: plasma membrane (GO:0005886);; Biological Process: syncytium formation (GO:…	K13946|0|brp:103857759|auxin transporter protein 1-like; K13946 auxin influx carrier (AUX1 LAX family) (A)	Plant hormone signal transduction (ko04075)	[E]	Amino acid transport and metabolism	Transmembrane amino acid transporter protein	Auxin transporter protein 1 GN=F16M14.5 OS=Arabidopsis thaliana (Mouse-ear cress) PE=1 SV=1	E	Amino acid transport and metabolism	BnaA03g17600D [Brassica napus]	biological process: metabolic process (GO:0008152);; biological process: single-organism process (GO:0044699);; biological process: developmental process (GO:0032502);; biological process: cellular process (GO:0009987);; biological process: localization (GO:0051179);; cellular component: cell (GO:0005623);; cellular component: organelle (GO:0043226);; cellular component: cell part (GO:0044464);; …
BnaA03g19970D	27.415	21.2306	21.4072	10.7167	15.6761	13.9741	8.59115	1.74433	6.93662	6.34902	6.88098	23.1226	0.0755138	-0.703398	normal	1.56548e-06	-2.02731	down	0.28243	-0.914654	normal	--	--	Biological Process: MAPK cascade (GO:0000165);; Molecular Function: DNA binding (GO:0003677);; Molecular Function: sequence-specific DNA binding transcription factor activity (GO:0003700);; Cellular Component: nucleus (GO:0005634);; Biological Process: regulation of transcription, DNA-templated (GO:0006355);; Biological Process: protein targeting to membrane (GO:0006612);; Biological Process: coe…	K16189|0|brp:103858039|transcription factor PIF4-like; K16189 phytochrome-interacting factor 4 (A)	Plant hormone signal transduction (ko04075)	--	--	Helix-loop-helix DNA-binding domain	Transcription factor PIF4 GN=MFL8.13 OS=Arabidopsis thaliana (Mouse-ear cress) PE=1 SV=1	K	Transcription	BnaA03g19970D [Brassica napus]	biological process: metabolic process (GO:0008152);; biological process: cellular process (GO:0009987);; biological process: signaling (GO:0023052);; biological process: single-organism process (GO:0044699);; biological process: response to stimulus (GO:0050896);; biological process: biological regulation (GO:0065007);; molecular function: binding (GO:0005488);; molecular function: nucleic acid b…
BnaA03g22230D	3.04316	1.61344	2.91145	3.89452	7.0969	2.31725	6.76467	7.56208	4.75933	4.23882	7.78394	2.52757	0.157275	1.54737	normal	0.00750605	1.86866	up	0.0445933	1.57883	normal	--	--	Biological Process: response to auxin (GO:0009733);;	K14488|7.27515e-87|brp:103858301|indole-3-acetic acid-induced protein ARG7-like; K14488 SAUR family protein (A)	Plant hormone signal transduction (ko04075)	--	--	Auxin responsive protein	Auxin-induced protein 6B OS=Glycine max (Soybean) PE=2 SV=1	S	Function unknown	BnaA03g22230D [Brassica napus]	biological process: response to stimulus (GO:0050896)
BnaA03g36950D	6.05536	2.77486	5.31051	15.5176	12.2365	9.73359	19.0972	21.4615	15.2372	5.42838	5.26677	4.75929	0.00126304	1.35411	up	2.00023e-08	1.78259	up	0.928206	0.0888801	normal	--	--	Biological Process: polysaccharide biosynthetic process (GO:0000271);; Molecular Function: sequence-specific DNA binding transcription factor activity (GO:0003700);; Cellular Component: nucleus (GO:0005634);; Biological Process: pattern specification process (GO:0007389);; Biological Process: regulation of cell size (GO:0008361);; Biological Process: response to desiccation (GO:0009269);; Biologi…	K14484|2.85586e-159|brp:103859990|auxin-responsive protein IAA7-like; K14484 auxin-responsive protein IAA (A)	Plant hormone signal transduction (ko04075)	--	--	AUX/IAA family	Auxin-responsive protein IAA7 GN=MXC7.8 OS=Arabidopsis thaliana (Mouse-ear cress) PE=1 SV=1	K	Transcription	PREDICTED: auxin-responsive protein IAA7-like [Brassica rapa]	biological process: metabolic process (GO:0008152);; biological process: single-organism process (GO:0044699);; biological process: biological regulation (GO:0065007);; molecular function: nucleic acid binding transcription factor activity (GO:0001071);; cellular component: cell (GO:0005623);; cellular component: organelle (GO:0043226);; cellular component: cell part (GO:0044464);; biological pro…
BnaA03g47830D	101.589	99.9881	89.5982	68.122	67.4646	108.977	56.6327	34.1827	50.7753	102.587	94.1106	103.653	0.786303	-0.228562	normal	1.01072e-06	-1.01737	down	0.943061	0.0419137	normal	[T]	Signal transduction mechanisms	Biological Process: MAPK cascade (GO:0000165);; Biological Process: response to superoxide (GO:0000303);; Molecular Function: protein serine/threonine phosphatase activity (GO:0004722);; Molecular Function: calcium ion binding (GO:0005509);; Cellular Component: nucleus (GO:0005634);; Biological Process: protein dephosphorylation (GO:0006470);; Biological Process: protein targeting to membrane (GO…	K14497|0|brp:103861611|protein phosphatase 2C 56-like; K14497 protein phosphatase 2C [EC:3.1.3.16] (A)	Plant hormone signal transduction (ko04075)	[T]	Signal transduction mechanisms	Protein phosphatase 2C;; Protein phosphatase 2C;; Stage II sporulation protein E (SpoIIE)	Protein phosphatase 2C 56 GN=ABI1 OS=Arabidopsis thaliana (Mouse-ear cress) PE=1 SV=2	T	Signal transduction mechanisms	BnaA03g47830D [Brassica napus]	biological process: metabolic process (GO:0008152);; biological process: cellular process (GO:0009987);; biological process: signaling (GO:0023052);; biological process: single-organism process (GO:0044699);; biological process: response to stimulus (GO:0050896);; biological process: biological regulation (GO:0065007);; molecular function: catalytic activity (GO:0003824);; molecular function: bin…
BnaA04g01170D	8.55136	14.7545	8.36502	2.52717	3.95955	9.3895	1.69338	1.07447	4.16764	3.75881	5.86696	1.14145	0.480604	-0.997433	normal	0.00372638	-2.19945	down	0.0444102	-1.58182	normal	--	--	Cellular Component: mitochondrion (GO:0005739);; Biological Process: response to auxin (GO:0009733);; Biological Process: systemic acquired resistance, salicylic acid mediated signaling pathway (GO:0009862);;	K14488|7.41778e-120|brp:103862867|uncharacterized LOC103862867; K14488 SAUR family protein (A)	Plant hormone signal transduction (ko04075)	--	--	Auxin responsive protein	Auxin-induced protein X10A OS=Glycine max (Soybean) PE=2 SV=1	S	Function unknown	PREDICTED: uncharacterized protein LOC103862867 [Brassica rapa]	cellular component: cell (GO:0005623);; cellular component: organelle (GO:0043226);; cellular component: cell part (GO:0044464);; biological process: response to stimulus (GO:0050896);; biological process: cellular process (GO:0009987);; biological process: signaling (GO:0023052);; biological process: single-organism process (GO:0044699);; biological process: biological regulation (GO:0065007)
BnaA04g24760D	24.1712	13.6078	15.8355	9.58634	10.4197	12.4416	7.56319	1.55142	6.38783	7.29807	6.87529	15.6159	0.270005	-0.727363	normal	0.00255502	-1.80948	down	0.209052	-0.867625	normal	--	--	Biological Process: MAPK cascade (GO:0000165);; Molecular Function: DNA binding (GO:0003677);; Molecular Function: sequence-specific DNA binding transcription factor activity (GO:0003700);; Cellular Component: nucleus (GO:0005634);; Biological Process: regulation of transcription, DNA-templated (GO:0006355);; Biological Process: protein targeting to membrane (GO:0006612);; Biological Process: cir…	K16189|0|brp:103866034|transcription factor PIF4-like; K16189 phytochrome-interacting factor 4 (A)	Plant hormone signal transduction (ko04075)	--	--	Helix-loop-helix DNA-binding domain	Transcription factor PIF4 GN=MFL8.13 OS=Arabidopsis thaliana (Mouse-ear cress) PE=1 SV=1	K	Transcription	PREDICTED: transcription factor PIF4-like isoform X1 [Brassica rapa]	biological process: metabolic process (GO:0008152);; biological process: cellular process (GO:0009987);; biological process: signaling (GO:0023052);; biological process: single-organism process (GO:0044699);; biological process: response to stimulus (GO:0050896);; biological process: biological regulation (GO:0065007);; molecular function: binding (GO:0005488);; molecular function: nucleic acid b…
BnaA05g16700D	16.5056	9.97768	10.0997	9.96558	9.60636	15.0068	34.5401	45.5978	29.6081	27.4995	31.864	58.2916	0.990857	-0.0636441	normal	2.88381e-05	1.61366	up	0.0350167	1.70815	normal	--	--	Molecular Function: sequence-specific DNA binding transcription factor activity (GO:0003700);; Cellular Component: nucleus (GO:0005634);; Biological Process: regulation of transcription, DNA-templated (GO:0006355);; Biological Process: auxin-activated signaling pathway (GO:0009734);; Biological Process: response to cyclopentenone (GO:0010583);; Molecular Function: protein dimerization activity (G…	K14484|5.049e-108|brp:103868947|auxin-responsive protein IAA2; K14484 auxin-responsive protein IAA (A)	Plant hormone signal transduction (ko04075)	--	--	AUX/IAA family	Auxin-responsive protein IAA2 GN=IAA2 OS=Arabidopsis thaliana (Mouse-ear cress) PE=1 SV=3	K	Transcription	BnaA05g16700D [Brassica napus]	biological process: biological regulation (GO:0065007);; molecular function: nucleic acid binding transcription factor activity (GO:0001071);; cellular component: cell (GO:0005623);; cellular component: organelle (GO:0043226);; cellular component: cell part (GO:0044464);; biological process: cellular process (GO:0009987);; biological process: signaling (GO:0023052);; biological process: single-or…
BnaA06g27640D	17.6801	14.1738	15.3018	15.9508	16.1681	12.9971	7.99429	5.61988	7.98846	11.1544	9.02462	5.89446	0.995429	-0.030175	normal	1.21561e-07	-1.13056	down	0.00217831	-0.858156	normal	--	--	Molecular Function: protein binding (GO:0005515);; Cellular Component: nucleus (GO:0005634);; Biological Process: ubiquitin-dependent protein catabolic process (GO:0006511);; Biological Process: negative regulation of ethylene-activated signaling pathway (GO:0010105);; Cellular Component: SCF ubiquitin ligase complex (GO:0019005);; Biological Process: regulation of circadian rhythm (GO:0042752);;	K14515|0|brp:103874395|EIN3-binding F-box protein 2; K14515 EIN3-binding F-box protein (A)	Plant hormone signal transduction (ko04075)	[R]	General function prediction only	Leucine Rich repeat;; Leucine Rich repeats (2 copies);; F-box domain;; F-box-like;; Leucine Rich Repeat	EIN3-binding F-box protein 2 GN=EBF2 OS=Arabidopsis thaliana (Mouse-ear cress) PE=1 SV=1	R	General function prediction only	BnaA06g27640D [Brassica napus]	molecular function: binding (GO:0005488);; cellular component: cell (GO:0005623);; cellular component: organelle (GO:0043226);; cellular component: cell part (GO:0044464);; biological process: metabolic process (GO:0008152);; biological process: cellular process (GO:0009987);; biological process: biological regulation (GO:0065007);; cellular component: macromolecular complex (GO:0032991)
BnaA06g35910D	8.56989	8.15829	4.62656	0.693937	0.575474	1.15608	0.939906	0.165829	1.29072	0.790486	2.97635	2.02536	1.33107e-05	-2.6457	down	1.75516e-05	-2.54035	down	0.0307422	-1.3204	normal	--	--	Molecular Function: DNA binding (GO:0003677);; Molecular Function: sequence-specific DNA binding transcription factor activity (GO:0003700);; Molecular Function: calcium ion binding (GO:0005509);; Cellular Component: nucleus (GO:0005634);; Biological Process: regulation of transcription, DNA-templated (GO:0006355);; Biological Process: hyperosmotic salinity response (GO:0042538);; Molecular Funct…	K13422|0|brp:103827867|transcription factor bHLH28-like; K13422 transcription factor MYC2 (A)	Plant hormone signal transduction (ko04075)	--	--	Helix-loop-helix DNA-binding domain	Transcription factor bHLH28 GN=MZA15.1 OS=Arabidopsis thaliana (Mouse-ear cress) PE=2 SV=1	K	Transcription	BnaA06g35910D [Brassica napus]	molecular function: binding (GO:0005488);; biological process: biological regulation (GO:0065007);; molecular function: nucleic acid binding transcription factor activity (GO:0001071);; cellular component: cell (GO:0005623);; cellular component: organelle (GO:0043226);; cellular component: cell part (GO:0044464);; biological process: response to stimulus (GO:0050896)
BnaA06g37850D	64.4146	50.0266	35.1007	9.10619	14.5342	23.1191	13.2783	5.69304	5.69141	15.9975	18.2394	28.7219	0.0042123	-1.67807	down	1.15597e-06	-2.62054	down	0.0105186	-1.26515	normal	--	--	Molecular Function: DNA binding (GO:0003677);; Molecular Function: sequence-specific DNA binding transcription factor activity (GO:0003700);; Cellular Component: nucleus (GO:0005634);; Biological Process: regulation of transcription, DNA-templated (GO:0006355);; Biological Process: circadian rhythm (GO:0007623);; Biological Process: gravitropism (GO:0009630);; Biological Process: de-etiolation (G…	K12126|0|brp:103871725|transcription factor PIF3; K12126 phytochrome-interacting factor 3 (A)	Plant hormone signal transduction (ko04075);; Circadian rhythm - plant (ko04712)	--	--	Helix-loop-helix DNA-binding domain	Transcription factor PIF3 GN=F14J9.19 OS=Arabidopsis thaliana (Mouse-ear cress) PE=1 SV=1	K	Transcription	BnaA06g37850D [Brassica napus]	molecular function: binding (GO:0005488);; biological process: biological regulation (GO:0065007);; molecular function: nucleic acid binding transcription factor activity (GO:0001071);; cellular component: cell (GO:0005623);; cellular component: organelle (GO:0043226);; cellular component: cell part (GO:0044464);; biological process: rhythmic process (GO:0048511);; biological process: response to…
BnaA07g24890D	0.862827	1.03644	0.442022	0.660039	0.742144	1.0237	2.32318	1.93465	2.09754	1.83349	1.84494	2.06014	1	0.0579139	normal	0.00788805	1.43731	up	0.0241722	1.28899	normal	[TK]	Signal transduction mechanisms;; Transcription	Molecular Function: phosphorelay response regulator activity (GO:0000156);; Biological Process: phosphorelay signal transduction system (GO:0000160);; Molecular Function: DNA binding (GO:0003677);; Molecular Function: chromatin binding (GO:0003682);; Molecular Function: sequence-specific DNA binding transcription factor activity (GO:0003700);; Molecular Function: protein binding (GO:0005515);; Ce…	K14491|0|brp:103831018|two-component response regulator ARR11-like; K14491 two-component response regulator ARR-B family (A)	Plant hormone signal transduction (ko04075)	[K]	Transcription	Response regulator receiver domain;; Myb-like DNA-binding domain	Two-component response regulator ARR11 GN=F12A21.15 OS=Arabidopsis thaliana (Mouse-ear cress) PE=1 SV=1	K	Transcription	PREDICTED: two-component response regulator ARR11-like isoform X2 [Brassica rapa]	biological process: cellular process (GO:0009987);; biological process: signaling (GO:0023052);; biological process: single-organism process (GO:0044699);; biological process: response to stimulus (GO:0050896);; biological process: biological regulation (GO:0065007);; molecular function: molecular transducer activity (GO:0060089);; molecular function: binding (GO:0005488);; molecular function: nu…
BnaA07g30430D	113.46	97.8403	74.4216	51.7744	72.616	103.695	53.6155	30.1869	36.7458	84.964	84.5218	73.6038	0.798728	-0.312866	normal	0.000380881	-1.30157	down	0.472338	-0.257501	normal	[T]	Signal transduction mechanisms	Molecular Function: protein serine/threonine phosphatase activity (GO:0004722);; Molecular Function: protein binding (GO:0005515);; Biological Process: protein dephosphorylation (GO:0006470);; Cellular Component: protein serine/threonine phosphatase complex (GO:0008287);; Biological Process: response to symbiotic fungus (GO:0009610);; Biological Process: regulation of seed germination (GO:0010029…	K14497|0|brp:103831782|protein phosphatase 2C 16; K14497 protein phosphatase 2C [EC:3.1.3.16] (A)	Plant hormone signal transduction (ko04075)	[T]	Signal transduction mechanisms	Protein phosphatase 2C	Protein phosphatase 2C 16 (Precursor) GN=F28P22.4 OS=Arabidopsis thaliana (Mouse-ear cress) PE=1 SV=1	T	Signal transduction mechanisms	PREDICTED: protein phosphatase 2C 16 [Brassica rapa]	biological process: metabolic process (GO:0008152);; biological process: cellular process (GO:0009987);; molecular function: catalytic activity (GO:0003824);; molecular function: binding (GO:0005488);; cellular component: cell (GO:0005623);; cellular component: macromolecular complex (GO:0032991);; cellular component: cell part (GO:0044464);; biological process: response to stimulus (GO:0050896);…
BnaA07g31880D	12.2705	13.383	10.4349	5.0312	8.56111	14.7803	6.73459	3.05969	6.2402	7.41577	6.84389	15.95	0.837855	-0.350073	normal	4.99662e-05	-1.17815	down	0.749336	-0.274925	normal	--	--	Biological Process: MAPK cascade (GO:0000165);; Molecular Function: protein binding (GO:0005515);; Cellular Component: nucleus (GO:0005634);; Biological Process: protein targeting to membrane (GO:0006612);; Biological Process: response to cold (GO:0009409);; Biological Process: response to water deprivation (GO:0009414);; Biological Process: pollen development (GO:0009555);; Biological Process: r…	K13464|6.03822e-156|brp:103831954|protein TIFY 10B; K13464 jasmonate ZIM domain-containing protein (A)	Plant hormone signal transduction (ko04075)	--	--	Divergent CCT motif;; tify domain	Protein TIFY 10B OS=Arabidopsis thaliana (Mouse-ear cress) PE=1 SV=1	K	Transcription	BnaA07g31880D [Brassica napus]	biological process: metabolic process (GO:0008152);; biological process: cellular process (GO:0009987);; biological process: signaling (GO:0023052);; biological process: single-organism process (GO:0044699);; biological process: response to stimulus (GO:0050896);; biological process: biological regulation (GO:0065007);; molecular function: binding (GO:0005488);; cellular component: cell (GO:00056…
BnaA08g14490D	24.8525	35.4107	24.0082	14.5336	13.0432	22.4518	14.0011	8.03473	13.4953	19.3982	19.9905	21.637	0.159526	-0.768387	normal	0.000559141	-1.29527	down	0.194675	-0.455425	normal	[T]	Signal transduction mechanisms	Biological Process: MAPK cascade (GO:0000165);; Biological Process: response to superoxide (GO:0000303);; Molecular Function: protein serine/threonine phosphatase activity (GO:0004722);; Molecular Function: calcium ion binding (GO:0005509);; Cellular Component: nucleus (GO:0005634);; Biological Process: protein dephosphorylation (GO:0006470);; Biological Process: protein targeting to membrane (GO…	K14497|0|eus:EUTSA_v10025224mg|hypothetical protein; K14497 protein phosphatase 2C [EC:3.1.3.16] (A)	Plant hormone signal transduction (ko04075)	[T]	Signal transduction mechanisms	Protein phosphatase 2C;; Protein phosphatase 2C;; Stage II sporulation protein E (SpoIIE)	Protein phosphatase 2C 56 GN=ABI1 OS=Arabidopsis thaliana (Mouse-ear cress) PE=1 SV=2	T	Signal transduction mechanisms	BnaA08g14490D [Brassica napus]	biological process: metabolic process (GO:0008152);; biological process: cellular process (GO:0009987);; biological process: signaling (GO:0023052);; biological process: single-organism process (GO:0044699);; biological process: response to stimulus (GO:0050896);; biological process: biological regulation (GO:0065007);; molecular function: catalytic activity (GO:0003824);; molecular function: bin…
BnaA08g30190D	3.95815	3.52066	2.2551	1.2742	2.60741	2.84777	13.4972	22.0322	13.9422	7.64694	12.2887	21.5534	0.907498	-0.412747	normal	8.80969e-06	2.33379	up	0.0489597	2.16027	normal	--	--	Molecular Function: sequence-specific DNA binding transcription factor activity (GO:0003700);; Cellular Component: nucleus (GO:0005634);; Biological Process: response to auxin (GO:0009733);; Biological Process: response to brassinosteroid (GO:0009741);; Biological Process: response to cyclopentenone (GO:0010583);; Molecular Function: identical protein binding (GO:0042802);; Biological Process: la…	K14484|7.29263e-101|brp:103833452|auxin-responsive protein IAA1; K14484 auxin-responsive protein IAA (A)	Plant hormone signal transduction (ko04075)	--	--	AUX/IAA family	Auxin-responsive protein IAA1 GN=IAA1 OS=Arabidopsis thaliana (Mouse-ear cress) PE=1 SV=2	K	Transcription	BnaA08g30190D [Brassica napus]	biological process: biological regulation (GO:0065007);; molecular function: nucleic acid binding transcription factor activity (GO:0001071);; cellular component: cell (GO:0005623);; cellular component: organelle (GO:0043226);; cellular component: cell part (GO:0044464);; biological process: response to stimulus (GO:0050896);; molecular function: binding (GO:0005488);; biological process: multice…
BnaA09g18200D	9.79402	9.40015	5.07048	1.91979	2.30037	3.18117	4.56613	4.65356	5.50816	2.57412	2.36163	7.47644	0.00880556	-1.69662	down	0.19043	-0.715382	normal	0.265117	-0.961252	normal	--	--	Molecular Function: DNA binding (GO:0003677);; Molecular Function: sequence-specific DNA binding transcription factor activity (GO:0003700);; Molecular Function: calcium ion binding (GO:0005509);; Molecular Function: protein binding (GO:0005515);; Cellular Component: nucleus (GO:0005634);; Biological Process: response to desiccation (GO:0009269);; Biological Process: response to wounding (GO:0009…	K13422|0|brp:103839575|transcription factor bHLH28-like; K13422 transcription factor MYC2 (A)	Plant hormone signal transduction (ko04075)	--	--	bHLH-MYC and R2R3-MYB transcription factors N-terminal;; Helix-loop-helix DNA-binding domain	Transcription factor bHLH28 GN=MZA15.1 OS=Arabidopsis thaliana (Mouse-ear cress) PE=2 SV=1	K	Transcription	BnaA09g18200D [Brassica napus]	molecular function: binding (GO:0005488);; biological process: biological regulation (GO:0065007);; molecular function: nucleic acid binding transcription factor activity (GO:0001071);; cellular component: cell (GO:0005623);; cellular component: organelle (GO:0043226);; cellular component: cell part (GO:0044464);; biological process: response to stimulus (GO:0050896);; biological process: metabol…
BnaA09g37540D	78.2572	65.3244	53.5663	22.9952	32.6136	36.4884	25.8298	16.8033	29.6228	17.8519	20.361	61.9061	8.70151e-05	-1.0297	down	9.6087e-05	-1.08083	down	0.145408	-0.885922	normal	--	--	Molecular Function: DNA binding (GO:0003677);; Molecular Function: sequence-specific DNA binding transcription factor activity (GO:0003700);; Cellular Component: nucleus (GO:0005634);; Biological Process: glycine catabolic process (GO:0006546);; Biological Process: unsaturated fatty acid biosynthetic process (GO:0006636);; Biological Process: oxidoreduction coenzyme metabolic process (GO:0006733)…	K16189|0|brp:103841766|transcription factor PIF5; K16189 phytochrome-interacting factor 4 (A)	Plant hormone signal transduction (ko04075)	--	--	Helix-loop-helix DNA-binding domain	Transcription factor PIF5 GN=F17J16.110 OS=Arabidopsis thaliana (Mouse-ear cress) PE=1 SV=1	K	Transcription	BnaA09g37540D [Brassica napus]	molecular function: binding (GO:0005488);; biological process: biological regulation (GO:0065007);; molecular function: nucleic acid binding transcription factor activity (GO:0001071);; cellular component: cell (GO:0005623);; cellular component: organelle (GO:0043226);; cellular component: cell part (GO:0044464);; biological process: metabolic process (GO:0008152);; biological process: cellular p…
BnaA10g04840D	24.8728	25.3138	15.8737	4.78625	12.4431	19.1045	9.83814	3.55869	5.61291	11.6852	19.2653	15.1968	0.294327	-0.904966	normal	1.84893e-05	-1.81549	down	0.322794	-0.449283	normal	[T]	Signal transduction mechanisms	Molecular Function: protein serine/threonine phosphatase activity (GO:0004722);; Cellular Component: plasma membrane (GO:0005886);; Biological Process: negative regulation of abscisic acid-activated signaling pathway (GO:0009788);; Biological Process: positive regulation of gibberellic acid mediated signaling pathway (GO:0009939);; Biological Process: positive regulation of seed germination (GO:0…	K14497|0|brp:103843946|protein phosphatase 2C 3; K14497 protein phosphatase 2C [EC:3.1.3.16] (A)	Plant hormone signal transduction (ko04075)	[T]	Signal transduction mechanisms	Protein phosphatase 2C;; Protein phosphatase 2C	Protein phosphatase 2C 3 GN=AIP1 OS=Arabidopsis thaliana (Mouse-ear cress) PE=1 SV=1	T	Signal transduction mechanisms	BnaA10g04840D [Brassica napus]	biological process: metabolic process (GO:0008152);; biological process: cellular process (GO:0009987);; molecular function: catalytic activity (GO:0003824);; cellular component: cell (GO:0005623);; cellular component: membrane (GO:0016020);; cellular component: cell part (GO:0044464);; biological process: biological regulation (GO:0065007);; biological process: reproduction (GO:0000003);; biolog…
BnaA10g11080D	42.9087	45.1202	33.3777	17.4489	23.0106	41.4956	16.078	7.67336	14.8626	27.985	34.0821	37.3864	0.535475	-0.580849	normal	4.01858e-07	-1.68374	down	0.370917	-0.300748	normal	[T]	Signal transduction mechanisms	Biological Process: MAPK cascade (GO:0000165);; Biological Process: response to superoxide (GO:0000303);; Molecular Function: protein serine/threonine phosphatase activity (GO:0004722);; Molecular Function: calcium ion binding (GO:0005509);; Cellular Component: nucleus (GO:0005634);; Biological Process: negative regulation of protein kinase activity (GO:0006469);; Biological Process: protein deph…	K14497|0|brp:103845142|protein phosphatase 2C 77; K14497 protein phosphatase 2C [EC:3.1.3.16] (A)	Plant hormone signal transduction (ko04075)	[T]	Signal transduction mechanisms	Protein phosphatase 2C	Protein phosphatase 2C 77 GN=ABI2 OS=Arabidopsis thaliana (Mouse-ear cress) PE=1 SV=1	T	Signal transduction mechanisms	ABA insensitive PP2C protein 2 [Brassica napus]	biological process: metabolic process (GO:0008152);; biological process: cellular process (GO:0009987);; biological process: signaling (GO:0023052);; biological process: single-organism process (GO:0044699);; biological process: response to stimulus (GO:0050896);; biological process: biological regulation (GO:0065007);; molecular function: catalytic activity (GO:0003824);; molecular function: bin…
BnaA10g11500D	41.2079	34.0627	31.1989	15.6145	37.8967	106.93	186.149	245.598	175.73	152.492	139.56	317.157	0.901476	0.601375	normal	5.77352e-16	2.50262	up	0.0103159	2.50921	normal	[G]	Carbohydrate transport and metabolism	Molecular Function: hydrolase activity, hydrolyzing O-glycosyl compounds (GO:0004553);; Cellular Component: cell wall (GO:0005618);; Cellular Component: Golgi apparatus (GO:0005794);; Biological Process: cellular glucan metabolic process (GO:0006073);; Biological Process: response to heat (GO:0009408);; Biological Process: response to cold (GO:0009409);; Cellular Component: chloroplast (GO:000950…	K14504|5.87851e-160|brp:103845191|xyloglucan endotransglucosylase/hydrolase protein 22; K14504 xyloglucan:xyloglucosyl transferase TCH4 [EC:2.4.1.207] (A)	Plant hormone signal transduction (ko04075)	--	--	Glycosyl hydrolases family 16;; Xyloglucan endo-transglycosylase (XET) C-terminus	Xyloglucan endotransglucosylase/hydrolase protein 22 (Precursor) GN=MUA2.13 OS=Arabidopsis thaliana (Mouse-ear cress) PE=1 SV=1	O	Posttranslational modification, protein turnover, chaperones	BnaA10g11500D [Brassica napus]	biological process: metabolic process (GO:0008152);; molecular function: catalytic activity (GO:0003824);; cellular component: cell (GO:0005623);; cellular component: cell part (GO:0044464);; cellular component: organelle (GO:0043226);; biological process: cellular process (GO:0009987);; biological process: response to stimulus (GO:0050896);; biological process: cellular component organization or…
BnaC01g00010D	23.8474	23.6456	20.072	36.5355	41.0257	17.8313	47.5412	67.6273	49.0599	46.8831	24.0949	36.3102	0.653961	0.627103	normal	0.0031951	1.36869	up	0.268386	0.723723	normal	--	--	Molecular Function: calmodulin binding (GO:0005516);; Cellular Component: mitochondrion (GO:0005739);; Biological Process: response to auxin (GO:0009733);;	K14488|3.61644e-70|brp:103858566|auxin-induced protein 15A-like; K14488 SAUR family protein (A)	Plant hormone signal transduction (ko04075)	--	--	Auxin responsive protein	Auxin-induced protein X10A OS=Glycine max (Soybean) PE=2 SV=1	S	Function unknown	BnaC01g00010D [Brassica napus]	molecular function: binding (GO:0005488);; cellular component: cell (GO:0005623);; cellular component: organelle (GO:0043226);; cellular component: cell part (GO:0044464);; biological process: response to stimulus (GO:0050896)
BnaC01g31190D	6.8376	6.25967	6.37423	7.54458	9.39924	9.42195	29.6787	36.7081	23.3697	10.5153	13.1944	22.3873	0.721123	0.482409	normal	4.60783e-09	2.23728	up	0.0755976	1.26249	normal	--	--	Molecular Function: sequence-specific DNA binding transcription factor activity (GO:0003700);; Cellular Component: nucleus (GO:0005634);; Biological Process: regulation of transcription, DNA-templated (GO:0006355);; Biological Process: auxin-activated signaling pathway (GO:0009734);; Biological Process: response to cyclopentenone (GO:0010583);; Molecular Function: protein dimerization activity (G…	K14484|2.97703e-121|brp:103834036|auxin-responsive protein IAA2-like; K14484 auxin-responsive protein IAA (A)	Plant hormone signal transduction (ko04075)	--	--	AUX/IAA family	Auxin-responsive protein IAA2 GN=IAA2 OS=Arabidopsis thaliana (Mouse-ear cress) PE=1 SV=3	K	Transcription	BnaC01g31190D [Brassica napus]	biological process: biological regulation (GO:0065007);; molecular function: nucleic acid binding transcription factor activity (GO:0001071);; cellular component: cell (GO:0005623);; cellular component: organelle (GO:0043226);; cellular component: cell part (GO:0044464);; biological process: cellular process (GO:0009987);; biological process: signaling (GO:0023052);; biological process: single-or…
BnaC01g42890D	2.39018	3.69207	3.47352	3.66081	6.19256	1.55811	9.16776	11.6505	14.6817	1.55251	4.12054	13.2172	0.97456	0.191409	normal	5.64724e-05	1.82446	up	0.639967	1.06361	normal	[T]	Signal transduction mechanisms	Molecular Function: phosphorelay response regulator activity (GO:0000156);; Biological Process: phosphorelay signal transduction system (GO:0000160);; Molecular Function: protein binding (GO:0005515);; Cellular Component: nucleus (GO:0005634);; Cellular Component: cytoplasm (GO:0005737);; Biological Process: regulation of transcription, DNA-templated (GO:0006355);; Biological Process: protein tar…	K14492|1.82726e-128|brp:103874162|two-component response regulator ARR5; K14492 two-component response regulator ARR-A family (A)	Plant hormone signal transduction (ko04075)	[K]	Transcription	Response regulator receiver domain	Two-component response regulator ARR5 GN=T17F15.30 OS=Arabidopsis thaliana (Mouse-ear cress) PE=1 SV=2	K	Transcription	BnaC01g42890D [Brassica napus]	biological process: cellular process (GO:0009987);; biological process: signaling (GO:0023052);; biological process: single-organism process (GO:0044699);; biological process: response to stimulus (GO:0050896);; biological process: biological regulation (GO:0065007);; molecular function: molecular transducer activity (GO:0060089);; molecular function: binding (GO:0005488);; cellular component: ce…
BnaC01g43800D	23.0362	23.8807	21.6394	7.65453	11.1998	12.8288	8.96411	10.0394	8.80823	9.74491	8.40304	12.1085	0.000983265	-0.915452	normal	3.38325e-08	-1.18791	down	0.00264188	-0.787986	normal	--	--	Molecular Function: DNA binding (GO:0003677);; Molecular Function: sequence-specific DNA binding transcription factor activity (GO:0003700);; Molecular Function: protein binding (GO:0005515);; Cellular Component: nucleus (GO:0005634);; Biological Process: response to xenobiotic stimulus (GO:0009410);; Biological Process: response to water deprivation (GO:0009414);; Biological Process: response to…	K14432|2.64797e-161|brp:103837451|ABSCISIC ACID-INSENSITIVE 5-like protein 7; K14432 ABA responsive element binding factor (A)	Plant hormone signal transduction (ko04075)	--	--	bZIP transcription factor;; Basic region leucine zipper	ABSCISIC ACID-INSENSITIVE 5-like protein 7 GN=MVI11.7 OS=Arabidopsis thaliana (Mouse-ear cress) PE=1 SV=1	K	Transcription	ABF4-2.1 [Brassica napus]	molecular function: binding (GO:0005488);; biological process: biological regulation (GO:0065007);; molecular function: nucleic acid binding transcription factor activity (GO:0001071);; cellular component: cell (GO:0005623);; cellular component: organelle (GO:0043226);; cellular component: cell part (GO:0044464);; biological process: response to stimulus (GO:0050896);; biological process: cellula…
BnaC03g08750D	0.346956	0.048295	0	0.43116	0.0993832	3.17729	6.55907	7.34983	3.18444	0.96019	0.614755	1.58027	--	--	--	0.00556522	3.12765	up	0.0119477	3.14198	normal	--	--	--	K14488|5.44928e-50|brp:103856281|auxin-induced protein 15A-like; K14488 SAUR family protein (A)	Plant hormone signal transduction (ko04075)	--	--	Auxin responsive protein	Auxin-induced protein 15A OS=Glycine max (Soybean) PE=2 SV=1	S	Function unknown	BnaC03g08750D [Brassica napus]	--
BnaC03g23970D	40.2549	26.3602	26.8412	12.3587	15.6354	22.1344	10.47	2.19183	11.1495	6.77847	7.352	26.5725	0.00427393	-0.995448	normal	4.55006e-09	-2.12757	down	0.0534651	-1.22206	normal	--	--	Biological Process: MAPK cascade (GO:0000165);; Molecular Function: DNA binding (GO:0003677);; Molecular Function: sequence-specific DNA binding transcription factor activity (GO:0003700);; Cellular Component: nucleus (GO:0005634);; Biological Process: regulation of transcription, DNA-templated (GO:0006355);; Biological Process: protein targeting to membrane (GO:0006612);; Biological Process: coe…	K16189|0|brp:103858039|transcription factor PIF4-like; K16189 phytochrome-interacting factor 4 (A)	Plant hormone signal transduction (ko04075)	--	--	Helix-loop-helix DNA-binding domain	Transcription factor PIF4 GN=MFL8.13 OS=Arabidopsis thaliana (Mouse-ear cress) PE=1 SV=1	K	Transcription	BnaC03g23970D [Brassica napus]	biological process: metabolic process (GO:0008152);; biological process: cellular process (GO:0009987);; biological process: signaling (GO:0023052);; biological process: single-organism process (GO:0044699);; biological process: response to stimulus (GO:0050896);; biological process: biological regulation (GO:0065007);; molecular function: binding (GO:0005488);; molecular function: nucleic acid b…
BnaC04g35560D	1.58731	1.77727	1.22963	0.586738	0.66882	1.83438	0.416206	0.176024	0.783368	0.702852	0.395058	0.822659	0.726181	-0.658264	normal	0.00812547	-1.76382	down	0.0550982	-1.26134	normal	[RTKL]	General function prediction only;; Signal transduction mechanisms;; Transcription;; Replication, recombination and repair	Molecular Function: protein serine/threonine kinase activity (GO:0004674);; Molecular Function: ATP binding (GO:0005524);; Cellular Component: nucleus (GO:0005634);; Cellular Component: cytosol (GO:0005829);; Biological Process: protein phosphorylation (GO:0006468);; Biological Process: iron ion transport (GO:0006826);; Biological Process: response to osmotic stress (GO:0006970);; Biological Proc…	K14498|0|brp:103864444|serine/threonine-protein kinase SRK2J; K14498 serine/threonine-protein kinase SRK2 [EC:2.7.11.1] (A)	Plant hormone signal transduction (ko04075)	[T]	Signal transduction mechanisms	Protein kinase domain;; Protein tyrosine kinase	Serine/threonine-protein kinase SRK2J GN=F21P24.9 OS=Arabidopsis thaliana (Mouse-ear cress) PE=1 SV=1	T	Signal transduction mechanisms	BnaC04g35560D [Brassica napus]	biological process: metabolic process (GO:0008152);; biological process: cellular process (GO:0009987);; molecular function: catalytic activity (GO:0003824);; molecular function: binding (GO:0005488);; cellular component: cell (GO:0005623);; cellular component: organelle (GO:0043226);; cellular component: cell part (GO:0044464);; biological process: single-organism process (GO:0044699);; biologic…
BnaC05g05180D	11.4851	15.0786	8.80699	1.42587	4.67138	10.4071	5.05268	2.47018	4.55557	6.01939	13.3805	13.3326	0.304874	-1.05945	normal	6.40756e-05	-1.44307	down	0.909595	0.0957476	normal	[T]	Signal transduction mechanisms	Molecular Function: protein serine/threonine phosphatase activity (GO:0004722);; Cellular Component: plasma membrane (GO:0005886);; Biological Process: protein dephosphorylation (GO:0006470);; Cellular Component: protein serine/threonine phosphatase complex (GO:0008287);; Biological Process: negative regulation of abscisic acid-activated signaling pathway (GO:0009788);; Biological Process: positi…	K14497|1.41849e-180|brp:103843946|protein phosphatase 2C 3; K14497 protein phosphatase 2C [EC:3.1.3.16] (A)	Plant hormone signal transduction (ko04075)	[T]	Signal transduction mechanisms	Protein phosphatase 2C;; Protein phosphatase 2C	Protein phosphatase 2C 3 GN=AIP1 OS=Arabidopsis thaliana (Mouse-ear cress) PE=1 SV=1	T	Signal transduction mechanisms	BnaC05g05180D [Brassica napus]	biological process: metabolic process (GO:0008152);; biological process: cellular process (GO:0009987);; molecular function: catalytic activity (GO:0003824);; cellular component: cell (GO:0005623);; cellular component: membrane (GO:0016020);; cellular component: cell part (GO:0044464);; cellular component: macromolecular complex (GO:0032991);; biological process: biological regulation (GO:0065007…
BnaC05g29300D	10.6907	13.867	13.2035	27.7081	24.2168	17.8838	22.5634	39.5468	28.4553	17.163	17.9198	13.9951	0.0102952	0.903188	normal	0.00580044	1.17929	up	0.358094	0.334592	normal	--	--	Biological Process: polysaccharide biosynthetic process (GO:0000271);; Molecular Function: sequence-specific DNA binding transcription factor activity (GO:0003700);; Cellular Component: nucleus (GO:0005634);; Biological Process: pattern specification process (GO:0007389);; Biological Process: regulation of cell size (GO:0008361);; Biological Process: response to desiccation (GO:0009269);; Biologi…	K14484|8.92698e-147|brp:103868941|BcAuxR; auxin-responsive protein IAA7; K14484 auxin-responsive protein IAA (A)	Plant hormone signal transduction (ko04075)	--	--	AUX/IAA family	Auxin-responsive protein IAA7 GN=MXC7.8 OS=Arabidopsis thaliana (Mouse-ear cress) PE=1 SV=1	K	Transcription	BnaC05g29300D [Brassica napus]	biological process: metabolic process (GO:0008152);; biological process: single-organism process (GO:0044699);; biological process: biological regulation (GO:0065007);; molecular function: nucleic acid binding transcription factor activity (GO:0001071);; cellular component: cell (GO:0005623);; cellular component: organelle (GO:0043226);; cellular component: cell part (GO:0044464);; biological pro…
BnaC05g33570D	8.85176	9.20374	7.11347	4.80677	5.64726	5.76863	4.46579	3.26069	3.50731	5.11269	6.22793	4.95202	0.083111	-0.621104	normal	9.8317e-07	-1.19132	down	0.0151997	-0.706452	normal	--	--	Molecular Function: DNA binding (GO:0003677);; Molecular Function: sequence-specific DNA binding transcription factor activity (GO:0003700);; Molecular Function: protein binding (GO:0005515);; Cellular Component: nucleus (GO:0005634);; Biological Process: circadian rhythm (GO:0007623);; Biological Process: abscisic acid-activated signaling pathway (GO:0009738);; Biological Process: positive regul…	K14432|1.49048e-168|brp:103869470|ABSCISIC ACID-INSENSITIVE 5-like protein 7; K14432 ABA responsive element binding factor (A)	Plant hormone signal transduction (ko04075)	--	--	bZIP transcription factor;; Basic region leucine zipper	ABSCISIC ACID-INSENSITIVE 5-like protein 4 GN=F14J22.7 OS=Arabidopsis thaliana (Mouse-ear cress) PE=1 SV=1	K	Transcription	BnaC05g33570D [Brassica napus]	molecular function: binding (GO:0005488);; biological process: biological regulation (GO:0065007);; molecular function: nucleic acid binding transcription factor activity (GO:0001071);; cellular component: cell (GO:0005623);; cellular component: organelle (GO:0043226);; cellular component: cell part (GO:0044464);; biological process: rhythmic process (GO:0048511);; biological process: cellular pr…
BnaC06g00420D	16.8665	19.6312	14.3933	5.07586	10.2057	21.3592	10.3209	7.79583	7.344	15.5534	23.8484	18.4394	0.829332	-0.439129	normal	1.39414e-05	-1.05093	down	0.748081	0.158085	normal	--	--	Molecular Function: sequence-specific DNA binding transcription factor activity (GO:0003700);; Biological Process: regulation of transcription, DNA-templated (GO:0006355);; Molecular Function: sequence-specific DNA binding (GO:0043565);;	K14432|1.5877e-153|brp:103848367|ABSCISIC ACID-INSENSITIVE 5-like protein 5; K14432 ABA responsive element binding factor (A)	Plant hormone signal transduction (ko04075)	--	--	bZIP transcription factor;; Basic region leucine zipper	ABSCISIC ACID-INSENSITIVE 5-like protein 5 GN=T2P3 OS=Arabidopsis thaliana (Mouse-ear cress) PE=1 SV=1	K	Transcription	BnaC06g00420D [Brassica napus]	biological process: biological regulation (GO:0065007);; molecular function: nucleic acid binding transcription factor activity (GO:0001071);; molecular function: binding (GO:0005488)
BnaC06g20740D	1.25946	0.783407	1.35118	2.31501	0.606891	1.06665	2.90704	4.37602	2.5761	2.89759	1.79417	2.23191	0.970255	0.225403	normal	0.00734432	1.37394	up	0.0827493	0.936348	normal	--	--	Biological Process: polysaccharide biosynthetic process (GO:0000271);; Biological Process: amino acid transmembrane transport (GO:0003333);; Cellular Component: plasma membrane (GO:0005886);; Biological Process: acetyl-CoA metabolic process (GO:0006084);; Biological Process: response to auxin (GO:0009733);; Biological Process: multidimensional cell growth (GO:0009825);; Biological Process: auxin …	K13946|0|brp:103830556|auxin transporter-like protein 3; K13946 auxin influx carrier (AUX1 LAX family) (A)	Plant hormone signal transduction (ko04075)	[E]	Amino acid transport and metabolism	Transmembrane amino acid transporter protein	Auxin transporter-like protein 3 GN=LAX3 OS=Arabidopsis thaliana (Mouse-ear cress) PE=2 SV=1	E	Amino acid transport and metabolism	BnaC06g20740D [Brassica napus]	biological process: metabolic process (GO:0008152);; biological process: single-organism process (GO:0044699);; biological process: cellular process (GO:0009987);; biological process: localization (GO:0051179);; cellular component: cell (GO:0005623);; cellular component: membrane (GO:0016020);; cellular component: cell part (GO:0044464);; biological process: response to stimulus (GO:0050896);; bi…
BnaC06g28780D	0.577687	0.246171	0.210874	0.553143	0.51256	0.348336	1.28916	1.09341	2.09375	0.791552	1.59552	1.88269	--	--	--	0.00501039	2.10527	up	0.0129053	2.02995	normal	[TK]	Signal transduction mechanisms;; Transcription	Molecular Function: phosphorelay response regulator activity (GO:0000156);; Biological Process: phosphorelay signal transduction system (GO:0000160);; Molecular Function: DNA binding (GO:0003677);; Molecular Function: chromatin binding (GO:0003682);; Molecular Function: sequence-specific DNA binding transcription factor activity (GO:0003700);; Molecular Function: protein binding (GO:0005515);; Ce…	K14491|0|brp:103831193|two-component response regulator ARR11; K14491 two-component response regulator ARR-B family (A)	Plant hormone signal transduction (ko04075)	[K]	Transcription	Response regulator receiver domain;; Myb-like DNA-binding domain	Two-component response regulator ARR11 GN=F12A21.15 OS=Arabidopsis thaliana (Mouse-ear cress) PE=1 SV=1	K	Transcription	BnaC06g28780D [Brassica napus]	biological process: cellular process (GO:0009987);; biological process: signaling (GO:0023052);; biological process: single-organism process (GO:0044699);; biological process: response to stimulus (GO:0050896);; biological process: biological regulation (GO:0065007);; molecular function: molecular transducer activity (GO:0060089);; molecular function: binding (GO:0005488);; molecular function: nu…
BnaC06g33910D	40.5464	34.5379	24.6724	20.9303	25.4061	36.8084	20.9515	14.3584	14.3739	33.3427	32.3736	29.4467	0.887939	-0.221483	normal	0.00285438	-1.04827	down	0.837374	-0.0963444	normal	[T]	Signal transduction mechanisms	Molecular Function: protein serine/threonine phosphatase activity (GO:0004722);; Molecular Function: protein binding (GO:0005515);; Biological Process: protein dephosphorylation (GO:0006470);; Cellular Component: protein serine/threonine phosphatase complex (GO:0008287);; Biological Process: response to symbiotic fungus (GO:0009610);; Biological Process: regulation of seed germination (GO:0010029…	K14497|0|brp:103831782|protein phosphatase 2C 16; K14497 protein phosphatase 2C [EC:3.1.3.16] (A)	Plant hormone signal transduction (ko04075)	[T]	Signal transduction mechanisms	Protein phosphatase 2C;; Protein phosphatase 2C	Protein phosphatase 2C 16 (Precursor) GN=F28P22.4 OS=Arabidopsis thaliana (Mouse-ear cress) PE=1 SV=1	T	Signal transduction mechanisms	BnaC06g33910D [Brassica napus]	biological process: metabolic process (GO:0008152);; biological process: cellular process (GO:0009987);; molecular function: catalytic activity (GO:0003824);; molecular function: binding (GO:0005488);; cellular component: cell (GO:0005623);; cellular component: macromolecular complex (GO:0032991);; cellular component: cell part (GO:0044464);; biological process: response to stimulus (GO:0050896);…
BnaC06g35750D	27.3092	35.1116	25.758	10.305	14.7586	35.2306	16.9501	8.86286	13.422	16.4551	17.2469	29.8876	0.723788	-0.569114	normal	0.000171302	-1.19658	down	0.350739	-0.496435	normal	--	--	Molecular Function: protein binding (GO:0005515);; Cellular Component: nucleus (GO:0005634);; Biological Process: protein targeting to membrane (GO:0006612);; Biological Process: response to water deprivation (GO:0009414);; Biological Process: response to wounding (GO:0009611);; Biological Process: response to fungus (GO:0009620);; Biological Process: jasmonic acid biosynthetic process (GO:000969…	K13464|1.41816e-145|brp:103831954|protein TIFY 10B; K13464 jasmonate ZIM domain-containing protein (A)	Plant hormone signal transduction (ko04075)	--	--	tify domain;; Divergent CCT motif	Protein TIFY 10B OS=Arabidopsis thaliana (Mouse-ear cress) PE=1 SV=1	K	Transcription	BnaC06g35750D [Brassica napus]	molecular function: binding (GO:0005488);; cellular component: cell (GO:0005623);; cellular component: organelle (GO:0043226);; cellular component: cell part (GO:0044464);; biological process: single-organism process (GO:0044699);; biological process: localization (GO:0051179);; biological process: cellular component organization or biogenesis (GO:0071840);; biological process: response to stimul…
BnaC07g40100D	76.3514	72.4006	58.7129	39.9448	45.5553	72.5812	35.2087	19.9542	28.8293	63.9775	56.5998	63.08	0.584177	-0.385326	normal	2.62437e-06	-1.27855	down	0.615432	-0.19463	normal	[T]	Signal transduction mechanisms	Biological Process: MAPK cascade (GO:0000165);; Biological Process: response to superoxide (GO:0000303);; Molecular Function: protein serine/threonine phosphatase activity (GO:0004722);; Molecular Function: calcium ion binding (GO:0005509);; Cellular Component: nucleus (GO:0005634);; Biological Process: protein dephosphorylation (GO:0006470);; Biological Process: protein targeting to membrane (GO…	K14497|0|brp:103861611|protein phosphatase 2C 56-like; K14497 protein phosphatase 2C [EC:3.1.3.16] (A)	Plant hormone signal transduction (ko04075)	[T]	Signal transduction mechanisms	Protein phosphatase 2C;; Protein phosphatase 2C	Protein phosphatase 2C 56 GN=ABI1 OS=Arabidopsis thaliana (Mouse-ear cress) PE=1 SV=2	T	Signal transduction mechanisms	BnaC07g40100D [Brassica napus]	biological process: metabolic process (GO:0008152);; biological process: cellular process (GO:0009987);; biological process: signaling (GO:0023052);; biological process: single-organism process (GO:0044699);; biological process: response to stimulus (GO:0050896);; biological process: biological regulation (GO:0065007);; molecular function: catalytic activity (GO:0003824);; molecular function: bin…
BnaC08g29580D	84.4186	67.0538	56.4748	24.2401	34.8125	42.0203	25.7861	5.14475	22.6615	14.9546	22.1787	72.083	0.00354251	-1.08196	down	5.07774e-07	-2.03008	down	0.279101	-0.938272	normal	--	--	Molecular Function: DNA binding (GO:0003677);; Molecular Function: sequence-specific DNA binding transcription factor activity (GO:0003700);; Cellular Component: nucleus (GO:0005634);; Biological Process: glycine catabolic process (GO:0006546);; Biological Process: unsaturated fatty acid biosynthetic process (GO:0006636);; Biological Process: oxidoreduction coenzyme metabolic process (GO:0006733)…	K16189|0|brp:103841766|transcription factor PIF5; K16189 phytochrome-interacting factor 4 (A)	Plant hormone signal transduction (ko04075)	--	--	Helix-loop-helix DNA-binding domain	Transcription factor PIF5 GN=F17J16.110 OS=Arabidopsis thaliana (Mouse-ear cress) PE=1 SV=1	K	Transcription	BnaC08g29580D [Brassica napus]	molecular function: binding (GO:0005488);; biological process: biological regulation (GO:0065007);; molecular function: nucleic acid binding transcription factor activity (GO:0001071);; cellular component: cell (GO:0005623);; cellular component: organelle (GO:0043226);; cellular component: cell part (GO:0044464);; biological process: metabolic process (GO:0008152);; biological process: cellular p…
BnaC08g36840D	0.29438	1.04898	0.888971	0.283667	0.895883	4.48009	6.63762	3.44053	10.3162	6.08194	9.86864	30.4901	0.855024	1.38393	normal	0.00308707	3.33867	up	0.0297113	4.57001	normal	[I]	Lipid transport and metabolism	Biological Process: MAPK cascade (GO:0000165);; Molecular Function: protein binding (GO:0005515);; Cellular Component: nucleus (GO:0005634);; Biological Process: protein targeting to membrane (GO:0006612);; Biological Process: response to cold (GO:0009409);; Biological Process: response to water deprivation (GO:0009414);; Biological Process: pollen development (GO:0009555);; Biological Process: r…	K13464|1.81166e-176|brp:103842660|protein TIFY 10A-like; K13464 jasmonate ZIM domain-containing protein (A)	Plant hormone signal transduction (ko04075)	--	--	alpha/beta hydrolase fold;; tify domain;; Divergent CCT motif;; Carboxylesterase family	Protein TIFY 10A GN=T29M8.5 OS=Arabidopsis thaliana (Mouse-ear cress) PE=1 SV=1	K	Transcription	BnaC08g36840D [Brassica napus]	biological process: metabolic process (GO:0008152);; biological process: cellular process (GO:0009987);; biological process: signaling (GO:0023052);; biological process: single-organism process (GO:0044699);; biological process: response to stimulus (GO:0050896);; biological process: biological regulation (GO:0065007);; molecular function: binding (GO:0005488);; cellular component: cell (GO:00056…
BnaC08g42700D	9.4989	9.09183	6.94814	3.63378	4.29685	4.45537	3.18358	2.22927	2.95382	4.57576	5.10283	7.18633	0.000831647	-0.99833	normal	6.20634e-11	-1.61271	down	0.0598051	-0.577304	normal	--	--	Molecular Function: DNA binding (GO:0003677);; Molecular Function: sequence-specific DNA binding transcription factor activity (GO:0003700);; Cellular Component: nucleus (GO:0005634);; Biological Process: regulation of transcription, DNA-templated (GO:0006355);; Biological Process: circadian rhythm (GO:0007623);; Biological Process: gravitropism (GO:0009630);; Biological Process: de-etiolation (G…	K12126|0|brp:103843349|transcription factor PIF3-like; K12126 phytochrome-interacting factor 3 (A)	Plant hormone signal transduction (ko04075);; Circadian rhythm - plant (ko04712)	--	--	Helix-loop-helix DNA-binding domain	Transcription factor PIF3 GN=F14J9.19 OS=Arabidopsis thaliana (Mouse-ear cress) PE=1 SV=1	K	Transcription	BnaC08g42700D [Brassica napus]	molecular function: binding (GO:0005488);; biological process: biological regulation (GO:0065007);; molecular function: nucleic acid binding transcription factor activity (GO:0001071);; cellular component: cell (GO:0005623);; cellular component: organelle (GO:0043226);; cellular component: cell part (GO:0044464);; biological process: rhythmic process (GO:0048511);; biological process: response to…
BnaC09g34350D	10.1389	9.33729	6.39491	1.74212	9.71187	14.9918	5.19498	1.49288	3.32929	8.99104	11.5932	7.27928	1	0.0664157	normal	0.00839334	-1.35785	down	0.840105	0.134723	normal	[T]	Signal transduction mechanisms	Molecular Function: protein serine/threonine phosphatase activity (GO:0004722);; Cellular Component: nucleus (GO:0005634);; Cellular Component: Golgi apparatus (GO:0005794);; Cellular Component: cytosol (GO:0005829);; Cellular Component: plasma membrane (GO:0005886);; Biological Process: protein dephosphorylation (GO:0006470);; Biological Process: response to cold (GO:0009409);; Biological Proces…	K14497|0|brp:103845336|probable protein phosphatase 2C 78; K14497 protein phosphatase 2C [EC:3.1.3.16] (A)	Plant hormone signal transduction (ko04075)	[T]	Signal transduction mechanisms	Protein phosphatase 2C;; Protein phosphatase 2C	Probable protein phosphatase 2C 78 GN=At5g59220 OS=Arabidopsis thaliana (Mouse-ear cress) PE=2 SV=1	T	Signal transduction mechanisms	BnaC09g34350D [Brassica napus]	biological process: metabolic process (GO:0008152);; biological process: cellular process (GO:0009987);; molecular function: catalytic activity (GO:0003824);; cellular component: cell (GO:0005623);; cellular component: organelle (GO:0043226);; cellular component: cell part (GO:0044464);; cellular component: membrane (GO:0016020);; biological process: response to stimulus (GO:0050896);; biological…
BnaC09g53650D	51.1234	55.5305	41.8732	17.1251	28.8692	45.7718	23.5472	12.8021	15.7587	35.5249	40.6107	36.5231	0.363613	-0.673714	normal	7.4941e-08	-1.54495	down	0.223539	-0.379367	normal	[T]	Signal transduction mechanisms	Biological Process: MAPK cascade (GO:0000165);; Biological Process: response to superoxide (GO:0000303);; Molecular Function: protein serine/threonine phosphatase activity (GO:0004722);; Molecular Function: calcium ion binding (GO:0005509);; Cellular Component: nucleus (GO:0005634);; Biological Process: negative regulation of protein kinase activity (GO:0006469);; Biological Process: protein deph…	K14497|0|brp:103845142|protein phosphatase 2C 77; K14497 protein phosphatase 2C [EC:3.1.3.16] (A)	Plant hormone signal transduction (ko04075)	[T]	Signal transduction mechanisms	Protein phosphatase 2C	Protein phosphatase 2C 77 GN=ABI2 OS=Arabidopsis thaliana (Mouse-ear cress) PE=1 SV=1	T	Signal transduction mechanisms	BnaC09g53650D [Brassica napus]	biological process: metabolic process (GO:0008152);; biological process: cellular process (GO:0009987);; biological process: signaling (GO:0023052);; biological process: single-organism process (GO:0044699);; biological process: response to stimulus (GO:0050896);; biological process: biological regulation (GO:0065007);; molecular function: catalytic activity (GO:0003824);; molecular function: bin…
BnaCnng65670D	32.8844	24.526	23.977	11.621	12.7927	12.9995	17.7423	11.4222	17.26	10.5861	17.9851	22.0983	0.000646544	-1.13439	down	0.0233535	-0.76167	normal	0.129096	-0.788849	normal	--	--	Molecular Function: protein binding (GO:0005515);; Cellular Component: nucleus (GO:0005634);; Biological Process: response to wounding (GO:0009611);; Biological Process: response to fungus (GO:0009620);; Biological Process: jasmonic acid biosynthetic process (GO:0009695);; Biological Process: jasmonic acid mediated signaling pathway (GO:0009867);;	K13464|0|brp:103852676|protein TIFY 7-like; K13464 jasmonate ZIM domain-containing protein (A)	Plant hormone signal transduction (ko04075)	--	--	tify domain;; Divergent CCT motif	Protein TIFY 7 GN=F5A18.12 OS=Arabidopsis thaliana (Mouse-ear cress) PE=1 SV=2	K	Transcription	PREDICTED: protein TIFY 7-like [Brassica rapa]	molecular function: binding (GO:0005488);; cellular component: cell (GO:0005623);; cellular component: organelle (GO:0043226);; cellular component: cell part (GO:0044464);; biological process: response to stimulus (GO:0050896);; biological process: multi-organism process (GO:0051704);; biological process: metabolic process (GO:0008152);; biological process: cellular process (GO:0009987);; biologi…
BnaCnng68300D	0.000716253	1.56042	0.855243	3.62509	4.06521	3.94575	1.80751	1.44841	2.54501	0.0471916	7.3748	3.01329	8.14383e-07	2.29454	up	0.156443	1.2986	normal	0.458441	2.13885	normal	--	--	Molecular Function: sequence-specific DNA binding transcription factor activity (GO:0003700);; Cellular Component: nucleus (GO:0005634);; Biological Process: regulation of transcription, DNA-templated (GO:0006355);; Biological Process: response to ethylene (GO:0009723);; Biological Process: response to abscisic acid (GO:0009737);; Biological Process: seed germination (GO:0009845);; Biological Pro…	K14494|0|brp:103852324|DELLA protein RGL1; K14494 DELLA protein (A)	Plant hormone signal transduction (ko04075)	--	--	GRAS domain family;; Transcriptional regulator DELLA protein N terminal	DELLA protein RGL1 GN=T27F4.10 OS=Arabidopsis thaliana (Mouse-ear cress) PE=1 SV=1	K	Transcription	BnaCnng68300D [Brassica napus]	biological process: biological regulation (GO:0065007);; molecular function: nucleic acid binding transcription factor activity (GO:0001071);; cellular component: cell (GO:0005623);; cellular component: organelle (GO:0043226);; cellular component: cell part (GO:0044464);; biological process: response to stimulus (GO:0050896);; biological process: multicellular organismal process (GO:0032501);; bi…
Brassica_napus_newGene_4220	11.9947	15.8062	10.0952	1.39965	4.18745	12.4664	3.96297	2.11185	3.26307	5.50876	7.2976	10.868	0.420416	-1.06884	normal	9.47727e-08	-2.04014	down	0.134286	-0.701473	normal	[T]	Signal transduction mechanisms	Molecular Function: protein serine/threonine phosphatase activity (GO:0004722);; Cellular Component: plasma membrane (GO:0005886);; Biological Process: protein dephosphorylation (GO:0006470);; Cellular Component: protein serine/threonine phosphatase complex (GO:0008287);; Biological Process: negative regulation of abscisic acid-activated signaling pathway (GO:0009788);; Biological Process: positi…	K14497|0|brp:103843457|protein phosphatase 2C 3-like; K14497 protein phosphatase 2C [EC:3.1.3.16] (A)	Plant hormone signal transduction (ko04075)	[T]	Signal transduction mechanisms	Protein phosphatase 2C;; Protein phosphatase 2C	Protein phosphatase 2C 3 GN=AIP1 OS=Arabidopsis thaliana (Mouse-ear cress) PE=1 SV=1	T	Signal transduction mechanisms	HAI2.1 [Brassica napus]	biological process: metabolic process (GO:0008152);; biological process: cellular process (GO:0009987);; molecular function: catalytic activity (GO:0003824);; cellular component: cell (GO:0005623);; cellular component: membrane (GO:0016020);; cellular component: cell part (GO:0044464);; cellular component: macromolecular complex (GO:0032991);; biological process: biological regulation (GO:0065007…
BnaA04g14890D	26.8834	28.3049	25.3978	22.0413	18.8759	21.2892	15.2451	19.3443	13.0455	11.9618	7.20537	11.1044	0.437678	-0.362271	normal	0.000367211	-0.765333	normal	8.78618e-10	-1.42326	down	--	--	Molecular Function: ubiquitin-protein transferase activity (GO:0004842);; Molecular Function: protein binding (GO:0005515);; Cellular Component: nucleus (GO:0005634);; Biological Process: ubiquitin-dependent protein catabolic process (GO:0006511);; Biological Process: negative regulation of ethylene-activated signaling pathway (GO:0010105);; Biological Process: protein ubiquitination (GO:0016567)…	K14515|0|brp:103864667|EIN3-binding F-box protein 1; K14515 EIN3-binding F-box protein (A)	Plant hormone signal transduction (ko04075)	[R]	General function prediction only	Leucine Rich repeat;; F-box domain;; F-box-like;; Leucine Rich Repeat	EIN3-binding F-box protein 1 GN=F13B15.15 OS=Arabidopsis thaliana (Mouse-ear cress) PE=1 SV=1	R	General function prediction only	BnaA04g14890D [Brassica napus]	biological process: metabolic process (GO:0008152);; molecular function: catalytic activity (GO:0003824);; molecular function: binding (GO:0005488);; cellular component: cell (GO:0005623);; cellular component: organelle (GO:0043226);; cellular component: cell part (GO:0044464);; biological process: cellular process (GO:0009987);; biological process: biological regulation (GO:0065007)
BnaA09g49440D	15.7451	22.3359	12.1423	2.06198	4.0357	11.2974	3.67358	1.40433	2.28526	4.70241	6.31564	7.29867	0.0929567	-1.51516	normal	1.80009e-06	-2.77771	down	0.00418882	-1.46321	down	[T]	Signal transduction mechanisms	Molecular Function: protein serine/threonine phosphatase activity (GO:0004722);; Cellular Component: plasma membrane (GO:0005886);; Biological Process: protein dephosphorylation (GO:0006470);; Cellular Component: protein serine/threonine phosphatase complex (GO:0008287);; Biological Process: negative regulation of abscisic acid-activated signaling pathway (GO:0009788);; Biological Process: positi…	K14497|0|brp:103843457|protein phosphatase 2C 3-like; K14497 protein phosphatase 2C [EC:3.1.3.16] (A)	Plant hormone signal transduction (ko04075)	[T]	Signal transduction mechanisms	Protein phosphatase 2C;; Protein phosphatase 2C	Protein phosphatase 2C 3 GN=AIP1 OS=Arabidopsis thaliana (Mouse-ear cress) PE=1 SV=1	T	Signal transduction mechanisms	BnaA09g49440D [Brassica napus]	biological process: metabolic process (GO:0008152);; biological process: cellular process (GO:0009987);; molecular function: catalytic activity (GO:0003824);; cellular component: cell (GO:0005623);; cellular component: membrane (GO:0016020);; cellular component: cell part (GO:0044464);; cellular component: macromolecular complex (GO:0032991);; biological process: biological regulation (GO:0065007…
BnaC05g07080D	20.8484	19.5758	14.4787	2.17239	4.7357	8.77623	2.43282	1.61851	2.25331	3.64503	4.41119	11.1124	6.8326e-05	-1.83727	down	1.7e-19	-3.17722	down	0.0013632	-1.55192	down	--	--	Molecular Function: DNA binding (GO:0003677);; Molecular Function: sequence-specific DNA binding transcription factor activity (GO:0003700);; Cellular Component: nucleus (GO:0005634);; Biological Process: regulation of transcription, DNA-templated (GO:0006355);; Biological Process: circadian rhythm (GO:0007623);; Biological Process: gravitropism (GO:0009630);; Biological Process: de-etiolation (G…	K12126|0|brp:103871725|transcription factor PIF3; K12126 phytochrome-interacting factor 3 (A)	Plant hormone signal transduction (ko04075);; Circadian rhythm - plant (ko04712)	--	--	Helix-loop-helix DNA-binding domain	Transcription factor PIF3 GN=F14J9.19 OS=Arabidopsis thaliana (Mouse-ear cress) PE=1 SV=1	K	Transcription	BnaC05g07080D [Brassica napus]	molecular function: binding (GO:0005488);; biological process: biological regulation (GO:0065007);; molecular function: nucleic acid binding transcription factor activity (GO:0001071);; cellular component: cell (GO:0005623);; cellular component: organelle (GO:0043226);; cellular component: cell part (GO:0044464);; biological process: rhythmic process (GO:0048511);; biological process: response to…
BnaC05g46680D	4.74435	8.09763	5.08311	2.82351	2.01451	2.60492	1.46366	1.50324	1.89106	0.95479	1.72367	1.91184	0.047882	-1.22675	normal	0.00055619	-1.88887	down	0.000693294	-1.95617	down	[I]	Lipid transport and metabolism	Molecular Function: protein binding (GO:0005515);; Cellular Component: nucleus (GO:0005634);; Cellular Component: cytoplasm (GO:0005737);; Biological Process: response to ethylene (GO:0009723);; Biological Process: response to abscisic acid (GO:0009737);; Biological Process: seed germination (GO:0009845);; Biological Process: salicylic acid mediated signaling pathway (GO:0009863);; Biological Pro…	K14493|0|brp:103870853|gibberellin receptor GID1A; K14493 gibberellin receptor GID1 [EC:3.-.-.-] (A)	Plant hormone signal transduction (ko04075)	[V]	Defense mechanisms	alpha/beta hydrolase fold;; Alpha/beta hydrolase family;; Carboxylesterase family	Gibberellin receptor GID1A GN=T12H1.8 OS=Arabidopsis thaliana (Mouse-ear cress) PE=1 SV=1	T	Signal transduction mechanisms	BnaC05g46680D [Brassica napus]	molecular function: binding (GO:0005488);; cellular component: cell (GO:0005623);; cellular component: organelle (GO:0043226);; cellular component: cell part (GO:0044464);; biological process: response to stimulus (GO:0050896);; biological process: multicellular organismal process (GO:0032501);; biological process: single-organism process (GO:0044699);; biological process: cellular process (GO:00…
BnaC06g22690D	9.8319	5.65793	5.97174	2.89444	2.50779	4.06834	3.2993	4.25215	2.03041	2.37001	3.34289	3.2573	0.0382055	-1.19285	normal	0.0166058	-1.15366	normal	0.00472149	-1.266	down	--	--	Molecular Function: protein binding (GO:0005515);; Cellular Component: nucleus (GO:0005634);; Biological Process: protein targeting to membrane (GO:0006612);; Biological Process: response to water deprivation (GO:0009414);; Biological Process: response to wounding (GO:0009611);; Biological Process: response to fungus (GO:0009620);; Biological Process: jasmonic acid biosynthetic process (GO:000969…	K13464|2.42361e-130|brp:103830675|protein TIFY 10B-like; K13464 jasmonate ZIM domain-containing protein (A)	Plant hormone signal transduction (ko04075)	--	--	Divergent CCT motif;; tify domain	Protein TIFY 10B OS=Arabidopsis thaliana (Mouse-ear cress) PE=1 SV=1	K	Transcription	BnaC06g22690D [Brassica napus]	molecular function: binding (GO:0005488);; cellular component: cell (GO:0005623);; cellular component: organelle (GO:0043226);; cellular component: cell part (GO:0044464);; biological process: single-organism process (GO:0044699);; biological process: localization (GO:0051179);; biological process: cellular component organization or biogenesis (GO:0071840);; biological process: response to stimul…
BnaC07g19530D	9.92593	9.12611	8.00312	4.27853	4.9733	2.66873	3.70899	4.19335	4.20641	2.51215	2.76046	5.82199	0.00459798	-1.16401	down	0.00116099	-1.11595	down	0.000496915	-1.25174	down	--	--	Molecular Function: DNA binding (GO:0003677);; Molecular Function: sequence-specific DNA binding transcription factor activity (GO:0003700);; Molecular Function: calcium ion binding (GO:0005509);; Cellular Component: nucleus (GO:0005634);; Biological Process: regulation of transcription, DNA-templated (GO:0006355);; Biological Process: hyperosmotic salinity response (GO:0042538);; Molecular Funct…	K13422|0|brp:103827867|transcription factor bHLH28-like; K13422 transcription factor MYC2 (A)	Plant hormone signal transduction (ko04075)	--	--	Helix-loop-helix DNA-binding domain	Transcription factor bHLH28 GN=MZA15.1 OS=Arabidopsis thaliana (Mouse-ear cress) PE=2 SV=1	K	Transcription	BnaC07g19530D [Brassica napus]	molecular function: binding (GO:0005488);; biological process: biological regulation (GO:0065007);; molecular function: nucleic acid binding transcription factor activity (GO:0001071);; cellular component: cell (GO:0005623);; cellular component: organelle (GO:0043226);; cellular component: cell part (GO:0044464);; biological process: response to stimulus (GO:0050896)
BnaA06g37000D	0	0	0	0	0	0	0.84762	0.501527	0.554151	0.17161	0.203162	0.760847	--	--	--	1.28074e-05	Inf	up	--	--	--	--	--	Molecular Function: DNA binding (GO:0003677);; Molecular Function: protein binding (GO:0005515);; Biological Process: regulation of transcription, DNA-templated (GO:0006355);; Biological Process: response to stress (GO:0006950);; Biological Process: signal transduction (GO:0007165);; Biological Process: response to abiotic stimulus (GO:0009628);; Biological Process: response to abscisic acid (GO:…	K14432|0|brp:103828007|ABSCISIC ACID-INSENSITIVE 5-like protein 8; K14432 ABA responsive element binding factor (A)	Plant hormone signal transduction (ko04075)	--	--	bZIP transcription factor;; Basic region leucine zipper	ABSCISIC ACID-INSENSITIVE 5-like protein 8 GN=BZIP15 OS=Arabidopsis thaliana (Mouse-ear cress) PE=2 SV=1	K	Transcription	BnaA06g37000D [Brassica napus]	molecular function: binding (GO:0005488);; biological process: biological regulation (GO:0065007);; biological process: response to stimulus (GO:0050896);; biological process: cellular process (GO:0009987)
BnaA06g37300D	2.22932	5.20245	10.914	9.60977	11.7356	5.8263	32.0053	28.6254	14.8139	6.18412	20.6656	10.1476	--	--	--	0.00647288	2.1536	up	--	--	--	--	--	Molecular Function: calmodulin binding (GO:0005516);; Cellular Component: mitochondrion (GO:0005739);; Biological Process: response to auxin (GO:0009733);;	K14488|1.08335e-71|brp:103828083|auxin-induced protein 15A-like; K14488 SAUR family protein (A)	Plant hormone signal transduction (ko04075)	--	--	Auxin responsive protein	Auxin-induced protein 15A OS=Glycine max (Soybean) PE=2 SV=1	S	Function unknown	PREDICTED: auxin-induced protein 15A-like [Brassica rapa]	molecular function: binding (GO:0005488);; cellular component: cell (GO:0005623);; cellular component: organelle (GO:0043226);; cellular component: cell part (GO:0044464);; biological process: response to stimulus (GO:0050896)
BnaA07g26610D	0.210095	0.187523	0.0964376	0.0915736	0.254376	0.135984	1.04175	1.24251	0.553267	0.551432	0.381375	0.513934	--	--	--	0.00543159	2.64483	up	--	--	--	[TK]	Signal transduction mechanisms;; Transcription	Molecular Function: phosphorelay response regulator activity (GO:0000156);; Biological Process: phosphorelay signal transduction system (GO:0000160);; Molecular Function: DNA binding (GO:0003677);; Molecular Function: chromatin binding (GO:0003682);; Molecular Function: sequence-specific DNA binding transcription factor activity (GO:0003700);; Molecular Function: protein binding (GO:0005515);; Ce…	K14491|0|brp:103831193|two-component response regulator ARR11; K14491 two-component response regulator ARR-B family (A)	Plant hormone signal transduction (ko04075)	[K]	Transcription	Response regulator receiver domain;; Myb-like DNA-binding domain	Two-component response regulator ARR11 GN=F12A21.15 OS=Arabidopsis thaliana (Mouse-ear cress) PE=1 SV=1	K	Transcription	BnaA07g26610D [Brassica napus]	biological process: cellular process (GO:0009987);; biological process: signaling (GO:0023052);; biological process: single-organism process (GO:0044699);; biological process: response to stimulus (GO:0050896);; biological process: biological regulation (GO:0065007);; molecular function: molecular transducer activity (GO:0060089);; molecular function: binding (GO:0005488);; molecular function: nu…
BnaC02g07810D	2.2238	0.615788	1.59706	8.19686	4.99303	11.485	26.2628	25.397	16.5593	6.14669	14.9836	8.33211	--	--	--	0.000954308	4.60363	up	--	--	--	--	--	--	K14488|6.49301e-61|brp:103851154|auxin-induced protein 15A-like; K14488 SAUR family protein (A)	Plant hormone signal transduction (ko04075)	--	--	Auxin responsive protein	Auxin-induced protein X10A OS=Glycine max (Soybean) PE=2 SV=1	S	Function unknown	BnaC02g07810D [Brassica napus]	--
Brassica_napus_newGene_22	0.539451	0.471398	0.244557	0.120231	0.547843	0.461684	3.62931	4.20797	5.95117	0.108733	0.478867	1.70874	--	--	--	5.98093e-08	3.61138	up	--	--	--	[T]	Signal transduction mechanisms	Molecular Function: phosphorelay response regulator activity (GO:0000156);; Biological Process: phosphorelay signal transduction system (GO:0000160);; Molecular Function: protein binding (GO:0005515);; Cellular Component: nucleus (GO:0005634);; Cellular Component: cytoplasm (GO:0005737);; Biological Process: regulation of transcription, DNA-templated (GO:0006355);; Biological Process: protein tar…	K14492|2.29721e-124|brp:103874162|two-component response regulator ARR5; K14492 two-component response regulator ARR-A family (A)	Plant hormone signal transduction (ko04075)	--	--	Response regulator receiver domain	Two-component response regulator ARR5 GN=T17F15.30 OS=Arabidopsis thaliana (Mouse-ear cress) PE=1 SV=2	K	Transcription	PREDICTED: two-component response regulator ARR5 [Brassica rapa]	biological process: cellular process (GO:0009987);; biological process: signaling (GO:0023052);; biological process: single-organism process (GO:0044699);; biological process: response to stimulus (GO:0050896);; biological process: biological regulation (GO:0065007);; molecular function: molecular transducer activity (GO:0060089);; molecular function: binding (GO:0005488);; cellular component: ce…
