# Supplementary material for: Transcriptome Profile Analysis of Winter Rapeseed (Brassica napus L.) in Response to Freezing Stress, Reveal Potentially Connected Events to Freezing Stress
Source: Int J Mol Sci. 2019 Jun 5;20(11):2771. doi: 10.3390/ijms20112771 (PMC6600501; doi:10.3390/ijms20112771)
Supplement: Supplementary file 1 [file ijms-20-02771-s001.zip › 5.29 addition file/Table_S12.xlsx]

## Sheet: Table_S10
Table S12 the DEGs enrichment in starch and sucrose metabolism pathway
#ID	T01	T02	T03	T04	T05	T06	T07	T08	T09	T10	T11	T12	T01_T02_T03_vs_T04_T05_T06_DESeq_FDR	T01_T02_T03_vs_T04_T05_T06_DESeq_log2FC	T01_T02_T03_vs_T04_T05_T06_DESeq_(FDR_0.01_FC_2)_regulated	T01_T02_T03_vs_T07_T08_T09_DESeq_FDR	T01_T02_T03_vs_T07_T08_T09_DESeq_log2FC	T01_T02_T03_vs_T07_T08_T09_DESeq_(FDR_0.01_FC_2)_regulated	T01_T02_T03_vs_T10_T11_T12_DESeq_FDR	T01_T02_T03_vs_T10_T11_T12_DESeq_log2FC	T01_T02_T03_vs_T10_T11_T12_DESeq_(FDR_0.01_FC_2)_regulated	COG_class	COG_class_annotation	GO_annotation	KEGG_annotation	KEGG_pathway_annotation	KOG_class	KOG_class_annotation	Pfam_annotation	Swiss_Prot_annotation	eggNOG_class	eggNOG_class_annotation	NR_annotation	GO_second_level_annotation
BnaA01g06610D	33.9713	31.0296	44.6643	50.5297	66.3165	92.4105	87.7992	87.6765	72.4939	79.9104	67.274	83.2962	0.10829	0.945106	normal	3.14354e-10	1.25102	up	3.37334e-06	1.11315	up	[MG]	Cell wall/membrane/envelope biogenesis;; Carbohydrate transport and metabolism	Molecular Function: nucleotide binding (GO:0000166);; Cellular Component: endosome (GO:0005768);; Cellular Component: Golgi apparatus (GO:0005794);; Cellular Component: trans-Golgi network (GO:0005802);; Biological Process: carbohydrate metabolic process (GO:0005975);; Biological Process: nucleotide-sugar metabolic process (GO:0009225);; Molecular Function: UDP-glucuronate 4-epimerase activity (G…	K08679|0|brp:103852660|UDP-glucuronate 4-epimerase 1; K08679 UDP-glucuronate 4-epimerase [EC:5.1.3.6] (A)	Starch and sucrose metabolism (ko00500);; Amino sugar and nucleotide sugar metabolism (ko00520)	[M]	Cell wall/membrane/envelope biogenesis	NAD dependent epimerase/dehydratase family;; 3-beta hydroxysteroid dehydrogenase/isomerase family;; RmlD substrate binding domain;; Male sterility protein;; Polysaccharide biosynthesis protein;; NADH(P)-binding;; short chain dehydrogenase	UDP-glucuronate 4-epimerase 1 GN=F17I23.220 OS=Arabidopsis thaliana (Mouse-ear cress) PE=1 SV=1	G	Carbohydrate transport and metabolism	BnaCnng70410D [Brassica napus]	molecular function: binding (GO:0005488);; cellular component: cell (GO:0005623);; cellular component: organelle (GO:0043226);; cellular component: cell part (GO:0044464);; cellular component: organelle part (GO:0044422);; biological process: metabolic process (GO:0008152);; biological process: cellular process (GO:0009987);; biological process: single-organism process (GO:0044699);; molecular fu…
BnaA01g12320D	0.347789	0.965594	1.22593	1.64991	1.4862	2.47259	2.7224	2.1859	3.64436	2.99676	6.08616	10.1492	0.30843	1.11891	normal	0.00168762	1.7241	up	0.00855644	2.86111	up	[G]	Carbohydrate transport and metabolism	Molecular Function: trehalose-phosphatase activity (GO:0004805);; Cellular Component: cytoplasm (GO:0005737);; Biological Process: trehalose biosynthetic process (GO:0005992);;	K01087|0|brp:103860163|probable trehalose-phosphate phosphatase G; K01087 trehalose 6-phosphate phosphatase [EC:3.1.3.12] (A)	Starch and sucrose metabolism (ko00500)	[G]	Carbohydrate transport and metabolism	Trehalose-phosphatase	Probable trehalose-phosphate phosphatase G GN=F7K2.170 OS=Arabidopsis thaliana (Mouse-ear cress) PE=2 SV=1	G	Carbohydrate transport and metabolism	PREDICTED: probable trehalose-phosphate phosphatase G [Brassica rapa]	biological process: metabolic process (GO:0008152);; biological process: cellular process (GO:0009987);; molecular function: catalytic activity (GO:0003824);; cellular component: cell (GO:0005623);; cellular component: cell part (GO:0044464);; biological process: single-organism process (GO:0044699)
BnaA01g17940D	2.55736	3.26454	2.58991	1.86094	1.69053	1.56026	9.61073	12.1767	11.9489	6.81395	8.3648	13.6448	0.247255	-0.709473	normal	1.55435e-18	2.00312	up	0.00610648	1.76878	up	--	--	Biological Process: maltose biosynthetic process (GO:0000024);; Biological Process: starch catabolic process (GO:0005983);; Biological Process: response to cold (GO:0009409);; Cellular Component: chloroplast stroma (GO:0009570);; Molecular Function: beta-amylase activity (GO:0016161);; Molecular Function: cation binding (GO:0043169);;	K01177|0|brp:103868361|beta-amylase 3, chloroplastic-like; K01177 beta-amylase [EC:3.2.1.2] (A)	Starch and sucrose metabolism (ko00500)	--	--	Glycosyl hydrolase family 14	Beta-amylase 3, chloroplastic (Precursor) OS=Arabidopsis thaliana (Mouse-ear cress) PE=1 SV=3	G	Carbohydrate transport and metabolism	BnaA01g17940D [Brassica napus]	biological process: metabolic process (GO:0008152);; biological process: cellular process (GO:0009987);; biological process: single-organism process (GO:0044699);; biological process: response to stimulus (GO:0050896);; cellular component: cell (GO:0005623);; cellular component: organelle (GO:0043226);; cellular component: organelle part (GO:0044422);; cellular component: cell part (GO:0044464);;…
BnaA01g31480D	0.673613	0.76752	0.657581	1.59217	2.08074	0.772283	5.68718	5.89965	6.12615	3.01826	4.90943	9.76857	0.336306	1.09043	normal	3.36072e-22	3.09537	up	0.0173473	3.09123	normal	--	--	Molecular Function: enzyme inhibitor activity (GO:0004857);; Cellular Component: extracellular region (GO:0005576);; Cellular Component: plant-type cell wall (GO:0009505);; Biological Process: sterol biosynthetic process (GO:0016126);; Molecular Function: pectinesterase activity (GO:0030599);; Biological Process: cell wall modification (GO:0042545);; Biological Process: negative regulation of cat…	K01051|0|brp:103847348|probable pectinesterase/pectinesterase inhibitor 25; K01051 pectinesterase [EC:3.1.1.11] (A)	Pentose and glucuronate interconversions (ko00040);; Starch and sucrose metabolism (ko00500)	--	--	Pectinesterase;; Plant invertase/pectin methylesterase inhibitor	Pectinesterase 25 (Precursor) GN=T7M13.20 OS=Arabidopsis thaliana (Mouse-ear cress) PE=2 SV=1	G	Carbohydrate transport and metabolism	BnaA01g31480D [Brassica napus]	biological process: biological regulation (GO:0065007);; molecular function: enzyme regulator activity (GO:0030234);; cellular component: extracellular region (GO:0005576);; cellular component: cell (GO:0005623);; cellular component: cell part (GO:0044464);; biological process: metabolic process (GO:0008152);; biological process: single-organism process (GO:0044699);; molecular function: catalyti…
BnaA02g29680D	3.96352	3.39614	3.73917	2.40479	2.59183	2.46196	2.01732	1.6567	1.0764	1.59477	1.40117	0.962909	0.5884	-0.544042	normal	0.0111695	-1.26206	normal	0.00366884	-1.4397	down	--	--	Cellular Component: nucleus (GO:0005634);; Cellular Component: plant-type cell wall (GO:0009505);; Molecular Function: pectinesterase activity (GO:0030599);; Biological Process: cell wall modification (GO:0042545);; Molecular Function: aspartyl esterase activity (GO:0045330);; Biological Process: pectin metabolic process (GO:0045488);;	K01051|0|brp:103854159|pectinesterase 31-like; K01051 pectinesterase [EC:3.1.1.11] (A)	Pentose and glucuronate interconversions (ko00040);; Starch and sucrose metabolism (ko00500)	--	--	Pectinesterase	Pectinesterase 31 GN=MXE2.5 OS=Arabidopsis thaliana (Mouse-ear cress) PE=1 SV=1	G	Carbohydrate transport and metabolism	BnaA02g29680D [Brassica napus]	cellular component: cell (GO:0005623);; cellular component: organelle (GO:0043226);; cellular component: cell part (GO:0044464);; biological process: metabolic process (GO:0008152);; molecular function: catalytic activity (GO:0003824);; biological process: cellular process (GO:0009987);; biological process: cellular component organization or biogenesis (GO:0071840)
BnaA03g03230D	0.206094	0.240104	0.236775	0.396082	0.161823	1.00287	0.535908	0.119851	0.616136	0.622297	0.882024	1.08543	0.732878	1.21218	normal	0.499541	0.886029	normal	0.000482045	1.93105	up	[M]	Cell wall/membrane/envelope biogenesis	Biological Process: response to hypoxia (GO:0001666);; Cellular Component: nucleus (GO:0005634);; Cellular Component: cytosol (GO:0005829);; Cellular Component: plasma membrane (GO:0005886);; Biological Process: sucrose metabolic process (GO:0005985);; Biological Process: pollen wall assembly (GO:0010208);; Biological Process: galactolipid biosynthetic process (GO:0019375);; Molecular Function: s…	K00696|0|brp:103855902|probable sucrose-phosphate synthase 2; K00696 sucrose-phosphate synthase [EC:2.4.1.14] (A)	Starch and sucrose metabolism (ko00500)	[M]	Cell wall/membrane/envelope biogenesis	Glycosyl transferases group 1;; Sucrose-6F-phosphate phosphohydrolase;; Glycosyl transferase 4-like domain;; Glycosyl transferases group 1;; Sucrose synthase	Probable sucrose-phosphate synthase 2 GN=T5K6.100 OS=Arabidopsis thaliana (Mouse-ear cress) PE=1 SV=1	M	Cell wall/membrane/envelope biogenesis	BnaA03g03230D [Brassica napus]	biological process: response to stimulus (GO:0050896);; cellular component: cell (GO:0005623);; cellular component: organelle (GO:0043226);; cellular component: cell part (GO:0044464);; cellular component: membrane (GO:0016020);; biological process: metabolic process (GO:0008152);; biological process: cellular process (GO:0009987);; biological process: single-organism process (GO:0044699);; biolo…
BnaA03g08110D	0.329349	1.17968	0.670795	0.893259	0.382521	0.882844	1.34141	1.52759	1.6169	1.50535	2.15891	1.6635	1	0.00195443	normal	0.0591172	1.03323	normal	0.00925975	1.2906	up	[M]	Cell wall/membrane/envelope biogenesis	Biological Process: microtubule cytoskeleton organization (GO:0000226);; Biological Process: mitotic cell cycle (GO:0000278);; Biological Process: cytokinesis by cell plate formation (GO:0000911);; Biological Process: response to hypoxia (GO:0001666);; Molecular Function: double-stranded RNA binding (GO:0003725);; Molecular Function: ribonuclease III activity (GO:0004525);; Molecular Function: pr…	K00695|0|brp:103856465|sucrose synthase 1; K00695 sucrose synthase [EC:2.4.1.13] (A)	Starch and sucrose metabolism (ko00500)	[M]	Cell wall/membrane/envelope biogenesis	Sucrose synthase;; Glycosyl transferases group 1;; Glycosyl transferases group 1	Sucrose synthase 1 GN=SUS1 OS=Arabidopsis thaliana (Mouse-ear cress) PE=1 SV=3	M	Cell wall/membrane/envelope biogenesis	BnaA03g08110D [Brassica napus]	biological process: cellular process (GO:0009987);; biological process: single-organism process (GO:0044699);; biological process: cellular component organization or biogenesis (GO:0071840);; biological process: response to stimulus (GO:0050896);; molecular function: binding (GO:0005488);; biological process: metabolic process (GO:0008152);; molecular function: catalytic activity (GO:0003824);; c…
BnaA03g37120D	0.59721	1.70342	1.28906	0.000195275	0.000137995	5.41325e-05	0.000311228	0.000219229	0.83673	1.56884	0.000504233	1.14925	9.71834e-05	#NAME?	down	0.143302	-2.0515	normal	0.839509	-0.40391	normal	[MG]	Cell wall/membrane/envelope biogenesis;; Carbohydrate transport and metabolism	Molecular Function: nucleotide binding (GO:0000166);; Molecular Function: protein binding (GO:0005515);; Cellular Component: endosome (GO:0005768);; Cellular Component: Golgi apparatus (GO:0005794);; Cellular Component: trans-Golgi network (GO:0005802);; Biological Process: carbohydrate metabolic process (GO:0005975);; Biological Process: tryptophan catabolic process (GO:0006569);; Biological Pro…	K08679|0|brp:103860010|UDP-glucuronate 4-epimerase 6-like; K08679 UDP-glucuronate 4-epimerase [EC:5.1.3.6] (A)	Starch and sucrose metabolism (ko00500);; Amino sugar and nucleotide sugar metabolism (ko00520)	[M]	Cell wall/membrane/envelope biogenesis	NAD dependent epimerase/dehydratase family;; 3-beta hydroxysteroid dehydrogenase/isomerase family;; RmlD substrate binding domain;; Male sterility protein;; Polysaccharide biosynthesis protein;; NADH(P)-binding	UDP-glucuronate 4-epimerase 6 GN=F14O13.1 OS=Arabidopsis thaliana (Mouse-ear cress) PE=1 SV=1	M	Cell wall/membrane/envelope biogenesis	BnaA03g37120D [Brassica napus]	molecular function: binding (GO:0005488);; cellular component: cell (GO:0005623);; cellular component: organelle (GO:0043226);; cellular component: cell part (GO:0044464);; cellular component: organelle part (GO:0044422);; biological process: metabolic process (GO:0008152);; biological process: cellular process (GO:0009987);; biological process: single-organism process (GO:0044699);; biological p…
BnaA03g42940D	13.386	20.4184	23.1299	29.5364	37.4516	60.0166	109.004	106.556	117.921	85.2757	95.7767	195.258	0.0411861	1.18116	normal	1.09411e-35	2.52794	up	0.00416608	2.76626	up	--	--	Biological Process: maltose biosynthetic process (GO:0000024);; Biological Process: starch catabolic process (GO:0005983);; Biological Process: response to cold (GO:0009409);; Cellular Component: chloroplast stroma (GO:0009570);; Molecular Function: beta-amylase activity (GO:0016161);; Molecular Function: cation binding (GO:0043169);;	K01177|0|brp:103860895|beta-amylase 3, chloroplastic; K01177 beta-amylase [EC:3.2.1.2] (A)	Starch and sucrose metabolism (ko00500)	--	--	Glycosyl hydrolase family 14	Beta-amylase 3, chloroplastic (Precursor) OS=Arabidopsis thaliana (Mouse-ear cress) PE=1 SV=3	G	Carbohydrate transport and metabolism	BnaA03g42940D [Brassica napus]	biological process: metabolic process (GO:0008152);; biological process: cellular process (GO:0009987);; biological process: single-organism process (GO:0044699);; biological process: response to stimulus (GO:0050896);; cellular component: cell (GO:0005623);; cellular component: organelle (GO:0043226);; cellular component: organelle part (GO:0044422);; cellular component: cell part (GO:0044464);;…
BnaA03g43320D	5.86754	6.50292	6.67609	9.10223	8.3465	10.0836	9.95578	8.93511	10.6914	13.7984	15.5413	12.6454	0.103691	0.566745	normal	0.00759027	0.632331	normal	1.82002e-06	1.14832	up	[G]	Carbohydrate transport and metabolism	Biological Process: maltose metabolic process (GO:0000023);; Molecular Function: alpha,alpha-trehalose-phosphate synthase (UDP-forming) activity (GO:0003825);; Molecular Function: trehalose-phosphatase activity (GO:0004805);; Biological Process: trehalose biosynthetic process (GO:0005992);; Biological Process: starch biosynthetic process (GO:0019252);; Biological Process: positive regulation of c…	K16055|0|brp:103860941|alpha,alpha-trehalose-phosphate synthase [UDP-forming] 5; K16055 trehalose 6-phosphate synthase/phosphatase [EC:2.4.1.15 3.1.3.12] (A)	Starch and sucrose metabolism (ko00500)	[G]	Carbohydrate transport and metabolism	Glycosyltransferase family 20;; Trehalose-phosphatase;; haloacid dehalogenase-like hydrolase	Alpha,alpha-trehalose-phosphate synthase [UDP-forming] 5 GN=TPS5 OS=Arabidopsis thaliana (Mouse-ear cress) PE=1 SV=2	G	Carbohydrate transport and metabolism	BnaA03g43320D [Brassica napus]	biological process: metabolic process (GO:0008152);; biological process: cellular process (GO:0009987);; biological process: single-organism process (GO:0044699);; molecular function: catalytic activity (GO:0003824);; biological process: biological regulation (GO:0065007)
BnaA04g25720D	7.9233	7.05362	8.34476	8.11146	8.61847	7.96749	14.7815	21.47	19.0488	9.74229	12.0493	10.9733	0.966729	0.0766491	normal	5.01616e-06	1.16996	up	0.154604	0.457525	normal	[G]	Carbohydrate transport and metabolism	Molecular Function: hydrolase activity, hydrolyzing O-glycosyl compounds (GO:0004553);; Cellular Component: extracellular region (GO:0005576);; Cellular Component: Golgi apparatus (GO:0005794);; Cellular Component: cytosol (GO:0005829);; Biological Process: carbohydrate metabolic process (GO:0005975);; Cellular Component: plant-type cell wall (GO:0009505);; Cellular Component: plasmodesma (GO:000…	K01188|0|brp:103866139|beta-glucosidase 15; K01188 beta-glucosidase [EC:3.2.1.21] (A)	Cyanoamino acid metabolism (ko00460);; Starch and sucrose metabolism (ko00500);; Phenylpropanoid biosynthesis (ko00940)	[G]	Carbohydrate transport and metabolism	Glycosyl hydrolase family 1	Beta-glucosidase 15 (Precursor) GN=BGLU15 OS=Arabidopsis thaliana (Mouse-ear cress) PE=2 SV=1	G	Carbohydrate transport and metabolism	BnaA04g25720D [Brassica napus]	biological process: metabolic process (GO:0008152);; molecular function: catalytic activity (GO:0003824);; cellular component: extracellular region (GO:0005576);; cellular component: cell (GO:0005623);; cellular component: organelle (GO:0043226);; cellular component: cell part (GO:0044464);; cellular component: cell junction (GO:0030054);; biological process: biological regulation (GO:0065007);; …
BnaA05g04020D	0.824369	0.670546	2.52034	0.157734	0.49043	1.04441	4.39603	2.28825	7.34272	2.5339	3.34994	4.74274	0.927598	-0.402358	normal	0.0240182	2.70939	normal	0.00113395	1.70112	up	[G]	Carbohydrate transport and metabolism	Molecular Function: hydrolase activity, hydrolyzing O-glycosyl compounds (GO:0004553);; Cellular Component: extracellular region (GO:0005576);; Cellular Component: Golgi apparatus (GO:0005794);; Cellular Component: cytosol (GO:0005829);; Biological Process: carbohydrate metabolic process (GO:0005975);; Cellular Component: plant-type cell wall (GO:0009505);; Cellular Component: plasmodesma (GO:000…	K01188|0|brp:103866799|beta-glucosidase 15-like; K01188 beta-glucosidase [EC:3.2.1.21] (A)	Cyanoamino acid metabolism (ko00460);; Starch and sucrose metabolism (ko00500);; Phenylpropanoid biosynthesis (ko00940)	[G]	Carbohydrate transport and metabolism	Glycosyl hydrolase family 1	Beta-glucosidase 15 (Precursor) GN=BGLU15 OS=Arabidopsis thaliana (Mouse-ear cress) PE=2 SV=1	G	Carbohydrate transport and metabolism	BnaA05g04020D [Brassica napus]	biological process: metabolic process (GO:0008152);; molecular function: catalytic activity (GO:0003824);; cellular component: extracellular region (GO:0005576);; cellular component: cell (GO:0005623);; cellular component: organelle (GO:0043226);; cellular component: cell part (GO:0044464);; cellular component: cell junction (GO:0030054);; biological process: biological regulation (GO:0065007);; …
BnaA05g14130D	0.681469	0.868894	1.46171	1.27927	1.48908	0.438453	1.88493	3.16353	3.52478	1.36911	1.57827	2.16036	0.99414	0.100026	normal	0.00496912	1.53616	up	0.184189	0.760947	normal	--	--	Molecular Function: enzyme inhibitor activity (GO:0004857);; Cellular Component: cytoplasm (GO:0005737);; Cellular Component: plasma membrane (GO:0005886);; Biological Process: glycine catabolic process (GO:0006546);; Biological Process: tryptophan catabolic process (GO:0006569);; Cellular Component: plant-type cell wall (GO:0009505);; Biological Process: response to nematode (GO:0009624);; Biolo…	K01051|0|brp:103848519|pectinesterase 2; K01051 pectinesterase [EC:3.1.1.11] (A)	Pentose and glucuronate interconversions (ko00040);; Starch and sucrose metabolism (ko00500)	--	--	Pectinesterase;; Plant invertase/pectin methylesterase inhibitor	Pectinesterase 2 (Precursor) GN=T18A20.6 OS=Arabidopsis thaliana (Mouse-ear cress) PE=2 SV=2	G	Carbohydrate transport and metabolism	BnaA05g14130D [Brassica napus]	biological process: biological regulation (GO:0065007);; molecular function: enzyme regulator activity (GO:0030234);; cellular component: cell (GO:0005623);; cellular component: cell part (GO:0044464);; cellular component: membrane (GO:0016020);; biological process: metabolic process (GO:0008152);; biological process: cellular process (GO:0009987);; biological process: single-organism process (GO…
BnaA05g25150D	39.5029	45.4615	52.8563	70.347	101.534	71.2078	103.425	86.0596	152.609	84.4323	94.7727	80.8454	0.0241828	0.691005	normal	0.000674912	1.52475	up	8.7896e-05	0.966879	normal	--	--	Molecular Function: enzyme inhibitor activity (GO:0004857);; Cellular Component: cytoplasm (GO:0005737);; Cellular Component: plasma membrane (GO:0005886);; Biological Process: glycine catabolic process (GO:0006546);; Biological Process: tryptophan catabolic process (GO:0006569);; Cellular Component: plant-type cell wall (GO:0009505);; Biological Process: response to nematode (GO:0009624);; Biolo…	K01051|0|brp:103870041|pectinesterase/pectinesterase inhibitor 3; K01051 pectinesterase [EC:3.1.1.11] (A)	Pentose and glucuronate interconversions (ko00040);; Starch and sucrose metabolism (ko00500)	--	--	Pectinesterase;; Plant invertase/pectin methylesterase inhibitor	Pectinesterase 3 (Precursor) GN=MLN21.10 OS=Arabidopsis thaliana (Mouse-ear cress) PE=2 SV=2	G	Carbohydrate transport and metabolism	BnaA05g25150D [Brassica napus]	biological process: biological regulation (GO:0065007);; molecular function: enzyme regulator activity (GO:0030234);; cellular component: cell (GO:0005623);; cellular component: cell part (GO:0044464);; cellular component: membrane (GO:0016020);; biological process: metabolic process (GO:0008152);; biological process: cellular process (GO:0009987);; biological process: single-organism process (GO…
BnaA06g24090D	2.42754	1.44828	1.68098	0.403313	0.713452	1.33515	0.493198	0.639961	0.416643	2.09081	1.51046	2.27463	0.133547	-1.28146	normal	0.000113498	-2.21439	down	1	0.00631769	normal	[G]	Carbohydrate transport and metabolism	Molecular Function: trehalose-phosphatase activity (GO:0004805);; Cellular Component: nucleus (GO:0005634);; Cellular Component: cytoplasm (GO:0005737);; Biological Process: trehalose biosynthetic process (GO:0005992);; Biological Process: response to cadmium ion (GO:0046686);;	K01087|0|brp:103873941|probable trehalose-phosphate phosphatase J; K01087 trehalose 6-phosphate phosphatase [EC:3.1.3.12] (A)	Starch and sucrose metabolism (ko00500)	[G]	Carbohydrate transport and metabolism	Trehalose-phosphatase	Probable trehalose-phosphate phosphatase J GN=TPPJ OS=Arabidopsis thaliana (Mouse-ear cress) PE=1 SV=1	G	Carbohydrate transport and metabolism	BnaA06g24090D [Brassica napus]	biological process: metabolic process (GO:0008152);; biological process: cellular process (GO:0009987);; molecular function: catalytic activity (GO:0003824);; cellular component: cell (GO:0005623);; cellular component: organelle (GO:0043226);; cellular component: cell part (GO:0044464);; biological process: single-organism process (GO:0044699);; biological process: response to stimulus (GO:005089…
BnaA06g27590D	0.73049	1.14819	0.84022	0.160114	0.0326486	0.649699	0.417073	0.170643	0.278589	0.197343	0.293409	0.347251	0.0725433	-1.72563	normal	0.000501299	-1.73572	down	0.000540026	-1.73318	down	[M]	Cell wall/membrane/envelope biogenesis	Biological Process: response to hypoxia (GO:0001666);; Cellular Component: plasma membrane (GO:0005886);; Biological Process: sucrose metabolic process (GO:0005985);; Biological Process: pollen wall assembly (GO:0010208);; Biological Process: galactolipid biosynthetic process (GO:0019375);; Molecular Function: sucrose-phosphate synthase activity (GO:0046524);;	K00696|0|brp:103874391|probable sucrose-phosphate synthase 2; K00696 sucrose-phosphate synthase [EC:2.4.1.14] (A)	Starch and sucrose metabolism (ko00500)	[M]	Cell wall/membrane/envelope biogenesis	Glycosyl transferases group 1;; Sucrose-6F-phosphate phosphohydrolase;; Glycosyl transferases group 1	Probable sucrose-phosphate synthase 2 OS=Oryza sativa subsp. japonica (Rice) PE=2 SV=2	M	Cell wall/membrane/envelope biogenesis	BnaA06g27590D [Brassica napus]	biological process: response to stimulus (GO:0050896);; cellular component: cell (GO:0005623);; cellular component: membrane (GO:0016020);; cellular component: cell part (GO:0044464);; biological process: metabolic process (GO:0008152);; biological process: cellular process (GO:0009987);; biological process: single-organism process (GO:0044699);; biological process: developmental process (GO:0032…
BnaA06g40730D	39.0699	33.2396	28.553	16.0334	19.3899	29.0075	19.3671	9.04991	11.7972	24.5866	31.0295	26.0515	0.262196	-0.596815	normal	1.89334e-05	-1.41092	down	0.2232	-0.379816	normal	[G]	Carbohydrate transport and metabolism	Biological Process: glycogen biosynthetic process (GO:0005978);; Molecular Function: glucose-1-phosphate adenylyltransferase activity (GO:0008878);; Cellular Component: chloroplast (GO:0009507);; Biological Process: photorespiration (GO:0009853);; Cellular Component: glucose-1-phosphate adenylyltransferase complex (GO:0010170);; Biological Process: starch biosynthetic process (GO:0019252);;	K00975|0|brp:103828058|glucose-1-phosphate adenylyltransferase large subunit 3, chloroplastic; K00975 glucose-1-phosphate adenylyltransferase [EC:2.7.7.27] (A)	Starch and sucrose metabolism (ko00500);; Amino sugar and nucleotide sugar metabolism (ko00520)	[M]	Cell wall/membrane/envelope biogenesis	Nucleotidyl transferase	Glucose-1-phosphate adenylyltransferase large subunit 3, chloroplastic (Precursor) GN=APL3 OS=Arabidopsis thaliana (Mouse-ear cress) PE=2 SV=2	M	Cell wall/membrane/envelope biogenesis	BnaA06g40730D [Brassica napus]	biological process: metabolic process (GO:0008152);; biological process: cellular process (GO:0009987);; biological process: single-organism process (GO:0044699);; molecular function: catalytic activity (GO:0003824);; cellular component: cell (GO:0005623);; cellular component: organelle (GO:0043226);; cellular component: cell part (GO:0044464);; cellular component: macromolecular complex (GO:0032…
BnaA07g05140D	5.18257	3.39567	4.61122	2.07241	0.646406	0.696146	1.05513	0.803787	1.03886	1.21555	1.80532	0.899052	0.000154543	-1.95767	down	5.85649e-09	-2.23873	down	4.01153e-06	-1.79108	down	[G]	Carbohydrate transport and metabolism	--	K01188|0|eus:EUTSA_v10002493mg|hypothetical protein; K01188 beta-glucosidase [EC:3.2.1.21] (A)	Cyanoamino acid metabolism (ko00460);; Starch and sucrose metabolism (ko00500);; Phenylpropanoid biosynthesis (ko00940)	[G]	Carbohydrate transport and metabolism	Glycosyl hydrolase family 1	Beta-glucosidase 10 (Precursor) GN=BGLU10 OS=Arabidopsis thaliana (Mouse-ear cress) PE=2 SV=1	G	Carbohydrate transport and metabolism	BnaA07g05140D [Brassica napus]	--
BnaA07g05790D	18.403	19.579	16.4536	9.7733	9.64763	14.8595	35.8823	44.8009	33.4944	41.2953	52.3229	60.172	0.0522903	-0.623835	normal	3.08263e-07	1.04226	up	2.37771e-09	1.49159	up	--	--	Biological Process: polysaccharide biosynthetic process (GO:0000271);; Molecular Function: protein serine/threonine kinase activity (GO:0004674);; Molecular Function: ATP binding (GO:0005524);; Cellular Component: nucleus (GO:0005634);; Cellular Component: cytosol (GO:0005829);; Cellular Component: plasma membrane (GO:0005886);; Biological Process: starch catabolic process (GO:0005983);; Biologic…	K01177|0|brp:103828653|beta-amylase 1, chloroplastic; K01177 beta-amylase [EC:3.2.1.2] (A)	Starch and sucrose metabolism (ko00500)	--	--	Glycosyl hydrolase family 14	Beta-amylase 1, chloroplastic (Precursor) GN=F14O13.12 OS=Arabidopsis thaliana (Mouse-ear cress) PE=1 SV=1	G	Carbohydrate transport and metabolism	PREDICTED: beta-amylase 1, chloroplastic [Brassica rapa]	biological process: metabolic process (GO:0008152);; biological process: single-organism process (GO:0044699);; biological process: cellular process (GO:0009987);; molecular function: catalytic activity (GO:0003824);; molecular function: binding (GO:0005488);; cellular component: cell (GO:0005623);; cellular component: organelle (GO:0043226);; cellular component: cell part (GO:0044464);; cellular…
BnaA07g08740D	4.79126	3.77792	3.22771	1.82541	2.15931	1.51266	2.23051	1.19775	2.52666	1.12859	1.4676	2.06555	0.00998635	-1.07065	down	0.00966083	-0.973939	normal	0.000121736	-1.36203	down	[G]	Carbohydrate transport and metabolism	--	K01188|0|brp:103829043|beta-glucosidase 9-like; K01188 beta-glucosidase [EC:3.2.1.21] (A)	Cyanoamino acid metabolism (ko00460);; Starch and sucrose metabolism (ko00500);; Phenylpropanoid biosynthesis (ko00940)	[G]	Carbohydrate transport and metabolism	Glycosyl hydrolase family 1	Beta-glucosidase 3 (Precursor) GN=BGLU3 OS=Arabidopsis thaliana (Mouse-ear cress) PE=3 SV=2	G	Carbohydrate transport and metabolism	BnaA07g08740D [Brassica napus]	--
BnaA07g18060D	1.438	1.11475	0.563377	0.0974225	0.264814	0.381285	0.284283	0.0422335	0.0446852	0.31178	0.43236	0.492604	0.0528088	-2.15672	normal	0.0011173	-3.49047	down	0.0947626	-1.42644	normal	--	--	Cellular Component: Golgi apparatus (GO:0005794);; Biological Process: carbohydrate biosynthetic process (GO:0016051);; Molecular Function: polygalacturonate 4-alpha-galacturonosyltransferase activity (GO:0047262);;	K13648|0|brp:103830184|probable galacturonosyltransferase 15; K13648 alpha-1,4-galacturonosyltransferase [EC:2.4.1.43] (A)	Starch and sucrose metabolism (ko00500);; Amino sugar and nucleotide sugar metabolism (ko00520)	--	--	Glycosyl transferase family 8	Probable galacturonosyltransferase 15 GN=GAUT15 OS=Arabidopsis thaliana (Mouse-ear cress) PE=2 SV=1	G	Carbohydrate transport and metabolism	BnaA07g18060D [Brassica napus]	cellular component: cell (GO:0005623);; cellular component: organelle (GO:0043226);; cellular component: cell part (GO:0044464);; biological process: metabolic process (GO:0008152);; biological process: single-organism process (GO:0044699);; molecular function: catalytic activity (GO:0003824)
BnaA07g22680D	0.0796429	0.187777	0.240037	0.346748	0.23694	0.252871	1.29361	1.59724	0.932383	0.991465	2.05374	0.69681	--	--	--	2.46799e-08	2.92478	up	0.0200319	2.87978	normal	[M]	Cell wall/membrane/envelope biogenesis	Biological Process: response to hypoxia (GO:0001666);; Cellular Component: cell wall (GO:0005618);; Biological Process: sucrose biosynthetic process (GO:0005986);; Cellular Component: chloroplast (GO:0009507);; Molecular Function: sucrose synthase activity (GO:0016157);; Biological Process: galactolipid biosynthetic process (GO:0019375);; Biological Process: callose deposition in phloem sieve pla…	K00695|0|brp:103830752|sucrose synthase 6-like; K00695 sucrose synthase [EC:2.4.1.13] (A)	Starch and sucrose metabolism (ko00500)	[M]	Cell wall/membrane/envelope biogenesis	Sucrose synthase;; Glycosyl transferases group 1	Sucrose synthase 6 GN=SUS6 OS=Arabidopsis thaliana (Mouse-ear cress) PE=1 SV=1	M	Cell wall/membrane/envelope biogenesis	BnaA07g22680D [Brassica napus]	biological process: response to stimulus (GO:0050896);; cellular component: cell (GO:0005623);; cellular component: cell part (GO:0044464);; biological process: metabolic process (GO:0008152);; biological process: cellular process (GO:0009987);; biological process: single-organism process (GO:0044699);; cellular component: organelle (GO:0043226);; molecular function: catalytic activity (GO:000382…
BnaA07g30830D	0.703085	0.310532	0.633913	0.520357	0.291951	0.818546	1.57312	1.60746	1.32604	1.75776	2.83615	1.83958	1	-0.0184825	normal	0.00129026	1.41214	up	4.21614e-05	1.92886	up	[M]	Cell wall/membrane/envelope biogenesis	Biological Process: response to hypoxia (GO:0001666);; Cellular Component: cell wall (GO:0005618);; Biological Process: sucrose biosynthetic process (GO:0005986);; Cellular Component: chloroplast (GO:0009507);; Molecular Function: sucrose synthase activity (GO:0016157);; Biological Process: galactolipid biosynthetic process (GO:0019375);; Biological Process: callose deposition in phloem sieve pla…	K00695|0|brp:103831821|sucrose synthase 6; K00695 sucrose synthase [EC:2.4.1.13] (A)	Starch and sucrose metabolism (ko00500)	[M]	Cell wall/membrane/envelope biogenesis	Sucrose synthase;; Glycosyl transferases group 1	Sucrose synthase 6 GN=SUS6 OS=Arabidopsis thaliana (Mouse-ear cress) PE=1 SV=1	M	Cell wall/membrane/envelope biogenesis	BnaA07g30830D [Brassica napus]	biological process: response to stimulus (GO:0050896);; cellular component: cell (GO:0005623);; cellular component: cell part (GO:0044464);; biological process: metabolic process (GO:0008152);; biological process: cellular process (GO:0009987);; biological process: single-organism process (GO:0044699);; cellular component: organelle (GO:0043226);; molecular function: catalytic activity (GO:000382…
BnaA08g11860D	13.4063	14.3625	17.2533	22.62	28.0707	17.739	35.725	34.3163	59.53	36.4828	42.0474	50.3613	0.197956	0.610255	normal	0.00296507	1.49268	up	7.00493e-09	1.4905	up	--	--	Molecular Function: enzyme inhibitor activity (GO:0004857);; Cellular Component: extracellular region (GO:0005576);; Cellular Component: plant-type cell wall (GO:0009505);; Molecular Function: pectinesterase activity (GO:0030599);; Biological Process: cell wall modification (GO:0042545);; Biological Process: negative regulation of catalytic activity (GO:0043086);; Molecular Function: aspartyl est…	K01051|0|brp:103834493|probable pectinesterase/pectinesterase inhibitor 44; K01051 pectinesterase [EC:3.1.1.11] (A)	Pentose and glucuronate interconversions (ko00040);; Starch and sucrose metabolism (ko00500)	--	--	Pectinesterase;; Plant invertase/pectin methylesterase inhibitor	Pectinesterase 44 (Precursor) GN=F4I10.150 OS=Arabidopsis thaliana (Mouse-ear cress) PE=2 SV=2	G	Carbohydrate transport and metabolism	BnaA08g11860D [Brassica napus]	biological process: biological regulation (GO:0065007);; molecular function: enzyme regulator activity (GO:0030234);; cellular component: extracellular region (GO:0005576);; cellular component: cell (GO:0005623);; cellular component: cell part (GO:0044464);; biological process: metabolic process (GO:0008152);; molecular function: catalytic activity (GO:0003824);; biological process: cellular proc…
BnaA09g00710D	8.43067	12.0271	5.51341	0.252711	0.336841	3.27765	0.353807	0.217207	0.22988	0.284231	0.415404	1.24094	0.00268408	-2.76665	down	1.43327e-09	-5.09041	down	1.5459e-06	-3.7919	down	[M]	Cell wall/membrane/envelope biogenesis	Biological Process: response to hypoxia (GO:0001666);; Biological Process: starch metabolic process (GO:0005982);; Biological Process: sucrose biosynthetic process (GO:0005986);; Biological Process: response to water deprivation (GO:0009414);; Cellular Component: chloroplast (GO:0009507);; Biological Process: suspensor development (GO:0010098);; Biological Process: seed maturation (GO:0010431);; …	K00695|0|brp:103836763|sucrose synthase 3; K00695 sucrose synthase [EC:2.4.1.13] (A)	Starch and sucrose metabolism (ko00500)	[M]	Cell wall/membrane/envelope biogenesis	Sucrose synthase;; Glycosyl transferases group 1	Sucrose synthase 3 GN=SUS3 OS=Arabidopsis thaliana (Mouse-ear cress) PE=1 SV=1	M	Cell wall/membrane/envelope biogenesis	BnaA09g00710D [Brassica napus]	biological process: response to stimulus (GO:0050896);; biological process: metabolic process (GO:0008152);; biological process: cellular process (GO:0009987);; biological process: single-organism process (GO:0044699);; cellular component: cell (GO:0005623);; cellular component: organelle (GO:0043226);; cellular component: cell part (GO:0044464);; biological process: developmental process (GO:003…
BnaA10g01400D	1.81841	1.96623	1.42077	0.728376	0.737409	1.90964	0.906437	0.782995	0.572043	0.511933	1.1036	2.4788	0.600129	-0.640004	normal	0.00556233	-1.20409	down	0.792008	-0.34089	normal	--	--	Molecular Function: enzyme inhibitor activity (GO:0004857);; Cellular Component: extracellular region (GO:0005576);; Biological Process: response to cold (GO:0009409);; Cellular Component: plant-type cell wall (GO:0009505);; Biological Process: response to brassinosteroid (GO:0009741);; Biological Process: proline transport (GO:0015824);; Molecular Function: pectinesterase activity (GO:0030599);;…	K01051|0|brp:103844561|probable pectinesterase/pectinesterase inhibitor 7; K01051 pectinesterase [EC:3.1.1.11] (A)	Pentose and glucuronate interconversions (ko00040);; Starch and sucrose metabolism (ko00500)	--	--	Pectinesterase;; Protein of unknown function, DUF538;; Plant invertase/pectin methylesterase inhibitor	Pectinesterase 7 (Precursor) GN=F22D16.20 OS=Arabidopsis thaliana (Mouse-ear cress) PE=2 SV=1	G	Carbohydrate transport and metabolism	BnaA10g01400D [Brassica napus]	biological process: biological regulation (GO:0065007);; molecular function: enzyme regulator activity (GO:0030234);; cellular component: extracellular region (GO:0005576);; biological process: response to stimulus (GO:0050896);; cellular component: cell (GO:0005623);; cellular component: cell part (GO:0044464);; biological process: single-organism process (GO:0044699);; biological process: local…
BnaA10g14610D	1.5794	0.85164	1.48058	1.85891	1.8028	1.7985	3.27405	3.63658	2.54603	2.3534	3.37241	2.1075	0.599133	0.516608	normal	0.000547011	1.25095	up	0.0317199	0.98671	normal	[G]	Carbohydrate transport and metabolism	Molecular Function: hydrolase activity, hydrolyzing O-glycosyl compounds (GO:0004553);; Cellular Component: extracellular region (GO:0005576);; Cellular Component: cytosol (GO:0005829);; Biological Process: carbohydrate metabolic process (GO:0005975);; Cellular Component: plant-type cell wall (GO:0009505);; Cellular Component: plasmodesma (GO:0009506);; Biological Process: systemic acquired resis…	K05349|0|brp:103845624|lysosomal beta glucosidase-like; K05349 beta-glucosidase [EC:3.2.1.21] (A)	Cyanoamino acid metabolism (ko00460);; Starch and sucrose metabolism (ko00500);; Phenylpropanoid biosynthesis (ko00940)	--	--	Glycosyl hydrolase family 3 N terminal domain;; Glycosyl hydrolase family 3 C-terminal domain	Alpha-L-arabinofuranosidase (Precursor) OS=Medicago sativa subsp. varia (Alfalfa) PE=2 SV=1	G	Carbohydrate transport and metabolism	BnaA10g14610D [Brassica napus]	biological process: metabolic process (GO:0008152);; molecular function: catalytic activity (GO:0003824);; cellular component: extracellular region (GO:0005576);; cellular component: cell (GO:0005623);; cellular component: cell part (GO:0044464);; cellular component: cell junction (GO:0030054);; biological process: immune system process (GO:0002376);; biological process: response to stimulus (GO:…
BnaA10g25380D	1.76322	1.45926	1.97694	2.73672	2.46526	2.73538	2.94445	3.28043	2.23405	4.14106	4.05005	2.61599	0.281874	0.62727	normal	0.0816566	0.676278	normal	0.00696206	1.02755	up	[G]	Carbohydrate transport and metabolism	Molecular Function: hydrolase activity, hydrolyzing O-glycosyl compounds (GO:0004553);; Cellular Component: extracellular region (GO:0005576);; Cellular Component: plasma membrane (GO:0005886);; Biological Process: carbohydrate metabolic process (GO:0005975);; Cellular Component: anchored component of membrane (GO:0031225);;	K05349|0|eus:EUTSA_v10012900mg|hypothetical protein; K05349 beta-glucosidase [EC:3.2.1.21] (A)	Cyanoamino acid metabolism (ko00460);; Starch and sucrose metabolism (ko00500);; Phenylpropanoid biosynthesis (ko00940)	--	--	Glycosyl hydrolase family 3 N terminal domain;; Glycosyl hydrolase family 3 C-terminal domain	Alpha-L-arabinofuranosidase (Precursor) OS=Medicago sativa subsp. varia (Alfalfa) PE=2 SV=1	G	Carbohydrate transport and metabolism	BnaA10g25380D [Brassica napus]	biological process: metabolic process (GO:0008152);; molecular function: catalytic activity (GO:0003824);; cellular component: extracellular region (GO:0005576);; cellular component: cell (GO:0005623);; cellular component: membrane (GO:0016020);; cellular component: cell part (GO:0044464);; cellular component: membrane part (GO:0044425)
BnaA10g26450D	9.09942	21.0504	10.3105	32.1304	21.7425	27.4372	44.8735	45.4531	50.9029	32.902	38.7268	23.9137	0.0795914	1.01774	normal	6.52904e-13	1.73561	up	0.0145131	1.20786	normal	[G]	Carbohydrate transport and metabolism	Biological Process: maltose metabolic process (GO:0000023);; Molecular Function: 1,4-alpha-glucan branching enzyme activity (GO:0003844);; Molecular Function: hydrolase activity, hydrolyzing O-glycosyl compounds (GO:0004553);; Biological Process: glycogen biosynthetic process (GO:0005978);; Biological Process: pentose-phosphate shunt (GO:0006098);; Cellular Component: chloroplast stroma (GO:00095…	K00700|0|brp:103847372|1,4-alpha-glucan-branching enzyme 2-2, chloroplastic/amyloplastic; K00700 1,4-alpha-glucan branching enzyme [EC:2.4.1.18] (A)	Starch and sucrose metabolism (ko00500)	[G]	Carbohydrate transport and metabolism	Alpha amylase, C-terminal all-beta domain;; Carbohydrate-binding module 48 (Isoamylase N-terminal domain);; Alpha amylase, catalytic domain	1,4-alpha-glucan-branching enzyme 2-2, chloroplastic/amyloplastic (Precursor) GN=F17C15.70 OS=Arabidopsis thaliana (Mouse-ear cress) PE=2 SV=1	G	Carbohydrate transport and metabolism	BnaA10g26450D [Brassica napus]	biological process: metabolic process (GO:0008152);; biological process: cellular process (GO:0009987);; biological process: single-organism process (GO:0044699);; molecular function: catalytic activity (GO:0003824);; cellular component: cell (GO:0005623);; cellular component: organelle (GO:0043226);; cellular component: organelle part (GO:0044422);; cellular component: cell part (GO:0044464);; b…
BnaAnng20820D	0.691429	0.786864	2.07975	0.983302	0.944153	1.3122	4.54517	8.54803	4.38107	5.30666	6.12068	5.06369	0.984846	-0.151695	normal	0.00323909	2.35567	up	6.34122e-11	2.24304	up	--	--	Molecular Function: enzyme inhibitor activity (GO:0004857);; Cellular Component: extracellular region (GO:0005576);; Biological Process: response to cold (GO:0009409);; Cellular Component: plant-type cell wall (GO:0009505);; Biological Process: response to brassinosteroid (GO:0009741);; Biological Process: proline transport (GO:0015824);; Molecular Function: pectinesterase activity (GO:0030599);;…	K01051|0|brp:103836758|probable pectinesterase/pectinesterase inhibitor 41; K01051 pectinesterase [EC:3.1.1.11] (A)	Pentose and glucuronate interconversions (ko00040);; Starch and sucrose metabolism (ko00500)	--	--	Pectinesterase;; Plant invertase/pectin methylesterase inhibitor	Pectinesterase 41 (Precursor) GN=T14P8.14 OS=Arabidopsis thaliana (Mouse-ear cress) PE=2 SV=2	G	Carbohydrate transport and metabolism	BnaAnng20820D [Brassica napus]	biological process: biological regulation (GO:0065007);; molecular function: enzyme regulator activity (GO:0030234);; cellular component: extracellular region (GO:0005576);; biological process: response to stimulus (GO:0050896);; cellular component: cell (GO:0005623);; cellular component: cell part (GO:0044464);; biological process: single-organism process (GO:0044699);; biological process: local…
BnaC01g14030D	1.25032	1.32053	1.06099	3.49911	2.73484	4.34473	3.08039	2.58911	4.43497	9.00309	13.9371	12.4087	0.0131697	1.47245	normal	0.000870799	1.55609	up	5.67598e-15	3.27213	up	[G]	Carbohydrate transport and metabolism	Molecular Function: trehalose-phosphatase activity (GO:0004805);; Cellular Component: cytoplasm (GO:0005737);; Biological Process: trehalose biosynthetic process (GO:0005992);;	K01087|0|brp:103860163|probable trehalose-phosphate phosphatase G; K01087 trehalose 6-phosphate phosphatase [EC:3.1.3.12] (A)	Starch and sucrose metabolism (ko00500)	[G]	Carbohydrate transport and metabolism	Trehalose-phosphatase	Probable trehalose-phosphate phosphatase G GN=F7K2.170 OS=Arabidopsis thaliana (Mouse-ear cress) PE=2 SV=1	G	Carbohydrate transport and metabolism	BnaC01g14030D [Brassica napus]	biological process: metabolic process (GO:0008152);; biological process: cellular process (GO:0009987);; molecular function: catalytic activity (GO:0003824);; cellular component: cell (GO:0005623);; cellular component: cell part (GO:0044464);; biological process: single-organism process (GO:0044699)
BnaC02g06070D	2.48787	2.20255	3.51871	6.37372	5.79284	4.56047	6.87756	5.98664	6.08579	6.80294	7.12428	5.40558	0.0514703	0.906623	normal	8.06143e-06	1.161	up	0.000106997	1.11841	up	--	--	Cellular Component: Golgi apparatus (GO:0005794);; Biological Process: pollen development (GO:0009555);; Biological Process: pollen tube growth (GO:0009860);; Molecular Function: polygalacturonate 4-alpha-galacturonosyltransferase activity (GO:0047262);; Biological Process: cell wall pectin biosynthetic process (GO:0052325);; Cellular Component: pollen tube (GO:0090406);;	K13648|0|brp:103850984|probable galacturonosyltransferase 14; K13648 alpha-1,4-galacturonosyltransferase [EC:2.4.1.43] (A)	Starch and sucrose metabolism (ko00500);; Amino sugar and nucleotide sugar metabolism (ko00520)	--	--	Glycosyl transferase family 8	Probable galacturonosyltransferase 14 GN=GAUT14 OS=Arabidopsis thaliana (Mouse-ear cress) PE=2 SV=1	G	Carbohydrate transport and metabolism	BnaC02g06070D [Brassica napus]	cellular component: cell (GO:0005623);; cellular component: organelle (GO:0043226);; cellular component: cell part (GO:0044464);; biological process: multicellular organismal process (GO:0032501);; biological process: developmental process (GO:0032502);; biological process: single-organism process (GO:0044699);; biological process: cellular process (GO:0009987);; biological process: reproductive …
BnaC03g10290D	0.521882	0.793055	0.298508	0.913374	0.658374	1.15216	2.95088	1.33698	1.78183	1.84399	2.77582	1.8801	0.516444	0.763617	normal	0.0158374	1.90329	normal	6.91423e-06	2.00066	up	[M]	Cell wall/membrane/envelope biogenesis	Biological Process: microtubule cytoskeleton organization (GO:0000226);; Biological Process: mitotic cell cycle (GO:0000278);; Biological Process: cytokinesis by cell plate formation (GO:0000911);; Biological Process: response to hypoxia (GO:0001666);; Molecular Function: double-stranded RNA binding (GO:0003725);; Molecular Function: ribonuclease III activity (GO:0004525);; Molecular Function: pr…	K00695|0|brp:103856465|sucrose synthase 1; K00695 sucrose synthase [EC:2.4.1.13] (A)	Starch and sucrose metabolism (ko00500)	[M]	Cell wall/membrane/envelope biogenesis	Sucrose synthase;; Glycosyl transferases group 1;; Glycosyl transferases group 1	Sucrose synthase 1 GN=SUS1 OS=Arabidopsis thaliana (Mouse-ear cress) PE=1 SV=3	M	Cell wall/membrane/envelope biogenesis	BnaC03g10290D [Brassica napus]	biological process: cellular process (GO:0009987);; biological process: single-organism process (GO:0044699);; biological process: cellular component organization or biogenesis (GO:0071840);; biological process: response to stimulus (GO:0050896);; molecular function: binding (GO:0005488);; biological process: metabolic process (GO:0008152);; molecular function: catalytic activity (GO:0003824);; c…
BnaC03g49150D	0.195072	0.859325	0.454425	0.92409	0.374089	1.97441	1.73372	0.319091	0.668803	1.46944	2.46134	3.34205	0.724722	1.21674	normal	--	--	--	0.002778	2.3739	up	[G]	Carbohydrate transport and metabolism	Molecular Function: trehalose-phosphatase activity (GO:0004805);; Cellular Component: nucleus (GO:0005634);; Cellular Component: cytoplasm (GO:0005737);; Biological Process: trehalose biosynthetic process (GO:0005992);; Biological Process: response to cadmium ion (GO:0046686);;	K01087|0|brp:103873941|probable trehalose-phosphate phosphatase J; K01087 trehalose 6-phosphate phosphatase [EC:3.1.3.12] (A)	Starch and sucrose metabolism (ko00500)	[G]	Carbohydrate transport and metabolism	Trehalose-phosphatase	Probable trehalose-phosphate phosphatase J GN=TPPJ OS=Arabidopsis thaliana (Mouse-ear cress) PE=1 SV=1	G	Carbohydrate transport and metabolism	BnaC03g49150D [Brassica napus]	biological process: metabolic process (GO:0008152);; biological process: cellular process (GO:0009987);; molecular function: catalytic activity (GO:0003824);; cellular component: cell (GO:0005623);; cellular component: organelle (GO:0043226);; cellular component: cell part (GO:0044464);; biological process: single-organism process (GO:0044699);; biological process: response to stimulus (GO:005089…
BnaC03g66720D	15.909	18.1152	18.7104	21.5805	27.8602	19.2556	37.3926	34.2642	59.4228	35.6009	35.4281	50.7267	0.301932	0.426523	normal	0.0105896	1.30657	normal	0.000200534	1.20625	up	--	--	Molecular Function: enzyme inhibitor activity (GO:0004857);; Cellular Component: extracellular region (GO:0005576);; Cellular Component: plant-type cell wall (GO:0009505);; Molecular Function: pectinesterase activity (GO:0030599);; Biological Process: cell wall modification (GO:0042545);; Biological Process: negative regulation of catalytic activity (GO:0043086);; Molecular Function: aspartyl est…	K01051|0|brp:103834493|probable pectinesterase/pectinesterase inhibitor 44; K01051 pectinesterase [EC:3.1.1.11] (A)	Pentose and glucuronate interconversions (ko00040);; Starch and sucrose metabolism (ko00500)	--	--	Pectinesterase;; Plant invertase/pectin methylesterase inhibitor	Pectinesterase 44 (Precursor) GN=F4I10.150 OS=Arabidopsis thaliana (Mouse-ear cress) PE=2 SV=2	G	Carbohydrate transport and metabolism	BnaC03g66720D [Brassica napus]	biological process: biological regulation (GO:0065007);; molecular function: enzyme regulator activity (GO:0030234);; cellular component: extracellular region (GO:0005576);; cellular component: cell (GO:0005623);; cellular component: cell part (GO:0044464);; biological process: metabolic process (GO:0008152);; molecular function: catalytic activity (GO:0003824);; biological process: cellular proc…
BnaC03g74010D	17.1072	22.2046	26.4163	33.9827	28.7484	25.0973	40.5598	34.2701	65.95	44.9631	49.7173	52.9104	0.204153	0.477273	normal	0.0970087	0.935603	normal	6.80696e-06	1.08305	up	[MG]	Cell wall/membrane/envelope biogenesis;; Carbohydrate transport and metabolism	Molecular Function: nucleotide binding (GO:0000166);; Molecular Function: protein binding (GO:0005515);; Cellular Component: endosome (GO:0005768);; Cellular Component: Golgi apparatus (GO:0005794);; Cellular Component: trans-Golgi network (GO:0005802);; Biological Process: carbohydrate metabolic process (GO:0005975);; Biological Process: tryptophan catabolic process (GO:0006569);; Biological Pro…	K08679|0|brp:103860010|UDP-glucuronate 4-epimerase 6-like; K08679 UDP-glucuronate 4-epimerase [EC:5.1.3.6] (A)	Starch and sucrose metabolism (ko00500);; Amino sugar and nucleotide sugar metabolism (ko00520)	[M]	Cell wall/membrane/envelope biogenesis	NAD dependent epimerase/dehydratase family;; 3-beta hydroxysteroid dehydrogenase/isomerase family;; RmlD substrate binding domain;; Male sterility protein;; Polysaccharide biosynthesis protein;; NADH(P)-binding	UDP-glucuronate 4-epimerase 6 GN=F14O13.1 OS=Arabidopsis thaliana (Mouse-ear cress) PE=1 SV=1	M	Cell wall/membrane/envelope biogenesis	BnaC03g74010D [Brassica napus]	molecular function: binding (GO:0005488);; cellular component: cell (GO:0005623);; cellular component: organelle (GO:0043226);; cellular component: cell part (GO:0044464);; cellular component: organelle part (GO:0044422);; biological process: metabolic process (GO:0008152);; biological process: cellular process (GO:0009987);; biological process: single-organism process (GO:0044699);; biological p…
BnaC05g01440D	4.3197	4.36908	2.68402	1.11512	1.33034	1.64239	1.15891	0.723825	1.56322	0.670669	0.749984	2.05098	0.00105161	-1.47646	down	0.000160322	-1.70498	down	0.00172592	-1.70945	down	--	--	Molecular Function: enzyme inhibitor activity (GO:0004857);; Cellular Component: extracellular region (GO:0005576);; Cellular Component: plant-type cell wall (GO:0009505);; Molecular Function: pectinesterase activity (GO:0030599);; Biological Process: cell wall modification (GO:0042545);; Biological Process: negative regulation of catalytic activity (GO:0043086);; Molecular Function: aspartyl est…	K01051|0|brp:103844561|probable pectinesterase/pectinesterase inhibitor 7; K01051 pectinesterase [EC:3.1.1.11] (A)	Pentose and glucuronate interconversions (ko00040);; Starch and sucrose metabolism (ko00500)	--	--	Pectinesterase;; Protein of unknown function, DUF538;; Plant invertase/pectin methylesterase inhibitor	Pectinesterase 7 (Precursor) GN=F22D16.20 OS=Arabidopsis thaliana (Mouse-ear cress) PE=2 SV=1	G	Carbohydrate transport and metabolism	BnaC05g01440D [Brassica napus]	biological process: biological regulation (GO:0065007);; molecular function: enzyme regulator activity (GO:0030234);; cellular component: extracellular region (GO:0005576);; cellular component: cell (GO:0005623);; cellular component: cell part (GO:0044464);; biological process: metabolic process (GO:0008152);; molecular function: catalytic activity (GO:0003824);; biological process: cellular proc…
BnaC05g02930D	1.75733	2.38346	2.53023	2.46809	1.98082	2.53111	1.99911	2.65463	2.59571	4.45595	4.7457	5.39052	0.960409	0.0930774	normal	0.931949	0.0566522	normal	2.82772e-05	1.10035	up	[M]	Cell wall/membrane/envelope biogenesis	Biological Process: response to hypoxia (GO:0001666);; Cellular Component: nucleus (GO:0005634);; Biological Process: sucrose metabolic process (GO:0005985);; Biological Process: galactolipid biosynthetic process (GO:0019375);; Molecular Function: sucrose-phosphate synthase activity (GO:0046524);;	K00696|0|brp:103844199|probable sucrose-phosphate synthase 3; K00696 sucrose-phosphate synthase [EC:2.4.1.14] (A)	Starch and sucrose metabolism (ko00500)	[M]	Cell wall/membrane/envelope biogenesis	Glycosyl transferases group 1;; Sucrose-6F-phosphate phosphohydrolase;; Glycosyl transferase 4-like domain;; Glycosyl transferases group 1;; Sucrose synthase	Probable sucrose-phosphate synthase 3 GN=F13M7.9 OS=Arabidopsis thaliana (Mouse-ear cress) PE=2 SV=1	M	Cell wall/membrane/envelope biogenesis	BnaC05g02930D [Brassica napus]	biological process: response to stimulus (GO:0050896);; cellular component: cell (GO:0005623);; cellular component: organelle (GO:0043226);; cellular component: cell part (GO:0044464);; biological process: metabolic process (GO:0008152);; biological process: cellular process (GO:0009987);; biological process: single-organism process (GO:0044699);; molecular function: catalytic activity (GO:000382…
BnaC05g09640D	5.52516	7.47745	8.81376	12.6259	12.4628	14.8756	18.0444	14.1141	19.2181	16.1761	18.4248	16.5311	0.0013138	0.893923	normal	3.84398e-07	1.2365	up	4.09415e-07	1.21587	up	[G]	Carbohydrate transport and metabolism	Cellular Component: plant-type vacuole (GO:0000325);; Molecular Function: sucrose alpha-glucosidase activity (GO:0004575);; Biological Process: carbohydrate metabolic process (GO:0005975);; Biological Process: polyamine catabolic process (GO:0006598);; Biological Process: calcium ion transport (GO:0006816);; Biological Process: iron ion transport (GO:0006826);; Biological Process: Golgi organizat…	K01193|0|brp:103872021|acid beta-fructofuranosidase 4, vacuolar-like; K01193 beta-fructofuranosidase [EC:3.2.1.26] (A)	Galactose metabolism (ko00052);; Starch and sucrose metabolism (ko00500)	[G]	Carbohydrate transport and metabolism	Glycosyl hydrolases family 32 N-terminal domain;; Domain of unknown function (DUF3357);; Glycosyl hydrolases family 32 C terminal	Acid beta-fructofuranosidase 4, vacuolar (Precursor) GN=T28K15.3 OS=Arabidopsis thaliana (Mouse-ear cress) PE=2 SV=2	G	Carbohydrate transport and metabolism	BnaC05g09640D [Brassica napus]	cellular component: cell (GO:0005623);; cellular component: organelle (GO:0043226);; cellular component: cell part (GO:0044464);; biological process: metabolic process (GO:0008152);; molecular function: catalytic activity (GO:0003824);; biological process: cellular process (GO:0009987);; biological process: single-organism process (GO:0044699);; biological process: localization (GO:0051179);; bio…
BnaC05g20280D	11.9571	11.9427	12.1758	18.9295	23.2389	18.6797	21.2557	20.1892	23.59	28.4705	25.4497	24.4509	0.00748353	0.776926	normal	0.000183465	0.816444	normal	4.51831e-06	1.10547	up	[G]	Carbohydrate transport and metabolism	Molecular Function: hydrolase activity, hydrolyzing O-glycosyl compounds (GO:0004553);; Biological Process: carbohydrate metabolic process (GO:0005975);; Cellular Component: chloroplast (GO:0009507);; Molecular Function: cation binding (GO:0043169);; Cellular Component: apoplast (GO:0048046);;	K01188|0|brp:103840622|beta-glucosidase 40; K01188 beta-glucosidase [EC:3.2.1.21] (A)	Cyanoamino acid metabolism (ko00460);; Starch and sucrose metabolism (ko00500);; Phenylpropanoid biosynthesis (ko00940)	[G]	Carbohydrate transport and metabolism	Glycosyl hydrolase family 1	Beta-glucosidase 40 (Precursor) GN=BGLU40 OS=Arabidopsis thaliana (Mouse-ear cress) PE=2 SV=1	G	Carbohydrate transport and metabolism	BnaC05g20280D [Brassica napus]	biological process: metabolic process (GO:0008152);; molecular function: catalytic activity (GO:0003824);; cellular component: cell (GO:0005623);; cellular component: organelle (GO:0043226);; cellular component: cell part (GO:0044464);; molecular function: binding (GO:0005488);; cellular component: extracellular region (GO:0005576)
BnaC05g39340D	191.203	166.452	197.059	260.593	271.677	273.076	329.774	271.111	388.628	270.375	281.615	253.176	0.175977	0.508698	normal	6.02399e-05	1.02636	up	0.0174737	0.644552	normal	--	--	Molecular Function: enzyme inhibitor activity (GO:0004857);; Cellular Component: cell wall (GO:0005618);; Cellular Component: cytoplasm (GO:0005737);; Cellular Component: plasma membrane (GO:0005886);; Biological Process: glycine catabolic process (GO:0006546);; Biological Process: tryptophan catabolic process (GO:0006569);; Biological Process: response to nematode (GO:0009624);; Biological Proce…	K01051|0|brp:103870041|pectinesterase/pectinesterase inhibitor 3; K01051 pectinesterase [EC:3.1.1.11] (A)	Pentose and glucuronate interconversions (ko00040);; Starch and sucrose metabolism (ko00500)	--	--	Pectinesterase;; Plant invertase/pectin methylesterase inhibitor	Pectinesterase 3 (Precursor) GN=MLN21.10 OS=Arabidopsis thaliana (Mouse-ear cress) PE=2 SV=2	G	Carbohydrate transport and metabolism	BnaC05g39340D [Brassica napus]	biological process: biological regulation (GO:0065007);; molecular function: enzyme regulator activity (GO:0030234);; cellular component: cell (GO:0005623);; cellular component: cell part (GO:0044464);; cellular component: membrane (GO:0016020);; biological process: metabolic process (GO:0008152);; biological process: cellular process (GO:0009987);; biological process: single-organism process (GO…
BnaC06g12120D	0.390558	0.76933	1.01128	0.471199	0.862685	0.625308	1.57092	1.62869	1.67893	1.80725	3.18012	1.86476	0.971322	-0.162965	normal	0.00811173	1.15358	up	0.00780554	1.63249	up	[M]	Cell wall/membrane/envelope biogenesis	Biological Process: response to hypoxia (GO:0001666);; Cellular Component: cell wall (GO:0005618);; Biological Process: sucrose biosynthetic process (GO:0005986);; Cellular Component: chloroplast (GO:0009507);; Molecular Function: sucrose synthase activity (GO:0016157);; Biological Process: galactolipid biosynthetic process (GO:0019375);; Biological Process: callose deposition in phloem sieve pla…	K00695|0|brp:103868315|sucrose synthase 5; K00695 sucrose synthase [EC:2.4.1.13] (A)	Starch and sucrose metabolism (ko00500)	[M]	Cell wall/membrane/envelope biogenesis	Sucrose synthase;; Glycosyl transferases group 1	Sucrose synthase 5 GN=SUS5 OS=Arabidopsis thaliana (Mouse-ear cress) PE=2 SV=1	M	Cell wall/membrane/envelope biogenesis	BnaC06g12120D [Brassica napus]	biological process: response to stimulus (GO:0050896);; cellular component: cell (GO:0005623);; cellular component: cell part (GO:0044464);; biological process: metabolic process (GO:0008152);; biological process: cellular process (GO:0009987);; biological process: single-organism process (GO:0044699);; cellular component: organelle (GO:0043226);; molecular function: catalytic activity (GO:000382…
BnaC06g34330D	0.363302	0.732607	0.46784	0.61283	0.463145	0.852066	1.40019	1.56095	1.35446	1.51608	3.87943	1.99505	0.912844	0.291508	normal	0.00151336	1.42168	up	0.023982	2.19811	normal	[M]	Cell wall/membrane/envelope biogenesis	Biological Process: response to hypoxia (GO:0001666);; Cellular Component: cell wall (GO:0005618);; Biological Process: sucrose biosynthetic process (GO:0005986);; Cellular Component: chloroplast (GO:0009507);; Molecular Function: sucrose synthase activity (GO:0016157);; Biological Process: galactolipid biosynthetic process (GO:0019375);; Biological Process: callose deposition in phloem sieve pla…	K00695|0|brp:103831821|sucrose synthase 6; K00695 sucrose synthase [EC:2.4.1.13] (A)	Starch and sucrose metabolism (ko00500)	[M]	Cell wall/membrane/envelope biogenesis	Sucrose synthase;; Glycosyl transferases group 1	Sucrose synthase 6 GN=SUS6 OS=Arabidopsis thaliana (Mouse-ear cress) PE=1 SV=1	M	Cell wall/membrane/envelope biogenesis	BnaC06g34330D [Brassica napus]	biological process: response to stimulus (GO:0050896);; cellular component: cell (GO:0005623);; cellular component: cell part (GO:0044464);; biological process: metabolic process (GO:0008152);; biological process: cellular process (GO:0009987);; biological process: single-organism process (GO:0044699);; cellular component: organelle (GO:0043226);; molecular function: catalytic activity (GO:000382…
BnaC07g22990D	11.5818	8.28974	5.61558	5.14815	2.74052	2.60128	1.5442	3.29002	1.57685	2.02977	3.51953	3.15883	0.0941578	-1.28458	normal	0.00127379	-2.04339	down	0.00567683	-1.59915	down	[G]	Carbohydrate transport and metabolism	Molecular Function: hydrolase activity, hydrolyzing O-glycosyl compounds (GO:0004553);; Cellular Component: extracellular region (GO:0005576);; Biological Process: carbohydrate metabolic process (GO:0005975);; Biological Process: purine nucleobase transport (GO:0006863);; Molecular Function: cation binding (GO:0043169);;	K01188|0|ath:AT4G22100|BGLU3; beta-glucosidase 3; K01188 beta-glucosidase [EC:3.2.1.21] (A)	Cyanoamino acid metabolism (ko00460);; Starch and sucrose metabolism (ko00500);; Phenylpropanoid biosynthesis (ko00940)	[G]	Carbohydrate transport and metabolism	Glycosyl hydrolase family 1	Beta-glucosidase 3 (Precursor) GN=BGLU3 OS=Arabidopsis thaliana (Mouse-ear cress) PE=3 SV=2	G	Carbohydrate transport and metabolism	BnaC07g22990D [Brassica napus]	biological process: metabolic process (GO:0008152);; molecular function: catalytic activity (GO:0003824);; cellular component: extracellular region (GO:0005576);; biological process: single-organism process (GO:0044699);; biological process: localization (GO:0051179);; molecular function: binding (GO:0005488)
BnaC07g34180D	64.3161	86.3202	95.9865	112.097	119.865	192.645	309.959	307.995	313.816	312.58	304.601	497.676	0.178133	0.801373	normal	5.21754e-18	1.8887	up	1.40948e-05	2.13479	up	--	--	Biological Process: maltose biosynthetic process (GO:0000024);; Biological Process: starch catabolic process (GO:0005983);; Biological Process: response to cold (GO:0009409);; Cellular Component: chloroplast stroma (GO:0009570);; Molecular Function: beta-amylase activity (GO:0016161);; Molecular Function: cation binding (GO:0043169);;	K01177|0|brp:103860895|beta-amylase 3, chloroplastic; K01177 beta-amylase [EC:3.2.1.2] (A)	Starch and sucrose metabolism (ko00500)	--	--	Glycosyl hydrolase family 14	Beta-amylase 3, chloroplastic (Precursor) OS=Arabidopsis thaliana (Mouse-ear cress) PE=1 SV=3	G	Carbohydrate transport and metabolism	BnaC07g34180D [Brassica napus]	biological process: metabolic process (GO:0008152);; biological process: cellular process (GO:0009987);; biological process: single-organism process (GO:0044699);; biological process: response to stimulus (GO:0050896);; cellular component: cell (GO:0005623);; cellular component: organelle (GO:0043226);; cellular component: organelle part (GO:0044422);; cellular component: cell part (GO:0044464);;…
BnaC07g47330D	46.581	44.5859	37.0341	15.9921	20.777	36.8271	20.2801	17.6595	17.6571	32.4502	35.0503	34.1804	0.324901	-0.629585	normal	2.18818e-07	-1.26592	down	0.325822	-0.323691	normal	[G]	Carbohydrate transport and metabolism	Biological Process: glycogen biosynthetic process (GO:0005978);; Molecular Function: glucose-1-phosphate adenylyltransferase activity (GO:0008878);; Cellular Component: chloroplast (GO:0009507);; Biological Process: photorespiration (GO:0009853);; Cellular Component: glucose-1-phosphate adenylyltransferase complex (GO:0010170);; Biological Process: starch biosynthetic process (GO:0019252);;	K00975|0|brp:103828058|glucose-1-phosphate adenylyltransferase large subunit 3, chloroplastic; K00975 glucose-1-phosphate adenylyltransferase [EC:2.7.7.27] (A)	Starch and sucrose metabolism (ko00500);; Amino sugar and nucleotide sugar metabolism (ko00520)	[M]	Cell wall/membrane/envelope biogenesis	Nucleotidyl transferase	Glucose-1-phosphate adenylyltransferase large subunit 3, chloroplastic (Precursor) GN=APL3 OS=Arabidopsis thaliana (Mouse-ear cress) PE=2 SV=2	M	Cell wall/membrane/envelope biogenesis	BnaC07g47330D [Brassica napus]	biological process: metabolic process (GO:0008152);; biological process: cellular process (GO:0009987);; biological process: single-organism process (GO:0044699);; molecular function: catalytic activity (GO:0003824);; cellular component: cell (GO:0005623);; cellular component: organelle (GO:0043226);; cellular component: cell part (GO:0044464);; cellular component: macromolecular complex (GO:0032…
BnaC09g21440D	27.404	42.5977	28.584	17.1576	13.1005	27.2569	68.8076	95.1626	79.9143	82.9383	129.536	145.512	0.514844	-0.571104	normal	2.54018e-08	1.26763	up	5.17099e-06	1.78761	up	--	--	Biological Process: polysaccharide biosynthetic process (GO:0000271);; Molecular Function: protein serine/threonine kinase activity (GO:0004674);; Molecular Function: ATP binding (GO:0005524);; Cellular Component: nucleus (GO:0005634);; Cellular Component: cytosol (GO:0005829);; Cellular Component: plasma membrane (GO:0005886);; Biological Process: starch catabolic process (GO:0005983);; Biologic…	K01177|0|brp:103828653|beta-amylase 1, chloroplastic; K01177 beta-amylase [EC:3.2.1.2] (A)	Starch and sucrose metabolism (ko00500)	--	--	Glycosyl hydrolase family 14	Beta-amylase 1, chloroplastic (Precursor) GN=F14O13.12 OS=Arabidopsis thaliana (Mouse-ear cress) PE=1 SV=1	G	Carbohydrate transport and metabolism	BnaC09g21440D [Brassica napus]	biological process: metabolic process (GO:0008152);; biological process: single-organism process (GO:0044699);; biological process: cellular process (GO:0009987);; molecular function: catalytic activity (GO:0003824);; molecular function: binding (GO:0005488);; cellular component: cell (GO:0005623);; cellular component: organelle (GO:0043226);; cellular component: cell part (GO:0044464);; cellular…
BnaCnng00020D	13.2323	8.31619	6.13221	2.33261	0.67447	1.6012	2.43574	2.63603	1.65281	1.49837	2.1302	2.77846	0.00389454	-2.61623	down	0.00552495	-2.11107	down	0.00473075	-2.14428	down	[G]	Carbohydrate transport and metabolism	--	K01188|9.12203e-172|eus:EUTSA_v10002493mg|hypothetical protein; K01188 beta-glucosidase [EC:3.2.1.21] (A)	Cyanoamino acid metabolism (ko00460);; Starch and sucrose metabolism (ko00500);; Phenylpropanoid biosynthesis (ko00940)	[G]	Carbohydrate transport and metabolism	Glycosyl hydrolase family 1	Beta-glucosidase 3 (Precursor) GN=BGLU3 OS=Arabidopsis thaliana (Mouse-ear cress) PE=3 SV=2	G	Carbohydrate transport and metabolism	BnaCnng00020D [Brassica napus]	--
BnaCnng23260D	17.7908	20.8259	11.367	1.14985	3.10437	9.26429	2.43762	0.774145	1.84134	2.55886	3.31733	9.58609	0.0211818	-1.85104	normal	8.13943e-09	-3.25582	down	0.00851232	-1.69107	down	[M]	Cell wall/membrane/envelope biogenesis	Biological Process: response to hypoxia (GO:0001666);; Biological Process: starch metabolic process (GO:0005982);; Biological Process: sucrose biosynthetic process (GO:0005986);; Biological Process: response to water deprivation (GO:0009414);; Cellular Component: chloroplast (GO:0009507);; Biological Process: suspensor development (GO:0010098);; Biological Process: seed maturation (GO:0010431);; …	K00695|0|brp:103836763|sucrose synthase 3; K00695 sucrose synthase [EC:2.4.1.13] (A)	Starch and sucrose metabolism (ko00500)	[M]	Cell wall/membrane/envelope biogenesis	Sucrose synthase;; Glycosyl transferases group 1	Sucrose synthase 3 GN=SUS3 OS=Arabidopsis thaliana (Mouse-ear cress) PE=1 SV=1	M	Cell wall/membrane/envelope biogenesis	BnaCnng23260D [Brassica napus]	biological process: response to stimulus (GO:0050896);; biological process: metabolic process (GO:0008152);; biological process: cellular process (GO:0009987);; biological process: single-organism process (GO:0044699);; cellular component: cell (GO:0005623);; cellular component: organelle (GO:0043226);; cellular component: cell part (GO:0044464);; biological process: developmental process (GO:003…
BnaCnng60750D	0.255598	0.0452524	0.176544	0.225721	0.875672	0.547324	1.4716	1.9206	1.1453	1.12085	1.201	0.704185	--	--	--	1.15666e-05	3.62382	up	0.00445592	3.01765	up	--	--	Molecular Function: enzyme inhibitor activity (GO:0004857);; Cellular Component: extracellular region (GO:0005576);; Biological Process: response to cold (GO:0009409);; Cellular Component: plant-type cell wall (GO:0009505);; Biological Process: response to brassinosteroid (GO:0009741);; Biological Process: proline transport (GO:0015824);; Molecular Function: pectinesterase activity (GO:0030599);;…	K01051|0|brp:103836758|probable pectinesterase/pectinesterase inhibitor 41; K01051 pectinesterase [EC:3.1.1.11] (A)	Pentose and glucuronate interconversions (ko00040);; Starch and sucrose metabolism (ko00500)	--	--	Pectinesterase;; Plant invertase/pectin methylesterase inhibitor	Pectinesterase 41 (Precursor) GN=T14P8.14 OS=Arabidopsis thaliana (Mouse-ear cress) PE=2 SV=2	G	Carbohydrate transport and metabolism	BnaCnng60750D, partial [Brassica napus]	biological process: biological regulation (GO:0065007);; molecular function: enzyme regulator activity (GO:0030234);; cellular component: extracellular region (GO:0005576);; biological process: response to stimulus (GO:0050896);; cellular component: cell (GO:0005623);; cellular component: cell part (GO:0044464);; biological process: single-organism process (GO:0044699);; biological process: local…
BnaCnng70410D	8.69813	8.60786	12.7364	12.7645	14.5652	26.3812	27.5164	29.3316	22.2328	25.7135	21.6369	22.2184	0.413022	0.854459	normal	1.66477e-10	1.47412	up	5.45755e-07	1.25488	up	[MG]	Cell wall/membrane/envelope biogenesis;; Carbohydrate transport and metabolism	Molecular Function: nucleotide binding (GO:0000166);; Cellular Component: endosome (GO:0005768);; Cellular Component: Golgi apparatus (GO:0005794);; Cellular Component: trans-Golgi network (GO:0005802);; Biological Process: carbohydrate metabolic process (GO:0005975);; Biological Process: nucleotide-sugar metabolic process (GO:0009225);; Molecular Function: UDP-glucuronate 4-epimerase activity (G…	K08679|0|brp:103852660|UDP-glucuronate 4-epimerase 1; K08679 UDP-glucuronate 4-epimerase [EC:5.1.3.6] (A)	Starch and sucrose metabolism (ko00500);; Amino sugar and nucleotide sugar metabolism (ko00520)	[M]	Cell wall/membrane/envelope biogenesis	NAD dependent epimerase/dehydratase family;; 3-beta hydroxysteroid dehydrogenase/isomerase family;; RmlD substrate binding domain;; Male sterility protein;; Polysaccharide biosynthesis protein;; NADH(P)-binding;; short chain dehydrogenase	UDP-glucuronate 4-epimerase 1 GN=F17I23.220 OS=Arabidopsis thaliana (Mouse-ear cress) PE=1 SV=1	G	Carbohydrate transport and metabolism	BnaCnng70410D [Brassica napus]	molecular function: binding (GO:0005488);; cellular component: cell (GO:0005623);; cellular component: organelle (GO:0043226);; cellular component: cell part (GO:0044464);; cellular component: organelle part (GO:0044422);; biological process: metabolic process (GO:0008152);; biological process: cellular process (GO:0009987);; biological process: single-organism process (GO:0044699);; molecular fu…
BnaCnng74430D	0.34161	0	0.306795	0.297735	0.340728	0.510985	1.06649	0.938224	1.74378	0.961372	2.59476	1.59736	--	--	--	--	--	--	0.00424865	3.16174	up	[M]	Cell wall/membrane/envelope biogenesis	Biological Process: response to hypoxia (GO:0001666);; Cellular Component: cell wall (GO:0005618);; Biological Process: sucrose biosynthetic process (GO:0005986);; Cellular Component: chloroplast (GO:0009507);; Molecular Function: sucrose synthase activity (GO:0016157);; Biological Process: galactolipid biosynthetic process (GO:0019375);; Biological Process: callose deposition in phloem sieve pla…	K00695|0|brp:103868315|sucrose synthase 5; K00695 sucrose synthase [EC:2.4.1.13] (A)	Starch and sucrose metabolism (ko00500)	[M]	Cell wall/membrane/envelope biogenesis	Sucrose synthase	Sucrose synthase 5 GN=SUS5 OS=Arabidopsis thaliana (Mouse-ear cress) PE=2 SV=1	M	Cell wall/membrane/envelope biogenesis	BnaC06g12120D [Brassica napus]	biological process: response to stimulus (GO:0050896);; cellular component: cell (GO:0005623);; cellular component: cell part (GO:0044464);; biological process: metabolic process (GO:0008152);; biological process: cellular process (GO:0009987);; biological process: single-organism process (GO:0044699);; cellular component: organelle (GO:0043226);; molecular function: catalytic activity (GO:000382…
Brassica_napus_newGene_4506	2.28113	2.85669	2.0452	2.63414	3.0614	2.14795	3.59722	2.5945	2.58947	5.62476	5.51563	4.52464	0.966468	0.121298	normal	0.671546	0.266051	normal	0.0015641	1.10538	up	[G]	Carbohydrate transport and metabolism	Molecular Function: trehalose-phosphatase activity (GO:0004805);; Biological Process: trehalose biosynthetic process (GO:0005992);; Cellular Component: chloroplast (GO:0009507);;	K01087|1.35798e-175|brp:103846836|probable trehalose-phosphate phosphatase I; K01087 trehalose 6-phosphate phosphatase [EC:3.1.3.12] (A)	Starch and sucrose metabolism (ko00500)	--	--	Trehalose-phosphatase;; Trehalose-phosphatase	Probable trehalose-phosphate phosphatase I GN=TPPI OS=Arabidopsis thaliana (Mouse-ear cress) PE=2 SV=1	J	Translation, ribosomal structure and biogenesis	PREDICTED: probable trehalose-phosphate phosphatase I isoform X1 [Brassica rapa]	biological process: metabolic process (GO:0008152);; biological process: cellular process (GO:0009987);; molecular function: catalytic activity (GO:0003824);; biological process: single-organism process (GO:0044699);; cellular component: cell (GO:0005623);; cellular component: organelle (GO:0043226);; cellular component: cell part (GO:0044464)
