# Supplementary material for: Transcriptome Profile Analysis of Winter Rapeseed (Brassica napus L.) in Response to Freezing Stress, Reveal Potentially Connected Events to Freezing Stress
Source: Int J Mol Sci. 2019 Jun 5;20(11):2771. doi: 10.3390/ijms20112771 (PMC6600501; doi:10.3390/ijms20112771)
Supplement: Supplementary file 1 [file ijms-20-02771-s001.zip › 5.29 addition file/Table_S13.xlsx]

## Sheet: number of TFs
Table S12 Statistics on the number of transcription factors (TFs)
family	up	family	down
Alfin-like	1	Alfin-like	1
AP2/ERF-AP2	1	AP2/ERF-AP2	1
AP2/ERF-ERF	51	AP2/ERF-ERF	9
AP2/ERF-RAV	3	B3	4
B3	2	bHLH	12
BES1	6	bZIP	6
bHLH	4	C2C2-CO-like	1
bZIP	10	C2C2-Dof	6
C2C2-CO-like	10	C2C2-GATA	4
C2C2-Dof	10	C2H2	4
C2C2-GATA	1	C3H	2
C2C2-YABBY	1	DBB	4
C2H2	14	DBP	1
C3H	10	GARP-G2-like	1
CAMTA	2	GRF	1
CSD	1	HB-BELL	1
DBB	2	HB-HD-ZIP	4
GARP-ARR-B	4	HSF	2
GARP-G2-like	6	LOB	3
GRAS	9	MADS-MIKC	2
HB-BELL	2	MADS-M-type	2
HB-HD-ZIP	9	MYB	3
HB-KNOX	3	MYB-related	8
HB-other	1	NAC	9
HSF	4	NF-YA	6
LOB	4	NF-YC	1
MADS-MIKC	3	PLATZ	5
MADS-M-type	2	RWP-RK	1
MYB	28	TCP	3
MYB-related	10	Tify	4
NAC	17	Whirly	2
NF-YB	3	WRKY	1
RWP-RK	1	zf-HD	1
TCP	5
Tify	5
Trihelix	2
TUB	2
WRKY	31

## Sheet: up_TFs
Gene ID	TF family name	T01	T02	T03	T04	T05	T06	T07	T08	T09	T10	T11	T12	T01_T02_T03_vs_T04_T05_T06_DESeq_FDR	T01_T02_T03_vs_T04_T05_T06_DESeq_log2FC	T01_T02_T03_vs_T04_T05_T06_DESeq_(FDR_0.01_FC_2)_regulated	T01_T02_T03_vs_T07_T08_T09_DESeq_FDR	T01_T02_T03_vs_T07_T08_T09_DESeq_log2FC	T01_T02_T03_vs_T07_T08_T09_DESeq_(FDR_0.01_FC_2)_regulated	T01_T02_T03_vs_T10_T11_T12_DESeq_FDR	T01_T02_T03_vs_T10_T11_T12_DESeq_log2FC	T01_T02_T03_vs_T10_T11_T12_DESeq_(FDR_0.01_FC_2)_regulated	COG_class	COG_class_annotation	GO_annotation	KEGG_annotation	KEGG_pathway_annotation	KOG_class	KOG_class_annotation	Pfam_annotation	Swiss_Prot_annotation	eggNOG_class	eggNOG_class_annotation	NR_annotation	GO_second_level_annotation
BnaA10g12780D	C2H2	26.017	15.8228	18.4789	113.95	117.881	202.391	461.491	473.584	480.556	555.116	637.901	926.796	1.96e-06	2.91871	up	1.87e-99	4.58932	up	4.54e-19	5.18593	up	--	--	Molecular Function: nucleic acid binding (GO:0003676);; Molecular Function: sequence-specific DNA binding transcription factor activity (GO:0003700);; Cellular Component: nucleus (GO:0005634);; Biological Process: regulation of transcription, DNA-templated (GO:0006355);; Biological Process: response to oxidative stress (GO:0006979);; Molecular Function: zinc ion binding (GO:0008270);; Biological …	--	--	[R]	General function prediction only	C2H2-type zinc finger	Zinc finger protein ZAT12 GN=MMN10.11 OS=Arabidopsis thaliana (Mouse-ear cress) PE=2 SV=1	R	General function prediction only	C2H2-type zinc finger protein [Brassica napus]	molecular function: binding (GO:0005488);; biological process: biological regulation (GO:0065007);; molecular function: nucleic acid binding transcription factor activity (GO:0001071);; cellular component: cell (GO:0005623);; cellular component: organelle (GO:0043226);; cellular component: cell part (GO:0044464);; biological process: response to stimulus (GO:0050896);; biological process: multi-o…
BnaA03g09250D	C2H2	54.8195	31.1537	36.5405	102.887	109.959	196.911	465.651	426.539	452.826	504.814	559.354	828.693	0.012431	1.79032	normal	5.21e-66	3.48849	up	5.91e-13	3.99056	up	--	--	Molecular Function: nucleic acid binding (GO:0003676);; Molecular Function: sequence-specific DNA binding transcription factor activity (GO:0003700);; Cellular Component: nucleus (GO:0005634);; Biological Process: regulation of transcription, DNA-templated (GO:0006355);; Biological Process: response to oxidative stress (GO:0006979);; Molecular Function: zinc ion binding (GO:0008270);; Biological …	--	--	[R]	General function prediction only	C2H2-type zinc finger	Zinc finger protein ZAT12 GN=MMN10.11 OS=Arabidopsis thaliana (Mouse-ear cress) PE=2 SV=1	K	Transcription	PREDICTED: zinc finger protein ZAT12-like [Brassica rapa]	molecular function: binding (GO:0005488);; biological process: biological regulation (GO:0065007);; molecular function: nucleic acid binding transcription factor activity (GO:0001071);; cellular component: cell (GO:0005623);; cellular component: organelle (GO:0043226);; cellular component: cell part (GO:0044464);; biological process: response to stimulus (GO:0050896);; biological process: multi-o…
BnaC09g35160D	C2H2	50.575	32.7357	35.5342	112.978	136.876	252.526	411.45	368.168	383.395	468.059	547.056	693.113	0.0387835	2.01544	normal	1.83e-57	3.33493	up	5.77e-26	4.01962	up	--	--	Molecular Function: nucleic acid binding (GO:0003676);; Molecular Function: sequence-specific DNA binding transcription factor activity (GO:0003700);; Cellular Component: nucleus (GO:0005634);; Biological Process: regulation of transcription, DNA-templated (GO:0006355);; Biological Process: response to oxidative stress (GO:0006979);; Molecular Function: zinc ion binding (GO:0008270);; Biological …	--	--	[R]	General function prediction only	C2H2-type zinc finger	Zinc finger protein ZAT12 GN=MMN10.11 OS=Arabidopsis thaliana (Mouse-ear cress) PE=2 SV=1	R	General function prediction only	BnaC09g35160D [Brassica napus]	molecular function: binding (GO:0005488);; biological process: biological regulation (GO:0065007);; molecular function: nucleic acid binding transcription factor activity (GO:0001071);; cellular component: cell (GO:0005623);; cellular component: organelle (GO:0043226);; cellular component: cell part (GO:0044464);; biological process: response to stimulus (GO:0050896);; biological process: multi-o…
BnaC07g43650D	HB-KNOX	269.737	223.463	238.128	236.849	306.843	442.585	444.323	397.118	389.815	479.633	432.24	668.563	0.525805	0.470752	normal	0.000324057	0.848423	normal	0.00338434	1.22939	up	--	--	--	--	--	[K]	Transcription	KNOX2 domain;; KNOX1 domain;; Homeobox KN domain;; ELK domain;; Homeobox domain	Homeobox protein knotted-1-like 5 GN=F10N7.150 OS=Arabidopsis thaliana (Mouse-ear cress) PE=1 SV=2	K	Transcription	BnaC07g43650D [Brassica napus]	--
BnaC08g26910D	C3H	26.0832	22.9796	19.169	48.0392	71.6215	141.828	277.362	278.894	251.087	347.361	302.699	505.431	0.114831	1.90991	normal	7.17e-61	3.58502	up	2.07e-17	4.14576	up	--	--	Biological Process: respiratory burst involved in defense response (GO:0002679);; Molecular Function: nucleic acid binding (GO:0003676);; Molecular Function: sequence-specific DNA binding transcription factor activity (GO:0003700);; Cellular Component: nucleus (GO:0005634);; Biological Process: regulation of transcription, DNA-templated (GO:0006355);; Biological Process: protein targeting to memb…	--	--	[R]	General function prediction only	Ankyrin repeats (3 copies);; Ankyrin repeats (many copies);; Ankyrin repeat;; Ankyrin repeat;; Zinc finger C-x8-C-x5-C-x3-H type (and similar)	Zinc finger CCCH domain-containing protein 47 GN=At3g55980 OS=Arabidopsis thaliana (Mouse-ear cress) PE=2 SV=1	R	General function prediction only	BnaC08g26910D [Brassica napus]	biological process: immune system process (GO:0002376);; biological process: metabolic process (GO:0008152);; biological process: single-organism process (GO:0044699);; molecular function: binding (GO:0005488);; biological process: biological regulation (GO:0065007);; molecular function: nucleic acid binding transcription factor activity (GO:0001071);; cellular component: cell (GO:0005623);; cell…
BnaC07g39680D	AP2/ERF-ERF	6.63421	2.912	4.52497	26.8911	28.267	68.1649	200.376	169.897	197.314	205.9	251.179	488.633	0.0221403	3.19928	normal	3.36e-118	5.41761	up	1.51e-07	6.15965	up	--	--	Molecular Function: DNA binding (GO:0003677);; Molecular Function: sequence-specific DNA binding transcription factor activity (GO:0003700);; Cellular Component: nucleus (GO:0005634);; Biological Process: regulation of transcription, DNA-templated (GO:0006355);;	K09286|5.8081e-121|brp:103861560|dehydration-responsive element-binding protein 1C-like; K09286 EREBP-like factor (A)	--	--	--	AP2 domain	Dehydration-responsive element-binding protein 1C GN=M7J2.161 OS=Arabidopsis thaliana (Mouse-ear cress) PE=2 SV=2	K	Transcription	BnaC07g39680D [Brassica napus]	molecular function: binding (GO:0005488);; biological process: biological regulation (GO:0065007);; molecular function: nucleic acid binding transcription factor activity (GO:0001071);; cellular component: cell (GO:0005623);; cellular component: organelle (GO:0043226);; cellular component: cell part (GO:0044464)
BnaA05g28580D	C3H	28.2795	19.6874	21.4262	58.4342	73.3661	152.859	250.613	246.872	230.884	303.894	267.988	432.55	0.105001	2.05462	normal	2.93e-57	3.38538	up	1.16e-14	3.85513	up	--	--	Biological Process: respiratory burst involved in defense response (GO:0002679);; Molecular Function: nucleic acid binding (GO:0003676);; Molecular Function: sequence-specific DNA binding transcription factor activity (GO:0003700);; Cellular Component: nucleus (GO:0005634);; Biological Process: regulation of transcription, DNA-templated (GO:0006355);; Biological Process: protein targeting to memb…	--	--	[R]	General function prediction only	Ankyrin repeats (3 copies);; Ankyrin repeats (many copies);; Ankyrin repeat;; Ankyrin repeat;; Zinc finger C-x8-C-x5-C-x3-H type (and similar)	Zinc finger CCCH domain-containing protein 47 GN=At3g55980 OS=Arabidopsis thaliana (Mouse-ear cress) PE=2 SV=1	R	General function prediction only	BnaA05g28580D [Brassica napus]	biological process: immune system process (GO:0002376);; biological process: metabolic process (GO:0008152);; biological process: single-organism process (GO:0044699);; molecular function: binding (GO:0005488);; biological process: biological regulation (GO:0065007);; molecular function: nucleic acid binding transcription factor activity (GO:0001071);; cellular component: cell (GO:0005623);; cell…
BnaA05g12950D	MYB-related	5.47462	7.14566	5.56843	32.323	31.655	72.0391	202.72	211.132	168.589	156.218	157.539	343.23	0.0173975	2.91539	normal	5.94e-79	4.96123	up	3.7e-06	5.08733	up	--	--	Molecular Function: DNA binding (GO:0003677);; Molecular Function: chromatin binding (GO:0003682);; Molecular Function: sequence-specific DNA binding transcription factor activity (GO:0003700);; Cellular Component: nucleus (GO:0005634);; Biological Process: regulation of transcription, DNA-templated (GO:0006355);; Biological Process: circadian rhythm (GO:0007623);; Biological Process: response to…	--	--	[O]	Posttranslational modification, protein turnover, chaperones	Myb-like DNA-binding domain	Protein REVEILLE 2 GN=MNJ8.4 OS=Arabidopsis thaliana (Mouse-ear cress) PE=2 SV=1	K	Transcription	PREDICTED: protein REVEILLE 2 [Brassica rapa]	molecular function: binding (GO:0005488);; biological process: biological regulation (GO:0065007);; molecular function: nucleic acid binding transcription factor activity (GO:0001071);; cellular component: cell (GO:0005623);; cellular component: organelle (GO:0043226);; cellular component: cell part (GO:0044464);; biological process: rhythmic process (GO:0048511);; biological process: response to…
BnaA03g26820D	MYB-related	149.15	156.8	107.916	121.234	90.4375	105.962	131.388	71.0513	35.0515	299.194	390.253	338.57	0.927741	-0.299472	normal	0.594442	-0.563632	normal	0.00476744	1.34571	up	--	--	Biological Process: RNA splicing, via endonucleolytic cleavage and ligation (GO:0000394);; Molecular Function: DNA binding (GO:0003677);; Molecular Function: chromatin binding (GO:0003682);; Molecular Function: sequence-specific DNA binding transcription factor activity (GO:0003700);; Cellular Component: nucleus (GO:0005634);; Biological Process: regulation of transcription, DNA-templated (GO:000…	K09422|4.95909e-40|brp:103858831|MYB-like transcription factor ETC3; K09422 myb proto-oncogene protein, plant (A)	--	--	--	Myb-like DNA-binding domain	MYB-like transcription factor ETC3 GN=F2N1.40 OS=Arabidopsis thaliana (Mouse-ear cress) PE=2 SV=1	K	Transcription	BnaA03g26820D [Brassica napus]	biological process: metabolic process (GO:0008152);; biological process: cellular process (GO:0009987);; molecular function: binding (GO:0005488);; biological process: biological regulation (GO:0065007);; molecular function: nucleic acid binding transcription factor activity (GO:0001071);; cellular component: cell (GO:0005623);; cellular component: organelle (GO:0043226);; cellular component: cel…
BnaAnng34260D	AP2/ERF-ERF	4.1265	1.36932	2.36985	22.182	29.1013	48.6993	135.109	141.16	134.144	135.914	136.456	318.639	1.41e-05	3.75097	up	1.14e-118	5.8036	up	3.36e-06	6.33481	up	--	--	Molecular Function: DNA binding (GO:0003677);; Molecular Function: sequence-specific DNA binding transcription factor activity (GO:0003700);; Cellular Component: nucleus (GO:0005634);; Biological Process: regulation of transcription, DNA-templated (GO:0006355);;	K09286|4.51793e-137|brp:103861560|dehydration-responsive element-binding protein 1C-like; K09286 EREBP-like factor (A)	--	--	--	AP2 domain	Dehydration-responsive element-binding protein 1C GN=M7J2.161 OS=Arabidopsis thaliana (Mouse-ear cress) PE=2 SV=2	K	Transcription	PREDICTED: dehydration-responsive element-binding protein 1C-like [Brassica rapa]	molecular function: binding (GO:0005488);; biological process: biological regulation (GO:0065007);; molecular function: nucleic acid binding transcription factor activity (GO:0001071);; cellular component: cell (GO:0005623);; cellular component: organelle (GO:0043226);; cellular component: cell part (GO:0044464)
BnaC03g58080D	C2H2	21.8894	16.2113	14.4742	38.7781	53.2054	144.44	142.52	154.169	174.546	186.079	186.297	306.683	0.31586	2.19005	normal	1.83e-57	3.23312	up	3.03e-09	3.7341	up	--	--	Biological Process: respiratory burst involved in defense response (GO:0002679);; Molecular Function: sequence-specific DNA binding transcription factor activity (GO:0003700);; Cellular Component: nucleus (GO:0005634);; Biological Process: response to oxidative stress (GO:0006979);; Molecular Function: zinc ion binding (GO:0008270);; Biological Process: response to cold (GO:0009409);; Biological …	--	--	[R]	General function prediction only	C2H2-type zinc finger;; Zinc-finger of C2H2 type;; Zinc-finger double-stranded RNA-binding;; Zinc finger, C2H2 type	Zinc finger protein ZAT10 GN=T22C5.18 OS=Arabidopsis thaliana (Mouse-ear cress) PE=2 SV=1	R	General function prediction only	BnaC03g58080D [Brassica napus]	biological process: immune system process (GO:0002376);; biological process: metabolic process (GO:0008152);; biological process: single-organism process (GO:0044699);; biological process: biological regulation (GO:0065007);; molecular function: nucleic acid binding transcription factor activity (GO:0001071);; cellular component: cell (GO:0005623);; cellular component: organelle (GO:0043226);; ce…
BnaA08g18790D	C2H2	40.695	25.8943	34.7877	49.4673	55.868	156.047	141.261	144.12	171.126	207.452	177.649	300.425	0.513815	1.39428	normal	7.87e-31	2.24361	up	8.88e-08	2.80212	up	--	--	Biological Process: respiratory burst involved in defense response (GO:0002679);; Molecular Function: sequence-specific DNA binding transcription factor activity (GO:0003700);; Cellular Component: nucleus (GO:0005634);; Biological Process: response to oxidative stress (GO:0006979);; Molecular Function: zinc ion binding (GO:0008270);; Biological Process: response to cold (GO:0009409);; Biological …	--	--	[R]	General function prediction only	C2H2-type zinc finger;; Zinc-finger of C2H2 type;; Zinc-finger double-stranded RNA-binding;; Zinc finger, C2H2 type	Zinc finger protein ZAT10 GN=T22C5.18 OS=Arabidopsis thaliana (Mouse-ear cress) PE=2 SV=1	R	General function prediction only	PREDICTED: zinc finger protein ZAT10-like [Brassica rapa]	biological process: immune system process (GO:0002376);; biological process: metabolic process (GO:0008152);; biological process: single-organism process (GO:0044699);; biological process: biological regulation (GO:0065007);; molecular function: nucleic acid binding transcription factor activity (GO:0001071);; cellular component: cell (GO:0005623);; cellular component: organelle (GO:0043226);; ce…
BnaC03g11570D	C2H2	4.24813	2.5888	0.542534	8.90239	11.2189	28.2643	109.846	123.075	130.683	123.518	127.773	230.564	0.126442	2.74206	normal	2.28e-93	5.64671	up	1.48e-11	6.06597	up	--	--	Molecular Function: nucleic acid binding (GO:0003676);; Molecular Function: sequence-specific DNA binding transcription factor activity (GO:0003700);; Cellular Component: nucleus (GO:0005634);; Biological Process: regulation of transcription, DNA-templated (GO:0006355);; Biological Process: response to oxidative stress (GO:0006979);; Molecular Function: zinc ion binding (GO:0008270);; Biological …	--	--	[R]	General function prediction only	C2H2-type zinc finger	Zinc finger protein ZAT12 GN=MMN10.11 OS=Arabidopsis thaliana (Mouse-ear cress) PE=2 SV=1	K	Transcription	BnaC03g11570D [Brassica napus]	molecular function: binding (GO:0005488);; biological process: biological regulation (GO:0065007);; molecular function: nucleic acid binding transcription factor activity (GO:0001071);; cellular component: cell (GO:0005623);; cellular component: organelle (GO:0043226);; cellular component: cell part (GO:0044464);; biological process: response to stimulus (GO:0050896);; biological process: multi-o…
BnaA03g33790D	AP2/ERF-ERF	66.8208	53.8369	60.4974	94.8879	111.482	211.876	223.692	207.634	211.24	218.644	180.976	211.873	0.185579	1.27772	normal	7.84e-22	1.86278	up	1.66e-15	1.81636	up	--	--	Biological Process: respiratory burst involved in defense response (GO:0002679);; Molecular Function: DNA binding (GO:0003677);; Molecular Function: sequence-specific DNA binding transcription factor activity (GO:0003700);; Molecular Function: protein binding (GO:0005515);; Biological Process: response to abscisic acid (GO:0009737);; Biological Process: induced systemic resistance, jasmonic acid …	K09286|2.71019e-107|brp:103859615|ethylene-responsive transcription factor 4-like; K09286 EREBP-like factor (A)	--	--	--	AP2 domain	Ethylene-responsive transcription factor 4 GN=At3g15210 OS=Arabidopsis thaliana (Mouse-ear cress) PE=1 SV=1	K	Transcription	BnaA03g33790D [Brassica napus]	biological process: immune system process (GO:0002376);; biological process: metabolic process (GO:0008152);; biological process: single-organism process (GO:0044699);; molecular function: binding (GO:0005488);; biological process: biological regulation (GO:0065007);; molecular function: nucleic acid binding transcription factor activity (GO:0001071);; biological process: response to stimulus (GO…
BnaC03g39000D	AP2/ERF-ERF	93.7815	58.5154	67.1848	69.7825	71.8472	182.612	175.901	190.578	156.345	181.295	176.952	193.888	0.790291	0.626817	normal	1.21e-10	1.2831	up	2.43e-09	1.39017	up	--	--	Biological Process: respiratory burst involved in defense response (GO:0002679);; Molecular Function: DNA binding (GO:0003677);; Molecular Function: sequence-specific DNA binding transcription factor activity (GO:0003700);; Molecular Function: protein binding (GO:0005515);; Biological Process: response to abscisic acid (GO:0009737);; Biological Process: induced systemic resistance, jasmonic acid …	K09286|1.19451e-106|brp:103859615|ethylene-responsive transcription factor 4-like; K09286 EREBP-like factor (A)	--	--	--	AP2 domain	Ethylene-responsive transcription factor 4 GN=At3g15210 OS=Arabidopsis thaliana (Mouse-ear cress) PE=1 SV=1	K	Transcription	BnaC03g39000D [Brassica napus]	biological process: immune system process (GO:0002376);; biological process: metabolic process (GO:0008152);; biological process: single-organism process (GO:0044699);; molecular function: binding (GO:0005488);; biological process: biological regulation (GO:0065007);; molecular function: nucleic acid binding transcription factor activity (GO:0001071);; biological process: response to stimulus (GO…
BnaC08g15650D	AP2/ERF-ERF	10.3796	3.61691	5.59681	7.63734	13.3923	40.0195	47.9047	27.8143	66.988	58.5313	101.903	148.418	0.581598	1.71563	normal	0.000360406	2.92726	up	1.14e-05	4.07223	up	--	--	Molecular Function: sequence-specific DNA binding transcription factor activity (GO:0003700);; Cellular Component: nucleus (GO:0005634);; Biological Process: regulation of transcription, DNA-templated (GO:0006355);; Biological Process: response to heat (GO:0009408);; Biological Process: response to water deprivation (GO:0009414);; Biological Process: response to salt stress (GO:0009651);; Biologi…	--	--	--	--	AP2 domain	Dehydration-responsive element-binding protein 1F GN=T12C24.14 OS=Arabidopsis thaliana (Mouse-ear cress) PE=2 SV=1	K	Transcription	BnaC08g15650D [Brassica napus]	biological process: biological regulation (GO:0065007);; molecular function: nucleic acid binding transcription factor activity (GO:0001071);; cellular component: cell (GO:0005623);; cellular component: organelle (GO:0043226);; cellular component: cell part (GO:0044464);; biological process: response to stimulus (GO:0050896);; biological process: cellular process (GO:0009987);; biological process…
BnaC07g07130D	HSF	12.7232	14.5557	10.5191	9.85897	14.8676	31.9177	43.3847	35.8313	46.6554	59.3872	88.9004	134.446	0.82231	0.391564	normal	2.52e-08	1.33194	up	0.00100114	2.56325	up	[K]	Transcription	Molecular Function: sequence-specific DNA binding transcription factor activity (GO:0003700);; Cellular Component: nucleus (GO:0005634);; Biological Process: regulation of transcription, DNA-templated (GO:0006355);; Biological Process: toxin catabolic process (GO:0009407);; Biological Process: response to heat (GO:0009408);; Molecular Function: sequence-specific DNA binding (GO:0043565);;	K09419|0|brp:103828626|heat stress transcription factor C-1; K09419 heat shock transcription factor, other eukaryote (A)	--	[K]	Transcription	HSF-type DNA-binding	Heat stress transcription factor C-1 GN=MOB24.9 OS=Arabidopsis thaliana (Mouse-ear cress) PE=2 SV=1	K	Transcription	BnaC07g07130D [Brassica napus]	biological process: biological regulation (GO:0065007);; molecular function: nucleic acid binding transcription factor activity (GO:0001071);; cellular component: cell (GO:0005623);; cellular component: organelle (GO:0043226);; cellular component: cell part (GO:0044464);; biological process: metabolic process (GO:0008152);; biological process: cellular process (GO:0009987);; biological process: s…
BnaCnng63180D	AP2/ERF-ERF	49.8608	35.0976	34.9422	29.495	50.7165	126.17	129.795	136.919	121.264	114.537	100.519	129.236	0.83544	0.698602	normal	1.48e-18	1.70959	up	1.91e-11	1.54665	up	--	--	Biological Process: MAPK cascade (GO:0000165);; Molecular Function: DNA binding (GO:0003677);; Molecular Function: sequence-specific DNA binding transcription factor activity (GO:0003700);; Cellular Component: nucleus (GO:0005634);; Biological Process: regulation of transcription, DNA-templated (GO:0006355);; Biological Process: protein targeting to membrane (GO:0006612);; Biological Process: res…	--	--	--	--	AP2 domain	Ethylene-responsive transcription factor 11 GN=F3M18.20 OS=Arabidopsis thaliana (Mouse-ear cress) PE=2 SV=1	K	Transcription	BnaCnng63180D [Brassica napus]	biological process: metabolic process (GO:0008152);; biological process: cellular process (GO:0009987);; biological process: signaling (GO:0023052);; biological process: single-organism process (GO:0044699);; biological process: response to stimulus (GO:0050896);; biological process: biological regulation (GO:0065007);; molecular function: binding (GO:0005488);; molecular function: nucleic acid b…
BnaC06g40170D	WRKY	8.62781	4.55988	6.58346	7.75178	13.0484	41.4784	52.5078	38.7439	52.3662	47.869	44.5516	128.447	0.584328	1.67715	normal	1.86e-17	2.82276	up	0.0214599	3.47568	normal	--	--	Biological Process: MAPK cascade (GO:0000165);; Biological Process: response to molecule of bacterial origin (GO:0002237);; Biological Process: respiratory burst involved in defense response (GO:0002679);; Molecular Function: sequence-specific DNA binding transcription factor activity (GO:0003700);; Molecular Function: protein binding (GO:0005515);; Cellular Component: nucleus (GO:0005634);; Biol…	--	--	--	--	WRKY DNA -binding domain	Probable WRKY transcription factor 40 GN=WRKY40 OS=Arabidopsis thaliana (Mouse-ear cress) PE=1 SV=1	K	Transcription	WRKY40-1 transcription factor [Brassica napus]	biological process: metabolic process (GO:0008152);; biological process: cellular process (GO:0009987);; biological process: signaling (GO:0023052);; biological process: single-organism process (GO:0044699);; biological process: response to stimulus (GO:0050896);; biological process: biological regulation (GO:0065007);; biological process: immune system process (GO:0002376);; molecular function: …
BnaA10g18420D	C2C2-CO-like	3.59589	2.90308	2.50044	6.63466	8.23588	16.4934	95.7675	101.038	101.713	86.3766	100.709	123.487	0.110996	1.8625	normal	1.14e-109	5.07334	up	8.78e-46	5.13836	up	--	--	Cellular Component: intracellular (GO:0005622);; Molecular Function: zinc ion binding (GO:0008270);;	--	--	[K]	Transcription	CCT motif;; B-box zinc finger	Zinc finger protein CONSTANS-LIKE 1 GN=COL1 OS=Arabidopsis thaliana (Mouse-ear cress) PE=1 SV=1	K	Transcription	BnaA10g18420D [Brassica napus]	cellular component: cell (GO:0005623);; cellular component: cell part (GO:0044464);; molecular function: binding (GO:0005488)
BnaAnng36290D	AP2/ERF-ERF	5.38941	2.53444	3.35401	3.22138	7.88834	30.2204	39.1415	22.0245	52.2672	36.0299	77.2962	118.42	0.668435	1.95666	normal	2.98e-05	3.3914	up	0.000206988	4.45887	up	--	--	Molecular Function: sequence-specific DNA binding transcription factor activity (GO:0003700);; Cellular Component: nucleus (GO:0005634);; Biological Process: regulation of transcription, DNA-templated (GO:0006355);; Biological Process: response to heat (GO:0009408);; Biological Process: response to water deprivation (GO:0009414);; Biological Process: response to salt stress (GO:0009651);; Biologi…	--	--	--	--	AP2 domain	Dehydration-responsive element-binding protein 1F GN=T12C24.14 OS=Arabidopsis thaliana (Mouse-ear cress) PE=2 SV=1	K	Transcription	PREDICTED: dehydration-responsive element-binding protein 1F-like [Brassica rapa]	biological process: biological regulation (GO:0065007);; molecular function: nucleic acid binding transcription factor activity (GO:0001071);; cellular component: cell (GO:0005623);; cellular component: organelle (GO:0043226);; cellular component: cell part (GO:0044464);; biological process: response to stimulus (GO:0050896);; biological process: cellular process (GO:0009987);; biological process…
BnaAnng39160D	C2C2-CO-like	4.63118	2.80664	2.27099	1.49817	0.644926	1.29332	51.2876	56.6738	51.4332	75.7406	93.0751	115.104	0.103691	-1.51318	normal	2.41e-66	4.01551	up	1.76e-31	4.85992	up	--	--	Molecular Function: sequence-specific DNA binding transcription factor activity (GO:0003700);; Cellular Component: nucleus (GO:0005634);; Molecular Function: zinc ion binding (GO:0008270);; Biological Process: chloroplast organization (GO:0009658);; Biological Process: regulation of flower development (GO:0009909);; Biological Process: cellular macromolecule metabolic process (GO:0044260);; Biolo…	--	--	[K]	Transcription	CCT motif;; B-box zinc finger	Zinc finger protein CONSTANS-LIKE 2 OS=Arabidopsis thaliana (Mouse-ear cress) PE=1 SV=1	K	Transcription	BnaAnng39160D, partial [Brassica napus]	biological process: biological regulation (GO:0065007);; molecular function: nucleic acid binding transcription factor activity (GO:0001071);; cellular component: cell (GO:0005623);; cellular component: organelle (GO:0043226);; cellular component: cell part (GO:0044464);; molecular function: binding (GO:0005488);; biological process: cellular process (GO:0009987);; biological process: cellular co…
BnaA06g40090D	HB-HD-ZIP	13.2799	10.4235	10.2967	11.8768	15.9226	22.5596	31.077	36.6878	27.705	29.0028	38.5116	111.15	0.399324	0.598441	normal	1.03e-11	1.50069	up	0.160025	2.39884	normal	--	--	Cellular Component: histone acetyltransferase complex (GO:0000123);; Molecular Function: transcription regulatory region sequence-specific DNA binding (GO:0000976);; Molecular Function: sequence-specific DNA binding transcription factor activity (GO:0003700);; Biological Process: response to xenobiotic stimulus (GO:0009410);; Biological Process: photomorphogenesis (GO:0009640);; Biological Proces…	K09338|3.90903e-158|brp:103827652|homeobox-leucine zipper protein HAT2; K09338 homeobox-leucine zipper protein (A)	--	[K]	Transcription	HD-ZIP protein N terminus;; Homeobox domain;; Homeobox associated leucine zipper	Homeobox-leucine zipper protein HAT2 GN=HAT2 OS=Arabidopsis thaliana (Mouse-ear cress) PE=2 SV=2	K	Transcription	BnaA06g40090D [Brassica napus]	cellular component: cell (GO:0005623);; cellular component: membrane-enclosed lumen (GO:0031974);; cellular component: macromolecular complex (GO:0032991);; cellular component: organelle (GO:0043226);; cellular component: organelle part (GO:0044422);; cellular component: cell part (GO:0044464);; molecular function: binding (GO:0005488);; biological process: biological regulation (GO:0065007);; mo…
BnaA10g07630D	AP2/ERF-ERF	1.95497	6.38673	3.72968	5.64635	6.04554	25.8702	49.1988	35.1658	47.6973	47.3841	60.4298	108.417	0.775188	1.32341	normal	2.22e-23	3.31909	up	9.46e-05	4.11805	up	--	--	Molecular Function: DNA binding (GO:0003677);; Molecular Function: sequence-specific DNA binding transcription factor activity (GO:0003700);; Cellular Component: nucleus (GO:0005634);; Biological Process: regulation of transcription, DNA-templated (GO:0006355);; Biological Process: cold acclimation (GO:0009631);;	--	--	--	--	AP2 domain	Dehydration-responsive element-binding protein 1D GN=MSG15.7 OS=Arabidopsis thaliana (Mouse-ear cress) PE=2 SV=1	K	Transcription	DREB1-2 [Brassica juncea]	molecular function: binding (GO:0005488);; biological process: biological regulation (GO:0065007);; molecular function: nucleic acid binding transcription factor activity (GO:0001071);; cellular component: cell (GO:0005623);; cellular component: organelle (GO:0043226);; cellular component: cell part (GO:0044464);; biological process: response to stimulus (GO:0050896)
BnaC05g21480D	C2H2	21.5521	20.4125	13.3153	23.3594	28.7881	68.9701	49.8731	40.8338	63.9138	83.6245	69.2175	104.002	0.53932	1.15236	normal	9.54e-06	1.55833	up	1.72e-10	2.26541	up	--	--	Biological Process: respiratory burst involved in defense response (GO:0002679);; Molecular Function: sequence-specific DNA binding transcription factor activity (GO:0003700);; Cellular Component: nucleus (GO:0005634);; Biological Process: response to oxidative stress (GO:0006979);; Molecular Function: zinc ion binding (GO:0008270);; Biological Process: response to cold (GO:0009409);; Biological …	--	--	[R]	General function prediction only	C2H2-type zinc finger;; Zinc-finger of C2H2 type;; Zinc-finger double domain;; Zinc-finger double-stranded RNA-binding;; Zinc finger, C2H2 type	Zinc finger protein ZAT10 GN=T22C5.18 OS=Arabidopsis thaliana (Mouse-ear cress) PE=2 SV=1	R	General function prediction only	BnaC05g21480D [Brassica napus]	biological process: immune system process (GO:0002376);; biological process: metabolic process (GO:0008152);; biological process: single-organism process (GO:0044699);; biological process: biological regulation (GO:0065007);; molecular function: nucleic acid binding transcription factor activity (GO:0001071);; cellular component: cell (GO:0005623);; cellular component: organelle (GO:0043226);; ce…
BnaA08g18380D	AP2/ERF-ERF	65.4073	59.9379	55.581	42.1487	77.6504	164.952	131.689	135.86	108.857	104.828	85.3865	101.601	0.841466	0.604431	normal	4.17e-08	1.10777	up	0.00124865	0.815816	normal	--	--	Biological Process: MAPK cascade (GO:0000165);; Molecular Function: DNA binding (GO:0003677);; Molecular Function: sequence-specific DNA binding transcription factor activity (GO:0003700);; Cellular Component: nucleus (GO:0005634);; Biological Process: regulation of transcription, DNA-templated (GO:0006355);; Biological Process: protein targeting to membrane (GO:0006612);; Biological Process: res…	--	--	--	--	AP2 domain	Ethylene-responsive transcription factor 11 GN=F3M18.20 OS=Arabidopsis thaliana (Mouse-ear cress) PE=2 SV=1	K	Transcription	PREDICTED: ethylene-responsive transcription factor 11-like [Brassica rapa]	biological process: metabolic process (GO:0008152);; biological process: cellular process (GO:0009987);; biological process: signaling (GO:0023052);; biological process: single-organism process (GO:0044699);; biological process: response to stimulus (GO:0050896);; biological process: biological regulation (GO:0065007);; molecular function: binding (GO:0005488);; molecular function: nucleic acid b…
BnaA10g25850D	C2H2	1.62866	10.8452	4.62343	9.04549	5.57721	17.2769	35.0815	17.7997	35.2922	26.6775	29.0324	97.8857	0.729885	0.943652	normal	0.000439996	2.43441	up	0.0986826	3.22352	normal	--	--	Molecular Function: nucleic acid binding (GO:0003676);; Molecular Function: sequence-specific DNA binding transcription factor activity (GO:0003700);; Cellular Component: nucleus (GO:0005634);; Biological Process: regulation of transcription, DNA-templated (GO:0006355);; Molecular Function: zinc ion binding (GO:0008270);; Biological Process: response to chitin (GO:0010200);; Biological Process: p…	--	--	[R]	General function prediction only	C2H2-type zinc finger;; Zinc-finger double domain;; Zinc-finger double-stranded RNA-binding;; Zinc-finger of C2H2 type	Zinc finger protein ZAT6 GN=T19N18.70 OS=Arabidopsis thaliana (Mouse-ear cress) PE=2 SV=1	K	Transcription	BnaA10g25850D [Brassica napus]	molecular function: binding (GO:0005488);; biological process: biological regulation (GO:0065007);; molecular function: nucleic acid binding transcription factor activity (GO:0001071);; cellular component: cell (GO:0005623);; cellular component: organelle (GO:0043226);; cellular component: cell part (GO:0044464);; biological process: response to stimulus (GO:0050896)
BnaA09g27780D	C2H2	17.8958	11.7412	9.94949	15.5432	22.2959	68.4498	54.1487	44.18	67.6226	59.5628	61.5505	95.5315	0.623692	1.44939	normal	1.21e-09	2.14679	up	1.05e-06	2.50869	up	--	--	Biological Process: respiratory burst involved in defense response (GO:0002679);; Molecular Function: sequence-specific DNA binding transcription factor activity (GO:0003700);; Cellular Component: nucleus (GO:0005634);; Biological Process: response to oxidative stress (GO:0006979);; Molecular Function: zinc ion binding (GO:0008270);; Biological Process: response to cold (GO:0009409);; Biological …	--	--	[R]	General function prediction only	C2H2-type zinc finger;; Zinc-finger of C2H2 type;; Zinc-finger double-stranded RNA-binding;; Zinc finger, C2H2 type	Zinc finger protein ZAT10 GN=T22C5.18 OS=Arabidopsis thaliana (Mouse-ear cress) PE=2 SV=1	R	General function prediction only	BnaA09g27780D [Brassica napus]	biological process: immune system process (GO:0002376);; biological process: metabolic process (GO:0008152);; biological process: single-organism process (GO:0044699);; biological process: biological regulation (GO:0065007);; molecular function: nucleic acid binding transcription factor activity (GO:0001071);; cellular component: cell (GO:0005623);; cellular component: organelle (GO:0043226);; ce…
BnaC06g12130D	MYB-related	1.87293	2.8135	1.74394	15.1848	11.7684	21.1673	50.6154	68.5432	44.0877	48.3222	54.1921	89.5172	1.87e-10	2.91074	up	1.35e-18	4.78525	up	6.71e-12	4.88352	up	--	--	Molecular Function: DNA binding (GO:0003677);; Molecular Function: chromatin binding (GO:0003682);; Molecular Function: sequence-specific DNA binding transcription factor activity (GO:0003700);; Cellular Component: nucleus (GO:0005634);; Biological Process: regulation of transcription, DNA-templated (GO:0006355);; Biological Process: circadian rhythm (GO:0007623);; Biological Process: response to…	--	--	[O]	Posttranslational modification, protein turnover, chaperones	Myb-like DNA-binding domain	Protein REVEILLE 2 GN=MNJ8.4 OS=Arabidopsis thaliana (Mouse-ear cress) PE=2 SV=1	K	Transcription	BnaC06g12130D [Brassica napus]	molecular function: binding (GO:0005488);; biological process: biological regulation (GO:0065007);; molecular function: nucleic acid binding transcription factor activity (GO:0001071);; cellular component: cell (GO:0005623);; cellular component: organelle (GO:0043226);; cellular component: cell part (GO:0044464);; biological process: rhythmic process (GO:0048511);; biological process: response to…
BnaA07g08440D	AP2/ERF-ERF	30.2684	22.6602	21.7324	26.5632	50.8451	94.2996	83.6075	75.5797	66.9954	76.0238	61.6665	86.3	0.446818	1.25107	normal	2.95e-14	1.6295	up	1.19e-10	1.63679	up	--	--	Biological Process: MAPK cascade (GO:0000165);; Molecular Function: DNA binding (GO:0003677);; Molecular Function: sequence-specific DNA binding transcription factor activity (GO:0003700);; Cellular Component: nucleus (GO:0005634);; Biological Process: regulation of transcription, DNA-templated (GO:0006355);; Biological Process: protein targeting to membrane (GO:0006612);; Biological Process: res…	--	--	--	--	AP2 domain	Ethylene-responsive transcription factor 11 GN=F3M18.20 OS=Arabidopsis thaliana (Mouse-ear cress) PE=2 SV=1	K	Transcription	BnaA07g08440D [Brassica napus]	biological process: metabolic process (GO:0008152);; biological process: cellular process (GO:0009987);; biological process: signaling (GO:0023052);; biological process: single-organism process (GO:0044699);; biological process: response to stimulus (GO:0050896);; biological process: biological regulation (GO:0065007);; molecular function: binding (GO:0005488);; molecular function: nucleic acid b…
BnaAnng26550D	bZIP	54.3477	45.8798	37.9512	53.7737	51.9525	91.2409	52.5998	25.445	37.4016	102.706	107.944	81.3059	0.55564	0.525138	normal	0.638185	-0.292167	normal	1.38e-05	1.05747	up	--	--	Biological Process: response to superoxide (GO:0000303);; Molecular Function: DNA binding (GO:0003677);; Molecular Function: sequence-specific DNA binding transcription factor activity (GO:0003700);; Molecular Function: protein binding (GO:0005515);; Cellular Component: nucleus (GO:0005634);; Biological Process: cell death (GO:0008219);; Biological Process: response to water deprivation (GO:00094…	K14432|0|brp:103842661|ABSCISIC ACID-INSENSITIVE 5-like protein 6; K14432 ABA responsive element binding factor (A)	Plant hormone signal transduction (ko04075)	--	--	bZIP transcription factor;; Basic region leucine zipper	ABSCISIC ACID-INSENSITIVE 5-like protein 6 OS=Arabidopsis thaliana (Mouse-ear cress) PE=1 SV=1	K	Transcription	BnaAnng26550D [Brassica napus]	biological process: response to stimulus (GO:0050896);; molecular function: binding (GO:0005488);; biological process: biological regulation (GO:0065007);; molecular function: nucleic acid binding transcription factor activity (GO:0001071);; cellular component: cell (GO:0005623);; cellular component: organelle (GO:0043226);; cellular component: cell part (GO:0044464);; biological process: cellula…
BnaA08g30930D	AP2/ERF-ERF	0	0	0	3.31452	4.25378	10.3481	38.9605	47.6206	36.5109	56.9427	56.5789	81.1466	0.00108619	Inf	up	6.62e-68	Inf	up	7.68e-40	Inf	up	--	--	Biological Process: transcription, DNA-templated (GO:0006351);;	K09286|6.02283e-85|brp:103834868|dehydration-responsive element-binding protein 1B-like; K09286 EREBP-like factor (A)	--	--	--	AP2 domain	Dehydration-responsive element-binding protein 1B GN=M7J2.140 OS=Arabidopsis thaliana (Mouse-ear cress) PE=2 SV=2	K	Transcription	BnaA08g30930D [Brassica napus]	biological process: metabolic process (GO:0008152);; biological process: cellular process (GO:0009987)
BnaA07g35260D	WRKY	2.59301	3.00675	2.1879	3.69271	7.17714	21.0821	32.7536	31.0016	32.567	33.7717	36.8102	81.0059	0.516411	2.04187	normal	1.65e-48	3.61291	up	0.000361016	4.27188	up	--	--	Biological Process: MAPK cascade (GO:0000165);; Biological Process: response to molecule of bacterial origin (GO:0002237);; Biological Process: respiratory burst involved in defense response (GO:0002679);; Molecular Function: sequence-specific DNA binding transcription factor activity (GO:0003700);; Molecular Function: protein binding (GO:0005515);; Cellular Component: nucleus (GO:0005634);; Biol…	--	--	--	--	WRKY DNA -binding domain	Probable WRKY transcription factor 40 GN=WRKY40 OS=Arabidopsis thaliana (Mouse-ear cress) PE=1 SV=1	K	Transcription	PREDICTED: probable WRKY transcription factor 40 [Brassica rapa]	biological process: metabolic process (GO:0008152);; biological process: cellular process (GO:0009987);; biological process: signaling (GO:0023052);; biological process: single-organism process (GO:0044699);; biological process: response to stimulus (GO:0050896);; biological process: biological regulation (GO:0065007);; biological process: immune system process (GO:0002376);; molecular function: …
BnaC09g41980D	C2C2-CO-like	1.68916	1.06958	0.949618	1.77626	1.33992	4.8163	47.859	55.1728	47.3451	61.4284	79.9522	80.1064	0.673319	1.15071	normal	3.96e-97	5.36398	up	1.24e-81	5.93266	up	--	--	Cellular Component: intracellular (GO:0005622);; Molecular Function: zinc ion binding (GO:0008270);;	--	--	[K]	Transcription	CCT motif;; B-box zinc finger	Zinc finger protein CONSTANS-LIKE 1 GN=COL1 OS=Arabidopsis thaliana (Mouse-ear cress) PE=1 SV=1	K	Transcription	BnaC09g41980D [Brassica napus]	cellular component: cell (GO:0005623);; cellular component: cell part (GO:0044464);; molecular function: binding (GO:0005488)
BnaC03g21360D	WRKY	2.82171	3.46527	2.39513	3.33233	5.88688	10.7919	33.8846	34.1414	33.2636	32.5534	32.361	79.3386	0.450625	1.20215	normal	7.17e-61	3.52839	up	0.00175159	4.03316	up	--	--	Biological Process: MAPK cascade (GO:0000165);; Biological Process: respiratory burst involved in defense response (GO:0002679);; Molecular Function: sequence-specific DNA binding transcription factor activity (GO:0003700);; Molecular Function: protein binding (GO:0005515);; Cellular Component: nucleus (GO:0005634);; Biological Process: regulation of transcription, DNA-templated (GO:0006355);; Bi…	K13424|0|brp:103857785|probable WRKY transcription factor 33; K13424 WRKY transcription factor 33 (A)	Plant-pathogen interaction (ko04626)	--	--	WRKY DNA -binding domain	Probable WRKY transcription factor 33 GN=WRKY33 OS=Arabidopsis thaliana (Mouse-ear cress) PE=1 SV=2	K	Transcription	WRKY33-1 transcription factor [Brassica napus]	biological process: metabolic process (GO:0008152);; biological process: cellular process (GO:0009987);; biological process: signaling (GO:0023052);; biological process: single-organism process (GO:0044699);; biological process: response to stimulus (GO:0050896);; biological process: biological regulation (GO:0065007);; biological process: immune system process (GO:0002376);; molecular function: …
BnaC09g05650D	MYB	15.3008	20.03	12.9006	11.6382	15.9482	29.7844	30.0651	23.3751	28.9821	39.9763	47.9432	79.2861	0.899078	0.323395	normal	0.00213621	0.789432	normal	0.00333769	1.90963	up	[KAD]	Transcription;; RNA processing and modification;; Cell cycle control, cell division, chromosome partitioning	Molecular Function: DNA binding (GO:0003677);; Molecular Function: chromatin binding (GO:0003682);; Molecular Function: sequence-specific DNA binding transcription factor activity (GO:0003700);; Cellular Component: nucleus (GO:0005634);; Biological Process: regulation of transcription, DNA-templated (GO:0006355);; Biological Process: response to water deprivation (GO:0009414);; Biological Process…	K09422|0|brp:103837414|myb-related protein 306-like; K09422 myb proto-oncogene protein, plant (A)	--	[K]	Transcription	Myb-like DNA-binding domain;; Myb-like DNA-binding domain	Myb-related protein 306 OS=Antirrhinum majus (Garden snapdragon) PE=2 SV=1	K	Transcription	BnaC09g05650D [Brassica napus]	molecular function: binding (GO:0005488);; biological process: biological regulation (GO:0065007);; molecular function: nucleic acid binding transcription factor activity (GO:0001071);; cellular component: cell (GO:0005623);; cellular component: organelle (GO:0043226);; cellular component: cell part (GO:0044464);; biological process: response to stimulus (GO:0050896)
BnaC09g28190D	AP2/ERF-ERF	0.191236	7.92493	2.50319	2.13584	2.58495	18.3021	32.346	28.4391	41.3092	12.1649	30.1738	72.5846	0.895474	1.11924	normal	2.21e-15	3.30505	up	0.0942921	3.46674	normal	--	--	Molecular Function: DNA binding (GO:0003677);; Molecular Function: sequence-specific DNA binding transcription factor activity (GO:0003700);; Cellular Component: nucleus (GO:0005634);; Biological Process: regulation of transcription, DNA-templated (GO:0006355);; Biological Process: cold acclimation (GO:0009631);;	--	--	--	--	AP2 domain	Dehydration-responsive element-binding protein 1D GN=MSG15.7 OS=Arabidopsis thaliana (Mouse-ear cress) PE=2 SV=1	K	Transcription	BnaC09g28190D [Brassica napus]	molecular function: binding (GO:0005488);; biological process: biological regulation (GO:0065007);; molecular function: nucleic acid binding transcription factor activity (GO:0001071);; cellular component: cell (GO:0005623);; cellular component: organelle (GO:0043226);; cellular component: cell part (GO:0044464);; biological process: response to stimulus (GO:0050896)
BnaC09g20350D	NF-YB	35.5097	27.5842	30.0838	53.529	52.9149	68.3729	60.5585	40.6523	40.0903	93.2763	93.1594	70.4349	0.00275535	0.940443	normal	0.000185	0.796575	normal	6.32e-12	1.58205	up	[B]	Chromatin structure and dynamics	Molecular Function: sequence-specific DNA binding transcription factor activity (GO:0003700);; Cellular Component: nucleus (GO:0005634);; Biological Process: abscisic acid-activated signaling pathway (GO:0009738);; Molecular Function: activating transcription factor binding (GO:0033613);; Molecular Function: sequence-specific DNA binding (GO:0043565);; Biological Process: positive regulation of t…	--	--	[K]	Transcription	Histone-like transcription factor (CBF/NF-Y) and archaeal histone;; Core histone H2A/H2B/H3/H4	Nuclear transcription factor Y subunit B-6 GN=MNJ7.26 OS=Arabidopsis thaliana (Mouse-ear cress) PE=1 SV=2	B	Chromatin structure and dynamics	BnaC09g20350D [Brassica napus]	biological process: biological regulation (GO:0065007);; molecular function: nucleic acid binding transcription factor activity (GO:0001071);; cellular component: cell (GO:0005623);; cellular component: organelle (GO:0043226);; cellular component: cell part (GO:0044464);; biological process: cellular process (GO:0009987);; biological process: signaling (GO:0023052);; biological process: single-or…
BnaC03g04580D	HB-KNOX	21.7286	28.0396	30.4517	59.1755	49.243	73.0403	70.0793	43.9527	75.9683	65.7116	76.7324	69.6413	6.14e-06	1.18953	up	0.00243114	1.29217	up	9.41e-10	1.41711	up	--	--	Molecular Function: sequence-specific DNA binding transcription factor activity (GO:0003700);; Cellular Component: nucleus (GO:0005634);; Cellular Component: cytosol (GO:0005829);; Biological Process: regulation of transcription, DNA-templated (GO:0006355);; Biological Process: response to light stimulus (GO:0009416);; Molecular Function: sequence-specific DNA binding (GO:0043565);; Biological Pr…	--	--	[K]	Transcription	KNOX2 domain;; KNOX1 domain;; Homeobox KN domain;; Homeobox domain	Homeobox protein knotted-1-like 4 GN=KNAT4 OS=Arabidopsis thaliana (Mouse-ear cress) PE=1 SV=3	K	Transcription	BnaC03g04580D [Brassica napus]	biological process: biological regulation (GO:0065007);; molecular function: nucleic acid binding transcription factor activity (GO:0001071);; cellular component: cell (GO:0005623);; cellular component: organelle (GO:0043226);; cellular component: cell part (GO:0044464);; biological process: response to stimulus (GO:0050896);; molecular function: binding (GO:0005488);; biological process: develop…
BnaC01g02070D	BES1	33.723	23.5321	31.7786	46.5685	52.6355	49.5348	37.1284	25.6644	25.5364	54.7148	54.998	64.9356	0.00880331	0.77367	normal	0.968876	0.0353161	normal	2.89e-05	1.03126	up	--	--	Biological Process: regulation of transcription, DNA-templated (GO:0006355);;	K14503|1.46113e-157|brp:103865897|BES1/BZR1 homolog protein 2; K14503 brassinosteroid resistant 1/2 (A)	Plant hormone signal transduction (ko04075)	--	--	Plant protein of unknown function (DUF822)	BES1/BZR1 homolog protein 2 GN=BEH2 OS=Arabidopsis thaliana (Mouse-ear cress) PE=1 SV=1	K	Transcription	BnaC01g02070D [Brassica napus]	biological process: biological regulation (GO:0065007)
BnaC07g46250D	BES1	30.6181	23.7292	36.8158	46.9182	47.9697	51.7028	52.1128	35.7174	32.5791	61.0581	63.7676	64.7572	0.0104284	0.751529	normal	0.373554	0.398177	normal	6.45e-06	1.08646	up	--	--	Biological Process: regulation of transcription, DNA-templated (GO:0006355);;	K14503|3.67097e-141|crb:CARUB_v10005257mg|hypothetical protein; K14503 brassinosteroid resistant 1/2 (A)	Plant hormone signal transduction (ko04075)	--	--	Plant protein of unknown function (DUF822)	BES1/BZR1 homolog protein 2 GN=BEH2 OS=Arabidopsis thaliana (Mouse-ear cress) PE=1 SV=1	K	Transcription	BnaC07g46250D [Brassica napus]	biological process: biological regulation (GO:0065007)
BnaA07g11930D	MYB	26.9457	21.1074	21.19	16.8891	26.1055	47.4198	55.988	54.7354	50.4133	31.8521	29.8142	61.9788	0.851457	0.422747	normal	1.12e-09	1.25339	up	0.248108	0.879343	normal	[KAD]	Transcription;; RNA processing and modification;; Cell cycle control, cell division, chromosome partitioning	Molecular Function: DNA binding (GO:0003677);; Molecular Function: sequence-specific DNA binding transcription factor activity (GO:0003700);; Cellular Component: nucleus (GO:0005634);; Biological Process: regulation of transcription, DNA-templated (GO:0006355);; Biological Process: response to water deprivation (GO:0009414);; Biological Process: response to salt stress (GO:0009651);; Biological P…	K09422|4.61419e-158|brp:103829517|transcription factor MYB44; K09422 myb proto-oncogene protein, plant (A)	--	[K]	Transcription	Myb-like DNA-binding domain;; Myb-like DNA-binding domain	Transcription factor MYB44 GN=K8K14.2 OS=Arabidopsis thaliana (Mouse-ear cress) PE=2 SV=1	K	Transcription	BnaA07g11930D [Brassica napus]	molecular function: binding (GO:0005488);; biological process: biological regulation (GO:0065007);; molecular function: nucleic acid binding transcription factor activity (GO:0001071);; cellular component: cell (GO:0005623);; cellular component: organelle (GO:0043226);; cellular component: cell part (GO:0044464);; biological process: response to stimulus (GO:0050896);; biological process: multi-o…
BnaCnng67070D	AP2/ERF-ERF	30.3076	19.646	21.8616	28.0981	37.9237	74.0174	63.6101	83.2075	50.5331	43.035	36.6948	59.8495	0.550359	0.988822	normal	1.4e-07	1.64419	up	0.00318356	1.19595	up	--	--	Biological Process: MAPK cascade (GO:0000165);; Molecular Function: DNA binding (GO:0003677);; Molecular Function: sequence-specific DNA binding transcription factor activity (GO:0003700);; Cellular Component: nucleus (GO:0005634);; Biological Process: regulation of transcription, DNA-templated (GO:0006355);; Biological Process: protein targeting to membrane (GO:0006612);; Biological Process: res…	--	--	--	--	AP2 domain	Ethylene-responsive transcription factor 11 GN=F3M18.20 OS=Arabidopsis thaliana (Mouse-ear cress) PE=2 SV=1	K	Transcription	BnaCnng67070D [Brassica napus]	biological process: metabolic process (GO:0008152);; biological process: cellular process (GO:0009987);; biological process: signaling (GO:0023052);; biological process: single-organism process (GO:0044699);; biological process: response to stimulus (GO:0050896);; biological process: biological regulation (GO:0065007);; molecular function: binding (GO:0005488);; molecular function: nucleic acid b…
BnaC07g20160D	HB-HD-ZIP	10.2624	9.68281	8.57111	12.6934	15.3725	18.8423	30.7	34.0056	25.4323	24.2144	28.8891	58.9239	0.0121227	0.79574	normal	7.84e-12	1.80182	up	0.0322011	2.39405	normal	--	--	Cellular Component: histone acetyltransferase complex (GO:0000123);; Molecular Function: transcription regulatory region sequence-specific DNA binding (GO:0000976);; Molecular Function: sequence-specific DNA binding transcription factor activity (GO:0003700);; Biological Process: response to xenobiotic stimulus (GO:0009410);; Biological Process: photomorphogenesis (GO:0009640);; Biological Proces…	K09338|2.98172e-151|brp:103827652|homeobox-leucine zipper protein HAT2; K09338 homeobox-leucine zipper protein (A)	--	[K]	Transcription	HD-ZIP protein N terminus;; Homeobox domain;; Homeobox associated leucine zipper	Homeobox-leucine zipper protein HAT2 GN=HAT2 OS=Arabidopsis thaliana (Mouse-ear cress) PE=2 SV=2	K	Transcription	BnaC07g20160D [Brassica napus]	cellular component: cell (GO:0005623);; cellular component: membrane-enclosed lumen (GO:0031974);; cellular component: macromolecular complex (GO:0032991);; cellular component: organelle (GO:0043226);; cellular component: organelle part (GO:0044422);; cellular component: cell part (GO:0044464);; molecular function: binding (GO:0005488);; biological process: biological regulation (GO:0065007);; mo…
BnaA02g33910D	NAC	19.062	20.6655	19.7785	32.2045	22.1518	39.3548	39.8098	28.0893	40.2268	57.7576	68.844	58.4076	0.155981	0.692375	normal	0.000870799	0.865736	normal	8.96e-13	1.65463	up	--	--	Biological Process: response to hypoxia (GO:0001666);; Molecular Function: DNA binding (GO:0003677);; Molecular Function: sequence-specific DNA binding transcription factor activity (GO:0003700);; Cellular Component: nucleus (GO:0005634);; Biological Process: regulation of transcription, DNA-templated (GO:0006355);; Biological Process: multicellular organismal development (GO:0007275);; Biologica…	--	--	--	--	No apical meristem (NAM) protein	NAC domain-containing protein 102 GN=NAC102 OS=Arabidopsis thaliana (Mouse-ear cress) PE=1 SV=1	K	Transcription	NAC-domain protein 5-1 [Brassica napus]	biological process: response to stimulus (GO:0050896);; molecular function: binding (GO:0005488);; biological process: biological regulation (GO:0065007);; molecular function: nucleic acid binding transcription factor activity (GO:0001071);; cellular component: cell (GO:0005623);; cellular component: organelle (GO:0043226);; cellular component: cell part (GO:0044464);; biological process: multice…
BnaA05g20490D	C2H2	10.0046	16.9089	12.4647	6.72402	16.8256	44.0156	35.2573	20.3006	31.3878	34.0716	29.0972	57.4407	0.849174	0.803247	normal	0.00644867	1.21068	up	0.0122038	1.66851	normal	--	--	Biological Process: respiratory burst involved in defense response (GO:0002679);; Molecular Function: sequence-specific DNA binding transcription factor activity (GO:0003700);; Cellular Component: nucleus (GO:0005634);; Molecular Function: zinc ion binding (GO:0008270);; Biological Process: response to water deprivation (GO:0009414);; Biological Process: response to wounding (GO:0009611);; Biolog…	--	--	[R]	General function prediction only	C2H2-type zinc finger	Zinc finger protein AZF2 OS=Arabidopsis thaliana (Mouse-ear cress) PE=2 SV=1	R	General function prediction only	BnaA05g20490D [Brassica napus]	biological process: immune system process (GO:0002376);; biological process: metabolic process (GO:0008152);; biological process: single-organism process (GO:0044699);; biological process: biological regulation (GO:0065007);; molecular function: nucleic acid binding transcription factor activity (GO:0001071);; cellular component: cell (GO:0005623);; cellular component: organelle (GO:0043226);; ce…
BnaC02g26030D	WRKY	3.53061	2.6879	4.50058	4.96874	9.2942	18.4771	36.918	28.6973	35.6209	30.0248	27.262	56.9555	0.316945	1.86623	normal	1.12e-37	3.23022	up	7.49e-07	3.35102	up	--	--	Biological Process: MAPK cascade (GO:0000165);; Biological Process: response to molecule of bacterial origin (GO:0002237);; Biological Process: respiratory burst involved in defense response (GO:0002679);; Molecular Function: sequence-specific DNA binding transcription factor activity (GO:0003700);; Molecular Function: protein binding (GO:0005515);; Cellular Component: nucleus (GO:0005634);; Biol…	--	--	--	--	WRKY DNA -binding domain	Probable WRKY transcription factor 40 GN=WRKY40 OS=Arabidopsis thaliana (Mouse-ear cress) PE=1 SV=1	K	Transcription	BnaC02g26030D [Brassica napus]	biological process: metabolic process (GO:0008152);; biological process: cellular process (GO:0009987);; biological process: signaling (GO:0023052);; biological process: single-organism process (GO:0044699);; biological process: response to stimulus (GO:0050896);; biological process: biological regulation (GO:0065007);; biological process: immune system process (GO:0002376);; molecular function: …
BnaC02g42720D	NAC	16.6322	17.4654	15.1153	25.8561	20.7057	30.4354	36.2459	28.6411	35.9072	45.7052	57.0865	53.4236	0.0382055	0.676935	normal	1.29e-06	1.05191	up	3.77e-13	1.68243	up	--	--	Biological Process: response to hypoxia (GO:0001666);; Molecular Function: DNA binding (GO:0003677);; Molecular Function: sequence-specific DNA binding transcription factor activity (GO:0003700);; Cellular Component: nucleus (GO:0005634);; Biological Process: regulation of transcription, DNA-templated (GO:0006355);; Biological Process: multicellular organismal development (GO:0007275);; Biologica…	--	--	--	--	No apical meristem (NAM) protein	NAC domain-containing protein 102 GN=NAC102 OS=Arabidopsis thaliana (Mouse-ear cress) PE=1 SV=1	K	Transcription	BnaC02g42720D [Brassica napus]	biological process: response to stimulus (GO:0050896);; molecular function: binding (GO:0005488);; biological process: biological regulation (GO:0065007);; molecular function: nucleic acid binding transcription factor activity (GO:0001071);; cellular component: cell (GO:0005623);; cellular component: organelle (GO:0043226);; cellular component: cell part (GO:0044464);; biological process: multice…
BnaA02g06790D	C2H2	0.744207	0.792311	1.34364	8.94652	3.54312	17.2462	36.7366	33.94	32.7713	13.2845	25.4965	52.4433	0.0761043	3.49574	normal	1.35e-35	5.26666	up	0.00453971	5.09406	up	--	--	Molecular Function: nucleic acid binding (GO:0003676);; Molecular Function: sequence-specific DNA binding transcription factor activity (GO:0003700);; Cellular Component: nucleus (GO:0005634);; Biological Process: regulation of transcription, DNA-templated (GO:0006355);; Biological Process: response to oxidative stress (GO:0006979);; Molecular Function: zinc ion binding (GO:0008270);; Biological …	--	--	[R]	General function prediction only	C2H2-type zinc finger;; Zinc finger, C2H2 type	Zinc finger protein ZAT12 GN=MMN10.11 OS=Arabidopsis thaliana (Mouse-ear cress) PE=2 SV=1	K	Transcription	BnaA02g06790D [Brassica napus]	molecular function: binding (GO:0005488);; biological process: biological regulation (GO:0065007);; molecular function: nucleic acid binding transcription factor activity (GO:0001071);; cellular component: cell (GO:0005623);; cellular component: organelle (GO:0043226);; cellular component: cell part (GO:0044464);; biological process: response to stimulus (GO:0050896);; biological process: multi-o…
BnaA01g01040D	BES1	27.4953	19.9888	33.1858	44.9577	47.7768	43.0547	34.6143	29.2868	23.0437	54.4909	50.9998	52.1869	0.00674962	0.78777	normal	0.777623	0.136753	normal	4.72e-05	1.00174	up	--	--	Biological Process: regulation of transcription, DNA-templated (GO:0006355);;	K14503|1.47434e-159|brp:103865897|BES1/BZR1 homolog protein 2; K14503 brassinosteroid resistant 1/2 (A)	Plant hormone signal transduction (ko04075)	--	--	Plant protein of unknown function (DUF822)	BES1/BZR1 homolog protein 2 GN=BEH2 OS=Arabidopsis thaliana (Mouse-ear cress) PE=1 SV=1	K	Transcription	PREDICTED: BES1/BZR1 homolog protein 2 [Brassica rapa]	biological process: biological regulation (GO:0065007)
BnaC03g69420D	AP2/ERF-ERF	26.745	16.2434	20.7996	24.7791	31.9288	69.7828	58.8588	52.7062	51.7728	44.8363	56.1379	51.5845	0.492927	1.06993	normal	1.3e-07	1.4307	up	9.19e-06	1.3394	up	--	--	Biological Process: respiratory burst involved in defense response (GO:0002679);; Molecular Function: DNA binding (GO:0003677);; Molecular Function: sequence-specific DNA binding transcription factor activity (GO:0003700);; Molecular Function: protein binding (GO:0005515);; Biological Process: response to abscisic acid (GO:0009737);; Biological Process: induced systemic resistance, jasmonic acid …	--	--	--	--	AP2 domain	Ethylene-responsive transcription factor 4 GN=At3g15210 OS=Arabidopsis thaliana (Mouse-ear cress) PE=1 SV=1	K	Transcription	BnaC03g69420D [Brassica napus]	biological process: immune system process (GO:0002376);; biological process: metabolic process (GO:0008152);; biological process: single-organism process (GO:0044699);; molecular function: binding (GO:0005488);; biological process: biological regulation (GO:0065007);; molecular function: nucleic acid binding transcription factor activity (GO:0001071);; biological process: response to stimulus (GO…
BnaC03g76640D	bHLH	21.1541	21.6792	28.0121	44.407	51.2275	22.2178	52.9138	53.1173	51.2912	42.3418	42.3406	50.1955	0.460601	0.739177	normal	4.1e-08	1.10832	up	0.000390483	0.881218	normal	--	--	Molecular Function: DNA binding (GO:0003677);; Molecular Function: sequence-specific DNA binding transcription factor activity (GO:0003700);; Cellular Component: nucleus (GO:0005634);; Biological Process: regulation of transcription, DNA-templated (GO:0006355);; Biological Process: gibberellic acid mediated signaling pathway (GO:0009740);; Biological Process: seed dormancy process (GO:0010162);; …	--	--	--	--	Helix-loop-helix DNA-binding domain	Transcription factor BEE 2 GN=AP22.3 OS=Arabidopsis thaliana (Mouse-ear cress) PE=2 SV=1	K	Transcription	BnaC03g76640D [Brassica napus]	molecular function: binding (GO:0005488);; biological process: biological regulation (GO:0065007);; molecular function: nucleic acid binding transcription factor activity (GO:0001071);; cellular component: cell (GO:0005623);; cellular component: organelle (GO:0043226);; cellular component: cell part (GO:0044464);; biological process: cellular process (GO:0009987);; biological process: signaling (…
BnaA06g21090D	NAC	1.5924	0.971108	1.06376	2.39689	1.85987	9.49686	21.5537	26.6089	18.8511	21.4424	26.8574	48.9745	0.599676	1.95842	normal	2.46e-32	4.25541	up	2.9e-06	4.78836	up	--	--	Biological Process: respiratory burst involved in defense response (GO:0002679);; Molecular Function: sequence-specific DNA binding transcription factor activity (GO:0003700);; Molecular Function: transcription coactivator activity (GO:0003713);; Molecular Function: protein binding (GO:0005515);; Cellular Component: nucleus (GO:0005634);; Cellular Component: plasma membrane (GO:0005886);; Biologi…	--	--	--	--	No apical meristem (NAM) protein	NAC domain-containing protein 86 {ECO:0000312|EMBL:AED92405.1} OS=Arabidopsis thaliana (Mouse-ear cress) PE=2 SV=1	S	Function unknown	PREDICTED: NAC transcription factor 29-like [Brassica rapa]	biological process: immune system process (GO:0002376);; biological process: metabolic process (GO:0008152);; biological process: single-organism process (GO:0044699);; biological process: biological regulation (GO:0065007);; molecular function: nucleic acid binding transcription factor activity (GO:0001071);; molecular function: protein binding transcription factor activity (GO:0000988);; molecu…
BnaA09g06090D	MYB	11.3933	13.8605	9.8109	4.2292	8.01369	17.2325	16.5114	12.2438	12.4308	23.7975	29.506	45.945	0.95459	-0.203874	normal	0.736847	0.140665	normal	0.00886198	1.53349	up	[KAD]	Transcription;; RNA processing and modification;; Cell cycle control, cell division, chromosome partitioning	Molecular Function: DNA binding (GO:0003677);; Molecular Function: chromatin binding (GO:0003682);; Molecular Function: sequence-specific DNA binding transcription factor activity (GO:0003700);; Cellular Component: nucleus (GO:0005634);; Biological Process: regulation of transcription, DNA-templated (GO:0006355);; Biological Process: response to water deprivation (GO:0009414);; Biological Process…	K09422|2.70715e-145|brp:103837414|myb-related protein 306-like; K09422 myb proto-oncogene protein, plant (A)	--	[K]	Transcription	Myb-like DNA-binding domain;; Myb-like DNA-binding domain	Myb-related protein 306 OS=Antirrhinum majus (Garden snapdragon) PE=2 SV=1	K	Transcription	BnaA09g06090D [Brassica napus]	molecular function: binding (GO:0005488);; biological process: biological regulation (GO:0065007);; molecular function: nucleic acid binding transcription factor activity (GO:0001071);; cellular component: cell (GO:0005623);; cellular component: organelle (GO:0043226);; cellular component: cell part (GO:0044464);; biological process: response to stimulus (GO:0050896)
BnaC04g06800D	WRKY	0.261023	0.417595	0.33127	0.857686	0.910891	1.87213	10.4554	9.29194	14.0445	10.9885	11.9164	45.8551	0.0752417	2.17192	normal	6.19e-33	5.37877	up	0.00601466	6.28964	up	--	--	Biological Process: MAPK cascade (GO:0000165);; Biological Process: respiratory burst involved in defense response (GO:0002679);; Molecular Function: sequence-specific DNA binding transcription factor activity (GO:0003700);; Molecular Function: protein binding (GO:0005515);; Cellular Component: nucleus (GO:0005634);; Biological Process: regulation of transcription, DNA-templated (GO:0006355);; Bi…	K13424|0|brp:103867101|probable WRKY transcription factor 33; K13424 WRKY transcription factor 33 (A)	Plant-pathogen interaction (ko04626)	--	--	WRKY DNA -binding domain	Probable WRKY transcription factor 33 GN=WRKY33 OS=Arabidopsis thaliana (Mouse-ear cress) PE=1 SV=2	K	Transcription	BnaC04g06800D [Brassica napus]	biological process: metabolic process (GO:0008152);; biological process: cellular process (GO:0009987);; biological process: signaling (GO:0023052);; biological process: single-organism process (GO:0044699);; biological process: response to stimulus (GO:0050896);; biological process: biological regulation (GO:0065007);; biological process: immune system process (GO:0002376);; molecular function: …
BnaA03g17820D	WRKY	2.61967	2.57084	3.27857	2.24666	4.21078	10.0503	21.9592	22.6232	18.9593	19.9307	16.5927	45.2733	0.736259	0.963173	normal	7.06e-40	2.89986	up	0.0110122	3.25397	normal	--	--	Biological Process: MAPK cascade (GO:0000165);; Biological Process: respiratory burst involved in defense response (GO:0002679);; Molecular Function: sequence-specific DNA binding transcription factor activity (GO:0003700);; Molecular Function: protein binding (GO:0005515);; Cellular Component: nucleus (GO:0005634);; Biological Process: regulation of transcription, DNA-templated (GO:0006355);; Bi…	K13424|0|brp:103857785|probable WRKY transcription factor 33; K13424 WRKY transcription factor 33 (A)	Plant-pathogen interaction (ko04626)	--	--	WRKY DNA -binding domain	Probable WRKY transcription factor 33 GN=WRKY33 OS=Arabidopsis thaliana (Mouse-ear cress) PE=1 SV=2	K	Transcription	BnaA03g17820D [Brassica napus]	biological process: metabolic process (GO:0008152);; biological process: cellular process (GO:0009987);; biological process: signaling (GO:0023052);; biological process: single-organism process (GO:0044699);; biological process: response to stimulus (GO:0050896);; biological process: biological regulation (GO:0065007);; biological process: immune system process (GO:0002376);; molecular function: …
BnaA02g13920D	C2C2-CO-like	34.0737	33.4472	39.7448	76.6571	89.9849	78.3059	74.2036	50.5641	73.0712	60.3056	61.2243	44.2076	8.25e-07	1.23647	up	0.00301489	0.852325	normal	0.0221448	0.612811	normal	--	--	Biological Process: MAPK cascade (GO:0000165);; Molecular Function: sequence-specific DNA binding transcription factor activity (GO:0003700);; Cellular Component: nucleus (GO:0005634);; Biological Process: protein targeting to membrane (GO:0006612);; Molecular Function: zinc ion binding (GO:0008270);; Biological Process: response to bacterium (GO:0009617);; Biological Process: systemic acquired r…	--	--	[K]	Transcription	CCT motif;; B-box zinc finger	Zinc finger protein CONSTANS-LIKE 6 GN=COL6 OS=Arabidopsis thaliana (Mouse-ear cress) PE=2 SV=2	K	Transcription	BnaA02g13920D [Brassica napus]	biological process: metabolic process (GO:0008152);; biological process: cellular process (GO:0009987);; biological process: signaling (GO:0023052);; biological process: single-organism process (GO:0044699);; biological process: response to stimulus (GO:0050896);; biological process: biological regulation (GO:0065007);; molecular function: nucleic acid binding transcription factor activity (GO:00…
BnaA03g02640D	NAC	5.142	4.50653	5.52202	5.36159	3.29797	9.92971	15.6326	12.0689	17.4847	6.43439	12.3624	44.1486	0.911518	0.317269	normal	6.95e-08	1.59962	up	0.388656	2.08282	normal	--	--	Biological Process: response to hypoxia (GO:0001666);; Molecular Function: DNA binding (GO:0003677);; Molecular Function: sequence-specific DNA binding transcription factor activity (GO:0003700);; Cellular Component: nucleus (GO:0005634);; Biological Process: regulation of transcription, DNA-templated (GO:0006355);; Biological Process: multicellular organismal development (GO:0007275);; Biologica…	--	--	--	--	No apical meristem (NAM) protein	Protein ATAF2 GN=T2K12.140 OS=Arabidopsis thaliana (Mouse-ear cress) PE=1 SV=1	K	Transcription	BnaA03g02640D [Brassica napus]	biological process: response to stimulus (GO:0050896);; molecular function: binding (GO:0005488);; biological process: biological regulation (GO:0065007);; molecular function: nucleic acid binding transcription factor activity (GO:0001071);; cellular component: cell (GO:0005623);; cellular component: organelle (GO:0043226);; cellular component: cell part (GO:0044464);; biological process: multice…
BnaC08g48630D	MYB	26.4093	19.3688	27.0787	27.7002	28.6484	56.0992	53.892	70.3842	50.3128	37.9826	32.642	43.452	0.524489	0.692477	normal	2.31e-06	1.30558	up	0.0104828	0.690082	normal	[KAD]	Transcription;; RNA processing and modification;; Cell cycle control, cell division, chromosome partitioning	Molecular Function: DNA binding (GO:0003677);; Molecular Function: chromatin binding (GO:0003682);; Molecular Function: sequence-specific DNA binding transcription factor activity (GO:0003700);; Molecular Function: protein binding (GO:0005515);; Cellular Component: nucleus (GO:0005634);; Biological Process: regulation of transcription, DNA-templated (GO:0006355);; Biological Process: response to …	K09422|2.41299e-164|brp:103840922|transcription factor MYB44-like; K09422 myb proto-oncogene protein, plant (A)	--	[K]	Transcription	Myb-like DNA-binding domain;; Myb-like DNA-binding domain	Transcription factor MYB44 GN=K8K14.2 OS=Arabidopsis thaliana (Mouse-ear cress) PE=2 SV=1	K	Transcription	BnaC08g48630D [Brassica napus]	molecular function: binding (GO:0005488);; biological process: biological regulation (GO:0065007);; molecular function: nucleic acid binding transcription factor activity (GO:0001071);; cellular component: cell (GO:0005623);; cellular component: organelle (GO:0043226);; cellular component: cell part (GO:0044464);; biological process: response to stimulus (GO:0050896);; biological process: multice…
BnaA07g05580D	HSF	3.04224	3.41013	3.07241	4.50047	8.99795	8.56258	17.0954	10.6702	19.957	26.4213	41.3129	42.9795	0.023182	1.53364	normal	2.66e-09	2.71846	up	2.8e-12	3.9061	up	[K]	Transcription	Molecular Function: sequence-specific DNA binding transcription factor activity (GO:0003700);; Cellular Component: nucleus (GO:0005634);; Biological Process: regulation of transcription, DNA-templated (GO:0006355);; Biological Process: toxin catabolic process (GO:0009407);; Biological Process: response to heat (GO:0009408);; Molecular Function: sequence-specific DNA binding (GO:0043565);;	K09419|0|brp:103828626|heat stress transcription factor C-1; K09419 heat shock transcription factor, other eukaryote (A)	--	[K]	Transcription	HSF-type DNA-binding	Heat stress transcription factor C-1 GN=MOB24.9 OS=Arabidopsis thaliana (Mouse-ear cress) PE=2 SV=1	K	Transcription	BnaA07g05580D [Brassica napus]	biological process: biological regulation (GO:0065007);; molecular function: nucleic acid binding transcription factor activity (GO:0001071);; cellular component: cell (GO:0005623);; cellular component: organelle (GO:0043226);; cellular component: cell part (GO:0044464);; biological process: metabolic process (GO:0008152);; biological process: cellular process (GO:0009987);; biological process: s…
BnaA03g03190D	HB-KNOX	11.4469	16.8751	19.3486	34.9941	33.6493	39.9071	37.2636	27.7647	38.4171	36.5068	41.2333	41.2546	2.61e-06	1.18346	up	4.9e-05	1.13981	up	1.63e-08	1.32398	up	--	--	Molecular Function: sequence-specific DNA binding transcription factor activity (GO:0003700);; Cellular Component: nucleus (GO:0005634);; Cellular Component: cytosol (GO:0005829);; Biological Process: regulation of transcription, DNA-templated (GO:0006355);; Biological Process: response to light stimulus (GO:0009416);; Molecular Function: sequence-specific DNA binding (GO:0043565);; Biological Pr…	--	--	[K]	Transcription	KNOX2 domain;; KNOX1 domain;; Homeobox KN domain;; ELK domain;; Homeobox domain	Homeobox protein knotted-1-like 4 GN=KNAT4 OS=Arabidopsis thaliana (Mouse-ear cress) PE=1 SV=3	K	Transcription	BnaA03g03190D [Brassica napus]	biological process: biological regulation (GO:0065007);; molecular function: nucleic acid binding transcription factor activity (GO:0001071);; cellular component: cell (GO:0005623);; cellular component: organelle (GO:0043226);; cellular component: cell part (GO:0044464);; biological process: response to stimulus (GO:0050896);; molecular function: binding (GO:0005488);; biological process: develop…
BnaCnng30730D	DBB	7.11326	5.33521	7.34553	6.82705	4.56803	5.96138	14.2261	25.3367	16.2155	9.55794	16.7482	41.1944	0.924891	-0.125735	normal	4.48e-08	1.21482	up	0.284278	1.92787	normal	--	--	Molecular Function: DNA binding (GO:0003677);; Molecular Function: sequence-specific DNA binding transcription factor activity (GO:0003700);; Cellular Component: nucleus (GO:0005634);; Biological Process: glycolytic process (GO:0006096);; Biological Process: regulation of transcription, DNA-templated (GO:0006355);; Biological Process: water transport (GO:0006833);; Biological Process: hyperosmoti…	--	--	--	--	B-box zinc finger	B-box zinc finger protein 25 {ECO:0000303|PubMed:19920209} GN=At2g31380 OS=Arabidopsis thaliana (Mouse-ear cress) PE=1 SV=2	S	Function unknown	BnaCnng30730D [Brassica napus]	molecular function: binding (GO:0005488);; biological process: biological regulation (GO:0065007);; molecular function: nucleic acid binding transcription factor activity (GO:0001071);; cellular component: cell (GO:0005623);; cellular component: organelle (GO:0043226);; cellular component: cell part (GO:0044464);; biological process: metabolic process (GO:0008152);; biological process: cellular p…
BnaC02g33400D	NF-YB	20.5163	20.6172	16.4269	31.5445	26.2807	45.6743	28.1759	19.7462	20.1014	52.8021	46.9779	38.8372	0.154833	0.80949	normal	0.453396	0.28804	normal	3.34e-09	1.37565	up	[B]	Chromatin structure and dynamics	Molecular Function: sequence-specific DNA binding transcription factor activity (GO:0003700);; Cellular Component: nucleus (GO:0005634);; Biological Process: regulation of transcription, DNA-templated (GO:0006355);; Molecular Function: sequence-specific DNA binding (GO:0043565);; Molecular Function: protein heterodimerization activity (GO:0046982);;	--	--	[K]	Transcription	Histone-like transcription factor (CBF/NF-Y) and archaeal histone;; Core histone H2A/H2B/H3/H4	Nuclear transcription factor Y subunit B-2 GN=MNJ7.23 OS=Arabidopsis thaliana (Mouse-ear cress) PE=2 SV=1	K	Transcription	BnaC02g33400D [Brassica napus]	biological process: biological regulation (GO:0065007);; molecular function: nucleic acid binding transcription factor activity (GO:0001071);; cellular component: cell (GO:0005623);; cellular component: organelle (GO:0043226);; cellular component: cell part (GO:0044464);; molecular function: binding (GO:0005488)
BnaA04g22040D	WRKY	1.40164	1.51886	0.659821	2.2094	3.69627	6.88718	15.9898	20.4358	18.7778	11.2155	9.10753	37.9825	0.190986	1.8563	normal	6.29e-53	3.92718	up	0.0602171	4.00997	normal	--	--	Biological Process: MAPK cascade (GO:0000165);; Biological Process: respiratory burst involved in defense response (GO:0002679);; Molecular Function: sequence-specific DNA binding transcription factor activity (GO:0003700);; Molecular Function: protein binding (GO:0005515);; Cellular Component: nucleus (GO:0005634);; Biological Process: regulation of transcription, DNA-templated (GO:0006355);; Bi…	K13424|0|brp:103865671|WRKY; probable WRKY transcription factor 33; K13424 WRKY transcription factor 33 (A)	Plant-pathogen interaction (ko04626)	--	--	WRKY DNA -binding domain	Probable WRKY transcription factor 33 GN=WRKY33 OS=Arabidopsis thaliana (Mouse-ear cress) PE=1 SV=2	K	Transcription	BnaA04g22040D [Brassica napus]	biological process: metabolic process (GO:0008152);; biological process: cellular process (GO:0009987);; biological process: signaling (GO:0023052);; biological process: single-organism process (GO:0044699);; biological process: response to stimulus (GO:0050896);; biological process: biological regulation (GO:0065007);; biological process: immune system process (GO:0002376);; molecular function: …
BnaC03g19820D	HB-BELL	19.16	15.251	15.0068	27.78	27.4397	40.3548	32.2331	28.8177	25.2952	42.5582	45.6758	36.7574	0.00296876	0.97794	normal	0.0002048	0.791486	normal	1.08e-08	1.34471	up	--	--	Biological Process: response to superoxide (GO:0000303);; Molecular Function: sequence-specific DNA binding transcription factor activity (GO:0003700);; Cellular Component: nucleus (GO:0005634);; Cellular Component: cytoplasm (GO:0005737);; Biological Process: regulation of transcription, DNA-templated (GO:0006355);; Biological Process: protein targeting to membrane (GO:0006612);; Biological Proc…	--	--	[K]	Transcription	Associated with HOX;; Homeobox KN domain;; Homeobox domain	BEL1-like homeodomain protein 1 GN=F11F19.15 OS=Arabidopsis thaliana (Mouse-ear cress) PE=1 SV=1	K	Transcription	BnaC03g19820D [Brassica napus]	biological process: response to stimulus (GO:0050896);; biological process: biological regulation (GO:0065007);; molecular function: nucleic acid binding transcription factor activity (GO:0001071);; cellular component: cell (GO:0005623);; cellular component: organelle (GO:0043226);; cellular component: cell part (GO:0044464);; biological process: single-organism process (GO:0044699);; biological …
BnaA04g26970D	WRKY	12.4619	12.3541	11.3353	19.3077	15.6556	13.3163	21.8887	24.8273	22.3439	30.2431	26.1634	35.8147	0.400515	0.382474	normal	0.000145792	0.817594	normal	6.04e-08	1.28477	up	--	--	Molecular Function: sequence-specific DNA binding transcription factor activity (GO:0003700);; Cellular Component: nucleus (GO:0005634);; Biological Process: regulation of transcription, DNA-templated (GO:0006355);; Biological Process: response to nematode (GO:0009624);; Biological Process: response to auxin (GO:0009733);;	--	--	--	--	WRKY DNA -binding domain	Probable WRKY transcription factor 23 GN=WRKY23 OS=Arabidopsis thaliana (Mouse-ear cress) PE=2 SV=1	K	Transcription	BnaA04g26970D [Brassica napus]	biological process: biological regulation (GO:0065007);; molecular function: nucleic acid binding transcription factor activity (GO:0001071);; cellular component: cell (GO:0005623);; cellular component: organelle (GO:0043226);; cellular component: cell part (GO:0044464);; biological process: response to stimulus (GO:0050896);; biological process: multi-organism process (GO:0051704)
BnaC07g29890D	NAC	9.70277	9.98478	10.0775	12.209	10.2047	15.1793	25.8243	30.2996	23.0116	19.7702	24.8904	34.0251	0.307904	0.433915	normal	6.82e-14	1.50951	up	0.000679429	1.60125	up	--	--	Molecular Function: sequence-specific DNA binding transcription factor activity (GO:0003700);; Molecular Function: transcription coactivator activity (GO:0003713);; Molecular Function: protein binding (GO:0005515);; Cellular Component: nucleus (GO:0005634);; Biological Process: multicellular organismal development (GO:0007275);; Biological Process: response to water deprivation (GO:0009414);; Bio…	--	--	--	--	No apical meristem (NAM) protein	NAC domain-containing protein 86 {ECO:0000312|EMBL:AED92405.1} OS=Arabidopsis thaliana (Mouse-ear cress) PE=2 SV=1	S	Function unknown	BnaC07g29890D [Brassica napus]	biological process: biological regulation (GO:0065007);; molecular function: nucleic acid binding transcription factor activity (GO:0001071);; molecular function: protein binding transcription factor activity (GO:0000988);; molecular function: binding (GO:0005488);; cellular component: cell (GO:0005623);; cellular component: organelle (GO:0043226);; cellular component: cell part (GO:0044464);; bi…
BnaC03g52400D	NAC	6.26989	4.84722	7.03459	4.65109	5.02846	10.5583	19.3528	22.3549	23.0514	12.0122	20.3511	33.3689	0.964953	0.168218	normal	1.4e-14	1.85535	up	0.045337	1.87064	normal	--	--	Biological Process: respiratory burst involved in defense response (GO:0002679);; Molecular Function: DNA binding (GO:0003677);; Molecular Function: sequence-specific DNA binding transcription factor activity (GO:0003700);; Molecular Function: transcription coactivator activity (GO:0003713);; Molecular Function: protein binding (GO:0005515);; Cellular Component: nucleus (GO:0005634);; Cellular Co…	--	--	--	--	No apical meristem (NAM) protein	NAC domain-containing protein 86 {ECO:0000312|EMBL:AED92405.1} OS=Arabidopsis thaliana (Mouse-ear cress) PE=2 SV=1	S	Function unknown	BnaC03g52400D [Brassica napus]	biological process: immune system process (GO:0002376);; biological process: metabolic process (GO:0008152);; biological process: single-organism process (GO:0044699);; molecular function: binding (GO:0005488);; biological process: biological regulation (GO:0065007);; molecular function: nucleic acid binding transcription factor activity (GO:0001071);; molecular function: protein binding transcri…
BnaC05g33170D	C2H2	10.0429	13.012	10.287	5.85893	8.34655	32.0102	30.4956	25.2041	22.3213	19.9552	21.783	32.646	0.935085	0.492859	normal	1.52e-07	1.29954	up	0.00604576	1.21089	up	--	--	Biological Process: respiratory burst involved in defense response (GO:0002679);; Molecular Function: sequence-specific DNA binding transcription factor activity (GO:0003700);; Cellular Component: nucleus (GO:0005634);; Molecular Function: zinc ion binding (GO:0008270);; Biological Process: response to water deprivation (GO:0009414);; Biological Process: response to wounding (GO:0009611);; Biolog…	--	--	[R]	General function prediction only	C2H2-type zinc finger;; Zinc-finger double domain	Zinc finger protein AZF2 OS=Arabidopsis thaliana (Mouse-ear cress) PE=2 SV=1	R	General function prediction only	BnaC05g33170D [Brassica napus]	biological process: immune system process (GO:0002376);; biological process: metabolic process (GO:0008152);; biological process: single-organism process (GO:0044699);; biological process: biological regulation (GO:0065007);; molecular function: nucleic acid binding transcription factor activity (GO:0001071);; cellular component: cell (GO:0005623);; cellular component: organelle (GO:0043226);; ce…
BnaC04g25920D	C2C2-GATA	7.61775	5.02656	8.33948	5.80436	6.36548	9.30634	13.6828	15.9586	15.5291	11.1823	13.2741	30.594	0.900878	0.189836	normal	4e-09	1.3049	up	0.184016	1.599	normal	--	--	Molecular Function: sequence-specific DNA binding transcription factor activity (GO:0003700);; Cellular Component: nucleus (GO:0005634);; Biological Process: circadian rhythm (GO:0007623);; Molecular Function: zinc ion binding (GO:0008270);; Biological Process: seed germination (GO:0009845);; Molecular Function: sequence-specific DNA binding (GO:0043565);; Biological Process: positive regulation …	--	--	[K]	Transcription	GATA zinc finger	GATA transcription factor 8 GN=GATA8 OS=Arabidopsis thaliana (Mouse-ear cress) PE=2 SV=1	K	Transcription	BnaC04g25920D [Brassica napus]	biological process: biological regulation (GO:0065007);; molecular function: nucleic acid binding transcription factor activity (GO:0001071);; cellular component: cell (GO:0005623);; cellular component: organelle (GO:0043226);; cellular component: cell part (GO:0044464);; biological process: rhythmic process (GO:0048511);; molecular function: binding (GO:0005488);; biological process: multicellul…
BnaC05g44310D	C2C2-CO-like	6.25433	9.88547	11.7778	28.6046	26.2409	25.9876	31.1038	27.9537	31.4044	32.6744	29.0829	30.5828	1.29e-09	1.46671	up	3.56e-16	1.60551	up	2.99e-12	1.60487	up	--	--	Molecular Function: sequence-specific DNA binding transcription factor activity (GO:0003700);; Molecular Function: protein binding (GO:0005515);; Cellular Component: nucleus (GO:0005634);; Cellular Component: plasma membrane (GO:0005886);; Biological Process: regulation of transcription, DNA-templated (GO:0006355);; Biological Process: circadian rhythm (GO:0007623);; Molecular Function: zinc ion …	--	--	--	--	CCT motif;; B-box zinc finger	Zinc finger protein CONSTANS-LIKE 9 GN=COL9 OS=Arabidopsis thaliana (Mouse-ear cress) PE=2 SV=1	R	General function prediction only	BnaC05g44310D [Brassica napus]	biological process: biological regulation (GO:0065007);; molecular function: nucleic acid binding transcription factor activity (GO:0001071);; molecular function: binding (GO:0005488);; cellular component: cell (GO:0005623);; cellular component: organelle (GO:0043226);; cellular component: cell part (GO:0044464);; cellular component: membrane (GO:0016020);; biological process: rhythmic process (G…
BnaC08g36840D	Tify	0.29438	1.04898	0.888971	0.283667	0.895883	4.48009	6.63762	3.44053	10.3162	6.08194	9.86864	30.4901	0.855024	1.38393	normal	0.00308707	3.33867	up	0.0297113	4.57001	normal	[I]	Lipid transport and metabolism	Biological Process: MAPK cascade (GO:0000165);; Molecular Function: protein binding (GO:0005515);; Cellular Component: nucleus (GO:0005634);; Biological Process: protein targeting to membrane (GO:0006612);; Biological Process: response to cold (GO:0009409);; Biological Process: response to water deprivation (GO:0009414);; Biological Process: pollen development (GO:0009555);; Biological Process: r…	K13464|1.81166e-176|brp:103842660|protein TIFY 10A-like; K13464 jasmonate ZIM domain-containing protein (A)	Plant hormone signal transduction (ko04075)	--	--	alpha/beta hydrolase fold;; tify domain;; Divergent CCT motif;; Carboxylesterase family	Protein TIFY 10A GN=T29M8.5 OS=Arabidopsis thaliana (Mouse-ear cress) PE=1 SV=1	K	Transcription	BnaC08g36840D [Brassica napus]	biological process: metabolic process (GO:0008152);; biological process: cellular process (GO:0009987);; biological process: signaling (GO:0023052);; biological process: single-organism process (GO:0044699);; biological process: response to stimulus (GO:0050896);; biological process: biological regulation (GO:0065007);; molecular function: binding (GO:0005488);; cellular component: cell (GO:00056…
BnaC07g16030D	MYB	14.6715	7.40688	6.17895	2.88561	6.54763	14.0552	19.5344	19.0879	21.5422	11.6092	15.1676	29.3674	0.968925	-0.242105	normal	0.00134534	1.11946	up	0.323409	1.02602	normal	[KAD]	Transcription;; RNA processing and modification;; Cell cycle control, cell division, chromosome partitioning	Molecular Function: DNA binding (GO:0003677);; Molecular Function: sequence-specific DNA binding transcription factor activity (GO:0003700);; Cellular Component: nucleus (GO:0005634);; Biological Process: regulation of transcription, DNA-templated (GO:0006355);; Biological Process: response to water deprivation (GO:0009414);; Biological Process: response to salt stress (GO:0009651);; Biological P…	K09422|6.89936e-158|brp:103829517|transcription factor MYB44; K09422 myb proto-oncogene protein, plant (A)	--	[K]	Transcription	Myb-like DNA-binding domain;; Myb-like DNA-binding domain	Transcription factor MYB44 GN=K8K14.2 OS=Arabidopsis thaliana (Mouse-ear cress) PE=2 SV=1	K	Transcription	BnaC07g16030D [Brassica napus]	molecular function: binding (GO:0005488);; biological process: biological regulation (GO:0065007);; molecular function: nucleic acid binding transcription factor activity (GO:0001071);; cellular component: cell (GO:0005623);; cellular component: organelle (GO:0043226);; cellular component: cell part (GO:0044464);; biological process: response to stimulus (GO:0050896);; biological process: multi-o…
BnaA02g33410D	MYB	6.51553	9.43442	5.92613	3.96933	6.89038	19.2449	14.3772	11.3198	13.5573	18.3381	19.6349	29.3175	0.91865	0.491626	normal	0.00244943	0.809562	normal	3.49e-05	1.57094	up	[KAD]	Transcription;; RNA processing and modification;; Cell cycle control, cell division, chromosome partitioning	Molecular Function: binding (GO:0005488);; Cellular Component: nucleus (GO:0005634);; Biological Process: regulation of transcription, DNA-templated (GO:0006355);; Biological Process: response to water deprivation (GO:0009414);; Biological Process: response to salt stress (GO:0009651);; Biological Process: response to abscisic acid (GO:0009737);; Biological Process: response to salicylic acid (GO…	K09422|2.34832e-168|brp:103855009|myb-related protein 306-like; K09422 myb proto-oncogene protein, plant (A)	--	[K]	Transcription	Myb-like DNA-binding domain;; Myb-like DNA-binding domain	Myb-related protein 306 OS=Antirrhinum majus (Garden snapdragon) PE=2 SV=1	K	Transcription	BnaA02g33410D [Brassica napus]	molecular function: binding (GO:0005488);; cellular component: cell (GO:0005623);; cellular component: organelle (GO:0043226);; cellular component: cell part (GO:0044464);; biological process: biological regulation (GO:0065007);; biological process: response to stimulus (GO:0050896)
BnaCnng29230D	MADS-MIKC	15.3428	14.7288	16.7464	20.0297	15.5857	16.1752	18.3096	26.5673	17.649	33.4091	31.6623	29.204	0.878951	0.1622	normal	0.224624	0.430237	normal	1.93e-05	1.07382	up	--	--	Molecular Function: DNA binding (GO:0003677);; Molecular Function: sequence-specific DNA binding transcription factor activity (GO:0003700);; Cellular Component: nucleus (GO:0005634);; Biological Process: regulation of transcription, DNA-templated (GO:0006355);; Biological Process: vernalization response (GO:0010048);; Biological Process: anthocyanin accumulation in tissues in response to UV ligh…	--	--	[K]	Transcription	SRF-type transcription factor (DNA-binding and dimerisation domain);; K-box region	Agamous-like MADS-box protein AGL19 GN=AGL19 OS=Arabidopsis thaliana (Mouse-ear cress) PE=1 SV=1	K	Transcription	BnaCnng29230D [Brassica napus]	molecular function: binding (GO:0005488);; biological process: biological regulation (GO:0065007);; molecular function: nucleic acid binding transcription factor activity (GO:0001071);; cellular component: cell (GO:0005623);; cellular component: organelle (GO:0043226);; cellular component: cell part (GO:0044464);; biological process: response to stimulus (GO:0050896);; biological process: multice…
BnaC06g40040D	AP2/ERF-AP2	13.6996	13.5015	17.3965	21.6248	17.4137	18.1245	14.9872	18.052	12.2139	31.5981	32.3193	28.3628	0.410154	0.386808	normal	0.967113	-0.0327937	normal	1.98e-05	1.04723	up	--	--	Molecular Function: sequence-specific DNA binding RNA polymerase II transcription factor activity (GO:0000981);; Molecular Function: DNA binding (GO:0003677);; Cellular Component: nucleus (GO:0005634);; Biological Process: regulation of transcription from RNA polymerase II promoter (GO:0006357);; Biological Process: organ morphogenesis (GO:0009887);; Biological Process: positive regulation of fat…	K09285|0|brp:103832437|AP2-like ethylene-responsive transcription factor At1g79700; K09285 AP2-like factor, ANT lineage (A)	--	--	--	AP2 domain	AP2-like ethylene-responsive transcription factor At1g79700 GN=At1g79700 OS=Arabidopsis thaliana (Mouse-ear cress) PE=2 SV=1	K	Transcription	BnaC06g40040D [Brassica napus]	biological process: biological regulation (GO:0065007);; molecular function: nucleic acid binding transcription factor activity (GO:0001071);; molecular function: binding (GO:0005488);; cellular component: cell (GO:0005623);; cellular component: organelle (GO:0043226);; cellular component: cell part (GO:0044464);; biological process: developmental process (GO:0032502);; biological process: single…
BnaA08g30950D	AP2/ERF-ERF	0	0.112278	0	2.6974	5.55881	15.8165	34.3471	43.9436	38.1012	9.98464	19.6785	28.0135	0.00852577	Inf	up	3.69e-87	Inf	up	9.35e-10	Inf	up	--	--	Molecular Function: DNA binding (GO:0003677);; Molecular Function: sequence-specific DNA binding transcription factor activity (GO:0003700);; Cellular Component: nucleus (GO:0005634);; Biological Process: regulation of transcription, DNA-templated (GO:0006355);;	K09286|9.70068e-125|brp:103834869|dehydration-responsive element-binding protein 1B-like; K09286 EREBP-like factor (A)	--	--	--	AP2 domain	Dehydration-responsive element-binding protein 1A GN=At4g25480 OS=Arabidopsis thaliana (Mouse-ear cress) PE=1 SV=2	K	Transcription	BnaA08g30950D [Brassica napus]	molecular function: binding (GO:0005488);; biological process: biological regulation (GO:0065007);; molecular function: nucleic acid binding transcription factor activity (GO:0001071);; cellular component: cell (GO:0005623);; cellular component: organelle (GO:0043226);; cellular component: cell part (GO:0044464)
BnaA08g01830D	C2C2-Dof	20.0424	11.4999	22.1601	15.8944	23.1278	49.4742	41.8175	60.0634	41.8951	12.3346	12.546	27.1414	0.744945	0.742017	normal	5.34e-05	1.47236	up	1	-0.0144363	normal	--	--	Molecular Function: DNA binding (GO:0003677);; Molecular Function: sequence-specific DNA binding transcription factor activity (GO:0003700);; Cellular Component: nucleus (GO:0005634);; Biological Process: regulation of transcription, DNA-templated (GO:0006355);; Biological Process: response to chitin (GO:0010200);;	--	--	--	--	Dof domain, zinc finger	Dof zinc finger protein DOF1.7 GN=F19C24.9 OS=Arabidopsis thaliana (Mouse-ear cress) PE=2 SV=1	K	Transcription	BnaA08g01830D [Brassica napus]	molecular function: binding (GO:0005488);; biological process: biological regulation (GO:0065007);; molecular function: nucleic acid binding transcription factor activity (GO:0001071);; cellular component: cell (GO:0005623);; cellular component: organelle (GO:0043226);; cellular component: cell part (GO:0044464);; biological process: response to stimulus (GO:0050896)
BnaA05g24390D	AP2/ERF-ERF	17.2955	13.7469	16.5723	20.2778	30.0923	40.5043	37.5177	44.4682	35.8398	23.4654	24.4355	26.5769	0.0953583	1.01243	normal	4.29e-08	1.35955	up	0.0333435	0.717922	normal	--	--	Biological Process: respiratory burst involved in defense response (GO:0002679);; Molecular Function: DNA binding (GO:0003677);; Molecular Function: sequence-specific DNA binding transcription factor activity (GO:0003700);; Molecular Function: protein binding (GO:0005515);; Biological Process: response to abscisic acid (GO:0009737);; Biological Process: induced systemic resistance, jasmonic acid …	K09286|3.36224e-95|brp:103869948|ethylene-responsive transcription factor 4; K09286 EREBP-like factor (A)	--	--	--	AP2 domain	Ethylene-responsive transcription factor 4 GN=At3g15210 OS=Arabidopsis thaliana (Mouse-ear cress) PE=1 SV=1	K	Transcription	BnaA05g24390D [Brassica napus]	biological process: immune system process (GO:0002376);; biological process: metabolic process (GO:0008152);; biological process: single-organism process (GO:0044699);; molecular function: binding (GO:0005488);; biological process: biological regulation (GO:0065007);; molecular function: nucleic acid binding transcription factor activity (GO:0001071);; biological process: response to stimulus (GO…
BnaA05g11360D	DBB	1.20024	2.33834	0.925655	0.499175	0.462299	0.15038	12.2918	20.1562	22.6304	7.80175	9.46335	26.3466	--	--	--	1.91e-09	3.70007	up	0.0506079	3.35542	normal	--	--	Molecular Function: sequence-specific DNA binding transcription factor activity (GO:0003700);; Cellular Component: nucleus (GO:0005634);; Biological Process: regulation of transcription, DNA-templated (GO:0006355);; Molecular Function: zinc ion binding (GO:0008270);; Biological Process: response to sucrose (GO:0009744);; Biological Process: response to UV-B (GO:0010224);; Biological Process: myo-…	--	--	--	--	B-box zinc finger	B-box zinc finger protein 25 {ECO:0000303|PubMed:19920209} GN=At2g31380 OS=Arabidopsis thaliana (Mouse-ear cress) PE=1 SV=2	S	Function unknown	BnaA05g11360D [Brassica napus]	biological process: biological regulation (GO:0065007);; molecular function: nucleic acid binding transcription factor activity (GO:0001071);; cellular component: cell (GO:0005623);; cellular component: organelle (GO:0043226);; cellular component: cell part (GO:0044464);; molecular function: binding (GO:0005488);; biological process: response to stimulus (GO:0050896);; biological process: metabol…
BnaAnng23990D	WRKY	0.479631	0.11201	0.098957	0.333082	1.13542	4.73523	9.6001	10.0324	12.9418	8.79425	7.82025	25.994	0.588802	3.36815	normal	2.19e-37	5.76095	up	0.00302374	6.12849	up	--	--	Biological Process: MAPK cascade (GO:0000165);; Biological Process: response to molecule of bacterial origin (GO:0002237);; Biological Process: respiratory burst involved in defense response (GO:0002679);; Molecular Function: sequence-specific DNA binding transcription factor activity (GO:0003700);; Molecular Function: protein binding (GO:0005515);; Cellular Component: nucleus (GO:0005634);; Biol…	--	--	--	--	WRKY DNA -binding domain	Probable WRKY transcription factor 40 GN=WRKY40 OS=Arabidopsis thaliana (Mouse-ear cress) PE=1 SV=1	K	Transcription	BnaAnng23990D [Brassica napus]	biological process: metabolic process (GO:0008152);; biological process: cellular process (GO:0009987);; biological process: signaling (GO:0023052);; biological process: single-organism process (GO:0044699);; biological process: response to stimulus (GO:0050896);; biological process: biological regulation (GO:0065007);; biological process: immune system process (GO:0002376);; molecular function: …
BnaAnng03830D	MYB	13.0404	7.56309	9.35808	7.92823	12.2965	31.2838	24.6978	24.0683	23.0361	25.0404	17.9248	24.9442	0.776545	0.824436	normal	6.37e-08	1.31192	up	1.42e-05	1.22757	up	[KAD]	Transcription;; RNA processing and modification;; Cell cycle control, cell division, chromosome partitioning	Molecular Function: DNA binding (GO:0003677);; Molecular Function: chromatin binding (GO:0003682);; Molecular Function: sequence-specific DNA binding transcription factor activity (GO:0003700);; Molecular Function: protein binding (GO:0005515);; Cellular Component: nucleus (GO:0005634);; Biological Process: regulation of transcription, DNA-templated (GO:0006355);; Biological Process: response to …	K09422|5.81465e-163|brp:103840922|transcription factor MYB44-like; K09422 myb proto-oncogene protein, plant (A)	--	[K]	Transcription	Myb-like DNA-binding domain;; Myb-like DNA-binding domain	Transcription factor MYB44 GN=K8K14.2 OS=Arabidopsis thaliana (Mouse-ear cress) PE=2 SV=1	K	Transcription	BnaAnng03830D [Brassica napus]	molecular function: binding (GO:0005488);; biological process: biological regulation (GO:0065007);; molecular function: nucleic acid binding transcription factor activity (GO:0001071);; cellular component: cell (GO:0005623);; cellular component: organelle (GO:0043226);; cellular component: cell part (GO:0044464);; biological process: response to stimulus (GO:0050896);; biological process: multice…
BnaA06g27060D	NAC	6.35018	4.942	4.84364	6.19488	7.51827	12.3796	18.4511	20.9922	16.3038	13.7328	18.0298	24.8744	0.452347	0.705805	normal	4.92e-16	1.79336	up	0.000280337	1.81477	up	--	--	Molecular Function: sequence-specific DNA binding transcription factor activity (GO:0003700);; Molecular Function: transcription coactivator activity (GO:0003713);; Molecular Function: protein binding (GO:0005515);; Cellular Component: nucleus (GO:0005634);; Biological Process: multicellular organismal development (GO:0007275);; Biological Process: response to water deprivation (GO:0009414);; Bio…	--	--	--	--	No apical meristem (NAM) protein	NAC domain-containing protein 86 {ECO:0000312|EMBL:AED92405.1} OS=Arabidopsis thaliana (Mouse-ear cress) PE=2 SV=1	S	Function unknown	BnaA06g27060D [Brassica napus]	biological process: biological regulation (GO:0065007);; molecular function: nucleic acid binding transcription factor activity (GO:0001071);; molecular function: protein binding transcription factor activity (GO:0000988);; molecular function: binding (GO:0005488);; cellular component: cell (GO:0005623);; cellular component: organelle (GO:0043226);; cellular component: cell part (GO:0044464);; bi…
BnaAnng18550D	GRAS	13.0252	7.92716	12.3197	24.9041	16.295	15.3737	15.5563	12.404	14.997	24.9676	23.3648	24.8652	0.215908	0.798733	normal	0.202292	0.421935	normal	1.53e-06	1.18822	up	--	--	Molecular Function: sequence-specific DNA binding transcription factor activity (GO:0003700);; Molecular Function: protein binding (GO:0005515);; Cellular Component: nucleus (GO:0005634);; Biological Process: regulation of transcription, DNA-templated (GO:0006355);; Biological Process: circadian rhythm (GO:0007623);; Biological Process: maintenance of shoot apical meristem identity (GO:0010492);;…	--	--	--	--	GRAS domain family	Scarecrow-like protein 6 GN=SCL6 OS=Arabidopsis thaliana (Mouse-ear cress) PE=1 SV=1	K	Transcription	BnaAnng18550D [Brassica napus]	biological process: biological regulation (GO:0065007);; molecular function: nucleic acid binding transcription factor activity (GO:0001071);; molecular function: binding (GO:0005488);; cellular component: cell (GO:0005623);; cellular component: organelle (GO:0043226);; cellular component: cell part (GO:0044464);; biological process: rhythmic process (GO:0048511);; biological process: cellular pr…
BnaC04g52770D	bZIP	6.70629	8.62572	12.2484	23.108	25.4973	12.2978	18.2791	28.5372	20.4094	24.9333	25.3963	24.6294	0.132488	1.03563	normal	0.0129854	1.31225	normal	3.84e-08	1.33893	up	--	--	--	--	--	--	--	Basic region leucine zipper;; bZIP transcription factor;; bZIP Maf transcription factor	Basic leucine zipper 34 GN=BZIP34 OS=Arabidopsis thaliana (Mouse-ear cress) PE=1 SV=1	K	Transcription	BnaC04g52770D [Brassica napus]	--
BnaC05g36450D	CAMTA	10.8985	10.9052	10.1636	15.1328	13.597	19.6038	20.1875	18.7872	20.3442	22.9702	24.9187	24.2496	0.0517704	0.621287	normal	5.63e-05	0.845118	normal	5.85e-07	1.18722	up	--	--	Molecular Function: DNA binding (GO:0003677);; Molecular Function: calmodulin binding (GO:0005516);; Cellular Component: nucleus (GO:0005634);; Biological Process: regulation of transcription, DNA-templated (GO:0006355);;	--	--	[S]	Function unknown	CG-1 domain;; Ankyrin repeats (many copies);; Ankyrin repeats (3 copies);; Ankyrin repeat;; IQ calmodulin-binding motif;; Ankyrin repeat;; IPT/TIG domain	Calmodulin-binding transcription activator 6 OS=Arabidopsis thaliana (Mouse-ear cress) PE=2 SV=1	K	Transcription	BnaC05g36450D [Brassica napus]	molecular function: binding (GO:0005488);; cellular component: cell (GO:0005623);; cellular component: organelle (GO:0043226);; cellular component: cell part (GO:0044464);; biological process: biological regulation (GO:0065007)
BnaA07g21980D	AP2/ERF-ERF	9.56341	3.90685	6.56283	6.18475	9.10824	18.711	23.4781	26.2827	33.1094	17.2626	30.0005	24.1865	0.685403	0.828961	normal	2.14e-10	2.07617	up	0.000117728	1.88847	up	--	--	Biological Process: defense response to insect (GO:0002213);; Molecular Function: DNA binding (GO:0003677);; Molecular Function: sequence-specific DNA binding transcription factor activity (GO:0003700);; Cellular Component: nucleus (GO:0005634);; Biological Process: regulation of transcription, DNA-templated (GO:0006355);; Biological Process: response to wounding (GO:0009611);; Biological Process…	--	--	--	--	AP2 domain	Ethylene-responsive transcription factor ERF018 GN=ERF018 OS=Arabidopsis thaliana (Mouse-ear cress) PE=2 SV=1	K	Transcription	BnaA07g21980D [Brassica napus]	biological process: response to stimulus (GO:0050896);; biological process: multi-organism process (GO:0051704);; molecular function: binding (GO:0005488);; biological process: biological regulation (GO:0065007);; molecular function: nucleic acid binding transcription factor activity (GO:0001071);; cellular component: cell (GO:0005623);; cellular component: organelle (GO:0043226);; cellular compo…
BnaC09g49920D	AP2/ERF-ERF	9.65214	6.58203	5.73016	2.7418	1.94889	11.9367	24.2146	26.4432	25.6317	6.1981	15.8791	23.9018	0.942662	-0.384627	normal	1.43e-16	1.76961	up	0.351828	1.05219	normal	--	--	Molecular Function: DNA binding (GO:0003677);; Molecular Function: sequence-specific DNA binding transcription factor activity (GO:0003700);; Molecular Function: protein binding (GO:0005515);; Cellular Component: nucleus (GO:0005634);; Biological Process: regulation of transcription, DNA-templated (GO:0006355);; Biological Process: protein folding (GO:0006457);; Biological Process: response to wa…	K09286|1.28788e-145|brp:103846894|dehydration-responsive element-binding protein 2A-like; K09286 EREBP-like factor (A)	--	--	--	AP2 domain	Dehydration-responsive element-binding protein 2A GN=K18I23.22 OS=Arabidopsis thaliana (Mouse-ear cress) PE=1 SV=1	K	Transcription	BnaC09g49920D [Brassica napus]	molecular function: binding (GO:0005488);; biological process: biological regulation (GO:0065007);; molecular function: nucleic acid binding transcription factor activity (GO:0001071);; cellular component: cell (GO:0005623);; cellular component: organelle (GO:0043226);; cellular component: cell part (GO:0044464);; biological process: metabolic process (GO:0008152);; biological process: cellular p…
BnaA05g02730D	bHLH	17.2092	10.0404	18.1908	30.9497	36.9075	33.2212	16.8334	21.8904	11.9964	25.3046	23.2407	23.4435	1.05e-05	1.13115	up	0.805953	0.18833	normal	0.0180098	0.647492	normal	--	--	Molecular Function: DNA binding (GO:0003677);; Molecular Function: sequence-specific DNA binding transcription factor activity (GO:0003700);; Cellular Component: nucleus (GO:0005634);; Biological Process: regulation of transcription, DNA-templated (GO:0006355);;	--	--	--	--	Helix-loop-helix DNA-binding domain	Transcription factor bHLH48 GN=MHK10.2 OS=Arabidopsis thaliana (Mouse-ear cress) PE=2 SV=1	K	Transcription	BnaA05g02730D [Brassica napus]	molecular function: binding (GO:0005488);; biological process: biological regulation (GO:0065007);; molecular function: nucleic acid binding transcription factor activity (GO:0001071);; cellular component: cell (GO:0005623);; cellular component: organelle (GO:0043226);; cellular component: cell part (GO:0044464)
BnaAnng02950D	MADS-M-type	3.92071	4.62647	4.00254	3.68975	6.15837	12.3331	11.2058	11.0475	8.2114	11.0201	14.4645	23.2443	0.68982	0.830688	normal	3.05e-08	1.25567	up	0.00830205	1.8781	up	--	--	Molecular Function: DNA binding (GO:0003677);; Molecular Function: sequence-specific DNA binding transcription factor activity (GO:0003700);; Cellular Component: nucleus (GO:0005634);;	--	--	[K]	Transcription	SRF-type transcription factor (DNA-binding and dimerisation domain)	Agamous-like MADS-box protein AGL80 GN=K15N18.16 OS=Arabidopsis thaliana (Mouse-ear cress) PE=1 SV=1	K	Transcription	BnaAnng02950D [Brassica napus]	molecular function: binding (GO:0005488);; biological process: biological regulation (GO:0065007);; molecular function: nucleic acid binding transcription factor activity (GO:0001071);; cellular component: cell (GO:0005623);; cellular component: organelle (GO:0043226);; cellular component: cell part (GO:0044464)
BnaC09g09210D	NAC	4.4665	2.55617	4.01674	5.28868	9.80498	13.4695	24.3851	20.7928	22.8114	22.946	18.8424	22.7033	0.136317	1.39777	normal	8.57e-24	2.60387	up	1.82e-19	2.54785	up	--	--	Biological Process: MAPK cascade (GO:0000165);; Molecular Function: DNA binding (GO:0003677);; Molecular Function: sequence-specific DNA binding transcription factor activity (GO:0003700);; Cellular Component: nucleus (GO:0005634);; Biological Process: regulation of transcription, DNA-templated (GO:0006355);; Biological Process: defense response, incompatible interaction (GO:0009814);; Biological…	--	--	--	--	No apical meristem (NAM) protein	Putative NAC domain-containing protein 94 GN=ANAC094 OS=Arabidopsis thaliana (Mouse-ear cress) PE=3 SV=1	S	Function unknown	BnaC09g09210D [Brassica napus]	biological process: metabolic process (GO:0008152);; biological process: cellular process (GO:0009987);; biological process: signaling (GO:0023052);; biological process: single-organism process (GO:0044699);; biological process: response to stimulus (GO:0050896);; biological process: biological regulation (GO:0065007);; molecular function: binding (GO:0005488);; molecular function: nucleic acid b…
BnaA03g51590D	WRKY	5.00387	6.7281	7.01123	11.1935	9.12852	15.4199	17.7477	16.9179	12.6415	13.6647	13.5626	22.6095	0.0463059	0.871233	normal	3.04e-07	1.34823	up	0.0227894	1.37561	normal	--	--	Biological Process: respiratory burst involved in defense response (GO:0002679);; Molecular Function: sequence-specific DNA binding transcription factor activity (GO:0003700);; Molecular Function: calmodulin binding (GO:0005516);; Cellular Component: nucleus (GO:0005634);; Biological Process: regulation of transcription, DNA-templated (GO:0006355);; Biological Process: response to chitin (GO:0010…	--	--	--	--	WRKY DNA -binding domain;; Plant zinc cluster domain	Probable WRKY transcription factor 11 GN=WRKY11 OS=Arabidopsis thaliana (Mouse-ear cress) PE=2 SV=2	K	Transcription	BnaA03g51590D [Brassica napus]	biological process: immune system process (GO:0002376);; biological process: metabolic process (GO:0008152);; biological process: single-organism process (GO:0044699);; biological process: biological regulation (GO:0065007);; molecular function: nucleic acid binding transcription factor activity (GO:0001071);; molecular function: binding (GO:0005488);; cellular component: cell (GO:0005623);; cell…
BnaA03g43770D	BES1	9.5614	8.4626	12.0531	14.9753	17.4087	22.2514	14.1555	12.9782	14.954	23.4239	25.5226	21.9353	0.0155372	0.883516	normal	0.204326	0.486524	normal	1.08e-05	1.25467	up	--	--	Cellular Component: nucleus (GO:0005634);; Biological Process: regulation of transcription, DNA-templated (GO:0006355);; Biological Process: response to water deprivation (GO:0009414);; Biological Process: response to abscisic acid (GO:0009737);; Biological Process: hyperosmotic salinity response (GO:0042538);;	--	--	--	--	Plant protein of unknown function (DUF822)	BES1/BZR1 homolog protein 3 GN=BEH3 OS=Arabidopsis thaliana (Mouse-ear cress) PE=1 SV=1	S	Function unknown	BnaA03g43770D [Brassica napus]	cellular component: cell (GO:0005623);; cellular component: organelle (GO:0043226);; cellular component: cell part (GO:0044464);; biological process: biological regulation (GO:0065007);; biological process: response to stimulus (GO:0050896)
BnaA09g13370D	WRKY	3.3592	3.71992	3.30137	3.79896	4.27473	8.63408	7.2326	4.23125	7.53543	11.3421	13.7239	21.8033	0.599135	0.674219	normal	0.0130182	0.860591	normal	0.000142215	2.16399	up	--	--	Biological Process: respiratory burst involved in defense response (GO:0002679);; Molecular Function: sequence-specific DNA binding transcription factor activity (GO:0003700);; Molecular Function: protein binding (GO:0005515);; Cellular Component: nucleus (GO:0005634);; Biological Process: toxin catabolic process (GO:0009407);; Biological Process: response to chitin (GO:0010200);; Biological Proc…	--	--	--	--	WRKY DNA -binding domain	WRKY transcription factor 6 GN=WRKY6 OS=Arabidopsis thaliana (Mouse-ear cress) PE=1 SV=1	K	Transcription	BnaA09g13370D [Brassica napus]	biological process: immune system process (GO:0002376);; biological process: metabolic process (GO:0008152);; biological process: single-organism process (GO:0044699);; biological process: biological regulation (GO:0065007);; molecular function: nucleic acid binding transcription factor activity (GO:0001071);; molecular function: binding (GO:0005488);; cellular component: cell (GO:0005623);; cell…
BnaC05g50980D	C2C2-Dof	0	0.0293695	0	0.16777	0	0	4.78398	5.12181	6.18885	4.62181	6.66392	19.7902	--	--	--	2.45e-32	Inf	up	0.000217508	Inf	up	--	--	Molecular Function: DNA binding (GO:0003677);; Molecular Function: sequence-specific DNA binding transcription factor activity (GO:0003700);; Cellular Component: nucleus (GO:0005634);; Biological Process: regulation of transcription, DNA-templated (GO:0006355);;	--	--	--	--	Dof domain, zinc finger	Dof zinc finger protein DOF1.3 GN=DOF1.3 OS=Arabidopsis thaliana (Mouse-ear cress) PE=3 SV=1	K	Transcription	BnaC05g50980D [Brassica napus]	molecular function: binding (GO:0005488);; biological process: biological regulation (GO:0065007);; molecular function: nucleic acid binding transcription factor activity (GO:0001071);; cellular component: cell (GO:0005623);; cellular component: organelle (GO:0043226);; cellular component: cell part (GO:0044464)
BnaC09g07260D	LOB	10.8451	6.01418	8.56284	7.58098	9.95327	8.07695	15.0014	19.2689	16.9307	12.7068	10.6487	19.7002	0.995929	0.0461686	normal	0.000283371	1.05375	up	0.199354	0.788623	normal	--	--	Cellular Component: nucleus (GO:0005634);; Biological Process: nitrogen compound metabolic process (GO:0006807);; Biological Process: response to nitrate (GO:0010167);; Biological Process: nitrate transport (GO:0015706);; Biological Process: simple leaf morphogenesis (GO:0060776);;	--	--	--	--	Protein of unknown function DUF260	LOB domain-containing protein 37 GN=K8K14.16 OS=Arabidopsis thaliana (Mouse-ear cress) PE=2 SV=1	S	Function unknown	BnaC09g07260D [Brassica napus]	cellular component: cell (GO:0005623);; cellular component: organelle (GO:0043226);; cellular component: cell part (GO:0044464);; biological process: metabolic process (GO:0008152);; biological process: response to stimulus (GO:0050896);; biological process: single-organism process (GO:0044699);; biological process: localization (GO:0051179);; biological process: multicellular organismal process …
BnaC03g39380D	NF-YB	13.1706	10.869	12.9177	25.0057	28.2408	26.7916	18.7754	16.5069	12.6151	22.684	23.5778	19.3858	9.56e-05	1.21322	up	0.337734	0.405468	normal	0.00622098	0.889416	normal	[B]	Chromatin structure and dynamics	Molecular Function: sequence-specific DNA binding transcription factor activity (GO:0003700);; Cellular Component: nucleus (GO:0005634);; Biological Process: regulation of transcription, DNA-templated (GO:0006355);; Molecular Function: sequence-specific DNA binding (GO:0043565);; Molecular Function: protein heterodimerization activity (GO:0046982);;	--	--	[K]	Transcription	Histone-like transcription factor (CBF/NF-Y) and archaeal histone;; Core histone H2A/H2B/H3/H4	Nuclear transcription factor Y subunit B-3 OS=Arabidopsis thaliana (Mouse-ear cress) PE=2 SV=1	K	Transcription	transcription factor subunit NF-YB3C [Brassica napus]	biological process: biological regulation (GO:0065007);; molecular function: nucleic acid binding transcription factor activity (GO:0001071);; cellular component: cell (GO:0005623);; cellular component: organelle (GO:0043226);; cellular component: cell part (GO:0044464);; molecular function: binding (GO:0005488)
BnaC09g11080D	AP2/ERF-ERF	1.6341	2.05689	2.46545	3.54562	3.8744	6.16001	10.9541	9.00149	9.63127	7.37787	9.79592	19.0801	0.113487	1.1797	normal	4.75e-10	2.34363	up	0.0147886	2.6134	normal	--	--	Molecular Function: DNA binding (GO:0003677);; Molecular Function: sequence-specific DNA binding transcription factor activity (GO:0003700);; Cellular Component: nucleus (GO:0005634);; Biological Process: regulation of transcription, DNA-templated (GO:0006355);; Biological Process: response to chitin (GO:0010200);; Biological Process: proline transport (GO:0015824);;	--	--	--	--	AP2 domain	Ethylene-responsive transcription factor ERF061 GN=ERF061 OS=Arabidopsis thaliana (Mouse-ear cress) PE=2 SV=1	K	Transcription	BnaC09g11080D [Brassica napus]	molecular function: binding (GO:0005488);; biological process: biological regulation (GO:0065007);; molecular function: nucleic acid binding transcription factor activity (GO:0001071);; cellular component: cell (GO:0005623);; cellular component: organelle (GO:0043226);; cellular component: cell part (GO:0044464);; biological process: response to stimulus (GO:0050896);; biological process: single-…
BnaCnng37560D	GARP-G2-like	5.67782	7.06126	7.27796	10.8091	14.4431	16.8428	9.78774	7.98741	10.3263	14.0149	14.5448	18.5869	0.0186987	1.11982	normal	0.0071655	0.738128	normal	2.65e-06	1.23157	up	--	--	Molecular Function: DNA binding (GO:0003677);; Molecular Function: sequence-specific DNA binding transcription factor activity (GO:0003700);; Cellular Component: nucleus (GO:0005634);; Biological Process: regulation of transcription, DNA-templated (GO:0006355);; Biological Process: circadian rhythm (GO:0007623);;	--	--	--	--	Myb-like DNA-binding domain	Transcription factor LUX GN=F12A12.160 OS=Arabidopsis thaliana (Mouse-ear cress) PE=1 SV=1	K	Transcription	BnaCnng37560D [Brassica napus]	molecular function: binding (GO:0005488);; biological process: biological regulation (GO:0065007);; molecular function: nucleic acid binding transcription factor activity (GO:0001071);; cellular component: cell (GO:0005623);; cellular component: organelle (GO:0043226);; cellular component: cell part (GO:0044464);; biological process: rhythmic process (GO:0048511)
BnaA01g13440D	WRKY	0.268995	0.19179	0.16517	1.25255	8.45718	9.74115	13.3867	13.1218	16.8995	8.49411	12.3449	18.1124	0.0154544	5.22256	normal	2.83e-53	6.38522	up	4.44e-11	6.21879	up	--	--	Biological Process: MAPK cascade (GO:0000165);; Molecular Function: sequence-specific DNA binding transcription factor activity (GO:0003700);; Molecular Function: protein binding (GO:0005515);; Cellular Component: nucleus (GO:0005634);; Biological Process: protein targeting to membrane (GO:0006612);; Cellular Component: chloroplast (GO:0009507);; Biological Process: detection of biotic stimulus (…	--	--	--	--	WRKY DNA -binding domain	Probable WRKY transcription factor 53 GN=WRKY53 OS=Arabidopsis thaliana (Mouse-ear cress) PE=1 SV=1	S	Function unknown	WRKY transcription factor 53 [Brassica napus]	biological process: metabolic process (GO:0008152);; biological process: cellular process (GO:0009987);; biological process: signaling (GO:0023052);; biological process: single-organism process (GO:0044699);; biological process: response to stimulus (GO:0050896);; biological process: biological regulation (GO:0065007);; molecular function: nucleic acid binding transcription factor activity (GO:00…
BnaC01g36330D	AP2/ERF-ERF	12.049	10.7963	9.2093	8.69526	13.8064	35.4376	26.9276	35.2429	25.8678	25.6795	31.6753	17.9699	0.747034	0.91893	normal	8.47e-09	1.50928	up	0.0049485	1.31034	up	--	--	Biological Process: respiratory burst involved in defense response (GO:0002679);; Molecular Function: DNA binding (GO:0003677);; Molecular Function: sequence-specific DNA binding transcription factor activity (GO:0003700);; Molecular Function: protein binding (GO:0005515);; Biological Process: response to abscisic acid (GO:0009737);; Biological Process: induced systemic resistance, jasmonic acid …	K09286|1.33505e-95|brp:103841638|ethylene-responsive transcription factor 4-like; K09286 EREBP-like factor (A)	--	--	--	AP2 domain	Ethylene-responsive transcription factor 4 GN=At3g15210 OS=Arabidopsis thaliana (Mouse-ear cress) PE=1 SV=1	K	Transcription	BnaC01g36330D [Brassica napus]	biological process: immune system process (GO:0002376);; biological process: metabolic process (GO:0008152);; biological process: single-organism process (GO:0044699);; molecular function: binding (GO:0005488);; biological process: biological regulation (GO:0065007);; molecular function: nucleic acid binding transcription factor activity (GO:0001071);; biological process: response to stimulus (GO…
BnaC05g38410D	AP2/ERF-ERF	18.9365	13.6446	11.9546	17.6282	14.9764	31.8947	37.6243	46.1723	34.9902	14.8082	18.9284	17.8184	0.653961	0.593892	normal	4.2e-09	1.45308	up	0.601157	0.263874	normal	--	--	Biological Process: respiratory burst involved in defense response (GO:0002679);; Molecular Function: DNA binding (GO:0003677);; Molecular Function: sequence-specific DNA binding transcription factor activity (GO:0003700);; Molecular Function: protein binding (GO:0005515);; Biological Process: response to abscisic acid (GO:0009737);; Biological Process: induced systemic resistance, jasmonic acid …	K09286|3.26119e-89|brp:103869948|ethylene-responsive transcription factor 4; K09286 EREBP-like factor (A)	--	--	--	AP2 domain	Ethylene-responsive transcription factor 4 GN=At3g15210 OS=Arabidopsis thaliana (Mouse-ear cress) PE=1 SV=1	K	Transcription	BnaC05g38410D [Brassica napus]	biological process: immune system process (GO:0002376);; biological process: metabolic process (GO:0008152);; biological process: single-organism process (GO:0044699);; molecular function: binding (GO:0005488);; biological process: biological regulation (GO:0065007);; molecular function: nucleic acid binding transcription factor activity (GO:0001071);; biological process: response to stimulus (GO…
BnaA05g29980D	C2C2-CO-like	7.29785	6.73377	10.5166	14.2439	20.9642	19.6154	26.555	21.4544	24.7434	18.2775	17.2935	17.1726	0.00022729	1.20753	up	2.37e-11	1.35397	up	5.52e-06	1.11014	up	--	--	Molecular Function: sequence-specific DNA binding transcription factor activity (GO:0003700);; Molecular Function: protein binding (GO:0005515);; Cellular Component: nucleus (GO:0005634);; Cellular Component: plasma membrane (GO:0005886);; Biological Process: regulation of transcription, DNA-templated (GO:0006355);; Biological Process: circadian rhythm (GO:0007623);; Molecular Function: zinc ion …	--	--	--	--	CCT motif;; B-box zinc finger	Zinc finger protein CONSTANS-LIKE 9 GN=COL9 OS=Arabidopsis thaliana (Mouse-ear cress) PE=2 SV=1	R	General function prediction only	BnaA05g29980D [Brassica napus]	biological process: biological regulation (GO:0065007);; molecular function: nucleic acid binding transcription factor activity (GO:0001071);; molecular function: binding (GO:0005488);; cellular component: cell (GO:0005623);; cellular component: organelle (GO:0043226);; cellular component: cell part (GO:0044464);; cellular component: membrane (GO:0016020);; biological process: rhythmic process (G…
BnaA06g29540D	MYB	5.23708	4.22358	5.93417	21.0018	13.921	11.6039	15.5744	20.9851	14.403	28.7492	21.1831	17.0642	0.0108278	1.65445	normal	3.66e-07	1.66182	up	1.17e-05	2.08652	up	[KAD]	Transcription;; RNA processing and modification;; Cell cycle control, cell division, chromosome partitioning	Molecular Function: DNA binding (GO:0003677);; Molecular Function: chromatin binding (GO:0003682);; Molecular Function: sequence-specific DNA binding transcription factor activity (GO:0003700);; Cellular Component: nucleus (GO:0005634);; Biological Process: regulation of transcription, DNA-templated (GO:0006355);; Biological Process: flavonol biosynthetic process (GO:0051555);;	K09422|0|brp:103875035|MYB111; transcription factor MYB12-like; K09422 myb proto-oncogene protein, plant (A)	--	[K]	Transcription	Myb-like DNA-binding domain;; Myb-like DNA-binding domain	Transcription factor MYB12 GN=T30B22.24 OS=Arabidopsis thaliana (Mouse-ear cress) PE=2 SV=1	K	Transcription	PREDICTED: transcription factor MYB12-like [Brassica rapa]	molecular function: binding (GO:0005488);; biological process: biological regulation (GO:0065007);; molecular function: nucleic acid binding transcription factor activity (GO:0001071);; cellular component: cell (GO:0005623);; cellular component: organelle (GO:0043226);; cellular component: cell part (GO:0044464);; biological process: metabolic process (GO:0008152);; biological process: single-org…
BnaC07g31350D	AP2/ERF-ERF	5.42753	5.38462	5.02484	5.12789	7.99841	19.0203	16.3263	18.3344	25.2038	8.10948	6.50248	16.9494	0.641018	1.03825	normal	1.06e-07	1.92058	up	0.313536	1.0008	normal	--	--	Molecular Function: DNA binding (GO:0003677);; Molecular Function: sequence-specific DNA binding transcription factor activity (GO:0003700);; Molecular Function: protein binding (GO:0005515);; Cellular Component: nucleus (GO:0005634);; Biological Process: response to wounding (GO:0009611);; Biological Process: response to mechanical stimulus (GO:0009612);; Biological Process: ethylene biosyntheti…	K09286|7.42353e-132|brp:103860610|ethylene-responsive transcription factor ERF104; K09286 EREBP-like factor (A)	--	--	--	AP2 domain	Ethylene-responsive transcription factor ERF104 GN=ERF104 OS=Arabidopsis thaliana (Mouse-ear cress) PE=1 SV=1	K	Transcription	BnaC07g31350D [Brassica napus]	molecular function: binding (GO:0005488);; biological process: biological regulation (GO:0065007);; molecular function: nucleic acid binding transcription factor activity (GO:0001071);; cellular component: cell (GO:0005623);; cellular component: organelle (GO:0043226);; cellular component: cell part (GO:0044464);; biological process: response to stimulus (GO:0050896);; biological process: metabol…
BnaC02g18310D	C2C2-CO-like	13.8142	14.8496	12.5663	26.064	29.5547	26.8532	25.7508	17.8389	24.822	19.4583	19.8725	16.3112	6.56e-05	1.04434	up	0.00944053	0.699839	normal	0.180444	0.418309	normal	--	--	Biological Process: MAPK cascade (GO:0000165);; Molecular Function: sequence-specific DNA binding transcription factor activity (GO:0003700);; Cellular Component: nucleus (GO:0005634);; Biological Process: protein targeting to membrane (GO:0006612);; Molecular Function: zinc ion binding (GO:0008270);; Biological Process: response to bacterium (GO:0009617);; Biological Process: systemic acquired r…	--	--	[K]	Transcription	CCT motif;; B-box zinc finger	Zinc finger protein CONSTANS-LIKE 6 GN=COL6 OS=Arabidopsis thaliana (Mouse-ear cress) PE=2 SV=2	K	Transcription	BnaC02g18310D [Brassica napus]	biological process: metabolic process (GO:0008152);; biological process: cellular process (GO:0009987);; biological process: signaling (GO:0023052);; biological process: single-organism process (GO:0044699);; biological process: response to stimulus (GO:0050896);; biological process: biological regulation (GO:0065007);; molecular function: nucleic acid binding transcription factor activity (GO:00…
BnaC04g02590D	bHLH	10.0726	5.78508	8.13071	14.1162	22.9865	15.7798	12.5982	14.9893	11.9294	22.7951	19.2116	16.1009	0.0244925	1.16166	normal	0.00842462	0.772067	normal	2.96e-06	1.3024	up	--	--	Molecular Function: DNA binding (GO:0003677);; Molecular Function: sequence-specific DNA binding transcription factor activity (GO:0003700);; Cellular Component: nucleus (GO:0005634);; Biological Process: regulation of transcription, DNA-templated (GO:0006355);;	--	--	--	--	Helix-loop-helix DNA-binding domain	Transcription factor bHLH48 GN=MHK10.2 OS=Arabidopsis thaliana (Mouse-ear cress) PE=2 SV=1	K	Transcription	BnaC04g02590D [Brassica napus]	molecular function: binding (GO:0005488);; biological process: biological regulation (GO:0065007);; molecular function: nucleic acid binding transcription factor activity (GO:0001071);; cellular component: cell (GO:0005623);; cellular component: organelle (GO:0043226);; cellular component: cell part (GO:0044464)
BnaAnng18240D	BES1	4.72813	4.93775	6.75647	13.7131	12.2895	12.0004	10.6283	10.6691	11.4564	15.0464	15.0006	16.0805	0.000361642	1.12078	up	0.0162541	0.75396	normal	3.39e-07	1.40121	up	--	--	Biological Process: regulation of transcription, DNA-templated (GO:0006355);;	K14503|3.49247e-143|crb:CARUB_v10005257mg|hypothetical protein; K14503 brassinosteroid resistant 1/2 (A)	Plant hormone signal transduction (ko04075)	--	--	Plant protein of unknown function (DUF822)	BES1/BZR1 homolog protein 2 GN=BEH2 OS=Arabidopsis thaliana (Mouse-ear cress) PE=1 SV=1	K	Transcription	BnaAnng18240D [Brassica napus]	biological process: biological regulation (GO:0065007)
BnaCnng02000D	WRKY	1.49288	1.65936	2.29984	4.6933	7.47142	12.4345	14.7139	13.8811	12.3821	18.7488	15.6958	16.0633	0.020029	2.1407	normal	3.43e-22	2.91073	up	3.35e-25	3.16526	up	--	--	Biological Process: respiratory burst involved in defense response (GO:0002679);; Molecular Function: sequence-specific DNA binding transcription factor activity (GO:0003700);; Cellular Component: nucleus (GO:0005634);; Biological Process: regulation of transcription, DNA-templated (GO:0006355);; Biological Process: leaf senescence (GO:0010150);; Biological Process: response to chitin (GO:0010200…	K13425|0|brp:103836885|WRKY22; WRKY transcription factor 22; K13425 WRKY transcription factor 22 (A)	Plant-pathogen interaction (ko04626)	--	--	WRKY DNA -binding domain	WRKY transcription factor 22 OS=Arabidopsis thaliana (Mouse-ear cress) PE=2 SV=1	K	Transcription	BnaCnng02000D [Brassica napus]	biological process: immune system process (GO:0002376);; biological process: metabolic process (GO:0008152);; biological process: single-organism process (GO:0044699);; biological process: biological regulation (GO:0065007);; molecular function: nucleic acid binding transcription factor activity (GO:0001071);; cellular component: cell (GO:0005623);; cellular component: organelle (GO:0043226);; ce…
Brassica_napus_newGene_1023	Trihelix	5.19845	5.76442	5.43635	7.27698	5.57933	6.50246	16.1564	10.4804	17.9938	13.9176	17.2969	15.7117	0.888014	0.24467	normal	0.000375884	1.45032	up	2.59e-06	1.51196	up	--	--	Molecular Function: DNA binding (GO:0003677);; Molecular Function: chromatin binding (GO:0003682);; Molecular Function: sequence-specific DNA binding transcription factor activity (GO:0003700);; Cellular Component: nucleus (GO:0005634);; Biological Process: regulation of transcription, DNA-templated (GO:0006355);;	--	--	--	--	Myb/SANT-like DNA-binding domain;; Alcohol dehydrogenase transcription factor Myb/SANT-like	Trihelix transcription factor GT-2 GN=GT-2 OS=Arabidopsis thaliana (Mouse-ear cress) PE=2 SV=1	K	Transcription	PREDICTED: trihelix transcription factor GT-2-like [Brassica rapa]	molecular function: binding (GO:0005488);; biological process: biological regulation (GO:0065007);; molecular function: nucleic acid binding transcription factor activity (GO:0001071);; cellular component: cell (GO:0005623);; cellular component: organelle (GO:0043226);; cellular component: cell part (GO:0044464)
BnaCnng31550D	AP2/ERF-ERF	1.31404	0	0.261903	1.12031	1.18348	8.39032	8.12078	2.46456	18.2428	5.51542	18.3741	15.6929	--	--	--	0.0608083	4.23111	normal	0.000184169	4.72752	up	--	--	Molecular Function: sequence-specific DNA binding transcription factor activity (GO:0003700);; Cellular Component: nucleus (GO:0005634);; Biological Process: regulation of transcription, DNA-templated (GO:0006355);; Biological Process: response to heat (GO:0009408);; Biological Process: response to water deprivation (GO:0009414);; Biological Process: response to salt stress (GO:0009651);; Biologi…	--	--	--	--	AP2 domain	Dehydration-responsive element-binding protein 1F GN=T12C24.14 OS=Arabidopsis thaliana (Mouse-ear cress) PE=2 SV=1	K	Transcription	BnaCnng31550D [Brassica napus]	biological process: biological regulation (GO:0065007);; molecular function: nucleic acid binding transcription factor activity (GO:0001071);; cellular component: cell (GO:0005623);; cellular component: organelle (GO:0043226);; cellular component: cell part (GO:0044464);; biological process: response to stimulus (GO:0050896);; biological process: cellular process (GO:0009987);; biological process…
BnaA03g30130D	C2C2-CO-like	3.56896	5.59091	8.4316	12.059	13.7127	14.4369	15.247	11.4612	17.0812	14.4268	13.4123	15.2617	0.000198562	1.17928	up	0.00138569	1.26163	up	1.14e-05	1.26467	up	--	--	Molecular Function: sequence-specific DNA binding transcription factor activity (GO:0003700);; Molecular Function: protein binding (GO:0005515);; Cellular Component: nucleus (GO:0005634);; Cellular Component: plasma membrane (GO:0005886);; Biological Process: regulation of transcription, DNA-templated (GO:0006355);; Biological Process: circadian rhythm (GO:0007623);; Molecular Function: zinc ion …	--	--	--	--	CCT motif;; B-box zinc finger	Zinc finger protein CONSTANS-LIKE 9 GN=COL9 OS=Arabidopsis thaliana (Mouse-ear cress) PE=2 SV=1	R	General function prediction only	BnaA03g30130D [Brassica napus]	biological process: biological regulation (GO:0065007);; molecular function: nucleic acid binding transcription factor activity (GO:0001071);; molecular function: binding (GO:0005488);; cellular component: cell (GO:0005623);; cellular component: organelle (GO:0043226);; cellular component: cell part (GO:0044464);; cellular component: membrane (GO:0016020);; biological process: rhythmic process (G…
BnaC07g27140D	MYB	4.28238	5.99099	7.93489	23.3889	16.6551	12.4584	19.1804	24.6584	16.8059	26.8431	24.4605	15.2535	0.0733051	1.50683	normal	2.11e-05	1.70622	up	0.000108044	1.81193	up	[KAD]	Transcription;; RNA processing and modification;; Cell cycle control, cell division, chromosome partitioning	Molecular Function: DNA binding (GO:0003677);; Molecular Function: chromatin binding (GO:0003682);; Molecular Function: sequence-specific DNA binding transcription factor activity (GO:0003700);; Cellular Component: nucleus (GO:0005634);; Biological Process: regulation of transcription, DNA-templated (GO:0006355);; Biological Process: flavonol biosynthetic process (GO:0051555);;	K09422|0|brp:103875035|MYB111; transcription factor MYB12-like; K09422 myb proto-oncogene protein, plant (A)	--	[K]	Transcription	Myb-like DNA-binding domain;; Myb-like DNA-binding domain	Transcription factor MYB12 GN=T30B22.24 OS=Arabidopsis thaliana (Mouse-ear cress) PE=2 SV=1	K	Transcription	BnaC07g27140D [Brassica napus]	molecular function: binding (GO:0005488);; biological process: biological regulation (GO:0065007);; molecular function: nucleic acid binding transcription factor activity (GO:0001071);; cellular component: cell (GO:0005623);; cellular component: organelle (GO:0043226);; cellular component: cell part (GO:0044464);; biological process: metabolic process (GO:0008152);; biological process: single-org…
BnaA05g05020D	TCP	4.38108	4.48223	6.08849	7.96245	7.32688	18.8653	17.1015	12.4458	12.0056	14.7346	12.317	15.1998	0.441317	1.22378	normal	1.41e-06	1.52277	up	3.02e-07	1.5366	up	--	--	Molecular Function: sequence-specific DNA binding transcription factor activity (GO:0003700);; Cellular Component: nucleus (GO:0005634);; Biological Process: regulation of transcription, DNA-templated (GO:0006355);; Biological Process: regulation of cell size (GO:0008361);; Biological Process: root development (GO:0048364);; Biological Process: negative regulation of leaf senescence (GO:1900056);;	--	--	--	--	TCP family transcription factor	Transcription factor TCP9 GN=TCP9 OS=Arabidopsis thaliana (Mouse-ear cress) PE=2 SV=1	K	Transcription	BnaA05g05020D [Brassica napus]	biological process: biological regulation (GO:0065007);; molecular function: nucleic acid binding transcription factor activity (GO:0001071);; cellular component: cell (GO:0005623);; cellular component: organelle (GO:0043226);; cellular component: cell part (GO:0044464);; biological process: cellular process (GO:0009987);; biological process: single-organism process (GO:0044699);; biological proc…
BnaA01g21090D	MYB	0.876511	0.810004	2.24589	5.44354	7.838	28.3669	32.1693	43.1276	24.961	15.0107	13.4405	15.1406	0.168463	2.99415	normal	9.77e-10	4.08832	up	7.43e-18	3.23443	up	[KAD]	Transcription;; RNA processing and modification;; Cell cycle control, cell division, chromosome partitioning	Molecular Function: DNA binding (GO:0003677);; Molecular Function: chromatin binding (GO:0003682);; Molecular Function: sequence-specific DNA binding transcription factor activity (GO:0003700);; Molecular Function: protein binding (GO:0005515);; Cellular Component: nucleus (GO:0005634);; Biological Process: regulation of transcription, DNA-templated (GO:0006355);; Biological Process: response to …	K09422|8.81741e-96|brp:103827837|transcription factor MYB44-like; K09422 myb proto-oncogene protein, plant (A)	--	[K]	Transcription	Myb-like DNA-binding domain;; Myb-like DNA-binding domain	Transcription factor MYB44 GN=K8K14.2 OS=Arabidopsis thaliana (Mouse-ear cress) PE=2 SV=1	K	Transcription	BnaA01g21090D [Brassica napus]	molecular function: binding (GO:0005488);; biological process: biological regulation (GO:0065007);; molecular function: nucleic acid binding transcription factor activity (GO:0001071);; cellular component: cell (GO:0005623);; cellular component: organelle (GO:0043226);; cellular component: cell part (GO:0044464);; biological process: response to stimulus (GO:0050896);; biological process: multice…
BnaA03g06490D	MYB-related	0.580002	0.246679	0.503629	0.37999	0.442104	0.71314	2.88689	6.18054	3.27838	2.94547	6.16564	14.7008	--	--	--	2.28e-05	3.10845	up	0.0258857	4.14517	normal	--	--	Molecular Function: DNA binding (GO:0003677);; Molecular Function: sequence-specific DNA binding transcription factor activity (GO:0003700);; Cellular Component: nucleus (GO:0005634);; Biological Process: regulation of transcription, DNA-templated (GO:0006355);; Biological Process: circadian rhythm (GO:0007623);; Biological Process: response to salt stress (GO:0009651);; Biological Process: respo…	--	--	[O]	Posttranslational modification, protein turnover, chaperones	Myb-like DNA-binding domain	Protein REVEILLE 1 GN=RVE1 OS=Arabidopsis thaliana (Mouse-ear cress) PE=2 SV=1	K	Transcription	BnaA03g06490D [Brassica napus]	molecular function: binding (GO:0005488);; biological process: biological regulation (GO:0065007);; molecular function: nucleic acid binding transcription factor activity (GO:0001071);; cellular component: cell (GO:0005623);; cellular component: organelle (GO:0043226);; cellular component: cell part (GO:0044464);; biological process: rhythmic process (GO:0048511);; biological process: response to…
BnaC05g05560D	LOB	1.13937	0.397234	1.80398	2.27124	3.13384	14.4414	7.73766	2.52631	6.27506	8.96462	7.65401	14.2482	0.541028	2.64444	normal	0.0232955	2.39775	normal	5.62e-06	3.2935	up	--	--	Cellular Component: nucleus (GO:0005634);; Cellular Component: mitochondrion (GO:0005739);;	--	--	--	--	Protein of unknown function DUF260	LOB domain-containing protein 1 GN=F24B9.1 OS=Arabidopsis thaliana (Mouse-ear cress) PE=2 SV=1	S	Function unknown	BnaC05g05560D [Brassica napus]	cellular component: cell (GO:0005623);; cellular component: organelle (GO:0043226);; cellular component: cell part (GO:0044464)
BnaA03g39450D	NAC	2.37579	2.20898	2.60058	2.94858	9.96283	9.68725	8.61862	11.8686	12.1829	9.68035	13.3518	14.2089	0.175977	1.66131	normal	3.72e-12	2.15718	up	1.12e-11	2.33421	up	--	--	Biological Process: MAPK cascade (GO:0000165);; Molecular Function: DNA binding (GO:0003677);; Molecular Function: sequence-specific DNA binding transcription factor activity (GO:0003700);; Cellular Component: nucleus (GO:0005634);; Biological Process: regulation of transcription, DNA-templated (GO:0006355);; Biological Process: defense response, incompatible interaction (GO:0009814);; Biological…	--	--	--	--	No apical meristem (NAM) protein	Protein FEZ GN=T2P11.6 OS=Arabidopsis thaliana (Mouse-ear cress) PE=2 SV=1	S	Function unknown	BnaA03g39450D [Brassica napus]	biological process: metabolic process (GO:0008152);; biological process: cellular process (GO:0009987);; biological process: signaling (GO:0023052);; biological process: single-organism process (GO:0044699);; biological process: response to stimulus (GO:0050896);; biological process: biological regulation (GO:0065007);; molecular function: binding (GO:0005488);; molecular function: nucleic acid b…
BnaA02g05120D	Tify	5.30013	5.76387	8.43093	6.63167	4.29145	10.0553	6.90233	6.29612	7.57948	10.8059	13.0658	14.199	0.964293	0.155105	normal	0.899353	0.118004	normal	0.00895211	1.00347	up	--	--	Molecular Function: protein binding (GO:0005515);; Biological Process: protein targeting to membrane (GO:0006612);; Biological Process: response to wounding (GO:0009611);; Biological Process: jasmonic acid mediated signaling pathway (GO:0009867);; Biological Process: positive regulation of flavonoid biosynthetic process (GO:0009963);; Biological Process: regulation of plant-type hypersensitive re…	K13464|1.32622e-120|brp:103851386|protein TIFY 3B; K13464 jasmonate ZIM domain-containing protein (A)	Plant hormone signal transduction (ko04075)	--	--	tify domain;; Divergent CCT motif	Protein TIFY 3B GN=F22D1.70 OS=Arabidopsis thaliana (Mouse-ear cress) PE=1 SV=1	S	Function unknown	BnaA02g05120D [Brassica napus]	molecular function: binding (GO:0005488);; biological process: single-organism process (GO:0044699);; biological process: localization (GO:0051179);; biological process: cellular component organization or biogenesis (GO:0071840);; biological process: response to stimulus (GO:0050896);; biological process: cellular process (GO:0009987);; biological process: signaling (GO:0023052);; biological proc…
BnaA02g15990D	Tify	6.99962	5.52042	5.01307	3.91933	6.69381	10.6097	17.5457	16.8975	13.9132	10.5242	9.63498	14.0412	0.816798	0.390362	normal	1.66e-11	1.59917	up	0.000747001	1.22901	up	--	--	Molecular Function: protein binding (GO:0005515);; Cellular Component: nucleus (GO:0005634);; Biological Process: response to water deprivation (GO:0009414);; Biological Process: response to wounding (GO:0009611);; Biological Process: response to fungus (GO:0009620);; Biological Process: ethylene biosynthetic process (GO:0009693);; Biological Process: jasmonic acid biosynthetic process (GO:000969…	K13464|3.82939e-166|brp:103852783|protein TIFY 11B-like; K13464 jasmonate ZIM domain-containing protein (A)	Plant hormone signal transduction (ko04075)	--	--	tify domain;; Divergent CCT motif	Protein TIFY 11B GN=T10D10.8 OS=Arabidopsis thaliana (Mouse-ear cress) PE=1 SV=1	K	Transcription	BnaA02g15990D [Brassica napus]	molecular function: binding (GO:0005488);; cellular component: cell (GO:0005623);; cellular component: organelle (GO:0043226);; cellular component: cell part (GO:0044464);; biological process: response to stimulus (GO:0050896);; biological process: multi-organism process (GO:0051704);; biological process: metabolic process (GO:0008152);; biological process: cellular process (GO:0009987);; biologi…
BnaC03g67520D	WRKY	0.942157	0.339057	0.539395	1.29314	1.68966	3.74263	3.30043	3.86366	5.35997	4.02143	4.44617	13.878	0.409372	2.05258	normal	7.37e-11	2.97088	up	0.0493022	3.84812	normal	--	--	Biological Process: respiratory burst involved in defense response (GO:0002679);; Molecular Function: sequence-specific DNA binding transcription factor activity (GO:0003700);; Molecular Function: calmodulin binding (GO:0005516);; Cellular Component: nucleus (GO:0005634);; Biological Process: regulation of transcription, DNA-templated (GO:0006355);; Biological Process: response to chitin (GO:0010…	--	--	--	--	WRKY DNA -binding domain;; Plant zinc cluster domain	Probable WRKY transcription factor 11 GN=WRKY11 OS=Arabidopsis thaliana (Mouse-ear cress) PE=2 SV=2	K	Transcription	BnaC03g67520D, partial [Brassica napus]	biological process: immune system process (GO:0002376);; biological process: metabolic process (GO:0008152);; biological process: single-organism process (GO:0044699);; biological process: biological regulation (GO:0065007);; molecular function: nucleic acid binding transcription factor activity (GO:0001071);; molecular function: binding (GO:0005488);; cellular component: cell (GO:0005623);; cell…
BnaC02g39310D	bZIP	1.12048	2.60944	3.97984	7.4839	12.0574	6.99711	10.9333	7.4665	11.3779	8.78877	6.90905	13.8394	0.0136884	1.82913	normal	2e-07	1.99297	up	0.00492272	1.97152	up	--	--	Molecular Function: sequence-specific DNA binding transcription factor activity (GO:0003700);; Cellular Component: nucleus (GO:0005634);; Biological Process: regulation of transcription, DNA-templated (GO:0006355);; Biological Process: response to xenobiotic stimulus (GO:0009410);; Biological Process: endoplasmic reticulum unfolded protein response (GO:0030968);; Molecular Function: identical pro…	--	--	--	--	Basic leucine-zipper C terminal;; bZIP transcription factor;; Basic region leucine zipper	Basic leucine zipper 63 GN=T32B20.4 OS=Arabidopsis thaliana (Mouse-ear cress) PE=1 SV=1	K	Transcription	BnaC02g39310D [Brassica napus]	biological process: biological regulation (GO:0065007);; molecular function: nucleic acid binding transcription factor activity (GO:0001071);; cellular component: cell (GO:0005623);; cellular component: organelle (GO:0043226);; cellular component: cell part (GO:0044464);; biological process: response to stimulus (GO:0050896);; biological process: cellular process (GO:0009987);; biological process…
BnaA05g22990D	CAMTA	5.32985	5.0879	5.18726	8.39894	8.69227	13.4374	12.7665	7.82542	8.42912	13.1063	15.1857	13.6365	0.0612006	0.794323	normal	0.0728517	0.687382	normal	1.6e-07	1.23743	up	--	--	Molecular Function: DNA binding (GO:0003677);; Molecular Function: calmodulin binding (GO:0005516);; Cellular Component: nucleus (GO:0005634);; Biological Process: regulation of transcription, DNA-templated (GO:0006355);;	--	--	[S]	Function unknown	CG-1 domain;; Ankyrin repeats (many copies);; Ankyrin repeats (3 copies);; Ankyrin repeat;; IQ calmodulin-binding motif;; Ankyrin repeat;; IPT/TIG domain	Calmodulin-binding transcription activator 6 OS=Arabidopsis thaliana (Mouse-ear cress) PE=2 SV=1	K	Transcription	BnaA05g22990D [Brassica napus]	molecular function: binding (GO:0005488);; cellular component: cell (GO:0005623);; cellular component: organelle (GO:0043226);; cellular component: cell part (GO:0044464);; biological process: biological regulation (GO:0065007)
BnaA08g11220D	AP2/ERF-ERF	0.993482	0.552529	0.840374	2.16395	3.93736	16.3691	11.8758	10.7613	23.4609	4.88469	6.95749	13.5049	0.420416	3.34758	normal	2.53e-05	4.36043	up	0.00286199	3.49823	up	--	--	Biological Process: respiratory burst involved in defense response (GO:0002679);; Molecular Function: DNA binding (GO:0003677);; Molecular Function: sequence-specific DNA binding transcription factor activity (GO:0003700);; Cellular Component: nucleus (GO:0005634);; Biological Process: regulation of transcription, DNA-templated (GO:0006355);; Biological Process: ethylene biosynthetic process (GO:…	--	--	--	--	AP2 domain	Ethylene-responsive transcription factor ERF109 GN=ERF109 OS=Arabidopsis thaliana (Mouse-ear cress) PE=1 SV=1	K	Transcription	BnaA08g11220D [Brassica napus]	biological process: immune system process (GO:0002376);; biological process: metabolic process (GO:0008152);; biological process: single-organism process (GO:0044699);; molecular function: binding (GO:0005488);; biological process: biological regulation (GO:0065007);; molecular function: nucleic acid binding transcription factor activity (GO:0001071);; cellular component: cell (GO:0005623);; cell…
BnaA06g04390D	LOB	1.41036	2.02868	1.60434	1.27794	3.63717	15.4538	7.84986	3.63527	6.40757	4.38449	10.8973	13.3397	0.738828	1.76222	normal	0.000610918	1.77064	up	0.00766658	2.31724	up	--	--	Cellular Component: nucleus (GO:0005634);; Cellular Component: mitochondrion (GO:0005739);;	--	--	--	--	Protein of unknown function DUF260	LOB domain-containing protein 1 GN=F24B9.1 OS=Arabidopsis thaliana (Mouse-ear cress) PE=2 SV=1	S	Function unknown	BnaA06g04390D [Brassica napus]	cellular component: cell (GO:0005623);; cellular component: organelle (GO:0043226);; cellular component: cell part (GO:0044464)
BnaC08g36830D	AP2/ERF-ERF	3.47815	2.46452	2.5397	3.52387	7.09589	23.135	18.8286	20.2122	27.4227	10.3365	19.4573	12.7859	0.703457	1.65918	normal	2.76e-13	2.7823	up	1.23e-06	2.24294	up	--	--	Molecular Function: DNA binding (GO:0003677);; Molecular Function: sequence-specific DNA binding transcription factor activity (GO:0003700);; Cellular Component: nucleus (GO:0005634);; Biological Process: regulation of transcription, DNA-templated (GO:0006355);; Biological Process: response to chitin (GO:0010200);;	--	--	--	--	AP2 domain	Ethylene-responsive transcription factor ERF017 GN=ERF017 OS=Arabidopsis thaliana (Mouse-ear cress) PE=2 SV=1	K	Transcription	BnaC08g36830D [Brassica napus]	molecular function: binding (GO:0005488);; biological process: biological regulation (GO:0065007);; molecular function: nucleic acid binding transcription factor activity (GO:0001071);; cellular component: cell (GO:0005623);; cellular component: organelle (GO:0043226);; cellular component: cell part (GO:0044464);; biological process: response to stimulus (GO:0050896)
BnaA03g05370D	MYB	7.85901	5.19834	8.44222	7.73594	7.36873	6.74391	6.83107	6.145	4.35295	17.6505	17.4772	12.703	0.983339	0.0553321	normal	0.555222	-0.292227	normal	2.63e-05	1.18417	up	[KAD]	Transcription;; RNA processing and modification;; Cell cycle control, cell division, chromosome partitioning	Biological Process: cell morphogenesis (GO:0000902);; Molecular Function: DNA binding (GO:0003677);; Molecular Function: chromatin binding (GO:0003682);; Molecular Function: sequence-specific DNA binding transcription factor activity (GO:0003700);; Cellular Component: nucleus (GO:0005634);; Biological Process: regulation of transcription, DNA-templated (GO:0006355);; Biological Process: response …	K09422|0|brp:103856130|myb-related protein Hv1-like; K09422 myb proto-oncogene protein, plant (A)	--	[K]	Transcription	Myb-like DNA-binding domain;; Myb-like DNA-binding domain	Transcription factor MYB39 GN=dl4925c OS=Arabidopsis thaliana (Mouse-ear cress) PE=2 SV=1	K	Transcription	BnaA03g05370D [Brassica napus]	biological process: cellular process (GO:0009987);; biological process: developmental process (GO:0032502);; biological process: single-organism process (GO:0044699);; biological process: cellular component organization or biogenesis (GO:0071840);; molecular function: binding (GO:0005488);; biological process: biological regulation (GO:0065007);; molecular function: nucleic acid binding transcrip…
BnaAnng34840D	Alfin-like	5.55731	5.86799	6.01602	11.4037	14.6913	14.1707	11.6557	9.82573	10.0104	14.1715	13.0191	12.6184	0.000239659	1.23011	up	0.0162558	0.821145	normal	0.000162589	1.1847	up	--	--	Molecular Function: DNA binding (GO:0003677);; Cellular Component: nucleus (GO:0005634);; Biological Process: regulation of transcription, DNA-templated (GO:0006355);; Molecular Function: zinc ion binding (GO:0008270);; Molecular Function: methylated histone binding (GO:0035064);;	--	--	[R]	General function prediction only	Domain of unknown function (DUF3594);; PHD-finger	PHD finger protein ALFIN-LIKE 5, N-terminally processed GN=AL5 OS=Arabidopsis thaliana (Mouse-ear cress) PE=2 SV=1	K	Transcription	PREDICTED: PHD finger protein ALFIN-LIKE 5 [Brassica rapa]	molecular function: binding (GO:0005488);; cellular component: cell (GO:0005623);; cellular component: organelle (GO:0043226);; cellular component: cell part (GO:0044464);; biological process: biological regulation (GO:0065007)
BnaA03g18900D	C3H	0.177725	0.747923	0.325387	0.622884	0.78572	4.11355	4.80159	5.57127	7.41437	3.82507	5.4441	12.5075	--	--	--	7.1e-15	3.9119	up	0.00773846	4.20143	up	--	--	Biological Process: respiratory burst involved in defense response (GO:0002679);; Molecular Function: sequence-specific DNA binding transcription factor activity (GO:0003700);; Cellular Component: nucleus (GO:0005634);; Biological Process: regulation of transcription, DNA-templated (GO:0006355);; Biological Process: protein targeting to membrane (GO:0006612);; Biological Process: membrane fusion …	--	--	[R]	General function prediction only	Ankyrin repeats (3 copies);; Ankyrin repeats (many copies);; Ankyrin repeat;; Ankyrin repeats (many copies);; Zinc finger C-x8-C-x5-C-x3-H type (and similar);; Ankyrin repeat	Zinc finger CCCH domain-containing protein 29 GN=At2g40140 OS=Arabidopsis thaliana (Mouse-ear cress) PE=2 SV=1	R	General function prediction only	BnaA03g18900D [Brassica napus]	biological process: immune system process (GO:0002376);; biological process: metabolic process (GO:0008152);; biological process: single-organism process (GO:0044699);; biological process: biological regulation (GO:0065007);; molecular function: nucleic acid binding transcription factor activity (GO:0001071);; cellular component: cell (GO:0005623);; cellular component: organelle (GO:0043226);; ce…
BnaC06g38450D	MADS-M-type	4.41083	3.24653	7.05263	14.2084	4.69837	6.61642	6.31529	3.83667	6.70109	16.8619	16.2431	12.4422	0.685057	0.849099	normal	0.794401	0.224006	normal	4.97e-09	1.70998	up	--	--	Molecular Function: DNA binding (GO:0003677);; Molecular Function: sequence-specific DNA binding transcription factor activity (GO:0003700);; Cellular Component: nucleus (GO:0005634);; Cellular Component: cytosol (GO:0005829);; Biological Process: regulation of transcription, DNA-templated (GO:0006355);; Biological Process: gibberellin biosynthetic process (GO:0009686);; Biological Process: gibbe…	--	--	[K]	Transcription	SRF-type transcription factor (DNA-binding and dimerisation domain)	Truncated transcription factor CAULIFLOWER A GN=CAL-A OS=Brassica oleracea var. botrytis (Cauliflower) PE=2 SV=2	R	General function prediction only	BnaC06g38450D [Brassica napus]	molecular function: binding (GO:0005488);; biological process: biological regulation (GO:0065007);; molecular function: nucleic acid binding transcription factor activity (GO:0001071);; cellular component: cell (GO:0005623);; cellular component: organelle (GO:0043226);; cellular component: cell part (GO:0044464);; biological process: metabolic process (GO:0008152);; biological process: cellular p…
BnaCnng01910D	bZIP	5.39478	6.45493	7.22017	10.0451	12.7886	12.4349	8.56248	8.28828	7.12044	14.8324	17.944	12.4263	0.00197277	0.903796	normal	0.346385	0.321395	normal	8.15e-08	1.31965	up	--	--	Molecular Function: sequence-specific DNA binding transcription factor activity (GO:0003700);; Cellular Component: nucleus (GO:0005634);; Cellular Component: cytoplasm (GO:0005737);; Biological Process: regulation of transcription, DNA-templated (GO:0006355);; Biological Process: response to xenobiotic stimulus (GO:0009410);; Biological Process: response to blue light (GO:0009637);; Biological Pr…	K09060|0|brp:103836873|G-box-binding factor 2; K09060 plant G-box-binding factor (A)	--	--	--	G-box binding protein MFMR;; bZIP transcription factor;; Basic region leucine zipper	G-box-binding factor 2 GN=F2N1.12 OS=Arabidopsis thaliana (Mouse-ear cress) PE=1 SV=1	K	Transcription	BnaCnng01910D [Brassica napus]	biological process: biological regulation (GO:0065007);; molecular function: nucleic acid binding transcription factor activity (GO:0001071);; cellular component: cell (GO:0005623);; cellular component: organelle (GO:0043226);; cellular component: cell part (GO:0044464);; biological process: response to stimulus (GO:0050896);; biological process: cellular process (GO:0009987);; biological process…
BnaC08g18640D	Tify	2.03826	0.726521	1.14485	1.41324	2.24325	4.72755	6.87736	6.71931	8.5278	5.53684	7.60108	12.3751	0.0758022	1.12854	normal	2.05e-17	2.61035	up	1.57e-07	2.81828	up	--	--	Biological Process: MAPK cascade (GO:0000165);; Molecular Function: protein binding (GO:0005515);; Cellular Component: nucleus (GO:0005634);; Biological Process: protein targeting to membrane (GO:0006612);; Biological Process: response to cold (GO:0009409);; Biological Process: response to water deprivation (GO:0009414);; Biological Process: pollen development (GO:0009555);; Biological Process: r…	K13464|1.78938e-161|brp:103835861|protein TIFY 10A-like; K13464 jasmonate ZIM domain-containing protein (A)	Plant hormone signal transduction (ko04075)	--	--	tify domain;; Divergent CCT motif	Protein TIFY 10A GN=T29M8.5 OS=Arabidopsis thaliana (Mouse-ear cress) PE=1 SV=1	K	Transcription	BnaC08g18640D [Brassica napus]	biological process: metabolic process (GO:0008152);; biological process: cellular process (GO:0009987);; biological process: signaling (GO:0023052);; biological process: single-organism process (GO:0044699);; biological process: response to stimulus (GO:0050896);; biological process: biological regulation (GO:0065007);; molecular function: binding (GO:0005488);; cellular component: cell (GO:00056…
BnaC07g35130D	WRKY	4.87908	3.84639	3.77123	3.22469	5.65574	4.62928	6.93496	6.83734	8.76136	4.43501	4.25425	12.2557	0.717005	0.376729	normal	7.51e-06	1.21506	up	0.398674	1.11441	normal	--	--	Molecular Function: sequence-specific DNA binding transcription factor activity (GO:0003700);; Cellular Component: nucleus (GO:0005634);; Biological Process: regulation of transcription, DNA-templated (GO:0006355);; Biological Process: amino acid transport (GO:0006865);; Biological Process: toxin catabolic process (GO:0009407);; Biological Process: response to cyclopentenone (GO:0010583);; Molecu…	--	--	--	--	WRKY DNA -binding domain	Probable WRKY transcription factor 28 GN=WRKY28 OS=Arabidopsis thaliana (Mouse-ear cress) PE=2 SV=1	K	Transcription	BnaC07g35130D [Brassica napus]	biological process: biological regulation (GO:0065007);; molecular function: nucleic acid binding transcription factor activity (GO:0001071);; cellular component: cell (GO:0005623);; cellular component: organelle (GO:0043226);; cellular component: cell part (GO:0044464);; biological process: single-organism process (GO:0044699);; biological process: localization (GO:0051179);; biological process:…
BnaCnng12240D	C2C2-Dof	0.107432	0.186376	0	0.0296756	0.111853	0.234487	2.45038	3.85296	4.21921	3.69574	5.52128	12.2264	--	--	--	2.27e-16	5.19862	up	0.00785999	6.52044	up	--	--	Molecular Function: DNA binding (GO:0003677);; Molecular Function: sequence-specific DNA binding transcription factor activity (GO:0003700);; Cellular Component: nucleus (GO:0005634);; Biological Process: regulation of transcription, DNA-templated (GO:0006355);;	--	--	--	--	Dof domain, zinc finger	Dof zinc finger protein DOF1.3 GN=DOF1.3 OS=Arabidopsis thaliana (Mouse-ear cress) PE=3 SV=1	K	Transcription	BnaCnng12240D [Brassica napus]	molecular function: binding (GO:0005488);; biological process: biological regulation (GO:0065007);; molecular function: nucleic acid binding transcription factor activity (GO:0001071);; cellular component: cell (GO:0005623);; cellular component: organelle (GO:0043226);; cellular component: cell part (GO:0044464)
BnaC03g08310D	MYB-related	0.271411	0.40432	0.131647	0.63641	1.2408	1.24727	7.12845	9.52452	6.6082	5.74596	7.78146	12.042	0.2006	1.89577	normal	1.91e-25	4.92832	up	2.81e-10	5.19703	up	--	--	Molecular Function: DNA binding (GO:0003677);; Molecular Function: chromatin binding (GO:0003682);; Molecular Function: sequence-specific DNA binding transcription factor activity (GO:0003700);; Cellular Component: nucleus (GO:0005634);; Biological Process: regulation of transcription, DNA-templated (GO:0006355);; Biological Process: circadian rhythm (GO:0007623);; Biological Process: response to…	--	--	[O]	Posttranslational modification, protein turnover, chaperones	Myb-like DNA-binding domain	Protein REVEILLE 1 GN=RVE1 OS=Arabidopsis thaliana (Mouse-ear cress) PE=2 SV=1	K	Transcription	BnaC03g08310D [Brassica napus]	molecular function: binding (GO:0005488);; biological process: biological regulation (GO:0065007);; molecular function: nucleic acid binding transcription factor activity (GO:0001071);; cellular component: cell (GO:0005623);; cellular component: organelle (GO:0043226);; cellular component: cell part (GO:0044464);; biological process: rhythmic process (GO:0048511);; biological process: response to…
BnaA01g01120D	GRAS	2.59483	2.66617	3.39057	4.76934	5.22081	6.49788	9.34467	6.23448	7.76751	7.2327	8.12489	11.8313	0.00155375	1.0843	up	5.63e-07	1.51353	up	3.72e-07	1.77372	up	--	--	Molecular Function: sequence-specific DNA binding transcription factor activity (GO:0003700);; Molecular Function: protein binding (GO:0005515);; Cellular Component: nucleus (GO:0005634);; Biological Process: regulation of transcription, DNA-templated (GO:0006355);; Biological Process: cell differentiation (GO:0030154);; Biological Process: regulation of shoot system development (GO:0048831);;	--	--	--	--	GRAS domain family	Scarecrow-like protein 15 GN=SCL15 OS=Arabidopsis thaliana (Mouse-ear cress) PE=2 SV=3	U	Intracellular trafficking, secretion, and vesicular transport	PREDICTED: scarecrow-like protein 15 [Brassica rapa]	biological process: biological regulation (GO:0065007);; molecular function: nucleic acid binding transcription factor activity (GO:0001071);; molecular function: binding (GO:0005488);; cellular component: cell (GO:0005623);; cellular component: organelle (GO:0043226);; cellular component: cell part (GO:0044464);; biological process: cellular process (GO:0009987);; biological process: development…
BnaC09g40660D	MYB-related	0.493321	0.429119	0.369965	0.262079	0.192381	0.227395	3.07003	5.58339	2.6824	2.22554	4.1609	11.7832	--	--	--	7.69e-05	3.30118	up	0.0596935	3.92392	normal	--	--	Molecular Function: DNA binding (GO:0003677);; Molecular Function: sequence-specific DNA binding transcription factor activity (GO:0003700);; Cellular Component: nucleus (GO:0005634);; Biological Process: regulation of transcription, DNA-templated (GO:0006355);; Biological Process: circadian rhythm (GO:0007623);; Biological Process: response to salt stress (GO:0009651);; Biological Process: respo…	--	--	[O]	Posttranslational modification, protein turnover, chaperones	Myb-like DNA-binding domain;; Myb-like DNA-binding domain	Protein REVEILLE 1 GN=RVE1 OS=Arabidopsis thaliana (Mouse-ear cress) PE=2 SV=1	K	Transcription	BnaC09g40660D [Brassica napus]	molecular function: binding (GO:0005488);; biological process: biological regulation (GO:0065007);; molecular function: nucleic acid binding transcription factor activity (GO:0001071);; cellular component: cell (GO:0005623);; cellular component: organelle (GO:0043226);; cellular component: cell part (GO:0044464);; biological process: rhythmic process (GO:0048511);; biological process: response to…
BnaA08g01300D	AP2/ERF-ERF	6.54577	4.31587	4.5181	5.82931	4.53504	21.4361	13.6861	12.3401	11.6982	13.2735	15.628	11.5665	0.778841	1.10141	normal	0.00224178	1.35267	up	0.000803171	1.45495	up	--	--	Cellular Component: nucleus (GO:0005634);; Biological Process: regulation of transcription, DNA-templated (GO:0006355);; Biological Process: ethylene-activated signaling pathway (GO:0009873);;	--	--	--	--	AP2 domain	Ethylene-responsive transcription factor 4 GN=At3g15210 OS=Arabidopsis thaliana (Mouse-ear cress) PE=1 SV=1	K	Transcription	BnaA08g01300D [Brassica napus]	cellular component: cell (GO:0005623);; cellular component: organelle (GO:0043226);; cellular component: cell part (GO:0044464);; biological process: biological regulation (GO:0065007);; biological process: cellular process (GO:0009987);; biological process: signaling (GO:0023052);; biological process: single-organism process (GO:0044699);; biological process: response to stimulus (GO:0050896)
BnaCnng48830D	TUB	4.38663	5.11655	4.36398	6.12446	6.92634	8.19695	9.26715	7.79515	9.54302	7.67749	10.6045	11.3174	0.127274	0.611027	normal	0.00035624	0.917768	normal	8.12e-05	1.0761	up	--	--	Molecular Function: sequence-specific DNA binding transcription factor activity (GO:0003700);; Cellular Component: extracellular region (GO:0005576);; Cellular Component: nucleus (GO:0005634);; Molecular Function: phosphoric diester hydrolase activity (GO:0008081);; Biological Process: induced systemic resistance (GO:0009682);; Biological Process: response to ethylene (GO:0009723);; Biological Pr…	--	--	[R]	General function prediction only	Tub family;; F-box domain;; F-box-like	Tubby-like F-box protein 1 GN=TULP1 OS=Arabidopsis thaliana (Mouse-ear cress) PE=2 SV=1	R	General function prediction only	BnaCnng48830D [Brassica napus]	biological process: biological regulation (GO:0065007);; molecular function: nucleic acid binding transcription factor activity (GO:0001071);; cellular component: extracellular region (GO:0005576);; cellular component: cell (GO:0005623);; cellular component: organelle (GO:0043226);; cellular component: cell part (GO:0044464);; biological process: metabolic process (GO:0008152);; molecular functio…
BnaA09g29270D	C2C2-Dof	0.0480691	0.135028	0	0	0	0	2.53258	2.39664	2.52209	1.36976	3.6272	11.3134	--	--	--	2.06e-11	5.02494	up	0.0375002	6.36221	normal	--	--	Molecular Function: DNA binding (GO:0003677);; Molecular Function: sequence-specific DNA binding transcription factor activity (GO:0003700);; Cellular Component: nucleus (GO:0005634);; Biological Process: regulation of transcription, DNA-templated (GO:0006355);;	--	--	--	--	Dof domain, zinc finger	Dof zinc finger protein DOF1.3 GN=DOF1.3 OS=Arabidopsis thaliana (Mouse-ear cress) PE=3 SV=1	K	Transcription	PREDICTED: dof zinc finger protein DOF1.3-like [Brassica rapa]	molecular function: binding (GO:0005488);; biological process: biological regulation (GO:0065007);; molecular function: nucleic acid binding transcription factor activity (GO:0001071);; cellular component: cell (GO:0005623);; cellular component: organelle (GO:0043226);; cellular component: cell part (GO:0044464)
BnaCnng21740D	HB-BELL	3.6815	5.17243	4.764	6.55728	5.16628	6.61378	7.37838	6.29138	10.2231	7.95192	8.09782	11.1009	0.317333	0.473768	normal	0.0606291	0.793945	normal	0.000177753	1.01672	up	--	--	Molecular Function: DNA binding (GO:0003677);; Molecular Function: sequence-specific DNA binding transcription factor activity (GO:0003700);; Molecular Function: protein binding (GO:0005515);; Cellular Component: nucleus (GO:0005634);; Biological Process: regulation of transcription, DNA-templated (GO:0006355);; Biological Process: regulation of timing of transition from vegetative to reproductiv…	--	--	[K]	Transcription	Associated with HOX;; Homeobox KN domain;; Homeobox domain	BEL1-like homeodomain protein 3 GN=BLH3 OS=Arabidopsis thaliana (Mouse-ear cress) PE=1 SV=1	K	Transcription	BnaCnng21740D [Brassica napus]	molecular function: binding (GO:0005488);; biological process: biological regulation (GO:0065007);; molecular function: nucleic acid binding transcription factor activity (GO:0001071);; cellular component: cell (GO:0005623);; cellular component: organelle (GO:0043226);; cellular component: cell part (GO:0044464)
BnaA02g02840D	C2C2-CO-like	1.35754	0.962555	0.728115	0.383644	0.177933	0.292508	8.14011	5.86433	6.14292	6.84574	11.7136	11.0051	--	--	--	2.05e-09	2.75015	up	1.2e-10	3.32158	up	--	--	--	--	--	[K]	Transcription	CCT motif;; B-box zinc finger	Zinc finger protein CONSTANS-LIKE 1 GN=COL1 OS=Arabidopsis thaliana (Mouse-ear cress) PE=1 SV=1	K	Transcription	BnaA02g02840D [Brassica napus]	--
BnaC03g26690D	C2C2-YABBY	8.5093	4.06012	3.79824	8.35671	14.0531	3.22605	9.61925	15.2965	17.8479	15.8419	14.5367	10.8702	0.5065	0.858234	normal	6.27e-06	1.47377	up	9.56e-05	1.38066	up	--	--	Molecular Function: sequence-specific DNA binding transcription factor activity (GO:0003700);; Cellular Component: nucleus (GO:0005634);; Biological Process: chromatin assembly or disassembly (GO:0006333);; Biological Process: regulation of translation (GO:0006417);; Biological Process: plastid organization (GO:0009657);; Biological Process: leaf morphogenesis (GO:0009965);; Biological Process: c…	--	--	--	--	YABBY protein;; HMG-box domain	Axial regulator YABBY 5 GN=YAB5 OS=Arabidopsis thaliana (Mouse-ear cress) PE=2 SV=1	K	Transcription	BnaC03g26690D [Brassica napus]	biological process: biological regulation (GO:0065007);; molecular function: nucleic acid binding transcription factor activity (GO:0001071);; cellular component: cell (GO:0005623);; cellular component: organelle (GO:0043226);; cellular component: cell part (GO:0044464);; biological process: cellular process (GO:0009987);; biological process: cellular component organization or biogenesis (GO:0071…
BnaA06g17950D	GARP-G2-like	3.13769	4.52232	5.39584	9.10441	10.7885	13.8427	9.68497	6.42786	8.59883	11.1382	12.7964	10.856	1.24e-05	1.33645	up	0.00364119	0.978816	normal	2.73e-06	1.35369	up	--	--	Molecular Function: DNA binding (GO:0003677);; Molecular Function: chromatin binding (GO:0003682);; Molecular Function: sequence-specific DNA binding transcription factor activity (GO:0003700);; Cellular Component: nucleus (GO:0005634);; Biological Process: regulation of transcription, DNA-templated (GO:0006355);; Biological Process: circadian rhythm (GO:0007623);;	--	--	--	--	Myb-like DNA-binding domain	Transcription factor LUX GN=F12A12.160 OS=Arabidopsis thaliana (Mouse-ear cress) PE=1 SV=1	K	Transcription	BnaA06g17950D [Brassica napus]	molecular function: binding (GO:0005488);; biological process: biological regulation (GO:0065007);; molecular function: nucleic acid binding transcription factor activity (GO:0001071);; cellular component: cell (GO:0005623);; cellular component: organelle (GO:0043226);; cellular component: cell part (GO:0044464);; biological process: rhythmic process (GO:0048511)
BnaA08g19870D	C2C2-Dof	0.21186	0.518481	0.189786	0.0940971	0.173741	0.271977	4.22611	4.36595	3.07606	1.27374	4.23337	10.7587	--	--	--	6.04e-09	3.73587	up	0.101609	4.20748	normal	--	--	Molecular Function: DNA binding (GO:0003677);; Molecular Function: sequence-specific DNA binding transcription factor activity (GO:0003700);; Cellular Component: nucleus (GO:0005634);; Biological Process: regulation of transcription, DNA-templated (GO:0006355);;	--	--	--	--	Dof domain, zinc finger	Dof zinc finger protein DOF1.3 GN=DOF1.3 OS=Arabidopsis thaliana (Mouse-ear cress) PE=3 SV=1	K	Transcription	BnaA08g19870D [Brassica napus]	molecular function: binding (GO:0005488);; biological process: biological regulation (GO:0065007);; molecular function: nucleic acid binding transcription factor activity (GO:0001071);; cellular component: cell (GO:0005623);; cellular component: organelle (GO:0043226);; cellular component: cell part (GO:0044464)
BnaC05g20560D	AP2/ERF-RAV	4.02852	4.75107	6.85313	9.0046	13.3927	10.3598	10.5631	7.98395	12.0741	9.823	10.8364	10.6839	0.0054258	1.12417	up	0.00295189	1.03521	up	0.000490549	1.0531	up	--	--	Molecular Function: DNA binding (GO:0003677);; Molecular Function: sequence-specific DNA binding transcription factor activity (GO:0003700);; Cellular Component: nucleus (GO:0005634);; Biological Process: ethylene-activated signaling pathway (GO:0009873);; Biological Process: response to nitrate (GO:0010167);; Biological Process: response to chitin (GO:0010200);; Biological Process: nitrate trans…	K09287|0|brp:103840594|AP2/ERF and B3 domain-containing transcription repressor TEM1-like; K09287 RAV-like factor (A)	--	--	--	B3 DNA binding domain;; AP2 domain	AP2/ERF and B3 domain-containing transcription repressor TEM1 GN=TEM1 OS=Arabidopsis thaliana (Mouse-ear cress) PE=1 SV=1	K	Transcription	BnaC05g20560D [Brassica napus]	molecular function: binding (GO:0005488);; biological process: biological regulation (GO:0065007);; molecular function: nucleic acid binding transcription factor activity (GO:0001071);; cellular component: cell (GO:0005623);; cellular component: organelle (GO:0043226);; cellular component: cell part (GO:0044464);; biological process: cellular process (GO:0009987);; biological process: signaling (…
BnaC04g31720D	C2C2-Dof	1.13144	1.31191	1.11551	1.28775	0.946414	1.3369	4.24432	5.23454	3.23907	4.48107	5.30524	10.6823	0.988547	0.0917967	normal	3.09e-06	1.79998	up	0.00328839	2.4955	up	--	--	Molecular Function: DNA binding (GO:0003677);; Molecular Function: sequence-specific DNA binding transcription factor activity (GO:0003700);; Molecular Function: protein binding (GO:0005515);; Cellular Component: nucleus (GO:0005634);; Biological Process: regulation of transcription, DNA-templated (GO:0006355);; Molecular Function: zinc ion binding (GO:0008270);; Biological Process: regulation of…	--	--	--	--	Dof domain, zinc finger	Cyclic dof factor 2 GN=MIJ24.16 OS=Arabidopsis thaliana (Mouse-ear cress) PE=1 SV=2	R	General function prediction only	BnaC04g31720D [Brassica napus]	molecular function: binding (GO:0005488);; biological process: biological regulation (GO:0065007);; molecular function: nucleic acid binding transcription factor activity (GO:0001071);; cellular component: cell (GO:0005623);; cellular component: organelle (GO:0043226);; cellular component: cell part (GO:0044464)
BnaCnng29920D	bHLH	4.36123	5.94653	5.20681	8.63538	7.03883	6.91726	8.41345	6.13814	8.44102	10.3797	7.80001	10.5857	0.304874	0.65273	normal	0.0490282	0.782886	normal	0.00382273	1.04844	up	--	--	Molecular Function: DNA binding (GO:0003677);; Molecular Function: sequence-specific DNA binding transcription factor activity (GO:0003700);; Cellular Component: nucleus (GO:0005634);; Biological Process: regulation of transcription, DNA-templated (GO:0006355);;	--	--	--	--	Helix-loop-helix DNA-binding domain	Transcription factor bHLH77 GN=MYM9.3 OS=Arabidopsis thaliana (Mouse-ear cress) PE=1 SV=1	K	Transcription	BnaCnng29920D [Brassica napus]	molecular function: binding (GO:0005488);; biological process: biological regulation (GO:0065007);; molecular function: nucleic acid binding transcription factor activity (GO:0001071);; cellular component: cell (GO:0005623);; cellular component: organelle (GO:0043226);; cellular component: cell part (GO:0044464)
BnaC07g35520D	HSF	4.15408	2.82455	2.76227	4.56757	6.25563	9.04476	6.78218	7.81514	8.95766	6.80604	5.12477	10.3964	0.134021	1.0506	normal	7.23e-05	1.29017	up	0.0548258	1.19965	normal	--	--	Biological Process: respiratory burst involved in defense response (GO:0002679);; Molecular Function: sequence-specific DNA binding transcription factor activity (GO:0003700);; Cellular Component: nucleus (GO:0005634);; Biological Process: regulation of transcription, DNA-templated (GO:0006355);; Biological Process: response to heat (GO:0009408);; Biological Process: response to chitin (GO:001020…	K09419|0|brp:103861021|heat stress transcription factor A-4a-like; K09419 heat shock transcription factor, other eukaryote (A)	--	[K]	Transcription	HSF-type DNA-binding	Heat stress transcription factor A-4a GN=F13C5.50 OS=Arabidopsis thaliana (Mouse-ear cress) PE=2 SV=1	K	Transcription	BnaC07g35520D [Brassica napus]	biological process: immune system process (GO:0002376);; biological process: metabolic process (GO:0008152);; biological process: single-organism process (GO:0044699);; biological process: biological regulation (GO:0065007);; molecular function: nucleic acid binding transcription factor activity (GO:0001071);; cellular component: cell (GO:0005623);; cellular component: organelle (GO:0043226);; ce…
BnaC03g66140D	AP2/ERF-ERF	1.46508	0.380676	0.285379	2.06757	4.89859	15.9339	9.22844	8.60637	17.4568	4.28546	5.30976	9.72596	0.336003	3.43464	normal	3.94e-09	4.17557	up	0.000421995	3.44762	up	--	--	Biological Process: respiratory burst involved in defense response (GO:0002679);; Molecular Function: DNA binding (GO:0003677);; Molecular Function: sequence-specific DNA binding transcription factor activity (GO:0003700);; Cellular Component: nucleus (GO:0005634);; Biological Process: regulation of transcription, DNA-templated (GO:0006355);; Biological Process: ethylene biosynthetic process (GO:…	--	--	--	--	AP2 domain	Ethylene-responsive transcription factor ERF109 GN=ERF109 OS=Arabidopsis thaliana (Mouse-ear cress) PE=1 SV=1	K	Transcription	BnaC03g66140D [Brassica napus]	biological process: immune system process (GO:0002376);; biological process: metabolic process (GO:0008152);; biological process: single-organism process (GO:0044699);; molecular function: binding (GO:0005488);; biological process: biological regulation (GO:0065007);; molecular function: nucleic acid binding transcription factor activity (GO:0001071);; cellular component: cell (GO:0005623);; cell…
BnaA03g46280D	WRKY	0.279386	0.330205	0.0852182	0.407126	2.33981	2.73015	4.29512	5.39553	6.25126	4.56664	5.2268	9.19843	0.146887	3.13247	normal	9.73e-17	4.68426	up	4.47e-07	4.93387	up	--	--	Biological Process: MAPK cascade (GO:0000165);; Molecular Function: sequence-specific DNA binding transcription factor activity (GO:0003700);; Molecular Function: protein binding (GO:0005515);; Cellular Component: nucleus (GO:0005634);; Biological Process: protein targeting to membrane (GO:0006612);; Cellular Component: chloroplast (GO:0009507);; Biological Process: detection of biotic stimulus (…	--	--	--	--	WRKY DNA -binding domain	Probable WRKY transcription factor 53 GN=WRKY53 OS=Arabidopsis thaliana (Mouse-ear cress) PE=1 SV=1	K	Transcription	BnaA03g46280D [Brassica napus]	biological process: metabolic process (GO:0008152);; biological process: cellular process (GO:0009987);; biological process: signaling (GO:0023052);; biological process: single-organism process (GO:0044699);; biological process: response to stimulus (GO:0050896);; biological process: biological regulation (GO:0065007);; molecular function: nucleic acid binding transcription factor activity (GO:00…
BnaC01g33680D	B3	5.69877	3.42091	6.82143	13.1536	11.5627	10.5738	13.4049	13.913	9.07879	12.9294	11.4291	9.12531	0.000667967	1.1738	up	0.00262578	1.18608	up	0.00217625	1.06091	up	--	--	Molecular Function: DNA binding (GO:0003677);; Cellular Component: nucleoplasm (GO:0005654);; Biological Process: regulation of transcription, DNA-templated (GO:0006355);; Biological Process: regulation of flower development (GO:0009909);; Biological Process: vernalization response (GO:0010048);;	--	--	--	--	B3 DNA binding domain	B3 domain-containing transcription factor VRN1 GN=VRN1 OS=Arabidopsis thaliana (Mouse-ear cress) PE=1 SV=1	K	Transcription	BnaC01g33680D [Brassica napus]	molecular function: binding (GO:0005488);; cellular component: cell (GO:0005623);; cellular component: organelle (GO:0043226);; cellular component: organelle part (GO:0044422);; cellular component: cell part (GO:0044464);; biological process: biological regulation (GO:0065007);; biological process: response to stimulus (GO:0050896)
BnaA08g12420D	WRKY	0.120123	0.671814	0.776623	2.10257	3.17241	6.25301	4.58434	4.06534	3.46694	3.92641	3.63325	8.88433	0.0449711	3.05216	normal	3.44e-07	3.18559	up	0.00557985	3.59653	up	--	--	Biological Process: respiratory burst involved in defense response (GO:0002679);; Molecular Function: sequence-specific DNA binding transcription factor activity (GO:0003700);; Molecular Function: calmodulin binding (GO:0005516);; Cellular Component: nucleus (GO:0005634);; Biological Process: regulation of transcription, DNA-templated (GO:0006355);; Biological Process: response to chitin (GO:0010…	--	--	--	--	WRKY DNA -binding domain;; Plant zinc cluster domain	Probable WRKY transcription factor 11 GN=WRKY11 OS=Arabidopsis thaliana (Mouse-ear cress) PE=2 SV=2	K	Transcription	BnaA08g12420D [Brassica napus]	biological process: immune system process (GO:0002376);; biological process: metabolic process (GO:0008152);; biological process: single-organism process (GO:0044699);; biological process: biological regulation (GO:0065007);; molecular function: nucleic acid binding transcription factor activity (GO:0001071);; molecular function: binding (GO:0005488);; cellular component: cell (GO:0005623);; cell…
BnaA04g14500D	WRKY	3.87707	4.42647	7.22341	4.6559	6.40202	6.59161	10.4592	12.1884	9.61491	6.52838	9.07113	8.85862	0.924198	0.186083	normal	0.000533994	1.1186	up	0.110254	0.68806	normal	--	--	Biological Process: respiratory burst involved in defense response (GO:0002679);; Molecular Function: sequence-specific DNA binding transcription factor activity (GO:0003700);; Molecular Function: calmodulin binding (GO:0005516);; Cellular Component: nucleus (GO:0005634);; Biological Process: regulation of transcription, DNA-templated (GO:0006355);; Biological Process: amino acid transport (GO:00…	--	--	--	--	WRKY DNA -binding domain;; Plant zinc cluster domain	Probable WRKY transcription factor 17 GN=WRKY17 OS=Arabidopsis thaliana (Mouse-ear cress) PE=2 SV=2	K	Transcription	BnaA04g14500D [Brassica napus]	biological process: immune system process (GO:0002376);; biological process: metabolic process (GO:0008152);; biological process: single-organism process (GO:0044699);; biological process: biological regulation (GO:0065007);; molecular function: nucleic acid binding transcription factor activity (GO:0001071);; molecular function: binding (GO:0005488);; cellular component: cell (GO:0005623);; cell…
BnaA01g28970D	AP2/ERF-ERF	9.09676	5.35034	3.45384	4.18811	4.61444	17.1177	14.6037	18.5388	17.2693	8.31136	12.4278	8.82339	0.90959	0.582953	normal	5.86e-06	1.54359	up	0.212579	0.800195	normal	--	--	Biological Process: respiratory burst involved in defense response (GO:0002679);; Molecular Function: DNA binding (GO:0003677);; Molecular Function: sequence-specific DNA binding transcription factor activity (GO:0003700);; Molecular Function: protein binding (GO:0005515);; Biological Process: response to abscisic acid (GO:0009737);; Biological Process: induced systemic resistance, jasmonic acid …	K09286|2.30549e-99|brp:103841638|ethylene-responsive transcription factor 4-like; K09286 EREBP-like factor (A)	--	--	--	AP2 domain	Ethylene-responsive transcription factor 4 GN=At3g15210 OS=Arabidopsis thaliana (Mouse-ear cress) PE=1 SV=1	K	Transcription	BnaA01g28970D [Brassica napus]	biological process: immune system process (GO:0002376);; biological process: metabolic process (GO:0008152);; biological process: single-organism process (GO:0044699);; molecular function: binding (GO:0005488);; biological process: biological regulation (GO:0065007);; molecular function: nucleic acid binding transcription factor activity (GO:0001071);; biological process: response to stimulus (GO…
BnaC07g38550D	WRKY	0	0.19832	0.425144	0.56724	2.18351	2.57248	5.08228	4.22548	5.89561	2.18051	4.42545	8.63531	0.0707761	3.28061	normal	1.99e-16	4.81607	up	0.00431296	4.79983	up	--	--	Biological Process: MAPK cascade (GO:0000165);; Molecular Function: sequence-specific DNA binding transcription factor activity (GO:0003700);; Molecular Function: protein binding (GO:0005515);; Cellular Component: nucleus (GO:0005634);; Biological Process: protein targeting to membrane (GO:0006612);; Cellular Component: chloroplast (GO:0009507);; Biological Process: detection of biotic stimulus (…	--	--	--	--	WRKY DNA -binding domain	Probable WRKY transcription factor 53 GN=WRKY53 OS=Arabidopsis thaliana (Mouse-ear cress) PE=1 SV=1	K	Transcription	BnaC07g38550D [Brassica napus]	biological process: metabolic process (GO:0008152);; biological process: cellular process (GO:0009987);; biological process: signaling (GO:0023052);; biological process: single-organism process (GO:0044699);; biological process: response to stimulus (GO:0050896);; biological process: biological regulation (GO:0065007);; molecular function: nucleic acid binding transcription factor activity (GO:00…
BnaA05g34540D	C3H	0.312533	0.224537	0.145862	0.817549	3.18752	2.18493	4.225	9.29379	6.30098	5.53037	3.09996	8.42563	0.148695	1.92783	normal	0.0502295	3.41382	normal	0.00101219	3.25998	up	--	--	Biological Process: respiratory burst involved in defense response (GO:0002679);; Molecular Function: sequence-specific DNA binding transcription factor activity (GO:0003700);; Cellular Component: nucleus (GO:0005634);; Biological Process: regulation of transcription, DNA-templated (GO:0006355);; Biological Process: protein targeting to membrane (GO:0006612);; Biological Process: membrane fusion …	--	--	[R]	General function prediction only	Ankyrin repeats (3 copies);; Ankyrin repeats (many copies);; Ankyrin repeat;; Ankyrin repeat;; Ankyrin repeats (many copies);; Zinc finger C-x8-C-x5-C-x3-H type (and similar)	Zinc finger CCCH domain-containing protein 29 GN=At2g40140 OS=Arabidopsis thaliana (Mouse-ear cress) PE=2 SV=1	R	General function prediction only	BnaA05g34540D [Brassica napus]	biological process: immune system process (GO:0002376);; biological process: metabolic process (GO:0008152);; biological process: single-organism process (GO:0044699);; biological process: biological regulation (GO:0065007);; molecular function: nucleic acid binding transcription factor activity (GO:0001071);; cellular component: cell (GO:0005623);; cellular component: organelle (GO:0043226);; ce…
BnaC01g02150D	GRAS	3.10082	1.90392	2.04283	5.03048	5.25169	5.92437	5.74091	3.82513	4.37631	7.52025	6.05001	8.19478	0.00195686	1.23847	up	0.00413852	1.07044	up	7.18e-08	1.68904	up	--	--	Molecular Function: sequence-specific DNA binding transcription factor activity (GO:0003700);; Molecular Function: protein binding (GO:0005515);; Cellular Component: nucleus (GO:0005634);; Biological Process: regulation of transcription, DNA-templated (GO:0006355);; Biological Process: cell differentiation (GO:0030154);; Biological Process: regulation of shoot system development (GO:0048831);;	--	--	--	--	GRAS domain family	Scarecrow-like protein 15 GN=SCL15 OS=Arabidopsis thaliana (Mouse-ear cress) PE=2 SV=3	U	Intracellular trafficking, secretion, and vesicular transport	BnaC01g02150D [Brassica napus]	biological process: biological regulation (GO:0065007);; molecular function: nucleic acid binding transcription factor activity (GO:0001071);; molecular function: binding (GO:0005488);; cellular component: cell (GO:0005623);; cellular component: organelle (GO:0043226);; cellular component: cell part (GO:0044464);; biological process: cellular process (GO:0009987);; biological process: development…
BnaA07g37990D	GRAS	1.48308	2.14727	1.8281	4.12301	3.11829	2.98018	6.2737	7.53689	6.21216	6.37835	5.61851	7.99739	0.108119	0.923423	normal	1.36e-10	1.93306	up	2.55e-09	1.91666	up	--	--	Molecular Function: nucleic acid binding (GO:0003676);; Molecular Function: sequence-specific DNA binding transcription factor activity (GO:0003700);; Molecular Function: histone acetyltransferase activity (GO:0004402);; Cellular Component: nucleus (GO:0005634);; Biological Process: DNA repair (GO:0006281);; Biological Process: regulation of transcription, DNA-templated (GO:0006355);; Biological …	--	--	--	--	GRAS domain family	Scarecrow-like protein 27 GN=SCL27 OS=Arabidopsis thaliana (Mouse-ear cress) PE=2 SV=1	K	Transcription	BnaA07g37990D [Brassica napus]	molecular function: binding (GO:0005488);; biological process: biological regulation (GO:0065007);; molecular function: nucleic acid binding transcription factor activity (GO:0001071);; biological process: metabolic process (GO:0008152);; molecular function: catalytic activity (GO:0003824);; cellular component: cell (GO:0005623);; cellular component: organelle (GO:0043226);; cellular component: c…
BnaA09g00170D	bZIP	3.20499	3.65636	3.75624	6.5163	5.65951	7.73374	6.06115	4.48824	3.68746	8.91027	10.4055	7.96119	0.0271974	0.846129	normal	0.379817	0.387938	normal	2.73e-06	1.32952	up	--	--	Molecular Function: sequence-specific DNA binding transcription factor activity (GO:0003700);; Cellular Component: nucleus (GO:0005634);; Cellular Component: cytoplasm (GO:0005737);; Biological Process: regulation of transcription, DNA-templated (GO:0006355);; Biological Process: response to xenobiotic stimulus (GO:0009410);; Biological Process: response to blue light (GO:0009637);; Biological Pr…	K09060|0|brp:103836873|G-box-binding factor 2; K09060 plant G-box-binding factor (A)	--	--	--	G-box binding protein MFMR;; bZIP transcription factor;; Basic region leucine zipper	G-box-binding factor 2 GN=F2N1.12 OS=Arabidopsis thaliana (Mouse-ear cress) PE=1 SV=1	K	Transcription	BnaA09g00170D [Brassica napus]	biological process: biological regulation (GO:0065007);; molecular function: nucleic acid binding transcription factor activity (GO:0001071);; cellular component: cell (GO:0005623);; cellular component: organelle (GO:0043226);; cellular component: cell part (GO:0044464);; biological process: response to stimulus (GO:0050896);; biological process: cellular process (GO:0009987);; biological process…
BnaA07g37360D	LOB	4.51003	3.13753	4.24035	4.1305	6.48361	3.16817	10.4641	11.4855	12.4496	7.33211	8.22061	7.92714	0.910001	0.27247	normal	2.46e-05	1.5975	up	0.0277039	1.05072	normal	--	--	Cellular Component: nucleus (GO:0005634);; Biological Process: nitrogen compound metabolic process (GO:0006807);; Biological Process: simple leaf morphogenesis (GO:0060776);;	--	--	--	--	Protein of unknown function DUF260	LOB domain-containing protein 37 GN=K8K14.16 OS=Arabidopsis thaliana (Mouse-ear cress) PE=2 SV=1	S	Function unknown	BnaA07g37360D [Brassica napus]	cellular component: cell (GO:0005623);; cellular component: organelle (GO:0043226);; cellular component: cell part (GO:0044464);; biological process: metabolic process (GO:0008152);; biological process: multicellular organismal process (GO:0032501);; biological process: developmental process (GO:0032502);; biological process: single-organism process (GO:0044699)
BnaA09g27300D	AP2/ERF-ERF	2.07946	1.81	2.99931	3.08389	5.03736	5.40827	9.86446	14.4392	8.36914	4.52252	6.3948	7.8475	0.47587	1.07145	normal	2.43e-05	2.3503	up	0.0278346	1.54627	normal	--	--	Biological Process: MAPK cascade (GO:0000165);; Molecular Function: DNA binding (GO:0003677);; Molecular Function: sequence-specific DNA binding transcription factor activity (GO:0003700);; Cellular Component: nucleus (GO:0005634);; Biological Process: regulation of transcription, DNA-templated (GO:0006355);; Biological Process: protein targeting to membrane (GO:0006612);; Biological Process: res…	--	--	--	--	AP2 domain	Ethylene-responsive transcription factor 11 GN=F3M18.20 OS=Arabidopsis thaliana (Mouse-ear cress) PE=2 SV=1	K	Transcription	PREDICTED: ethylene-responsive transcription factor 11-like [Brassica rapa]	biological process: metabolic process (GO:0008152);; biological process: cellular process (GO:0009987);; biological process: signaling (GO:0023052);; biological process: single-organism process (GO:0044699);; biological process: response to stimulus (GO:0050896);; biological process: biological regulation (GO:0065007);; molecular function: binding (GO:0005488);; molecular function: nucleic acid b…
BnaCnng13490D	HB-HD-ZIP	3.95498	5.23725	6.89828	10.9822	10.6479	11.159	11.4159	12.5948	8.1157	12.5473	11.6056	7.82067	0.000168041	1.00861	up	0.00835209	0.986787	normal	0.0265829	0.929337	normal	--	--	Molecular Function: sequence-specific DNA binding transcription factor activity (GO:0003700);; Cellular Component: nucleus (GO:0005634);; Biological Process: regulation of transcription, DNA-templated (GO:0006355);; Biological Process: protein acetylation (GO:0006473);; Molecular Function: sequence-specific DNA binding (GO:0043565);; Biological Process: maintenance of floral organ identity (GO:00…	K09338|0|brp:103830285|homeobox-leucine zipper protein HDG1; K09338 homeobox-leucine zipper protein (A)	--	--	--	START domain;; Homeobox domain	Homeobox-leucine zipper protein HDG1 GN=T20K12.50 OS=Arabidopsis thaliana (Mouse-ear cress) PE=2 SV=1	K	Transcription	BnaCnng13490D [Brassica napus]	biological process: biological regulation (GO:0065007);; molecular function: nucleic acid binding transcription factor activity (GO:0001071);; cellular component: cell (GO:0005623);; cellular component: organelle (GO:0043226);; cellular component: cell part (GO:0044464);; biological process: metabolic process (GO:0008152);; biological process: cellular process (GO:0009987);; molecular function: b…
BnaA03g21790D	MYB	3.67515	3.88205	2.71805	3.77217	2.8948	5.23482	3.23655	4.17141	1.42431	9.12204	9.42214	7.7421	0.853167	0.263563	normal	0.840785	-0.193587	normal	1.08e-05	1.37094	up	[KAD]	Transcription;; RNA processing and modification;; Cell cycle control, cell division, chromosome partitioning	Molecular Function: DNA binding (GO:0003677);; Molecular Function: sequence-specific DNA binding transcription factor activity (GO:0003700);; Cellular Component: nucleus (GO:0005634);; Biological Process: response to ethylene (GO:0009723);; Biological Process: response to auxin (GO:0009733);; Biological Process: response to sucrose (GO:0009744);; Biological Process: response to UV-B (GO:0010224);…	K09422|0|brp:103858247|transcription factor MYB12-like; K09422 myb proto-oncogene protein, plant (A)	--	[K]	Transcription	Myb-like DNA-binding domain;; Myb-like DNA-binding domain	Transcription factor MYB12 GN=T30B22.24 OS=Arabidopsis thaliana (Mouse-ear cress) PE=2 SV=1	K	Transcription	BnaA03g21790D [Brassica napus]	molecular function: binding (GO:0005488);; biological process: biological regulation (GO:0065007);; molecular function: nucleic acid binding transcription factor activity (GO:0001071);; cellular component: cell (GO:0005623);; cellular component: organelle (GO:0043226);; cellular component: cell part (GO:0044464);; biological process: response to stimulus (GO:0050896);; biological process: metabol…
BnaA03g56900D	TCP	1.05957	1.3684	1.31402	5.205	7.69242	9.12499	10.1649	9.4477	7.56767	7.87976	9.14746	7.5315	4.5e-06	2.45057	up	2.19e-23	2.78696	up	2.23e-17	2.61654	up	--	--	Molecular Function: sequence-specific DNA binding transcription factor activity (GO:0003700);; Cellular Component: nucleus (GO:0005634);; Biological Process: regulation of transcription, DNA-templated (GO:0006355);; Biological Process: regulation of cell size (GO:0008361);; Biological Process: root development (GO:0048364);; Biological Process: negative regulation of leaf senescence (GO:1900056);;	--	--	--	--	TCP family transcription factor	Transcription factor TCP9 GN=TCP9 OS=Arabidopsis thaliana (Mouse-ear cress) PE=2 SV=1	K	Transcription	BnaA03g56900D [Brassica napus]	biological process: biological regulation (GO:0065007);; molecular function: nucleic acid binding transcription factor activity (GO:0001071);; cellular component: cell (GO:0005623);; cellular component: organelle (GO:0043226);; cellular component: cell part (GO:0044464);; biological process: cellular process (GO:0009987);; biological process: single-organism process (GO:0044699);; biological proc…
BnaC06g41440D	AP2/ERF-ERF	2.67585	3.60697	3.08683	3.1532	4.5639	10.2717	4.96378	3.5287	4.29098	5.05205	9.09134	7.46877	0.583568	1.06253	normal	0.183063	0.738026	normal	0.000401141	1.41989	up	--	--	Cellular Component: nucleus (GO:0005634);; Biological Process: regulation of transcription, DNA-templated (GO:0006355);; Biological Process: ethylene-activated signaling pathway (GO:0009873);;	--	--	--	--	AP2 domain	Ethylene-responsive transcription factor 8 GN=F12M16.6 OS=Arabidopsis thaliana (Mouse-ear cress) PE=2 SV=1	K	Transcription	BnaC06g41440D [Brassica napus]	cellular component: cell (GO:0005623);; cellular component: organelle (GO:0043226);; cellular component: cell part (GO:0044464);; biological process: biological regulation (GO:0065007);; biological process: cellular process (GO:0009987);; biological process: signaling (GO:0023052);; biological process: single-organism process (GO:0044699);; biological process: response to stimulus (GO:0050896)
BnaA06g40170D	AP2/ERF-ERF	0.220727	0.0769042	0.406667	0.478723	2.12861	2.1762	6.56343	9.94807	6.45747	5.14185	4.25136	7.3177	0.0984236	3.08724	normal	4.53e-16	5.43313	up	1.23e-11	4.93075	up	--	--	Biological Process: respiratory burst involved in defense response (GO:0002679);; Molecular Function: DNA binding (GO:0003677);; Molecular Function: sequence-specific DNA binding transcription factor activity (GO:0003700);; Cellular Component: nucleus (GO:0005634);; Biological Process: response to cold (GO:0009409);; Biological Process: ethylene-activated signaling pathway (GO:0009873);; Biologic…	K09286|6.85379e-155|brp:103827659|ethylene-responsive transcription factor 5; K09286 EREBP-like factor (A)	--	--	--	AP2 domain	Ethylene-responsive transcription factor 5 GN=MQL5_9 OS=Arabidopsis thaliana (Mouse-ear cress) PE=2 SV=1	K	Transcription	BnaA06g40170D [Brassica napus]	biological process: immune system process (GO:0002376);; biological process: metabolic process (GO:0008152);; biological process: single-organism process (GO:0044699);; molecular function: binding (GO:0005488);; biological process: biological regulation (GO:0065007);; molecular function: nucleic acid binding transcription factor activity (GO:0001071);; cellular component: cell (GO:0005623);; cell…
BnaC05g03020D	C3H	3.27007	3.12046	4.38892	6.48805	5.0919	7.59873	9.27471	6.14981	6.28149	8.50748	9.88496	7.29594	0.0165348	0.873687	normal	0.00192063	0.903449	normal	0.000111866	1.13104	up	--	--	Molecular Function: DNA binding (GO:0003677);; Molecular Function: nuclease activity (GO:0004518);; Cellular Component: nucleus (GO:0005634);; Biological Process: regulation of transcription, DNA-templated (GO:0006355);; Biological Process: circadian rhythm (GO:0007623);; Molecular Function: zinc ion binding (GO:0008270);;	--	--	[R]	General function prediction only	Zinc finger C-x8-C-x5-C-x3-H type (and similar)	Zinc finger CCCH domain-containing protein 3 GN=At1g04990 OS=Arabidopsis thaliana (Mouse-ear cress) PE=2 SV=1	R	General function prediction only	BnaC05g03020D [Brassica napus]	molecular function: binding (GO:0005488);; biological process: metabolic process (GO:0008152);; molecular function: catalytic activity (GO:0003824);; cellular component: cell (GO:0005623);; cellular component: organelle (GO:0043226);; cellular component: cell part (GO:0044464);; biological process: biological regulation (GO:0065007);; biological process: rhythmic process (GO:0048511)
BnaA09g30360D	AP2/ERF-ERF	0	0	0	2.6884	3.95326	9.98412	12.2773	15.3073	11.3278	0	1.62664	7.17996	--	--	--	2.35e-13	Inf	up	--	--	--	--	--	Molecular Function: DNA binding (GO:0003677);; Molecular Function: sequence-specific DNA binding transcription factor activity (GO:0003700);; Cellular Component: nucleus (GO:0005634);; Cellular Component: cytoplasm (GO:0005737);; Biological Process: regulation of transcription, DNA-templated (GO:0006355);;	--	--	--	--	AP2 domain	Ethylene-responsive transcription factor ERF019 GN=ERF019 OS=Arabidopsis thaliana (Mouse-ear cress) PE=2 SV=1	K	Transcription	PREDICTED: ethylene-responsive transcription factor ERF019 isoform X2 [Brassica rapa]	molecular function: binding (GO:0005488);; biological process: biological regulation (GO:0065007);; molecular function: nucleic acid binding transcription factor activity (GO:0001071);; cellular component: cell (GO:0005623);; cellular component: organelle (GO:0043226);; cellular component: cell part (GO:0044464)
BnaA02g34370D	AP2/ERF-ERF	1.71234	1.72341	1.45413	3.16007	5.67445	3.25031	4.85985	4.24572	6.24333	6.60454	5.53467	7.17786	0.068289	1.29272	normal	2.07e-07	1.58565	up	1.02e-14	1.95027	up	--	--	Molecular Function: DNA binding (GO:0003677);; Molecular Function: sequence-specific DNA binding transcription factor activity (GO:0003700);; Cellular Component: nucleus (GO:0005634);; Biological Process: regulation of transcription, DNA-templated (GO:0006355);; Biological Process: response to osmotic stress (GO:0006970);; Biological Process: response to glucose (GO:0009749);; Biological Process:…	--	--	--	--	AP2 domain	Ethylene-responsive transcription factor ABR1 GN=MVP7.8 OS=Arabidopsis thaliana (Mouse-ear cress) PE=2 SV=1	R	General function prediction only	BnaA02g34370D [Brassica napus]	molecular function: binding (GO:0005488);; biological process: biological regulation (GO:0065007);; molecular function: nucleic acid binding transcription factor activity (GO:0001071);; cellular component: cell (GO:0005623);; cellular component: organelle (GO:0043226);; cellular component: cell part (GO:0044464);; biological process: response to stimulus (GO:0050896);; biological process: multi-o…
BnaA01g33290D	MYB	3.57984	3.73406	5.38679	4.72468	5.07625	6.31829	5.45449	3.87657	4.44135	8.52232	11.2671	7.14403	0.73547	0.350664	normal	0.860111	0.131904	normal	0.00327836	1.07887	up	[KAD]	Transcription;; RNA processing and modification;; Cell cycle control, cell division, chromosome partitioning	Molecular Function: DNA binding (GO:0003677);; Molecular Function: chromatin binding (GO:0003682);; Molecular Function: sequence-specific DNA binding transcription factor activity (GO:0003700);; Cellular Component: nucleus (GO:0005634);; Biological Process: regulation of transcription, DNA-templated (GO:0006355);; Biological Process: trichome branching (GO:0010091);; Biological Process: specifica…	K09422|0|brp:103842799|transcription factor MYB34-like; K09422 myb proto-oncogene protein, plant (A)	--	[K]	Transcription	Myb-like DNA-binding domain;; Myb-like DNA-binding domain	Transcription factor MYB39 GN=dl4925c OS=Arabidopsis thaliana (Mouse-ear cress) PE=2 SV=1	K	Transcription	BnaA01g33290D [Brassica napus]	molecular function: binding (GO:0005488);; biological process: biological regulation (GO:0065007);; molecular function: nucleic acid binding transcription factor activity (GO:0001071);; cellular component: cell (GO:0005623);; cellular component: organelle (GO:0043226);; cellular component: cell part (GO:0044464);; biological process: cellular process (GO:0009987);; biological process: development…
BnaC04g04400D	TCP	1.84902	1.53161	1.61688	3.05023	5.14211	4.87374	7.9601	6.07472	7.52024	5.92697	9.62587	7.01274	0.00547458	1.22208	up	1.55e-12	2.02313	up	9.74e-07	2.01997	up	--	--	Molecular Function: sequence-specific DNA binding transcription factor activity (GO:0003700);; Cellular Component: nucleus (GO:0005634);; Biological Process: regulation of transcription, DNA-templated (GO:0006355);; Biological Process: regulation of cell size (GO:0008361);; Biological Process: root development (GO:0048364);; Biological Process: negative regulation of leaf senescence (GO:1900056);;	--	--	--	--	TCP family transcription factor	Transcription factor TCP9 GN=TCP9 OS=Arabidopsis thaliana (Mouse-ear cress) PE=2 SV=1	K	Transcription	BnaC04g04400D [Brassica napus]	biological process: biological regulation (GO:0065007);; molecular function: nucleic acid binding transcription factor activity (GO:0001071);; cellular component: cell (GO:0005623);; cellular component: organelle (GO:0043226);; cellular component: cell part (GO:0044464);; biological process: cellular process (GO:0009987);; biological process: single-organism process (GO:0044699);; biological proc…
BnaA03g46550D	WRKY	1.31069	1.84064	2.28821	6.01655	5.47021	6.04303	4.82777	5.17045	6.88156	8.90556	6.58462	6.95675	2.03e-06	1.67222	up	1.18e-06	1.5576	up	4.38e-09	1.8479	up	--	--	Molecular Function: sequence-specific DNA binding transcription factor activity (GO:0003700);; Molecular Function: calmodulin binding (GO:0005516);; Cellular Component: nucleus (GO:0005634);; Biological Process: regulation of transcription, DNA-templated (GO:0006355);; Biological Process: protein folding (GO:0006457);; Biological Process: oligopeptide transport (GO:0006857);; Biological Process: …	--	--	--	--	WRKY DNA -binding domain;; Plant zinc cluster domain	Probable WRKY transcription factor 7 GN=WRKY7 OS=Arabidopsis thaliana (Mouse-ear cress) PE=2 SV=1	K	Transcription	BnaA03g46550D [Brassica napus]	biological process: biological regulation (GO:0065007);; molecular function: nucleic acid binding transcription factor activity (GO:0001071);; molecular function: binding (GO:0005488);; cellular component: cell (GO:0005623);; cellular component: organelle (GO:0043226);; cellular component: cell part (GO:0044464);; biological process: metabolic process (GO:0008152);; biological process: cellular p…
BnaAnng31620D	HSF	5.03397	4.57394	4.65762	4.3499	8.62273	13.422	8.00216	11.7603	10.109	5.79862	5.03115	6.92812	0.333669	0.96685	normal	4.78e-05	1.0224	up	0.339164	0.389159	normal	--	--	Biological Process: respiratory burst involved in defense response (GO:0002679);; Molecular Function: sequence-specific DNA binding transcription factor activity (GO:0003700);; Cellular Component: nucleus (GO:0005634);; Biological Process: regulation of transcription, DNA-templated (GO:0006355);; Biological Process: response to heat (GO:0009408);; Biological Process: response to chitin (GO:001020…	K09419|0|brp:103861021|heat stress transcription factor A-4a-like; K09419 heat shock transcription factor, other eukaryote (A)	--	[K]	Transcription	HSF-type DNA-binding	Heat stress transcription factor A-4a GN=F13C5.50 OS=Arabidopsis thaliana (Mouse-ear cress) PE=2 SV=1	K	Transcription	BnaAnng31620D [Brassica napus]	biological process: immune system process (GO:0002376);; biological process: metabolic process (GO:0008152);; biological process: single-organism process (GO:0044699);; biological process: biological regulation (GO:0065007);; molecular function: nucleic acid binding transcription factor activity (GO:0001071);; cellular component: cell (GO:0005623);; cellular component: organelle (GO:0043226);; ce…
BnaC09g01940D	MYB	2.02992	2.54125	2.2175	3.30731	5.27342	5.91611	4.96251	4.96186	5.98904	6.47525	3.92713	6.85648	0.0514368	1.10763	normal	0.00397466	1.22275	up	0.0064316	1.29153	up	[KAD]	Transcription;; RNA processing and modification;; Cell cycle control, cell division, chromosome partitioning	Molecular Function: DNA binding (GO:0003677);; Molecular Function: chromatin binding (GO:0003682);; Molecular Function: sequence-specific DNA binding transcription factor activity (GO:0003700);; Molecular Function: protein binding (GO:0005515);; Cellular Component: nucleus (GO:0005634);; Biological Process: regulation of transcription, DNA-templated (GO:0006355);; Biological Process: response to …	K09422|0|brp:103837037|myb-related protein 306-like; K09422 myb proto-oncogene protein, plant (A)	--	[K]	Transcription	Myb-like DNA-binding domain;; Myb-like DNA-binding domain	Myb-related protein 306 OS=Antirrhinum majus (Garden snapdragon) PE=2 SV=1	K	Transcription	BnaC09g01940D [Brassica napus]	molecular function: binding (GO:0005488);; biological process: biological regulation (GO:0065007);; molecular function: nucleic acid binding transcription factor activity (GO:0001071);; cellular component: cell (GO:0005623);; cellular component: organelle (GO:0043226);; cellular component: cell part (GO:0044464);; biological process: response to stimulus (GO:0050896);; biological process: multi-o…
BnaA08g19490D	AP2/ERF-RAV	2.83038	0.380691	1.76814	2.85832	3.9438	2.68247	4.94675	3.6042	6.25605	1.70927	1.99359	6.60773	0.369976	0.972199	normal	0.007374	1.6357	up	0.579445	1.08755	normal	--	--	Molecular Function: DNA binding (GO:0003677);; Molecular Function: sequence-specific DNA binding transcription factor activity (GO:0003700);; Cellular Component: nucleus (GO:0005634);; Biological Process: ethylene-activated signaling pathway (GO:0009873);; Biological Process: response to nitrate (GO:0010167);; Biological Process: response to chitin (GO:0010200);; Biological Process: nitrate trans…	K09287|0|brp:103835464|AP2/ERF and B3 domain-containing transcription repressor TEM1-like; K09287 RAV-like factor (A)	--	--	--	B3 DNA binding domain;; AP2 domain	AP2/ERF and B3 domain-containing transcription repressor TEM1 GN=TEM1 OS=Arabidopsis thaliana (Mouse-ear cress) PE=1 SV=1	K	Transcription	BnaA08g19490D [Brassica napus]	molecular function: binding (GO:0005488);; biological process: biological regulation (GO:0065007);; molecular function: nucleic acid binding transcription factor activity (GO:0001071);; cellular component: cell (GO:0005623);; cellular component: organelle (GO:0043226);; cellular component: cell part (GO:0044464);; biological process: cellular process (GO:0009987);; biological process: signaling (…
BnaC08g21160D	NAC	2.00238	2.019	2.31512	2.46502	4.10664	7.02732	8.10931	9.24778	6.60255	3.75556	3.97911	6.43594	0.315081	1.16498	normal	7.16e-15	1.8688	up	0.0169716	1.22347	normal	--	--	Biological Process: respiratory burst involved in defense response (GO:0002679);; Molecular Function: sequence-specific DNA binding transcription factor activity (GO:0003700);; Molecular Function: transcription coactivator activity (GO:0003713);; Molecular Function: protein binding (GO:0005515);; Cellular Component: nucleus (GO:0005634);; Cellular Component: plasma membrane (GO:0005886);; Biologi…	--	--	--	--	No apical meristem (NAM) protein	NAC domain-containing protein 86 {ECO:0000312|EMBL:AED92405.1} OS=Arabidopsis thaliana (Mouse-ear cress) PE=2 SV=1	S	Function unknown	BnaC08g21160D [Brassica napus]	biological process: immune system process (GO:0002376);; biological process: metabolic process (GO:0008152);; biological process: single-organism process (GO:0044699);; biological process: biological regulation (GO:0065007);; molecular function: nucleic acid binding transcription factor activity (GO:0001071);; molecular function: protein binding transcription factor activity (GO:0000988);; molecu…
BnaC02g06730D	MYB	3.29938	2.48091	3.39762	4.35445	4.72336	5.49599	6.69748	6.97668	5.43907	7.98923	7.84877	6.40311	0.247337	0.653121	normal	0.00107643	1.04477	up	0.000135258	1.22345	up	[KAD]	Transcription;; RNA processing and modification;; Cell cycle control, cell division, chromosome partitioning	Molecular Function: DNA binding (GO:0003677);; Molecular Function: chromatin binding (GO:0003682);; Molecular Function: sequence-specific DNA binding transcription factor activity (GO:0003700);; Cellular Component: nucleus (GO:0005634);; Biological Process: regulation of transcription, DNA-templated (GO:0006355);; Biological Process: response to abscisic acid (GO:0009737);; Biological Process: gl…	K09422|2.30856e-178|brp:103851056|myb-related protein 308-like; K09422 myb proto-oncogene protein, plant (A)	--	[K]	Transcription	Myb-like DNA-binding domain;; Myb-like DNA-binding domain	Protein ODORANT1 GN=ODO1 OS=Petunia hybrida (Petunia) PE=2 SV=1	K	Transcription	BnaC02g06730D [Brassica napus]	molecular function: binding (GO:0005488);; biological process: biological regulation (GO:0065007);; molecular function: nucleic acid binding transcription factor activity (GO:0001071);; cellular component: cell (GO:0005623);; cellular component: organelle (GO:0043226);; cellular component: cell part (GO:0044464);; biological process: response to stimulus (GO:0050896);; biological process: metabol…
BnaCnng70380D	GARP-G2-like	4.15598	4.91938	8.44619	15.0744	13.2109	11.102	9.67834	11.3469	9.36656	10.559	9.65114	6.34982	0.00156687	1.17058	up	0.0190279	0.845271	normal	0.35192	0.586764	normal	--	--	Molecular Function: DNA binding (GO:0003677);; Molecular Function: chromatin binding (GO:0003682);; Molecular Function: sequence-specific DNA binding transcription factor activity (GO:0003700);; Cellular Component: nucleus (GO:0005634);; Biological Process: regulation of transcription, DNA-templated (GO:0006355);;	--	--	--	--	Myb-like DNA-binding domain	Putative Myb family transcription factor At1g14600 GN=At1g14600 OS=Arabidopsis thaliana (Mouse-ear cress) PE=2 SV=2	K	Transcription	BnaCnng70380D [Brassica napus]	molecular function: binding (GO:0005488);; biological process: biological regulation (GO:0065007);; molecular function: nucleic acid binding transcription factor activity (GO:0001071);; cellular component: cell (GO:0005623);; cellular component: organelle (GO:0043226);; cellular component: cell part (GO:0044464)
BnaA09g49720D	bZIP	3.11224	3.80956	6.11266	8.39708	5.77629	5.05296	7.81361	10.2465	8.22414	10.079	7.2311	6.33661	0.543545	0.58909	normal	0.0049303	1.04306	up	0.0587848	0.865955	normal	--	--	Molecular Function: sequence-specific DNA binding transcription factor activity (GO:0003700);; Cellular Component: nucleus (GO:0005634);; Biological Process: regulation of transcription, DNA-templated (GO:0006355);; Molecular Function: sequence-specific DNA binding (GO:0043565);; Molecular Function: protein dimerization activity (GO:0046983);;	--	--	--	--	bZIP transcription factor;; Basic region leucine zipper	Transcription factor RF2b GN=RF2b OS=Oryza sativa subsp. japonica (Rice) PE=1 SV=1	K	Transcription	BnaA09g49720D [Brassica napus]	biological process: biological regulation (GO:0065007);; molecular function: nucleic acid binding transcription factor activity (GO:0001071);; cellular component: cell (GO:0005623);; cellular component: organelle (GO:0043226);; cellular component: cell part (GO:0044464);; molecular function: binding (GO:0005488)
BnaC06g43390D	C2C2-Dof	0.176965	0.372664	0.565715	0	0.143877	0.15253	2.07487	3.60051	1.12496	2.63673	4.54267	6.32694	--	--	--	0.0285899	2.70726	normal	8.64e-05	3.69396	up	--	--	Molecular Function: DNA binding (GO:0003677);; Molecular Function: sequence-specific DNA binding transcription factor activity (GO:0003700);; Cellular Component: nucleus (GO:0005634);; Biological Process: regulation of transcription, DNA-templated (GO:0006355);; Molecular Function: zinc ion binding (GO:0008270);;	--	--	--	--	Dof domain, zinc finger	Cyclic dof factor 5 OS=Arabidopsis thaliana (Mouse-ear cress) PE=2 SV=1	K	Transcription	BnaC06g43390D [Brassica napus]	molecular function: binding (GO:0005488);; biological process: biological regulation (GO:0065007);; molecular function: nucleic acid binding transcription factor activity (GO:0001071);; cellular component: cell (GO:0005623);; cellular component: organelle (GO:0043226);; cellular component: cell part (GO:0044464)
BnaA07g37120D	GARP-G2-like	2.70283	2.74756	2.67294	4.24208	4.60013	4.86392	5.93668	6.46381	8.63564	4.87965	4.07057	6.3152	0.290936	0.771043	normal	0.000278976	1.35926	up	0.0501147	0.909915	normal	--	--	Molecular Function: DNA binding (GO:0003677);; Molecular Function: sequence-specific DNA binding transcription factor activity (GO:0003700);; Cellular Component: nucleus (GO:0005634);; Biological Process: regulation of transcription, DNA-templated (GO:0006355);; Biological Process: response to nitrate (GO:0010167);; Biological Process: nitrate transport (GO:0015706);;	--	--	--	--	Myb-like DNA-binding domain	Protein PHR1-LIKE 1 GN=PHL1 OS=Arabidopsis thaliana (Mouse-ear cress) PE=1 SV=1	K	Transcription	BnaA07g37120D [Brassica napus]	molecular function: binding (GO:0005488);; biological process: biological regulation (GO:0065007);; molecular function: nucleic acid binding transcription factor activity (GO:0001071);; cellular component: cell (GO:0005623);; cellular component: organelle (GO:0043226);; cellular component: cell part (GO:0044464);; biological process: response to stimulus (GO:0050896);; biological process: single-…
BnaC05g18050D	AP2/ERF-ERF	0.378316	0	1.12086	1.60556	1.44659	6.20963	6.92347	8.9432	7.45377	1.20205	0.767705	6.22161	--	--	--	1.42e-05	4.22004	up	--	--	--	--	--	Molecular Function: DNA binding (GO:0003677);; Molecular Function: sequence-specific DNA binding transcription factor activity (GO:0003700);; Cellular Component: nucleus (GO:0005634);; Cellular Component: cytoplasm (GO:0005737);; Biological Process: regulation of transcription, DNA-templated (GO:0006355);;	--	--	--	--	AP2 domain	Ethylene-responsive transcription factor ERF019 GN=ERF019 OS=Arabidopsis thaliana (Mouse-ear cress) PE=2 SV=1	K	Transcription	BnaC05g18050D [Brassica napus]	molecular function: binding (GO:0005488);; biological process: biological regulation (GO:0065007);; molecular function: nucleic acid binding transcription factor activity (GO:0001071);; cellular component: cell (GO:0005623);; cellular component: organelle (GO:0043226);; cellular component: cell part (GO:0044464)
BnaA10g17370D	MYB-related	0	0.174068	0.147959	0	0.263136	0.35493	2.94812	7.4471	4.51102	1.6475	2.88633	6.16185	--	--	--	1.81e-06	5.86931	up	0.0024321	5.37824	up	--	--	Molecular Function: DNA binding (GO:0003677);; Molecular Function: sequence-specific DNA binding transcription factor activity (GO:0003700);; Cellular Component: nucleus (GO:0005634);; Biological Process: regulation of transcription, DNA-templated (GO:0006355);; Biological Process: circadian rhythm (GO:0007623);; Biological Process: response to salt stress (GO:0009651);; Biological Process: respo…	--	--	[O]	Posttranslational modification, protein turnover, chaperones	Myb-like DNA-binding domain	Protein REVEILLE 1 GN=RVE1 OS=Arabidopsis thaliana (Mouse-ear cress) PE=2 SV=1	K	Transcription	BnaA10g17370D [Brassica napus]	molecular function: binding (GO:0005488);; biological process: biological regulation (GO:0065007);; molecular function: nucleic acid binding transcription factor activity (GO:0001071);; cellular component: cell (GO:0005623);; cellular component: organelle (GO:0043226);; cellular component: cell part (GO:0044464);; biological process: rhythmic process (GO:0048511);; biological process: response to…
BnaC08g29000D	bZIP	3.16276	2.39479	6.94142	9.58212	11.5859	6.58703	9.13522	13.1804	10.9268	6.47665	5.50426	6.12875	0.133808	1.17431	normal	0.000758514	1.4703	up	0.429441	0.564264	normal	--	--	Molecular Function: DNA binding (GO:0003677);; Molecular Function: sequence-specific DNA binding transcription factor activity (GO:0003700);; Cellular Component: nucleus (GO:0005634);; Biological Process: response to xenobiotic stimulus (GO:0009410);; Biological Process: endoplasmic reticulum unfolded protein response (GO:0030968);; Biological Process: positive regulation of transcription, DNA-te…	--	--	--	--	Basic region leucine zipper;; bZIP transcription factor;; bZIP Maf transcription factor	Basic leucine zipper 61 GN=BZIP61 OS=Arabidopsis thaliana (Mouse-ear cress) PE=1 SV=1	K	Transcription	BnaC08g29000D [Brassica napus]	molecular function: binding (GO:0005488);; biological process: biological regulation (GO:0065007);; molecular function: nucleic acid binding transcription factor activity (GO:0001071);; cellular component: cell (GO:0005623);; cellular component: organelle (GO:0043226);; cellular component: cell part (GO:0044464);; biological process: response to stimulus (GO:0050896);; biological process: cellula…
BnaA05g34070D	MYB	2.27567	1.25891	2.30868	4.47038	2.05344	2.76534	1.77644	2.71372	2.02063	6.24095	6.94386	6.09449	0.624647	0.680751	normal	0.911373	0.138472	normal	9.7e-06	1.7109	up	[KAD]	Transcription;; RNA processing and modification;; Cell cycle control, cell division, chromosome partitioning	Molecular Function: DNA binding (GO:0003677);; Molecular Function: chromatin binding (GO:0003682);; Molecular Function: sequence-specific DNA binding transcription factor activity (GO:0003700);; Cellular Component: nucleus (GO:0005634);; Biological Process: regulation of transcription, DNA-templated (GO:0006355);; Biological Process: trichome branching (GO:0010091);; Biological Process: specifica…	K09422|0|brp:103870951|transcription factor MYB34; K09422 myb proto-oncogene protein, plant (A)	--	[K]	Transcription	Myb-like DNA-binding domain;; Myb-like DNA-binding domain	Transcription factor MYB39 GN=dl4925c OS=Arabidopsis thaliana (Mouse-ear cress) PE=2 SV=1	K	Transcription	BnaA05g34070D [Brassica napus]	molecular function: binding (GO:0005488);; biological process: biological regulation (GO:0065007);; molecular function: nucleic acid binding transcription factor activity (GO:0001071);; cellular component: cell (GO:0005623);; cellular component: organelle (GO:0043226);; cellular component: cell part (GO:0044464);; biological process: cellular process (GO:0009987);; biological process: development…
BnaC06g03750D	GRAS	0.147526	1.29042	1.13431	0.576144	1.03539	0.767142	2.64157	3.51637	2.69002	4.06099	2.92917	6.05249	0.994353	-0.124077	normal	1.09e-05	1.87389	up	0.00105036	2.44025	up	--	--	Molecular Function: sequence-specific DNA binding transcription factor activity (GO:0003700);; Cellular Component: nucleus (GO:0005634);; Cellular Component: cytosol (GO:0005829);; Biological Process: regulation of transcription, DNA-templated (GO:0006355);;	--	--	--	--	GRAS domain family	Scarecrow-like protein 5 GN=SCL5 OS=Arabidopsis thaliana (Mouse-ear cress) PE=2 SV=1	K	Transcription	BnaA06g02700D [Brassica napus]	biological process: biological regulation (GO:0065007);; molecular function: nucleic acid binding transcription factor activity (GO:0001071);; cellular component: cell (GO:0005623);; cellular component: organelle (GO:0043226);; cellular component: cell part (GO:0044464)
BnaC04g36310D	WRKY	1.3342	1.27222	1.94571	2.85853	2.291	3.16043	5.26507	5.15014	5.73115	4.8066	5.08569	5.8695	0.2427	0.857843	normal	2.26e-08	1.90075	up	4.79e-07	1.82321	up	--	--	Biological Process: respiratory burst involved in defense response (GO:0002679);; Molecular Function: sequence-specific DNA binding transcription factor activity (GO:0003700);; Molecular Function: calmodulin binding (GO:0005516);; Cellular Component: nucleus (GO:0005634);; Biological Process: regulation of transcription, DNA-templated (GO:0006355);; Biological Process: amino acid transport (GO:00…	--	--	--	--	WRKY DNA -binding domain;; Plant zinc cluster domain	Probable WRKY transcription factor 17 GN=WRKY17 OS=Arabidopsis thaliana (Mouse-ear cress) PE=2 SV=2	K	Transcription	BnaC04g36310D [Brassica napus]	biological process: immune system process (GO:0002376);; biological process: metabolic process (GO:0008152);; biological process: single-organism process (GO:0044699);; biological process: biological regulation (GO:0065007);; molecular function: nucleic acid binding transcription factor activity (GO:0001071);; molecular function: binding (GO:0005488);; cellular component: cell (GO:0005623);; cell…
BnaC04g51410D	WRKY	1.31022	1.58471	0.90815	2.89047	2.65849	1.26754	3.59751	3.54639	3.50198	3.62773	4.76851	5.8331	0.436976	0.860857	normal	0.000289173	1.4533	up	1.68e-06	1.90012	up	--	--	Molecular Function: sequence-specific DNA binding transcription factor activity (GO:0003700);; Cellular Component: nucleus (GO:0005634);; Biological Process: regulation of transcription, DNA-templated (GO:0006355);; Biological Process: response to nematode (GO:0009624);; Biological Process: response to auxin (GO:0009733);;	--	--	--	--	WRKY DNA -binding domain	Probable WRKY transcription factor 23 GN=WRKY23 OS=Arabidopsis thaliana (Mouse-ear cress) PE=2 SV=1	K	Transcription	BnaC04g51410D [Brassica napus]	biological process: biological regulation (GO:0065007);; molecular function: nucleic acid binding transcription factor activity (GO:0001071);; cellular component: cell (GO:0005623);; cellular component: organelle (GO:0043226);; cellular component: cell part (GO:0044464);; biological process: response to stimulus (GO:0050896);; biological process: multi-organism process (GO:0051704)
BnaCnng29120D	MYB	2.5334	2.20827	3.14393	3.35377	3.69099	3.24143	2.62935	2.58759	1.79634	6.18021	5.83848	5.62508	0.79306	0.385629	normal	0.875251	-0.164293	normal	0.00504461	1.15123	up	[KAD]	Transcription;; RNA processing and modification;; Cell cycle control, cell division, chromosome partitioning	Molecular Function: DNA binding (GO:0003677);; Molecular Function: chromatin binding (GO:0003682);; Molecular Function: sequence-specific DNA binding transcription factor activity (GO:0003700);; Cellular Component: nucleus (GO:0005634);; Biological Process: regulation of transcription, DNA-templated (GO:0006355);; Biological Process: trichome branching (GO:0010091);; Biological Process: specifica…	K09422|0|brp:103842799|transcription factor MYB34-like; K09422 myb proto-oncogene protein, plant (A)	--	[K]	Transcription	Myb-like DNA-binding domain;; Myb-like DNA-binding domain	Transcription factor MYB39 GN=dl4925c OS=Arabidopsis thaliana (Mouse-ear cress) PE=2 SV=1	K	Transcription	BnaCnng29120D [Brassica napus]	molecular function: binding (GO:0005488);; biological process: biological regulation (GO:0065007);; molecular function: nucleic acid binding transcription factor activity (GO:0001071);; cellular component: cell (GO:0005623);; cellular component: organelle (GO:0043226);; cellular component: cell part (GO:0044464);; biological process: cellular process (GO:0009987);; biological process: development…
BnaA10g24250D	HB-HD-ZIP	2.74909	2.61511	3.65843	3.91858	4.1056	5.14066	6.15535	8.04084	4.18513	4.96776	8.03632	5.60632	0.12736	0.745978	normal	0.000485455	1.22422	up	0.000780401	1.10404	up	[K]	Transcription	Molecular Function: sequence-specific DNA binding transcription factor activity (GO:0003700);; Cellular Component: nucleus (GO:0005634);; Biological Process: regulation of transcription, DNA-templated (GO:0006355);; Molecular Function: sequence-specific DNA binding (GO:0043565);;	K09338|0|brp:103847009|homeobox-leucine zipper protein HAT14; K09338 homeobox-leucine zipper protein (A)	--	[K]	Transcription	Homeobox associated leucine zipper;; Homeobox domain	Homeobox-leucine zipper protein HAT14 GN=HAT14 OS=Arabidopsis thaliana (Mouse-ear cress) PE=2 SV=3	K	Transcription	PREDICTED: homeobox-leucine zipper protein HAT14 [Brassica rapa]	biological process: biological regulation (GO:0065007);; molecular function: nucleic acid binding transcription factor activity (GO:0001071);; cellular component: cell (GO:0005623);; cellular component: organelle (GO:0043226);; cellular component: cell part (GO:0044464);; molecular function: binding (GO:0005488)
BnaCnng62710D	MYB	1.20392	1.63565	0.768864	0.991168	1.38282	2.05909	2.74729	1.62265	3.40044	2.89995	5.11633	5.56217	0.947625	0.297724	normal	0.0895687	1.20507	normal	0.000558657	2.08266	up	[KAD]	Transcription;; RNA processing and modification;; Cell cycle control, cell division, chromosome partitioning	Molecular Function: DNA binding (GO:0003677);; Molecular Function: chromatin binding (GO:0003682);; Molecular Function: sequence-specific DNA binding transcription factor activity (GO:0003700);; Cellular Component: nucleus (GO:0005634);; Biological Process: regulation of transcription, DNA-templated (GO:0006355);; Biological Process: response to water deprivation (GO:0009414);; Biological Process…	K09422|0|brp:103874683|myb-related protein 306; K09422 myb proto-oncogene protein, plant (A)	--	[K]	Transcription	Myb-like DNA-binding domain;; Myb-like DNA-binding domain	Myb-related protein 306 OS=Antirrhinum majus (Garden snapdragon) PE=2 SV=1	K	Transcription	BnaCnng62710D, partial [Brassica napus]	molecular function: binding (GO:0005488);; biological process: biological regulation (GO:0065007);; molecular function: nucleic acid binding transcription factor activity (GO:0001071);; cellular component: cell (GO:0005623);; cellular component: organelle (GO:0043226);; cellular component: cell part (GO:0044464);; biological process: response to stimulus (GO:0050896)
BnaCnng57010D	GRAS	3.3464	2.40859	2.27396	5.80372	5.16537	5.58153	5.89105	7.62834	5.10439	6.47646	5.63267	5.51687	0.00802484	1.05998	up	0.000118069	1.27183	up	0.000490139	1.17086	up	--	--	Molecular Function: nucleic acid binding (GO:0003676);; Molecular Function: sequence-specific DNA binding transcription factor activity (GO:0003700);; Molecular Function: histone acetyltransferase activity (GO:0004402);; Cellular Component: nucleus (GO:0005634);; Biological Process: DNA repair (GO:0006281);; Biological Process: regulation of transcription, DNA-templated (GO:0006355);; Biological …	--	--	--	--	GRAS domain family	Scarecrow-like protein 27 GN=SCL27 OS=Arabidopsis thaliana (Mouse-ear cress) PE=2 SV=1	R	General function prediction only	BnaCnng57010D [Brassica napus]	molecular function: binding (GO:0005488);; biological process: biological regulation (GO:0065007);; molecular function: nucleic acid binding transcription factor activity (GO:0001071);; biological process: metabolic process (GO:0008152);; molecular function: catalytic activity (GO:0003824);; cellular component: cell (GO:0005623);; cellular component: organelle (GO:0043226);; cellular component: c…
BnaA04g09490D	C2C2-Dof	1.03856	0.712399	1.02623	0.86092	0.600399	0.953725	3.19962	4.12794	3.18711	3.74419	3.52061	5.49002	0.981148	-0.16563	normal	4.39e-06	1.96366	up	3.26e-07	2.24672	up	--	--	Molecular Function: DNA binding (GO:0003677);; Molecular Function: sequence-specific DNA binding transcription factor activity (GO:0003700);; Molecular Function: protein binding (GO:0005515);; Cellular Component: nucleus (GO:0005634);; Biological Process: regulation of transcription, DNA-templated (GO:0006355);; Biological Process: regulation of timing of transition from vegetative to reproductiv…	--	--	--	--	Dof domain, zinc finger	Cyclic dof factor 2 GN=MIJ24.16 OS=Arabidopsis thaliana (Mouse-ear cress) PE=1 SV=2	R	General function prediction only	BnaA04g09490D [Brassica napus]	molecular function: binding (GO:0005488);; biological process: biological regulation (GO:0065007);; molecular function: nucleic acid binding transcription factor activity (GO:0001071);; cellular component: cell (GO:0005623);; cellular component: organelle (GO:0043226);; cellular component: cell part (GO:0044464)
BnaC01g26440D	MYB	2.33607	0.961884	0.289242	1.14151	2.15855	5.5507	7.76983	8.23698	7.35403	6.29092	5.83689	5.48412	0.703457	1.34552	normal	8.61e-12	2.72859	up	2.79e-07	2.33904	up	[KAD]	Transcription;; RNA processing and modification;; Cell cycle control, cell division, chromosome partitioning	Molecular Function: DNA binding (GO:0003677);; Molecular Function: sequence-specific DNA binding transcription factor activity (GO:0003700);; Molecular Function: protein binding (GO:0005515);; Cellular Component: nucleus (GO:0005634);; Biological Process: regulation of transcription, DNA-templated (GO:0006355);; Biological Process: response to ethylene (GO:0009723);; Biological Process: response …	K09422|9.07203e-165|brp:103827837|transcription factor MYB44-like; K09422 myb proto-oncogene protein, plant (A)	--	[K]	Transcription	Myb-like DNA-binding domain;; Myb-like DNA-binding domain	Transcription factor MYB44 GN=K8K14.2 OS=Arabidopsis thaliana (Mouse-ear cress) PE=2 SV=1	K	Transcription	BnaC01g26440D [Brassica napus]	molecular function: binding (GO:0005488);; biological process: biological regulation (GO:0065007);; molecular function: nucleic acid binding transcription factor activity (GO:0001071);; cellular component: cell (GO:0005623);; cellular component: organelle (GO:0043226);; cellular component: cell part (GO:0044464);; biological process: response to stimulus (GO:0050896);; biological process: multice…
BnaC03g07850D	GARP-G2-like	3.56138	3.83124	3.5072	5.00285	5.76749	4.26537	5.85102	7.45195	8.08571	6.49252	3.84583	5.4668	0.363542	0.624821	normal	0.00229189	1.07199	up	0.28696	0.53319	normal	--	--	Molecular Function: sequence-specific DNA binding transcription factor activity (GO:0003700);; Molecular Function: protein binding (GO:0005515);; Cellular Component: nucleus (GO:0005634);; Biological Process: organ morphogenesis (GO:0009887);; Biological Process: polarity specification of adaxial/abaxial axis (GO:0009944);; Biological Process: radial pattern formation (GO:0009956);; Biological Pr…	--	--	--	--	Myb-like DNA-binding domain	Transcription repressor KAN1 GN=MQK4.31 OS=Arabidopsis thaliana (Mouse-ear cress) PE=1 SV=1	K	Transcription	BnaC03g07850D [Brassica napus]	biological process: biological regulation (GO:0065007);; molecular function: nucleic acid binding transcription factor activity (GO:0001071);; molecular function: binding (GO:0005488);; cellular component: cell (GO:0005623);; cellular component: organelle (GO:0043226);; cellular component: cell part (GO:0044464);; biological process: developmental process (GO:0032502);; biological process: single…
BnaC04g52010D	MYB	3.91405	1.71774	2.87457	4.00523	3.51974	4.70443	2.27003	2.85537	1.63189	7.13768	7.78807	5.46201	0.439036	0.567126	normal	0.652353	-0.395044	normal	0.00031404	1.27345	up	[KAD]	Transcription;; RNA processing and modification;; Cell cycle control, cell division, chromosome partitioning	Molecular Function: binding (GO:0005488);; Biological Process: response to ethylene (GO:0009723);; Biological Process: response to auxin (GO:0009733);; Biological Process: response to sucrose (GO:0009744);; Biological Process: flavonoid biosynthetic process (GO:0009813);; Biological Process: response to UV-B (GO:0010224);; Biological Process: positive regulation of transcription, DNA-templated (G…	K09422|1.90991e-144|brp:103866378|transcription factor MYB12; K09422 myb proto-oncogene protein, plant (A)	--	[K]	Transcription	Myb-like DNA-binding domain;; Myb-like DNA-binding domain	Transcription factor MYB12 GN=T30B22.24 OS=Arabidopsis thaliana (Mouse-ear cress) PE=2 SV=1	K	Transcription	BnaC04g52010D [Brassica napus]	molecular function: binding (GO:0005488);; biological process: response to stimulus (GO:0050896);; biological process: metabolic process (GO:0008152);; biological process: biological regulation (GO:0065007)
BnaCnng39380D	Trihelix	1.36834	1.79838	2.27984	4.40649	4.43053	2.74133	3.77523	2.68219	5.6255	3.98764	3.80401	5.46051	0.0317757	1.0796	normal	0.0539816	1.08868	normal	0.000915055	1.24976	up	--	--	--	--	--	[K]	Transcription	Myb/SANT-like DNA-binding domain;; Myb/SANT-like DNA-binding domain;; Alcohol dehydrogenase transcription factor Myb/SANT-like;; Myb-like DNA-binding domain	Trihelix transcription factor GTL1 GN=GTL1 OS=Arabidopsis thaliana (Mouse-ear cress) PE=1 SV=2	K	Transcription	BnaCnng39380D [Brassica napus]	--
BnaA02g29490D	MYB	0.690761	0.263202	1.09133	1.16803	3.66408	2.23872	3.99024	5.57249	5.50735	3.26729	3.08226	5.39404	0.200416	1.7042	normal	4.96e-09	2.61606	up	0.00194398	2.3646	up	[KAD]	Transcription;; RNA processing and modification;; Cell cycle control, cell division, chromosome partitioning	Molecular Function: DNA binding (GO:0003677);; Molecular Function: chromatin binding (GO:0003682);; Molecular Function: sequence-specific DNA binding transcription factor activity (GO:0003700);; Molecular Function: protein binding (GO:0005515);; Cellular Component: nucleus (GO:0005634);; Biological Process: regulation of transcription, DNA-templated (GO:0006355);; Biological Process: response to …	K09422|0|brp:103854178|myb-related protein 306-like; K09422 myb proto-oncogene protein, plant (A)	--	[K]	Transcription	Myb-like DNA-binding domain;; Myb-like DNA-binding domain	Myb-related protein 306 OS=Antirrhinum majus (Garden snapdragon) PE=2 SV=1	K	Transcription	BnaA02g29490D [Brassica napus]	molecular function: binding (GO:0005488);; biological process: biological regulation (GO:0065007);; molecular function: nucleic acid binding transcription factor activity (GO:0001071);; cellular component: cell (GO:0005623);; cellular component: organelle (GO:0043226);; cellular component: cell part (GO:0044464);; biological process: response to stimulus (GO:0050896);; biological process: multi-o…
BnaA07g18950D	HB-HD-ZIP	4.06804	3.23233	4.66948	7.24607	8.27826	6.74945	8.00365	9.64078	6.89282	8.18949	8.04961	5.35288	0.00206797	0.91653	normal	4.08e-05	1.03916	up	0.0150798	0.85275	normal	--	--	Molecular Function: sequence-specific DNA binding transcription factor activity (GO:0003700);; Cellular Component: nucleus (GO:0005634);; Biological Process: regulation of transcription, DNA-templated (GO:0006355);; Biological Process: protein acetylation (GO:0006473);; Molecular Function: sequence-specific DNA binding (GO:0043565);; Biological Process: maintenance of floral organ identity (GO:00…	K09338|0|brp:103830285|homeobox-leucine zipper protein HDG1; K09338 homeobox-leucine zipper protein (A)	--	--	--	START domain;; Homeobox domain	Homeobox-leucine zipper protein HDG1 GN=T20K12.50 OS=Arabidopsis thaliana (Mouse-ear cress) PE=2 SV=1	K	Transcription	BnaA07g18950D [Brassica napus]	biological process: biological regulation (GO:0065007);; molecular function: nucleic acid binding transcription factor activity (GO:0001071);; cellular component: cell (GO:0005623);; cellular component: organelle (GO:0043226);; cellular component: cell part (GO:0044464);; biological process: metabolic process (GO:0008152);; biological process: cellular process (GO:0009987);; molecular function: b…
BnaA01g02720D	AP2/ERF-ERF	0.219054	0.421366	0.199432	0.217743	1.93341	4.94583	2.60032	3.02666	5.58479	1.00749	2.42109	5.20962	0.432034	3.03382	normal	0.000691084	3.72442	up	0.020547	3.42442	normal	--	--	Biological Process: respiratory burst involved in defense response (GO:0002679);; Molecular Function: DNA binding (GO:0003677);; Molecular Function: sequence-specific DNA binding transcription factor activity (GO:0003700);; Cellular Component: nucleus (GO:0005634);; Biological Process: regulation of transcription, DNA-templated (GO:0006355);; Biological Process: ethylene biosynthetic process (GO:…	--	--	--	--	AP2 domain	Ethylene-responsive transcription factor ERF109 GN=ERF109 OS=Arabidopsis thaliana (Mouse-ear cress) PE=1 SV=1	K	Transcription	BnaA01g02720D [Brassica napus]	biological process: immune system process (GO:0002376);; biological process: metabolic process (GO:0008152);; biological process: single-organism process (GO:0044699);; molecular function: binding (GO:0005488);; biological process: biological regulation (GO:0065007);; molecular function: nucleic acid binding transcription factor activity (GO:0001071);; cellular component: cell (GO:0005623);; cell…
BnaC07g29050D	AP2/ERF-ERF	0.348349	2.50614	0.805694	4.16087	2.69133	1.50725	4.48333	1.67456	3.30291	4.46425	4.7649	5.14062	0.569895	1.22494	normal	0.23367	1.43135	normal	0.00211385	2.03956	up	--	--	Molecular Function: sequence-specific DNA binding transcription factor activity (GO:0003700);; Cellular Component: nucleus (GO:0005634);; Biological Process: multidimensional cell growth (GO:0009825);; Molecular Function: sequence-specific DNA binding (GO:0043565);; Biological Process: positive regulation of transcription, DNA-templated (GO:0045893);;	K09286|1.30846e-120|brp:103874428|ethylene-responsive transcription factor TINY; K09286 EREBP-like factor (A)	--	--	--	AP2 domain	Ethylene-responsive transcription factor TINY GN=F18A17.60 OS=Arabidopsis thaliana (Mouse-ear cress) PE=2 SV=1	K	Transcription	BnaC07g29050D [Brassica napus]	biological process: biological regulation (GO:0065007);; molecular function: nucleic acid binding transcription factor activity (GO:0001071);; cellular component: cell (GO:0005623);; cellular component: organelle (GO:0043226);; cellular component: cell part (GO:0044464);; biological process: cellular process (GO:0009987);; biological process: growth (GO:0040007);; biological process: single-organ…
BnaA07g24230D	C2C2-Dof	0.265074	0.373808	0.404593	0.312347	0.360008	0.228637	1.55429	2.56304	1.61588	1.70361	2.70869	5.12785	--	--	--	0.00152336	2.57604	up	0.0111079	3.3061	normal	--	--	Molecular Function: DNA binding (GO:0003677);; Molecular Function: sequence-specific DNA binding transcription factor activity (GO:0003700);; Cellular Component: nucleus (GO:0005634);; Biological Process: regulation of transcription, DNA-templated (GO:0006355);; Molecular Function: zinc ion binding (GO:0008270);;	--	--	--	--	Dof domain, zinc finger	Cyclic dof factor 5 OS=Arabidopsis thaliana (Mouse-ear cress) PE=2 SV=1	K	Transcription	PREDICTED: cyclic dof factor 5 [Brassica rapa]	molecular function: binding (GO:0005488);; biological process: biological regulation (GO:0065007);; molecular function: nucleic acid binding transcription factor activity (GO:0001071);; cellular component: cell (GO:0005623);; cellular component: organelle (GO:0043226);; cellular component: cell part (GO:0044464)
BnaAnng06150D	TCP	0	0.80524	2.36662	0.594968	7.00476	6.20959	5.05329	1.84473	3.38828	5.36661	5.01296	4.93412	0.439796	2.20982	normal	0.173596	1.74935	normal	0.00213204	2.34764	up	--	--	Biological Process: MAPK cascade (GO:0000165);; Molecular Function: sequence-specific DNA binding transcription factor activity (GO:0003700);; Molecular Function: protein binding (GO:0005515);; Cellular Component: nucleus (GO:0005634);; Biological Process: protein targeting to membrane (GO:0006612);; Biological Process: response to bacterium (GO:0009617);; Biological Process: systemic acquired re…	--	--	--	--	TCP family transcription factor	Transcription factor TCP21 GN=F8L15.60 OS=Arabidopsis thaliana (Mouse-ear cress) PE=1 SV=1	K	Transcription	BnaAnng06150D [Brassica napus]	biological process: metabolic process (GO:0008152);; biological process: cellular process (GO:0009987);; biological process: signaling (GO:0023052);; biological process: single-organism process (GO:0044699);; biological process: response to stimulus (GO:0050896);; biological process: biological regulation (GO:0065007);; molecular function: nucleic acid binding transcription factor activity (GO:00…
BnaC01g04170D	MADS-MIKC	0.871115	1.39968	1.54364	2.95023	3.22913	4.4862	3.30638	2.04918	2.72165	3.94528	3.94858	4.84945	0.00272002	1.55093	up	0.0198542	1.18756	normal	6.75e-06	1.83335	up	--	--	Molecular Function: DNA binding (GO:0003677);; Molecular Function: sequence-specific DNA binding transcription factor activity (GO:0003700);; Cellular Component: nucleus (GO:0005634);; Biological Process: regulation of transcription, DNA-templated (GO:0006355);; Biological Process: membrane fusion (GO:0006944);; Molecular Function: transcription factor binding (GO:0008134);; Biological Process: m…	--	--	[K]	Transcription	SRF-type transcription factor (DNA-binding and dimerisation domain);; K-box region	Agamous-like MADS-box protein AGL16 GN=AGL16 OS=Arabidopsis thaliana (Mouse-ear cress) PE=1 SV=1	K	Transcription	BnaC01g04170D [Brassica napus]	molecular function: binding (GO:0005488);; biological process: biological regulation (GO:0065007);; molecular function: nucleic acid binding transcription factor activity (GO:0001071);; cellular component: cell (GO:0005623);; cellular component: organelle (GO:0043226);; cellular component: cell part (GO:0044464);; biological process: reproduction (GO:0000003);; biological process: cellular proces…
BnaC01g15640D	WRKY	0	0.124632	0.726418	2.21187	5.5554	5.26317	5.07027	7.3512	7.31375	3.71415	7.03731	4.69697	9.56e-05	4.16906	up	4.64e-22	4.7696	up	2.04e-08	4.39416	up	--	--	Biological Process: MAPK cascade (GO:0000165);; Molecular Function: sequence-specific DNA binding transcription factor activity (GO:0003700);; Molecular Function: protein binding (GO:0005515);; Cellular Component: nucleus (GO:0005634);; Biological Process: protein targeting to membrane (GO:0006612);; Cellular Component: chloroplast (GO:0009507);; Biological Process: detection of biotic stimulus (…	--	--	--	--	WRKY DNA -binding domain	Probable WRKY transcription factor 53 GN=WRKY53 OS=Arabidopsis thaliana (Mouse-ear cress) PE=1 SV=1	S	Function unknown	BnaC01g15640D [Brassica napus]	biological process: metabolic process (GO:0008152);; biological process: cellular process (GO:0009987);; biological process: signaling (GO:0023052);; biological process: single-organism process (GO:0044699);; biological process: response to stimulus (GO:0050896);; biological process: biological regulation (GO:0065007);; molecular function: nucleic acid binding transcription factor activity (GO:00…
BnaA09g07620D	RWP-RK	1.69511	1.89786	1.08039	2.02782	1.2955	4.44297	3.64491	2.88366	2.95017	4.84273	8.03126	4.6553	0.790797	0.71568	normal	0.00390882	0.951563	normal	0.000440633	1.85124	up	--	--	Biological Process: regulation of cell division (GO:0051302);;	--	--	--	--	RWP-RK domain	Protein RKD3 GN=RKD3 OS=Arabidopsis thaliana (Mouse-ear cress) PE=3 SV=1	C	Energy production and conversion	BnaA09g07620D [Brassica napus]	biological process: biological regulation (GO:0065007)
BnaA05g25420D	GRAS	1.63013	2.04138	0.824496	2.85434	3.28012	3.89811	3.38623	2.90098	2.48886	3.95002	3.60638	4.60017	0.0372343	1.16331	normal	0.0588203	0.941168	normal	0.000575858	1.41492	up	--	--	Molecular Function: sequence-specific DNA binding transcription factor activity (GO:0003700);; Cellular Component: nucleus (GO:0005634);; Biological Process: regulation of transcription, DNA-templated (GO:0006355);;	--	--	--	--	GRAS domain family	Scarecrow-like protein 29 GN=SCL29 OS=Arabidopsis thaliana (Mouse-ear cress) PE=2 SV=1	K	Transcription	BnaA05g25420D [Brassica napus]	biological process: biological regulation (GO:0065007);; molecular function: nucleic acid binding transcription factor activity (GO:0001071);; cellular component: cell (GO:0005623);; cellular component: organelle (GO:0043226);; cellular component: cell part (GO:0044464)
BnaC03g25370D	TCP	0.629606	0.447467	0.195756	4.1028	1.90982	4.49637	6.43369	7.46005	4.89483	4.82702	7.8515	4.5792	0.000753078	3.11354	up	3.25e-15	3.96961	up	1.58e-07	3.85264	up	--	--	Molecular Function: sequence-specific DNA binding transcription factor activity (GO:0003700);; Cellular Component: nucleus (GO:0005634);; Biological Process: regulation of transcription, DNA-templated (GO:0006355);; Biological Process: regulation of cell size (GO:0008361);; Biological Process: root development (GO:0048364);; Biological Process: negative regulation of leaf senescence (GO:1900056);;	--	--	--	--	TCP family transcription factor	Transcription factor TCP9 GN=TCP9 OS=Arabidopsis thaliana (Mouse-ear cress) PE=2 SV=1	K	Transcription	BnaC03g25370D [Brassica napus]	biological process: biological regulation (GO:0065007);; molecular function: nucleic acid binding transcription factor activity (GO:0001071);; cellular component: cell (GO:0005623);; cellular component: organelle (GO:0043226);; cellular component: cell part (GO:0044464);; biological process: cellular process (GO:0009987);; biological process: single-organism process (GO:0044699);; biological proc…
BnaA08g30910D	AP2/ERF-ERF	0	0	0.153689	1.3815	0.251412	1.53829	2.66204	2.3547	3.28204	2.95994	4.66484	4.56045	--	--	--	8.62e-06	5.97125	up	5.18e-09	6.49591	up	--	--	Molecular Function: DNA binding (GO:0003677);; Molecular Function: sequence-specific DNA binding transcription factor activity (GO:0003700);; Cellular Component: nucleus (GO:0005634);; Biological Process: regulation of transcription, DNA-templated (GO:0006355);;	K09286|8.9819e-107|brp:103834869|dehydration-responsive element-binding protein 1B-like; K09286 EREBP-like factor (A)	--	--	--	AP2 domain	Dehydration-responsive element-binding protein 1B GN=M7J2.140 OS=Arabidopsis thaliana (Mouse-ear cress) PE=2 SV=2	K	Transcription	BnaA08g30910D [Brassica napus]	molecular function: binding (GO:0005488);; biological process: biological regulation (GO:0065007);; molecular function: nucleic acid binding transcription factor activity (GO:0001071);; cellular component: cell (GO:0005623);; cellular component: organelle (GO:0043226);; cellular component: cell part (GO:0044464)
BnaA09g12290D	AP2/ERF-ERF	1.30323	0.839847	0.811826	1.44354	2.91462	2.98615	3.43123	2.5034	2.15944	2.78017	3.43861	4.47229	0.176564	1.38747	normal	0.0233271	1.57486	normal	0.000828727	1.96006	up	--	--	Molecular Function: DNA binding (GO:0003677);; Molecular Function: sequence-specific DNA binding transcription factor activity (GO:0003700);; Cellular Component: nucleus (GO:0005634);; Biological Process: regulation of transcription, DNA-templated (GO:0006355);; Biological Process: response to chitin (GO:0010200);; Biological Process: proline transport (GO:0015824);;	--	--	--	--	AP2 domain	Ethylene-responsive transcription factor ERF061 GN=ERF061 OS=Arabidopsis thaliana (Mouse-ear cress) PE=2 SV=1	K	Transcription	BnaA09g12290D [Brassica napus]	molecular function: binding (GO:0005488);; biological process: biological regulation (GO:0065007);; molecular function: nucleic acid binding transcription factor activity (GO:0001071);; cellular component: cell (GO:0005623);; cellular component: organelle (GO:0043226);; cellular component: cell part (GO:0044464);; biological process: response to stimulus (GO:0050896);; biological process: single-…
BnaC03g60970D	NAC	1.21122	1.41027	1.01475	2.8677	4.78007	5.04489	4.07122	5.03658	3.93842	4.25285	5.17249	4.44781	0.00432396	1.82507	up	0.000763093	1.82413	up	0.000229622	1.92797	up	--	--	Biological Process: MAPK cascade (GO:0000165);; Molecular Function: DNA binding (GO:0003677);; Molecular Function: sequence-specific DNA binding transcription factor activity (GO:0003700);; Cellular Component: nucleus (GO:0005634);; Biological Process: regulation of transcription, DNA-templated (GO:0006355);; Biological Process: defense response, incompatible interaction (GO:0009814);; Biological…	--	--	--	--	No apical meristem (NAM) protein	Protein FEZ GN=T2P11.6 OS=Arabidopsis thaliana (Mouse-ear cress) PE=2 SV=1	S	Function unknown	BnaC03g60970D [Brassica napus]	biological process: metabolic process (GO:0008152);; biological process: cellular process (GO:0009987);; biological process: signaling (GO:0023052);; biological process: single-organism process (GO:0044699);; biological process: response to stimulus (GO:0050896);; biological process: biological regulation (GO:0065007);; molecular function: binding (GO:0005488);; molecular function: nucleic acid b…
BnaC06g23610D	HB-HD-ZIP	1.52032	1.8372	1.90465	2.45542	1.4458	2.58864	2.26021	2.73283	2.1862	4.25117	5.15005	4.32377	0.773519	0.27598	normal	0.413384	0.338802	normal	2.32e-05	1.18246	up	[K]	Transcription	Biological Process: double-strand break repair via homologous recombination (GO:0000724);; Molecular Function: sequence-specific DNA binding transcription factor activity (GO:0003700);; Molecular Function: protein binding (GO:0005515);; Cellular Component: nucleus (GO:0005634);; Biological Process: regulation of transcription, DNA-templated (GO:0006355);; Biological Process: trichome branching (G…	K09338|0|brp:103830753|homeobox-leucine zipper protein HDG11-like; K09338 homeobox-leucine zipper protein (A)	--	--	--	START domain;; Homeobox domain	Homeobox-leucine zipper protein HDG11 GN=T9L24.43 OS=Arabidopsis thaliana (Mouse-ear cress) PE=1 SV=1	K	Transcription	BnaC06g23610D [Brassica napus]	biological process: metabolic process (GO:0008152);; biological process: cellular process (GO:0009987);; biological process: single-organism process (GO:0044699);; biological process: response to stimulus (GO:0050896);; biological process: biological regulation (GO:0065007);; molecular function: nucleic acid binding transcription factor activity (GO:0001071);; molecular function: binding (GO:0005…
BnaA01g05060D	WRKY	0.116353	0.397252	0.209547	0.806657	0.752611	2.0028	3.09141	2.20401	3.26886	1.02026	0.912901	4.1845	--	--	--	7.54e-06	3.66143	up	--	--	--	--	--	Biological Process: response to molecule of bacterial origin (GO:0002237);; Molecular Function: sequence-specific DNA binding transcription factor activity (GO:0003700);; Cellular Component: nucleus (GO:0005634);; Biological Process: regulation of transcription, DNA-templated (GO:0006355);; Biological Process: response to salicylic acid (GO:0009751);; Biological Process: response to chitin (GO:00…	--	--	--	--	WRKY DNA -binding domain	WRKY transcription factor 18 GN=WRKY18 OS=Arabidopsis thaliana (Mouse-ear cress) PE=1 SV=2	K	Transcription	BnaA01g05060D [Brassica napus]	biological process: response to stimulus (GO:0050896);; biological process: biological regulation (GO:0065007);; molecular function: nucleic acid binding transcription factor activity (GO:0001071);; cellular component: cell (GO:0005623);; cellular component: organelle (GO:0043226);; cellular component: cell part (GO:0044464);; biological process: multi-organism process (GO:0051704);; molecular fu…
BnaUnng01150D	AP2/ERF-ERF	0.333701	0.356734	0	1.44943	4.36814	11.9165	29.6683	37.7096	34.3037	3.0778	3.6255	4.12187	0.141792	4.98097	normal	2.75e-69	7.52081	up	9.68e-06	4.26408	up	--	--	Molecular Function: DNA binding (GO:0003677);; Molecular Function: sequence-specific DNA binding transcription factor activity (GO:0003700);; Cellular Component: nucleus (GO:0005634);; Biological Process: regulation of transcription, DNA-templated (GO:0006355);;	K09286|5.11896e-111|brp:103834869|dehydration-responsive element-binding protein 1B-like; K09286 EREBP-like factor (A)	--	--	--	AP2 domain	Dehydration-responsive element-binding protein 1A GN=At4g25480 OS=Arabidopsis thaliana (Mouse-ear cress) PE=1 SV=2	K	Transcription	BnaUnng01150D [Brassica napus]	molecular function: binding (GO:0005488);; biological process: biological regulation (GO:0065007);; molecular function: nucleic acid binding transcription factor activity (GO:0001071);; cellular component: cell (GO:0005623);; cellular component: organelle (GO:0043226);; cellular component: cell part (GO:0044464)
BnaA08g22180D	Tify	0.597405	0.720604	0.818997	0.822962	0.627812	0.778004	3.21157	2.26506	3.8519	1.75631	4.57446	4.08971	--	--	--	0.00134735	1.72866	up	0.00365323	2.30943	up	--	--	Biological Process: MAPK cascade (GO:0000165);; Molecular Function: protein binding (GO:0005515);; Cellular Component: nucleus (GO:0005634);; Biological Process: protein targeting to membrane (GO:0006612);; Biological Process: response to cold (GO:0009409);; Biological Process: response to water deprivation (GO:0009414);; Biological Process: pollen development (GO:0009555);; Biological Process: r…	K13464|6.61108e-173|brp:103835861|protein TIFY 10A-like; K13464 jasmonate ZIM domain-containing protein (A)	Plant hormone signal transduction (ko04075)	--	--	tify domain;; Divergent CCT motif	Protein TIFY 10A GN=T29M8.5 OS=Arabidopsis thaliana (Mouse-ear cress) PE=1 SV=1	K	Transcription	BnaA08g22180D [Brassica napus]	biological process: metabolic process (GO:0008152);; biological process: cellular process (GO:0009987);; biological process: signaling (GO:0023052);; biological process: single-organism process (GO:0044699);; biological process: response to stimulus (GO:0050896);; biological process: biological regulation (GO:0065007);; molecular function: binding (GO:0005488);; cellular component: cell (GO:00056…
BnaC02g43290D	AP2/ERF-ERF	1.20361	1.11342	0.311308	3.36686	10.6844	1.98343	2.76652	1.13351	4.60079	3.36533	2.03302	4.00942	0.37208	2.61987	normal	0.100253	1.71742	normal	9.31e-05	1.78243	up	--	--	Molecular Function: DNA binding (GO:0003677);; Molecular Function: sequence-specific DNA binding transcription factor activity (GO:0003700);; Cellular Component: nucleus (GO:0005634);; Biological Process: regulation of transcription, DNA-templated (GO:0006355);; Biological Process: response to osmotic stress (GO:0006970);; Biological Process: response to glucose (GO:0009749);; Biological Process:…	--	--	--	--	AP2 domain	Ethylene-responsive transcription factor ABR1 GN=MVP7.8 OS=Arabidopsis thaliana (Mouse-ear cress) PE=2 SV=1	R	General function prediction only	BnaC02g43290D [Brassica napus]	molecular function: binding (GO:0005488);; biological process: biological regulation (GO:0065007);; molecular function: nucleic acid binding transcription factor activity (GO:0001071);; cellular component: cell (GO:0005623);; cellular component: organelle (GO:0043226);; cellular component: cell part (GO:0044464);; biological process: response to stimulus (GO:0050896);; biological process: multi-o…
BnaC07g43490D	WRKY	0	0.15832	0	0.295507	0.275542	1.56636	2.98528	1.78478	4.70986	0.455507	0.901493	3.99322	--	--	--	7.47e-06	6.63885	up	--	--	--	--	--	--	--	--	--	--	WRKY DNA -binding domain	WRKY transcription factor 18 GN=WRKY18 OS=Arabidopsis thaliana (Mouse-ear cress) PE=1 SV=2	K	Transcription	BnaC07g43490D [Brassica napus]	--
BnaA02g31000D	bZIP	0.915424	0.646329	0.284632	1.58375	2.28802	2.37511	3.85413	2.23176	3.28031	2.13858	3.36778	3.94499	0.0737963	1.87011	normal	0.000187605	2.42305	up	0.000124871	2.45565	up	--	--	Molecular Function: sequence-specific DNA binding transcription factor activity (GO:0003700);; Cellular Component: nucleus (GO:0005634);; Biological Process: regulation of transcription, DNA-templated (GO:0006355);; Biological Process: response to xenobiotic stimulus (GO:0009410);; Biological Process: endoplasmic reticulum unfolded protein response (GO:0030968);; Molecular Function: identical pro…	--	--	--	--	Basic leucine-zipper C terminal;; bZIP transcription factor;; Basic region leucine zipper	Basic leucine zipper 63 GN=T32B20.4 OS=Arabidopsis thaliana (Mouse-ear cress) PE=1 SV=1	K	Transcription	BnaA02g31000D [Brassica napus]	biological process: biological regulation (GO:0065007);; molecular function: nucleic acid binding transcription factor activity (GO:0001071);; cellular component: cell (GO:0005623);; cellular component: organelle (GO:0043226);; cellular component: cell part (GO:0044464);; biological process: response to stimulus (GO:0050896);; biological process: cellular process (GO:0009987);; biological process…
BnaA09g08940D	NAC	0.325286	0.773799	0.598829	0.653832	1.818	1.31554	5.06763	5.58311	4.24411	4.10445	3.996	3.87352	--	--	--	4.65e-09	3.23538	up	1.26e-06	2.92859	up	--	--	Biological Process: MAPK cascade (GO:0000165);; Molecular Function: DNA binding (GO:0003677);; Molecular Function: sequence-specific DNA binding transcription factor activity (GO:0003700);; Cellular Component: nucleus (GO:0005634);; Biological Process: regulation of transcription, DNA-templated (GO:0006355);; Biological Process: defense response, incompatible interaction (GO:0009814);; Biological…	--	--	--	--	No apical meristem (NAM) protein	Putative NAC domain-containing protein 94 GN=ANAC094 OS=Arabidopsis thaliana (Mouse-ear cress) PE=3 SV=1	S	Function unknown	BnaA09g08940D [Brassica napus]	biological process: metabolic process (GO:0008152);; biological process: cellular process (GO:0009987);; biological process: signaling (GO:0023052);; biological process: single-organism process (GO:0044699);; biological process: response to stimulus (GO:0050896);; biological process: biological regulation (GO:0065007);; molecular function: binding (GO:0005488);; molecular function: nucleic acid b…
BnaA08g19290D	TUB	1.57603	1.48711	2.24283	1.89094	2.22229	2.43109	3.51789	1.91822	2.80863	2.76861	2.85084	3.71824	0.780694	0.46939	normal	0.0935696	0.941121	normal	0.00119384	1.44826	up	--	--	Molecular Function: sequence-specific DNA binding transcription factor activity (GO:0003700);; Cellular Component: nucleus (GO:0005634);; Cellular Component: cytosol (GO:0005829);; Cellular Component: plasma membrane (GO:0005886);; Biological Process: regulation of transcription, DNA-templated (GO:0006355);; Biological Process: ER to Golgi vesicle-mediated transport (GO:0006888);; Molecular Funct…	--	--	[R]	General function prediction only	Tub family;; F-box domain;; F-box-like	Tubby-like F-box protein 10 GN=F4F7.13 OS=Arabidopsis thaliana (Mouse-ear cress) PE=1 SV=1	R	General function prediction only	BnaA08g19290D [Brassica napus]	biological process: biological regulation (GO:0065007);; molecular function: nucleic acid binding transcription factor activity (GO:0001071);; cellular component: cell (GO:0005623);; cellular component: organelle (GO:0043226);; cellular component: cell part (GO:0044464);; cellular component: membrane (GO:0016020);; biological process: single-organism process (GO:0044699);; biological process: loc…
BnaAnng12470D	C3H	1.64932	2.20475	2.86532	3.41067	3.1023	3.38947	3.78081	3.83225	3.83761	5.13708	5.36348	3.59253	0.451479	0.59697	normal	0.100874	0.739489	normal	0.00518944	1.07791	up	--	--	Molecular Function: DNA binding (GO:0003677);; Molecular Function: nuclease activity (GO:0004518);; Cellular Component: nucleus (GO:0005634);; Biological Process: regulation of transcription, DNA-templated (GO:0006355);; Biological Process: circadian rhythm (GO:0007623);; Molecular Function: zinc ion binding (GO:0008270);;	--	--	[R]	General function prediction only	Zinc finger C-x8-C-x5-C-x3-H type (and similar)	Zinc finger CCCH domain-containing protein 3 GN=At1g04990 OS=Arabidopsis thaliana (Mouse-ear cress) PE=2 SV=1	R	General function prediction only	BnaAnng12470D [Brassica napus]	molecular function: binding (GO:0005488);; biological process: metabolic process (GO:0008152);; molecular function: catalytic activity (GO:0003824);; cellular component: cell (GO:0005623);; cellular component: organelle (GO:0043226);; cellular component: cell part (GO:0044464);; biological process: biological regulation (GO:0065007);; biological process: rhythmic process (GO:0048511)
BnaA09g00350D	WRKY	0.408454	0.531211	1.87481	1.74633	4.83303	2.87237	1.96856	2.24544	2.72911	2.34785	4.41221	3.53621	0.226507	1.76039	normal	0.0477458	1.33215	normal	0.0071949	1.89162	up	--	--	Molecular Function: sequence-specific DNA binding transcription factor activity (GO:0003700);; Cellular Component: nucleus (GO:0005634);; Biological Process: regulation of transcription, DNA-templated (GO:0006355);; Biological Process: oligopeptide transport (GO:0006857);; Biological Process: response to nitrate (GO:0010167);; Biological Process: nitrate transport (GO:0015706);; Molecular Functio…	--	--	--	--	WRKY DNA -binding domain	Probable WRKY transcription factor 47 GN=WRKY47 OS=Arabidopsis thaliana (Mouse-ear cress) PE=2 SV=2	K	Transcription	probable WRKY transcription factor 47 [Brassica rapa]	biological process: biological regulation (GO:0065007);; molecular function: nucleic acid binding transcription factor activity (GO:0001071);; cellular component: cell (GO:0005623);; cellular component: organelle (GO:0043226);; cellular component: cell part (GO:0044464);; biological process: single-organism process (GO:0044699);; biological process: localization (GO:0051179);; biological process:…
BnaAnng30670D	HB-HD-ZIP	0.913525	1.7851	2.82772	2.7354	1.63925	2.1666	5.0594	4.54816	3.67608	4.10251	3.99775	3.5298	0.907498	0.291817	normal	0.000662404	1.38079	up	0.00777792	1.05697	up	--	--	Molecular Function: sequence-specific DNA binding transcription factor activity (GO:0003700);; Cellular Component: nucleus (GO:0005634);; Biological Process: regulation of transcription, DNA-templated (GO:0006355);; Biological Process: sister chromatid cohesion (GO:0007062);; Biological Process: cell adhesion (GO:0007155);; Biological Process: positive regulation of cell proliferation (GO:0008284…	K09338|0|brp:103850318|homeobox-leucine zipper protein ATHB-8; K09338 homeobox-leucine zipper protein (A)	--	--	--	START domain;; Homeobox domain	Homeobox-leucine zipper protein ATHB-8 GN=T16I18.90 OS=Arabidopsis thaliana (Mouse-ear cress) PE=1 SV=1	K	Transcription	BnaAnng30670D, partial [Brassica napus]	biological process: biological regulation (GO:0065007);; molecular function: nucleic acid binding transcription factor activity (GO:0001071);; cellular component: cell (GO:0005623);; cellular component: organelle (GO:0043226);; cellular component: cell part (GO:0044464);; biological process: cellular process (GO:0009987);; biological process: single-organism process (GO:0044699);; biological proc…
BnaC03g53950D	NAC	0.150948	0.123474	0.237527	1.89318	1.82933	0.684801	1.97152	2.22031	1.84684	0.804987	1.40606	3.46787	0.0073022	2.7555	up	1.54e-10	3.72831	up	0.00609412	3.22914	up	--	--	Molecular Function: sequence-specific DNA binding transcription factor activity (GO:0003700);; Cellular Component: nucleus (GO:0005634);; Biological Process: regulation of transcription, DNA-templated (GO:0006355);; Biological Process: multicellular organismal development (GO:0007275);; Biological Process: response to chitin (GO:0010200);;	--	--	--	--	No apical meristem (NAM) protein	Putative NAC domain-containing protein 61 GN=NAC061 OS=Arabidopsis thaliana (Mouse-ear cress) PE=2 SV=1	K	Transcription	BnaC03g53950D [Brassica napus]	biological process: biological regulation (GO:0065007);; molecular function: nucleic acid binding transcription factor activity (GO:0001071);; cellular component: cell (GO:0005623);; cellular component: organelle (GO:0043226);; cellular component: cell part (GO:0044464);; biological process: multicellular organismal process (GO:0032501);; biological process: developmental process (GO:0032502);; b…
BnaA09g48950D	C2H2	1.20792	1.39226	1.45347	1.67413	1.33644	1.85419	2.34208	2.57027	2.35208	3.61938	5.28671	3.44241	0.943907	0.28314	normal	0.28925	0.810548	normal	0.00164949	1.59671	up	--	--	Molecular Function: nucleic acid binding (GO:0003676);; Molecular Function: sequence-specific DNA binding transcription factor activity (GO:0003700);; Cellular Component: nuclear envelope (GO:0005635);; Biological Process: regulation of transcription, DNA-templated (GO:0006355);; Biological Process: nucleocytoplasmic transport (GO:0006913);; Biological Process: nucleus organization (GO:0006997);;…	--	--	[R]	General function prediction only	C2H2-type zinc finger;; Zinc finger, C2H2 type	Zinc finger protein WIP3 OS=Arabidopsis thaliana (Mouse-ear cress) PE=2 SV=1	K	Transcription	BnaA09g48950D [Brassica napus]	molecular function: binding (GO:0005488);; biological process: biological regulation (GO:0065007);; molecular function: nucleic acid binding transcription factor activity (GO:0001071);; cellular component: cell (GO:0005623);; cellular component: organelle (GO:0043226);; cellular component: organelle part (GO:0044422);; cellular component: cell part (GO:0044464);; biological process: localization …
BnaA10g22680D	NAC	0.306996	0.503806	0.199921	0.680026	0.41534	0.396863	1.36451	2.46822	4.20057	1.65571	2.75952	3.43076	--	--	--	0.00767709	2.41489	up	0.0119675	2.4443	normal	--	--	Biological Process: response to hypoxia (GO:0001666);; Molecular Function: DNA binding (GO:0003677);; Molecular Function: sequence-specific DNA binding transcription factor activity (GO:0003700);; Cellular Component: nucleus (GO:0005634);; Biological Process: regulation of transcription, DNA-templated (GO:0006355);; Biological Process: multicellular organismal development (GO:0007275);; Biologica…	--	--	--	--	No apical meristem (NAM) protein	Protein ATAF2 GN=T2K12.140 OS=Arabidopsis thaliana (Mouse-ear cress) PE=1 SV=1	K	Transcription	PREDICTED: protein ATAF2 [Brassica rapa]	biological process: response to stimulus (GO:0050896);; molecular function: binding (GO:0005488);; biological process: biological regulation (GO:0065007);; molecular function: nucleic acid binding transcription factor activity (GO:0001071);; cellular component: cell (GO:0005623);; cellular component: organelle (GO:0043226);; cellular component: cell part (GO:0044464);; biological process: multice…
BnaC07g45030D	AP2/ERF-ERF	0	0	0	2.76864	1.42764	7.77594	4.48602	6.71276	9.10349	2.01564	2.54165	3.39172	0.0122062	Inf	normal	4.24e-14	Inf	up	2.26e-10	Inf	up	--	--	--	--	--	--	--	AP2 domain	Ethylene-responsive transcription factor ERF109 GN=ERF109 OS=Arabidopsis thaliana (Mouse-ear cress) PE=1 SV=1	K	Transcription	BnaC07g45030D [Brassica napus]	--
BnaA03g51000D	MADS-MIKC	1.05307	1.00498	1.49335	2.06653	2.39696	1.93452	2.00466	2.17882	1.55952	2.70254	3.38175	3.38708	0.358586	0.888529	normal	0.249311	0.79807	normal	0.00198435	1.49587	up	--	--	Molecular Function: DNA binding (GO:0003677);; Molecular Function: sequence-specific DNA binding transcription factor activity (GO:0003700);; Cellular Component: nucleus (GO:0005634);; Biological Process: regulation of transcription, DNA-templated (GO:0006355);; Biological Process: membrane fusion (GO:0006944);; Molecular Function: transcription factor binding (GO:0008134);; Biological Process: m…	--	--	[K]	Transcription	SRF-type transcription factor (DNA-binding and dimerisation domain);; K-box region	Agamous-like MADS-box protein AGL16 GN=AGL16 OS=Arabidopsis thaliana (Mouse-ear cress) PE=1 SV=1	K	Transcription	PREDICTED: agamous-like MADS-box protein AGL16 [Brassica rapa]	molecular function: binding (GO:0005488);; biological process: biological regulation (GO:0065007);; molecular function: nucleic acid binding transcription factor activity (GO:0001071);; cellular component: cell (GO:0005623);; cellular component: organelle (GO:0043226);; cellular component: cell part (GO:0044464);; biological process: reproduction (GO:0000003);; biological process: cellular proces…
BnaA09g00120D	WRKY	0.589037	0.8311	1.82371	2.47214	3.93987	3.55373	4.38496	4.31393	2.6679	5.00476	2.99689	3.37735	0.0402752	1.65876	normal	0.00195732	1.86194	up	0.0021678	1.83738	up	--	--	Biological Process: respiratory burst involved in defense response (GO:0002679);; Molecular Function: sequence-specific DNA binding transcription factor activity (GO:0003700);; Cellular Component: nucleus (GO:0005634);; Biological Process: regulation of transcription, DNA-templated (GO:0006355);; Biological Process: leaf senescence (GO:0010150);; Biological Process: response to chitin (GO:0010200…	K13425|0|brp:103836885|WRKY22; WRKY transcription factor 22; K13425 WRKY transcription factor 22 (A)	Plant-pathogen interaction (ko04626)	--	--	WRKY DNA -binding domain	WRKY transcription factor 22 OS=Arabidopsis thaliana (Mouse-ear cress) PE=2 SV=1	K	Transcription	BnaA09g00120D [Brassica napus]	biological process: immune system process (GO:0002376);; biological process: metabolic process (GO:0008152);; biological process: single-organism process (GO:0044699);; biological process: biological regulation (GO:0065007);; molecular function: nucleic acid binding transcription factor activity (GO:0001071);; cellular component: cell (GO:0005623);; cellular component: organelle (GO:0043226);; ce…
BnaCnng04580D	AP2/ERF-RAV	0.473159	0.28052	1.16653	1.5739	2.50552	1.48511	3.75027	2.80176	3.95425	1.88468	2.17131	3.35414	0.0881222	1.60199	normal	6.77e-07	2.55097	up	0.00185609	2.01808	up	--	--	Molecular Function: DNA binding (GO:0003677);; Molecular Function: sequence-specific DNA binding transcription factor activity (GO:0003700);; Cellular Component: nucleus (GO:0005634);; Biological Process: ethylene-activated signaling pathway (GO:0009873);; Biological Process: response to nitrate (GO:0010167);; Biological Process: response to chitin (GO:0010200);; Biological Process: nitrate trans…	K09287|0|brp:103835464|AP2/ERF and B3 domain-containing transcription repressor TEM1-like; K09287 RAV-like factor (A)	--	--	--	B3 DNA binding domain;; AP2 domain	AP2/ERF and B3 domain-containing transcription repressor TEM1 GN=TEM1 OS=Arabidopsis thaliana (Mouse-ear cress) PE=1 SV=1	K	Transcription	BnaCnng04580D [Brassica napus]	molecular function: binding (GO:0005488);; biological process: biological regulation (GO:0065007);; molecular function: nucleic acid binding transcription factor activity (GO:0001071);; cellular component: cell (GO:0005623);; cellular component: organelle (GO:0043226);; cellular component: cell part (GO:0044464);; biological process: cellular process (GO:0009987);; biological process: signaling (…
BnaA06g19740D	NAC	0.444479	0.423638	0.80313	0.847064	1.54066	1.58052	2.67602	2.67027	3.58618	1.71871	2.34268	3.32325	0.216647	1.33253	normal	2.98e-06	2.38648	up	0.0264159	2.04013	normal	--	--	Molecular Function: DNA binding (GO:0003677);; Molecular Function: sequence-specific DNA binding transcription factor activity (GO:0003700);; Cellular Component: nucleus (GO:0005634);; Biological Process: regulation of transcription, DNA-templated (GO:0006355);; Biological Process: multicellular organismal development (GO:0007275);; Biological Process: response to chitin (GO:0010200);;	--	--	--	--	No apical meristem (NAM) protein	Putative NAC domain-containing protein 61 GN=NAC061 OS=Arabidopsis thaliana (Mouse-ear cress) PE=2 SV=1	K	Transcription	BnaA06g19740D [Brassica napus]	molecular function: binding (GO:0005488);; biological process: biological regulation (GO:0065007);; molecular function: nucleic acid binding transcription factor activity (GO:0001071);; cellular component: cell (GO:0005623);; cellular component: organelle (GO:0043226);; cellular component: cell part (GO:0044464);; biological process: multicellular organismal process (GO:0032501);; biological proc…
BnaA05g35010D	C3H	1.44443	1.34987	0.744229	1.59362	2.27953	1.75981	3.70696	2.17329	2.60706	2.92426	3.8142	3.30787	0.628694	0.667616	normal	0.0258096	1.23066	normal	0.00267374	1.48562	up	--	--	Molecular Function: DNA binding (GO:0003677);; Molecular Function: nuclease activity (GO:0004518);; Cellular Component: nucleus (GO:0005634);; Biological Process: regulation of transcription, DNA-templated (GO:0006355);; Biological Process: circadian rhythm (GO:0007623);; Molecular Function: metal ion binding (GO:0046872);;	--	--	[R]	General function prediction only	Zinc finger C-x8-C-x5-C-x3-H type (and similar)	Zinc finger CCCH domain-containing protein 26 GN=ZFN2 OS=Arabidopsis thaliana (Mouse-ear cress) PE=1 SV=1	R	General function prediction only	BnaA05g35010D [Brassica napus]	molecular function: binding (GO:0005488);; biological process: metabolic process (GO:0008152);; molecular function: catalytic activity (GO:0003824);; cellular component: cell (GO:0005623);; cellular component: organelle (GO:0043226);; cellular component: cell part (GO:0044464);; biological process: biological regulation (GO:0065007);; biological process: rhythmic process (GO:0048511)
BnaC05g10580D	MYB	1.83669	1.74129	2.26116	2.65462	4.07324	2.61826	3.50908	4.10865	6.84325	1.87343	2.88866	3.24189	0.280679	0.620904	normal	0.00610025	1.06512	up	0.555706	0.343264	normal	[KAD]	Transcription;; RNA processing and modification;; Cell cycle control, cell division, chromosome partitioning	Molecular Function: chromatin binding (GO:0003682);; Molecular Function: sequence-specific DNA binding transcription factor activity (GO:0003700);; Cellular Component: nucleus (GO:0005634);; Biological Process: regulation of transcription, DNA-templated (GO:0006355);; Biological Process: guard cell differentiation (GO:0010052);; Molecular Function: sequence-specific DNA binding (GO:0043565);;	K09422|0|brp:103872133|myb-related protein B; K09422 myb proto-oncogene protein, plant (A)	--	[K]	Transcription	Myb-like DNA-binding domain;; Myb-like DNA-binding domain	Transcription factor WER GN=T9L3.50 OS=Arabidopsis thaliana (Mouse-ear cress) PE=1 SV=1	K	Transcription	BnaC05g10580D [Brassica napus]	molecular function: binding (GO:0005488);; biological process: biological regulation (GO:0065007);; molecular function: nucleic acid binding transcription factor activity (GO:0001071);; cellular component: cell (GO:0005623);; cellular component: organelle (GO:0043226);; cellular component: cell part (GO:0044464);; biological process: cellular process (GO:0009987);; biological process: development…
BnaA10g26580D	E2F-DP	1.39502	3.0426	1.42333	5.01821	3.7996	3.39212	5.12065	5.72251	5.04821	4.17858	5.28457	3.22963	0.0907059	1.08331	normal	2.91e-06	1.44795	up	0.107268	1.04062	normal	--	--	--	--	--	--	--	Transcription factor DP;; E2F/DP family winged-helix DNA-binding domain	Transcription factor-like protein DPB GN=F12E4.160 OS=Arabidopsis thaliana (Mouse-ear cress) PE=1 SV=1	S	Function unknown	BnaA10g26580D [Brassica napus]	--
BnaA10g25760D	NAC	1.01014	2.05716	0.67323	3.34758	2.81032	2.25242	3.50279	4.11974	3.50913	3.46775	4.62978	3.09524	0.0638955	1.20341	normal	1.7e-05	1.56131	up	0.000742548	1.56961	up	--	--	Biological Process: response to superoxide (GO:0000303);; Molecular Function: DNA binding (GO:0003677);; Molecular Function: sequence-specific DNA binding transcription factor activity (GO:0003700);; Cellular Component: nucleus (GO:0005634);; Cellular Component: cytoplasm (GO:0005737);; Biological Process: response to water deprivation (GO:0009414);; Biological Process: response to high light int…	--	--	--	--	No apical meristem (NAM) protein	NAC domain-containing protein 78 GN=T32M21.10 OS=Arabidopsis thaliana (Mouse-ear cress) PE=2 SV=2	S	Function unknown	BnaA10g25760D [Brassica napus]	biological process: response to stimulus (GO:0050896);; molecular function: binding (GO:0005488);; biological process: biological regulation (GO:0065007);; molecular function: nucleic acid binding transcription factor activity (GO:0001071);; cellular component: cell (GO:0005623);; cellular component: organelle (GO:0043226);; cellular component: cell part (GO:0044464);; biological process: cellula…
BnaC07g20090D	AP2/ERF-ERF	0.106315	0.222262	0.48693	0.183872	0.0851112	2.27732	3.94273	4.53338	2.06292	2.98878	1.6228	3.09048	--	--	--	3.03e-06	3.92248	up	2.27e-05	3.43529	up	--	--	Biological Process: respiratory burst involved in defense response (GO:0002679);; Molecular Function: DNA binding (GO:0003677);; Molecular Function: sequence-specific DNA binding transcription factor activity (GO:0003700);; Cellular Component: nucleus (GO:0005634);; Biological Process: response to cold (GO:0009409);; Biological Process: ethylene-activated signaling pathway (GO:0009873);; Biologic…	K09286|1.22646e-154|brp:103827659|ethylene-responsive transcription factor 5; K09286 EREBP-like factor (A)	--	--	--	AP2 domain	Ethylene-responsive transcription factor 5 GN=MQL5_9 OS=Arabidopsis thaliana (Mouse-ear cress) PE=2 SV=1	K	Transcription	BnaC07g20090D [Brassica napus]	biological process: immune system process (GO:0002376);; biological process: metabolic process (GO:0008152);; biological process: single-organism process (GO:0044699);; molecular function: binding (GO:0005488);; biological process: biological regulation (GO:0065007);; molecular function: nucleic acid binding transcription factor activity (GO:0001071);; cellular component: cell (GO:0005623);; cell…
BnaC03g77910D	C2C2-Dof	5.86962	5.47314	5.63415	3.80065	7.53541	17.903	16.0149	22.954	13.5136	2.7176	4.61122	3.0556	0.792554	0.824292	normal	0.000212351	1.68786	up	0.401361	-0.691862	normal	--	--	Molecular Function: DNA binding (GO:0003677);; Molecular Function: sequence-specific DNA binding transcription factor activity (GO:0003700);; Cellular Component: nucleus (GO:0005634);; Biological Process: regulation of transcription, DNA-templated (GO:0006355);; Biological Process: response to chitin (GO:0010200);;	--	--	--	--	Dof domain, zinc finger	Dof zinc finger protein DOF1.7 GN=F19C24.9 OS=Arabidopsis thaliana (Mouse-ear cress) PE=2 SV=1	K	Transcription	BnaC03g77910D [Brassica napus]	molecular function: binding (GO:0005488);; biological process: biological regulation (GO:0065007);; molecular function: nucleic acid binding transcription factor activity (GO:0001071);; cellular component: cell (GO:0005623);; cellular component: organelle (GO:0043226);; cellular component: cell part (GO:0044464);; biological process: response to stimulus (GO:0050896)
BnaCnng68300D	GRAS	0.000716253	1.56042	0.855243	3.62509	4.06521	3.94575	1.80751	1.44841	2.54501	0.0471916	7.3748	3.01329	8.14e-07	2.29454	up	0.156443	1.2986	normal	0.458441	2.13885	normal	--	--	Molecular Function: sequence-specific DNA binding transcription factor activity (GO:0003700);; Cellular Component: nucleus (GO:0005634);; Biological Process: regulation of transcription, DNA-templated (GO:0006355);; Biological Process: response to ethylene (GO:0009723);; Biological Process: response to abscisic acid (GO:0009737);; Biological Process: seed germination (GO:0009845);; Biological Pro…	K14494|0|brp:103852324|DELLA protein RGL1; K14494 DELLA protein (A)	Plant hormone signal transduction (ko04075)	--	--	GRAS domain family;; Transcriptional regulator DELLA protein N terminal	DELLA protein RGL1 GN=T27F4.10 OS=Arabidopsis thaliana (Mouse-ear cress) PE=1 SV=1	K	Transcription	BnaCnng68300D [Brassica napus]	biological process: biological regulation (GO:0065007);; molecular function: nucleic acid binding transcription factor activity (GO:0001071);; cellular component: cell (GO:0005623);; cellular component: organelle (GO:0043226);; cellular component: cell part (GO:0044464);; biological process: response to stimulus (GO:0050896);; biological process: multicellular organismal process (GO:0032501);; bi…
BnaA04g11900D	CSD	1.07999	1.16909	0.665688	4.53422	0.0010613	0.00103574	3.58084	1.99836	2.0732	8.81e-05	1.00743	3.0106	0.947049	1.08619	normal	0.0093005	1.76703	up	0.851672	0.68362	normal	[K]	Transcription	Molecular Function: RNA binding transcription antitermination factor activity (GO:0001072);; Molecular Function: double-stranded DNA binding (GO:0003690);; Molecular Function: single-stranded DNA binding (GO:0003697);; Molecular Function: mRNA binding (GO:0003729);; Molecular Function: copper ion binding (GO:0005507);; Molecular Function: ATP binding (GO:0005524);; Cellular Component: nucleolus (…	--	--	[J]	Translation, ribosomal structure and biogenesis	'Cold-shock' DNA-binding domain;; Zinc knuckle;; Ribonuclease B OB domain	Cold shock domain-containing protein 4 GN=F26H11.18 OS=Arabidopsis thaliana (Mouse-ear cress) PE=1 SV=1	J	Translation, ribosomal structure and biogenesis	BnaA04g11900D [Brassica napus]	biological process: biological regulation (GO:0065007);; molecular function: nucleic acid binding transcription factor activity (GO:0001071);; molecular function: binding (GO:0005488);; cellular component: cell (GO:0005623);; cellular component: organelle (GO:0043226);; cellular component: organelle part (GO:0044422);; cellular component: cell part (GO:0044464);; cellular component: membrane (GO:…
BnaC07g38840D	WRKY	1.22822	0.852372	1.39984	3.81005	4.41466	4.04223	3.77837	3.86343	2.80807	4.79552	6.13917	3.00156	2.75e-07	2.11808	up	0.00035894	1.56233	up	0.0026267	1.89849	up	--	--	Molecular Function: sequence-specific DNA binding transcription factor activity (GO:0003700);; Molecular Function: calmodulin binding (GO:0005516);; Cellular Component: nucleus (GO:0005634);; Biological Process: regulation of transcription, DNA-templated (GO:0006355);; Biological Process: protein folding (GO:0006457);; Biological Process: oligopeptide transport (GO:0006857);; Biological Process: …	--	--	--	--	WRKY DNA -binding domain;; Plant zinc cluster domain	Probable WRKY transcription factor 7 GN=WRKY7 OS=Arabidopsis thaliana (Mouse-ear cress) PE=2 SV=1	K	Transcription	BnaC07g38840D [Brassica napus]	biological process: biological regulation (GO:0065007);; molecular function: nucleic acid binding transcription factor activity (GO:0001071);; molecular function: binding (GO:0005488);; cellular component: cell (GO:0005623);; cellular component: organelle (GO:0043226);; cellular component: cell part (GO:0044464);; biological process: metabolic process (GO:0008152);; biological process: cellular p…
BnaC09g34140D	MYB-related	1.76719	0.0749355	0.993932	3.42997	3.68369	2.87207	2.21718	1.74489	2.11284	0	0.44195	2.85268	0.0069846	1.91643	up	0.204795	1.12189	normal	0.968209	0.253987	normal	--	--	Molecular Function: DNA binding (GO:0003677);; Molecular Function: chromatin binding (GO:0003682);; Molecular Function: sequence-specific DNA binding transcription factor activity (GO:0003700);; Cellular Component: nucleus (GO:0005634);; Biological Process: regulation of transcription, DNA-templated (GO:0006355);;	--	--	[O]	Posttranslational modification, protein turnover, chaperones	Myb-like DNA-binding domain;; Myb-like DNA-binding domain	Transcription factor DIVARICATA GN=DIVARICATA OS=Antirrhinum majus (Garden snapdragon) PE=2 SV=1	K	Transcription	BnaC09g34140D [Brassica napus]	molecular function: binding (GO:0005488);; biological process: biological regulation (GO:0065007);; molecular function: nucleic acid binding transcription factor activity (GO:0001071);; cellular component: cell (GO:0005623);; cellular component: organelle (GO:0043226);; cellular component: cell part (GO:0044464)
BnaA03g15190D	C3H	1.19884	0.726015	1.23192	0.833929	1.42333	1.81096	1.65253	2.05553	1.76788	3.62805	3.12653	2.84102	0.86303	0.409955	normal	0.279872	0.776137	normal	0.0006686	1.61089	up	--	--	Molecular Function: DNA binding (GO:0003677);; Molecular Function: nuclease activity (GO:0004518);; Cellular Component: nucleus (GO:0005634);; Biological Process: regulation of transcription, DNA-templated (GO:0006355);; Biological Process: circadian rhythm (GO:0007623);;	--	--	[R]	General function prediction only	Zinc finger C-x8-C-x5-C-x3-H type (and similar)	Zinc finger CCCH domain-containing protein 26 GN=ZFN2 OS=Arabidopsis thaliana (Mouse-ear cress) PE=1 SV=1	R	General function prediction only	PREDICTED: zinc finger CCCH domain-containing protein 26-like [Brassica rapa]	molecular function: binding (GO:0005488);; biological process: metabolic process (GO:0008152);; molecular function: catalytic activity (GO:0003824);; cellular component: cell (GO:0005623);; cellular component: organelle (GO:0043226);; cellular component: cell part (GO:0044464);; biological process: biological regulation (GO:0065007);; biological process: rhythmic process (GO:0048511)
BnaA06g09160D	MYB	2.13899	2.28797	2.14782	3.03889	3.67013	2.42432	3.87978	4.50689	5.11078	2.54727	3.37132	2.82925	0.240977	0.616717	normal	0.000455471	1.03315	up	0.33671	0.434656	normal	[KAD]	Transcription;; RNA processing and modification;; Cell cycle control, cell division, chromosome partitioning	Molecular Function: chromatin binding (GO:0003682);; Molecular Function: sequence-specific DNA binding transcription factor activity (GO:0003700);; Cellular Component: nucleus (GO:0005634);; Biological Process: regulation of transcription, DNA-templated (GO:0006355);; Biological Process: guard cell differentiation (GO:0010052);; Molecular Function: sequence-specific DNA binding (GO:0043565);;	K09422|0|brp:103872133|myb-related protein B; K09422 myb proto-oncogene protein, plant (A)	--	[K]	Transcription	Myb-like DNA-binding domain;; Myb-like DNA-binding domain	Transcription factor WER GN=T9L3.50 OS=Arabidopsis thaliana (Mouse-ear cress) PE=1 SV=1	K	Transcription	BnaA06g09160D [Brassica napus]	molecular function: binding (GO:0005488);; biological process: biological regulation (GO:0065007);; molecular function: nucleic acid binding transcription factor activity (GO:0001071);; cellular component: cell (GO:0005623);; cellular component: organelle (GO:0043226);; cellular component: cell part (GO:0044464);; biological process: cellular process (GO:0009987);; biological process: development…
BnaA03g10980D	WRKY	0.941607	1.10978	0.950112	1.2173	1.3883	3.26792	1.89297	1.18726	1.74153	3.03899	2.26735	2.82176	0.542	0.943654	normal	0.301989	0.592098	normal	6.67e-05	1.40543	up	--	--	Molecular Function: sequence-specific DNA binding transcription factor activity (GO:0003700);; Cellular Component: nucleus (GO:0005634);; Biological Process: regulation of transcription, DNA-templated (GO:0006355);; Biological Process: longitudinal axis specification (GO:0009942);; Biological Process: establishment of cell polarity (GO:0030010);;	K18835|0|eus:EUTSA_v10012829mg|hypothetical protein; K18835 WRKY transcription factor 2 (A)	Plant-pathogen interaction (ko04626)	--	--	WRKY DNA -binding domain	Probable WRKY transcription factor 2 GN=WRKY2 OS=Arabidopsis thaliana (Mouse-ear cress) PE=2 SV=1	K	Transcription	BnaA03g10980D [Brassica napus]	biological process: biological regulation (GO:0065007);; molecular function: nucleic acid binding transcription factor activity (GO:0001071);; cellular component: cell (GO:0005623);; cellular component: organelle (GO:0043226);; cellular component: cell part (GO:0044464);; biological process: reproductive process (GO:0022414);; biological process: multicellular organismal process (GO:0032501);; bi…
BnaC08g41070D	AP2/ERF-ERF	0.433368	0.103353	0.140692	0.490798	2.17149	4.93819	3.85089	2.13935	7.47387	1.25628	4.74164	2.72069	0.230121	4.00135	normal	0.002694	4.79624	up	0.011528	4.20328	normal	--	--	Molecular Function: sequence-specific DNA binding transcription factor activity (GO:0003700);; Cellular Component: nucleus (GO:0005634);; Biological Process: regulation of transcription, DNA-templated (GO:0006355);; Biological Process: response to heat (GO:0009408);; Biological Process: response to water deprivation (GO:0009414);; Biological Process: response to salt stress (GO:0009651);; Biologi…	--	--	--	--	AP2 domain	Dehydration-responsive element-binding protein 1F GN=T12C24.14 OS=Arabidopsis thaliana (Mouse-ear cress) PE=2 SV=1	K	Transcription	BnaC08g41070D [Brassica napus]	biological process: biological regulation (GO:0065007);; molecular function: nucleic acid binding transcription factor activity (GO:0001071);; cellular component: cell (GO:0005623);; cellular component: organelle (GO:0043226);; cellular component: cell part (GO:0044464);; biological process: response to stimulus (GO:0050896);; biological process: cellular process (GO:0009987);; biological process…
BnaA10g26900D	MYB-related	1.92368	2.90438	1.60566	5.83214	4.29462	2.47308	4.34251	4.68684	4.97334	7.22868	5.49506	2.70406	0.38583	0.955105	normal	6.15e-06	1.17308	up	0.0667806	1.20103	normal	--	--	Molecular Function: DNA binding (GO:0003677);; Molecular Function: chromatin binding (GO:0003682);; Molecular Function: sequence-specific DNA binding transcription factor activity (GO:0003700);; Cellular Component: nucleus (GO:0005634);; Biological Process: regulation of transcription, DNA-templated (GO:0006355);; Biological Process: circadian rhythm (GO:0007623);; Biological Process: response to…	--	--	[O]	Posttranslational modification, protein turnover, chaperones	Myb-like DNA-binding domain	Protein REVEILLE 4 GN=F9G14.150 OS=Arabidopsis thaliana (Mouse-ear cress) PE=2 SV=1	K	Transcription	BnaA10g26900D [Brassica napus]	molecular function: binding (GO:0005488);; biological process: biological regulation (GO:0065007);; molecular function: nucleic acid binding transcription factor activity (GO:0001071);; cellular component: cell (GO:0005623);; cellular component: organelle (GO:0043226);; cellular component: cell part (GO:0044464);; biological process: rhythmic process (GO:0048511);; biological process: response to…
BnaC09g20100D	AP2/ERF-ERF	1.72973	1.04988	0.199995	1.32013	1.05114	3.0638	4.56522	5.35005	2.66088	1.65302	1.57127	2.52491	0.792765	0.865187	normal	0.00254811	2.12368	up	0.325915	0.930441	normal	--	--	Biological Process: respiratory burst involved in defense response (GO:0002679);; Molecular Function: DNA binding (GO:0003677);; Molecular Function: sequence-specific DNA binding transcription factor activity (GO:0003700);; Cellular Component: nucleus (GO:0005634);; Biological Process: response to cold (GO:0009409);; Biological Process: ethylene-activated signaling pathway (GO:0009873);; Biologic…	K09286|3.94654e-178|brp:103839535|ethylene-responsive transcription factor 5-like; K09286 EREBP-like factor (A)	--	--	--	AP2 domain	Ethylene-responsive transcription factor 5 GN=MQL5_9 OS=Arabidopsis thaliana (Mouse-ear cress) PE=2 SV=1	K	Transcription	BnaC09g20100D [Brassica napus]	biological process: immune system process (GO:0002376);; biological process: metabolic process (GO:0008152);; biological process: single-organism process (GO:0044699);; molecular function: binding (GO:0005488);; biological process: biological regulation (GO:0065007);; molecular function: nucleic acid binding transcription factor activity (GO:0001071);; cellular component: cell (GO:0005623);; cell…
BnaA01g13720D	WRKY	0.514071	0.624605	1.04567	1.99238	2.26108	3.50911	3.87062	3.46533	2.78077	2.28468	2.87477	2.50464	0.00119238	1.7305	up	8.01e-07	1.99847	up	0.000871349	1.56917	up	--	--	Molecular Function: sequence-specific DNA binding transcription factor activity (GO:0003700);; Molecular Function: calmodulin binding (GO:0005516);; Cellular Component: nucleus (GO:0005634);; Biological Process: regulation of transcription, DNA-templated (GO:0006355);; Biological Process: protein folding (GO:0006457);; Biological Process: oligopeptide transport (GO:0006857);; Biological Process: …	--	--	--	--	WRKY DNA -binding domain;; Plant zinc cluster domain	Probable WRKY transcription factor 7 GN=WRKY7 OS=Arabidopsis thaliana (Mouse-ear cress) PE=2 SV=1	K	Transcription	BnaA01g13720D [Brassica napus]	biological process: biological regulation (GO:0065007);; molecular function: nucleic acid binding transcription factor activity (GO:0001071);; molecular function: binding (GO:0005488);; cellular component: cell (GO:0005623);; cellular component: organelle (GO:0043226);; cellular component: cell part (GO:0044464);; biological process: metabolic process (GO:0008152);; biological process: cellular p…
BnaC01g03990D	AP2/ERF-ERF	0.415261	0	0.195396	1.1562	1.06323	4.11245	1.82375	2.39612	5.32349	0.668223	2.38944	2.49593	--	--	--	0.00504705	4.19858	up	0.0171575	3.38683	normal	--	--	Biological Process: respiratory burst involved in defense response (GO:0002679);; Molecular Function: DNA binding (GO:0003677);; Molecular Function: sequence-specific DNA binding transcription factor activity (GO:0003700);; Cellular Component: nucleus (GO:0005634);; Biological Process: regulation of transcription, DNA-templated (GO:0006355);; Biological Process: ethylene biosynthetic process (GO:…	--	--	--	--	AP2 domain	Ethylene-responsive transcription factor ERF109 GN=ERF109 OS=Arabidopsis thaliana (Mouse-ear cress) PE=1 SV=1	K	Transcription	BnaC01g03990D [Brassica napus]	biological process: immune system process (GO:0002376);; biological process: metabolic process (GO:0008152);; biological process: single-organism process (GO:0044699);; molecular function: binding (GO:0005488);; biological process: biological regulation (GO:0065007);; molecular function: nucleic acid binding transcription factor activity (GO:0001071);; cellular component: cell (GO:0005623);; cell…
BnaA01g26330D	B3	0.532613	1.7348	1.60827	3.77619	2.93586	3.14905	3.68304	4.27933	3.84677	4.64466	4.29779	2.47502	0.0734521	1.30611	normal	0.00152527	1.60535	up	0.0100308	1.529	normal	--	--	Molecular Function: DNA binding (GO:0003677);; Cellular Component: nucleoplasm (GO:0005654);; Biological Process: regulation of transcription, DNA-templated (GO:0006355);; Biological Process: regulation of flower development (GO:0009909);; Biological Process: vernalization response (GO:0010048);;	--	--	--	--	B3 DNA binding domain	B3 domain-containing transcription factor VRN1 GN=VRN1 OS=Arabidopsis thaliana (Mouse-ear cress) PE=1 SV=1	K	Transcription	BnaA01g26330D [Brassica napus]	molecular function: binding (GO:0005488);; cellular component: cell (GO:0005623);; cellular component: organelle (GO:0043226);; cellular component: organelle part (GO:0044422);; cellular component: cell part (GO:0044464);; biological process: biological regulation (GO:0065007);; biological process: response to stimulus (GO:0050896)
BnaA03g17580D	MYB	0.2865	0.735434	1.39532	2.54412	1.07203	3.7195	2.23114	1.41214	2.93984	2.98626	2.834	2.42302	0.31204	1.66611	normal	0.0532591	1.51074	normal	0.00496887	1.80578	up	--	--	Molecular Function: DNA binding (GO:0003677);; Molecular Function: chromatin binding (GO:0003682);; Molecular Function: sequence-specific DNA binding transcription factor activity (GO:0003700);; Cellular Component: nucleus (GO:0005634);; Biological Process: regulation of transcription, DNA-templated (GO:0006355);;	--	--	[O]	Posttranslational modification, protein turnover, chaperones	Myb-like DNA-binding domain;; Myb-like DNA-binding domain	Transcription factor DIVARICATA GN=DIVARICATA OS=Antirrhinum majus (Garden snapdragon) PE=2 SV=1	K	Transcription	PREDICTED: transcription factor DIVARICATA-like [Brassica rapa]	molecular function: binding (GO:0005488);; biological process: biological regulation (GO:0065007);; molecular function: nucleic acid binding transcription factor activity (GO:0001071);; cellular component: cell (GO:0005623);; cellular component: organelle (GO:0043226);; cellular component: cell part (GO:0044464)
BnaA08g30240D	GRAS	1.69e-08	1.05944	0.272121	0.137378	2.17245	5.19515	1.74387	4.29994	3.08872	2.0945	2.22897	2.38862	0.570995	2.57291	normal	0.00224178	2.8544	up	4.65e-06	2.3921	up	--	--	Biological Process: respiratory burst involved in defense response (GO:0002679);; Molecular Function: sequence-specific DNA binding transcription factor activity (GO:0003700);; Cellular Component: nucleus (GO:0005634);; Biological Process: regulation of transcription, DNA-templated (GO:0006355);; Biological Process: protein targeting to membrane (GO:0006612);; Biological Process: ethylene biosynt…	--	--	--	--	GRAS domain family	Scarecrow-like protein 13 GN=SCL13 OS=Arabidopsis thaliana (Mouse-ear cress) PE=2 SV=2	K	Transcription	PREDICTED: scarecrow-like protein 13 [Brassica rapa]	biological process: immune system process (GO:0002376);; biological process: metabolic process (GO:0008152);; biological process: single-organism process (GO:0044699);; biological process: biological regulation (GO:0065007);; molecular function: nucleic acid binding transcription factor activity (GO:0001071);; cellular component: cell (GO:0005623);; cellular component: organelle (GO:0043226);; ce…
BnaC06g26570D	GARP-ARR-B	1.17698	0.638268	0.461293	1.91011	1.63423	1.44951	3.373	2.13416	2.35687	2.08244	2.40222	2.1398	0.16556	1.18845	normal	0.00021811	1.80997	up	0.00373781	1.55946	up	[TK]	Signal transduction mechanisms;; Transcription	Molecular Function: phosphorelay response regulator activity (GO:0000156);; Biological Process: phosphorelay signal transduction system (GO:0000160);; Molecular Function: DNA binding (GO:0003677);; Molecular Function: chromatin binding (GO:0003682);; Molecular Function: sequence-specific DNA binding transcription factor activity (GO:0003700);; Molecular Function: protein binding (GO:0005515);; Ce…	K14491|0|brp:103831018|two-component response regulator ARR11-like; K14491 two-component response regulator ARR-B family (A)	Plant hormone signal transduction (ko04075)	[K]	Transcription	Response regulator receiver domain;; Myb-like DNA-binding domain	Two-component response regulator ARR11 GN=F12A21.15 OS=Arabidopsis thaliana (Mouse-ear cress) PE=1 SV=1	K	Transcription	BnaC06g26570D [Brassica napus]	biological process: cellular process (GO:0009987);; biological process: signaling (GO:0023052);; biological process: single-organism process (GO:0044699);; biological process: response to stimulus (GO:0050896);; biological process: biological regulation (GO:0065007);; molecular function: molecular transducer activity (GO:0060089);; molecular function: binding (GO:0005488);; molecular function: nu…
BnaA08g22300D	MYB-related	0.312421	0.301643	0.376973	0.622375	0.659205	0.267116	1.02347	0.965207	1.1657	1.42843	2.4311	2.08214	0.643508	0.620277	normal	0.000129095	1.62432	up	3.24e-09	2.55374	up	[KAD]	Transcription;; RNA processing and modification;; Cell cycle control, cell division, chromosome partitioning	Molecular Function: DNA binding (GO:0003677);; Molecular Function: chromatin binding (GO:0003682);; Molecular Function: sequence-specific DNA binding transcription factor activity (GO:0003700);; Cellular Component: nucleus (GO:0005634);; Biological Process: regulation of transcription, DNA-templated (GO:0006355);;	K09422|0|brp:103835873|myb-related protein 308; K09422 myb proto-oncogene protein, plant (A)	--	[K]	Transcription	Myb-like DNA-binding domain;; Myb-like DNA-binding domain	Transcription factor MYB28 GN=MFB13.22 OS=Arabidopsis thaliana (Mouse-ear cress) PE=1 SV=1	K	Transcription	BnaA08g22300D [Brassica napus]	molecular function: binding (GO:0005488);; biological process: biological regulation (GO:0065007);; molecular function: nucleic acid binding transcription factor activity (GO:0001071);; cellular component: cell (GO:0005623);; cellular component: organelle (GO:0043226);; cellular component: cell part (GO:0044464)
BnaA07g24890D	GARP-ARR-B	0.862827	1.03644	0.442022	0.660039	0.742144	1.0237	2.32318	1.93465	2.09754	1.83349	1.84494	2.06014	1	0.0579139	normal	0.00788805	1.43731	up	0.0241722	1.28899	normal	[TK]	Signal transduction mechanisms;; Transcription	Molecular Function: phosphorelay response regulator activity (GO:0000156);; Biological Process: phosphorelay signal transduction system (GO:0000160);; Molecular Function: DNA binding (GO:0003677);; Molecular Function: chromatin binding (GO:0003682);; Molecular Function: sequence-specific DNA binding transcription factor activity (GO:0003700);; Molecular Function: protein binding (GO:0005515);; Ce…	K14491|0|brp:103831018|two-component response regulator ARR11-like; K14491 two-component response regulator ARR-B family (A)	Plant hormone signal transduction (ko04075)	[K]	Transcription	Response regulator receiver domain;; Myb-like DNA-binding domain	Two-component response regulator ARR11 GN=F12A21.15 OS=Arabidopsis thaliana (Mouse-ear cress) PE=1 SV=1	K	Transcription	PREDICTED: two-component response regulator ARR11-like isoform X2 [Brassica rapa]	biological process: cellular process (GO:0009987);; biological process: signaling (GO:0023052);; biological process: single-organism process (GO:0044699);; biological process: response to stimulus (GO:0050896);; biological process: biological regulation (GO:0065007);; molecular function: molecular transducer activity (GO:0060089);; molecular function: binding (GO:0005488);; molecular function: nu…
BnaA06g18550D	HB-HD-ZIP	0.504022	0.642724	1.40866	2.50504	1.12788	1.2123	1.78687	2.43752	1.70569	2.01619	2.1885	2.04486	0.587525	0.949114	normal	0.0193302	1.19748	normal	0.00160137	1.27616	up	--	--	Molecular Function: sequence-specific DNA binding transcription factor activity (GO:0003700);; Cellular Component: nucleus (GO:0005634);; Biological Process: regulation of transcription, DNA-templated (GO:0006355);; Biological Process: cell adhesion (GO:0007155);; Molecular Function: lipid binding (GO:0008289);; Biological Process: determination of bilateral symmetry (GO:0009855);; Biological Pro…	K09338|0|brp:103873430|homeobox-leucine zipper protein REVOLUTA-like; K09338 homeobox-leucine zipper protein (A)	--	--	--	MEKHLA domain;; START domain;; Homeobox domain	Homeobox-leucine zipper protein REVOLUTA GN=MUP24.16 OS=Arabidopsis thaliana (Mouse-ear cress) PE=1 SV=2	K	Transcription	BnaA06g18550D [Brassica napus]	biological process: biological regulation (GO:0065007);; molecular function: nucleic acid binding transcription factor activity (GO:0001071);; cellular component: cell (GO:0005623);; cellular component: organelle (GO:0043226);; cellular component: cell part (GO:0044464);; biological process: biological adhesion (GO:0022610);; molecular function: binding (GO:0005488);; biological process: multicel…
BnaC07g16610D	HB-other	0.555459	0.372141	0.501559	1.50834	0.760988	2.25996	2.08757	2.20834	0.652069	2.81427	2.58364	2.03904	0.308963	1.74849	normal	0.146002	1.96208	normal	0.000910514	2.56177	up	[K]	Transcription	Molecular Function: transcription regulatory region sequence-specific DNA binding (GO:0000976);; Molecular Function: sequence-specific DNA binding transcription factor activity (GO:0003700);; Cellular Component: nucleus (GO:0005634);; Biological Process: regulation of transcription, DNA-templated (GO:0006355);; Biological Process: response to auxin (GO:0009733);; Biological Process: root developm…	K09338|4.50982e-155|brp:103829576|homeobox-leucine zipper protein ATHB-53; K09338 homeobox-leucine zipper protein (A)	--	[K]	Transcription	Homeobox domain	Homeobox-leucine zipper protein ATHB-53 GN=MSN2.9 OS=Arabidopsis thaliana (Mouse-ear cress) PE=2 SV=1	K	Transcription	BnaC07g16610D [Brassica napus]	molecular function: binding (GO:0005488);; biological process: biological regulation (GO:0065007);; molecular function: nucleic acid binding transcription factor activity (GO:0001071);; cellular component: cell (GO:0005623);; cellular component: organelle (GO:0043226);; cellular component: cell part (GO:0044464);; biological process: response to stimulus (GO:0050896);; biological process: multice…
BnaA06g33990D	MYB	1.28772	0.881957	1.66449	3.43947	2.63821	3.24047	3.36737	2.67363	3.1572	3.22095	2.54683	2.03812	0.00138158	1.33985	up	0.000557962	1.2654	up	0.0111079	1.04714	normal	[KAD]	Transcription;; RNA processing and modification;; Cell cycle control, cell division, chromosome partitioning	Molecular Function: DNA binding (GO:0003677);; Molecular Function: chromatin binding (GO:0003682);; Molecular Function: sequence-specific DNA binding transcription factor activity (GO:0003700);; Cellular Component: nucleus (GO:0005634);; Biological Process: regulation of transcription, DNA-templated (GO:0006355);; Biological Process: guard cell differentiation (GO:0010052);;	K09422|0|brp:103827503|transcription factor RAX2-like; K09422 myb proto-oncogene protein, plant (A)	--	[K]	Transcription	Myb-like DNA-binding domain;; Myb-like DNA-binding domain	Transcription factor MYB44 GN=K8K14.2 OS=Arabidopsis thaliana (Mouse-ear cress) PE=2 SV=1	K	Transcription	BnaA06g33990D [Brassica napus]	molecular function: binding (GO:0005488);; biological process: biological regulation (GO:0065007);; molecular function: nucleic acid binding transcription factor activity (GO:0001071);; cellular component: cell (GO:0005623);; cellular component: organelle (GO:0043226);; cellular component: cell part (GO:0044464);; biological process: cellular process (GO:0009987);; biological process: development…
BnaC05g17200D	AP2/ERF-ERF	0.689053	1.29193	1.50448	2.19323	0.738882	2.58639	5.0973	7.2232	5.71121	3.4895	2.30278	2.03007	--	--	--	0.000433127	2.53086	up	--	--	--	--	--	Molecular Function: DNA binding (GO:0003677);; Molecular Function: sequence-specific DNA binding transcription factor activity (GO:0003700);; Cellular Component: nucleus (GO:0005634);; Biological Process: response to brassinosteroid (GO:0009741);; Biological Process: response to salicylic acid (GO:0009751);; Biological Process: response to jasmonic acid (GO:0009753);; Biological Process: cellular…	--	--	--	--	AP2 domain	Ethylene-responsive transcription factor ERF012 GN=ERF012 OS=Arabidopsis thaliana (Mouse-ear cress) PE=2 SV=1	S	Function unknown	BnaC05g17200D [Brassica napus]	molecular function: binding (GO:0005488);; biological process: biological regulation (GO:0065007);; molecular function: nucleic acid binding transcription factor activity (GO:0001071);; cellular component: cell (GO:0005623);; cellular component: organelle (GO:0043226);; cellular component: cell part (GO:0044464);; biological process: response to stimulus (GO:0050896);; biological process: cellula…
BnaA02g04480D	AP2/ERF-ERF	0	0.0912186	0	0.347977	0.431355	0.68199	1.86397	1.94492	1.87381	1.78564	2.54417	1.96465	--	--	--	2.97e-05	Inf	up	1.03e-05	Inf	up	--	--	Biological Process: response to reactive oxygen species (GO:0000302);; Molecular Function: sequence-specific DNA binding transcription factor activity (GO:0003700);; Cellular Component: nucleus (GO:0005634);; Biological Process: regulation of transcription, DNA-templated (GO:0006355);; Biological Process: response to ethylene (GO:0009723);; Biological Process: cellular response to potassium ion (…	K09286|7.836e-129|brp:103851299|ethylene-responsive transcription factor RAP2-11-like; K09286 EREBP-like factor (A)	--	--	--	AP2 domain	Ethylene-responsive transcription factor RAP2-11 GN=T29J13.210 OS=Arabidopsis thaliana (Mouse-ear cress) PE=2 SV=1	S	Function unknown	PREDICTED: ethylene-responsive transcription factor RAP2-11-like [Brassica rapa]	biological process: response to stimulus (GO:0050896);; biological process: biological regulation (GO:0065007);; molecular function: nucleic acid binding transcription factor activity (GO:0001071);; cellular component: cell (GO:0005623);; cellular component: organelle (GO:0043226);; cellular component: cell part (GO:0044464);; biological process: cellular process (GO:0009987);; molecular function…
BnaC06g28780D	GARP-ARR-B	0.577687	0.246171	0.210874	0.553143	0.51256	0.348336	1.28916	1.09341	2.09375	0.791552	1.59552	1.88269	--	--	--	0.00501039	2.10527	up	0.0129053	2.02995	normal	[TK]	Signal transduction mechanisms;; Transcription	Molecular Function: phosphorelay response regulator activity (GO:0000156);; Biological Process: phosphorelay signal transduction system (GO:0000160);; Molecular Function: DNA binding (GO:0003677);; Molecular Function: chromatin binding (GO:0003682);; Molecular Function: sequence-specific DNA binding transcription factor activity (GO:0003700);; Molecular Function: protein binding (GO:0005515);; Ce…	K14491|0|brp:103831193|two-component response regulator ARR11; K14491 two-component response regulator ARR-B family (A)	Plant hormone signal transduction (ko04075)	[K]	Transcription	Response regulator receiver domain;; Myb-like DNA-binding domain	Two-component response regulator ARR11 GN=F12A21.15 OS=Arabidopsis thaliana (Mouse-ear cress) PE=1 SV=1	K	Transcription	BnaC06g28780D [Brassica napus]	biological process: cellular process (GO:0009987);; biological process: signaling (GO:0023052);; biological process: single-organism process (GO:0044699);; biological process: response to stimulus (GO:0050896);; biological process: biological regulation (GO:0065007);; molecular function: molecular transducer activity (GO:0060089);; molecular function: binding (GO:0005488);; molecular function: nu…
BnaC03g21050D	MYB	0.56728	1.25452	0.602061	3.58504	1.89756	2.36976	3.53457	2.08764	2.75152	3.93634	3.47881	1.86896	0.0378758	1.73902	normal	0.00402713	1.82677	up	0.00321549	1.96942	up	--	--	Molecular Function: DNA binding (GO:0003677);; Molecular Function: chromatin binding (GO:0003682);; Molecular Function: sequence-specific DNA binding transcription factor activity (GO:0003700);; Cellular Component: nucleus (GO:0005634);; Biological Process: regulation of transcription, DNA-templated (GO:0006355);;	--	--	[O]	Posttranslational modification, protein turnover, chaperones	Myb-like DNA-binding domain;; Myb-like DNA-binding domain	Transcription factor DIVARICATA GN=DIVARICATA OS=Antirrhinum majus (Garden snapdragon) PE=2 SV=1	K	Transcription	BnaC03g21050D [Brassica napus]	molecular function: binding (GO:0005488);; biological process: biological regulation (GO:0065007);; molecular function: nucleic acid binding transcription factor activity (GO:0001071);; cellular component: cell (GO:0005623);; cellular component: organelle (GO:0043226);; cellular component: cell part (GO:0044464)
BnaA03g35930D	EIL	0.556009	0.696799	0.694175	1.17797	1.46499	1.30576	1.55039	1.07812	1.10356	1.23927	1.89459	1.84709	0.0859018	1.28838	normal	0.124825	1.03388	normal	0.00358909	1.53009	up	--	--	Biological Process: response to superoxide (GO:0000303);; Molecular Function: DNA binding (GO:0003677);; Molecular Function: sequence-specific DNA binding transcription factor activity (GO:0003700);; Molecular Function: protein binding (GO:0005515);; Cellular Component: nucleus (GO:0005634);; Biological Process: regulation of transcription, DNA-templated (GO:0006355);; Biological Process: protein…	K14514|0|brp:103859874|protein ETHYLENE INSENSITIVE 3-like; K14514 ethylene-insensitive protein 3 (A)	Plant hormone signal transduction (ko04075)	--	--	Ethylene insensitive 3	Protein ETHYLENE INSENSITIVE 3 GN=EIN3 OS=Arabidopsis thaliana (Mouse-ear cress) PE=1 SV=1	K	Transcription	BnaA03g35930D [Brassica napus]	biological process: response to stimulus (GO:0050896);; molecular function: binding (GO:0005488);; biological process: biological regulation (GO:0065007);; molecular function: nucleic acid binding transcription factor activity (GO:0001071);; cellular component: cell (GO:0005623);; cellular component: organelle (GO:0043226);; cellular component: cell part (GO:0044464);; biological process: metabol…
BnaA03g06110D	GARP-G2-like	0.48285	0.808003	0.615901	1.6945	1.95798	1.99792	1.92605	2.55946	3.50604	1.94186	1.70647	1.83027	0.167349	1.58683	normal	0.00161569	2.1122	up	0.0652999	1.55824	normal	--	--	Molecular Function: sequence-specific DNA binding transcription factor activity (GO:0003700);; Molecular Function: protein binding (GO:0005515);; Cellular Component: nucleus (GO:0005634);; Biological Process: organ morphogenesis (GO:0009887);; Biological Process: polarity specification of adaxial/abaxial axis (GO:0009944);; Biological Process: radial pattern formation (GO:0009956);; Biological Pr…	--	--	--	--	Myb-like DNA-binding domain	Transcription repressor KAN1 GN=MQK4.31 OS=Arabidopsis thaliana (Mouse-ear cress) PE=1 SV=1	K	Transcription	BnaA03g06110D [Brassica napus]	biological process: biological regulation (GO:0065007);; molecular function: nucleic acid binding transcription factor activity (GO:0001071);; molecular function: binding (GO:0005488);; cellular component: cell (GO:0005623);; cellular component: organelle (GO:0043226);; cellular component: cell part (GO:0044464);; biological process: developmental process (GO:0032502);; biological process: single…
BnaA03g08510D	NAC	0	0	0.13545	0.124248	0.38119	1.81035	0.858932	1.73151	1.51554	0.689984	1.01678	1.7691	--	--	--	3.9e-06	6.03755	up	--	--	--	--	--	Molecular Function: DNA binding (GO:0003677);; Molecular Function: sequence-specific DNA binding transcription factor activity (GO:0003700);; Cellular Component: nucleus (GO:0005634);; Biological Process: regulation of transcription, DNA-templated (GO:0006355);; Biological Process: multicellular organismal development (GO:0007275);; Biological Process: response to chitin (GO:0010200);;	--	--	--	--	No apical meristem (NAM) protein	NAC domain-containing protein 90 GN=NAC090 OS=Arabidopsis thaliana (Mouse-ear cress) PE=2 SV=1	K	Transcription	BnaA03g08510D [Brassica napus]	molecular function: binding (GO:0005488);; biological process: biological regulation (GO:0065007);; molecular function: nucleic acid binding transcription factor activity (GO:0001071);; cellular component: cell (GO:0005623);; cellular component: organelle (GO:0043226);; cellular component: cell part (GO:0044464);; biological process: multicellular organismal process (GO:0032501);; biological proc…
BnaA10g02150D	C3H	0.0945099	0	0	0	0	0.322027	0.388376	0	0	0.524985	1.89585	1.68467	--	--	--	--	--	--	0.0017461	5.69777	up	--	--	Molecular Function: nucleic acid binding (GO:0003676);; Molecular Function: sequence-specific DNA binding transcription factor activity (GO:0003700);; Cellular Component: nucleus (GO:0005634);; Biological Process: regulation of transcription, DNA-templated (GO:0006355);; Molecular Function: zinc ion binding (GO:0008270);; Biological Process: negative regulation of seed germination (GO:0010187);;	--	--	[R]	General function prediction only	Zinc finger C-x8-C-x5-C-x3-H type (and similar)	Zinc finger CCCH domain-containing protein 2 GN=At1g03790 OS=Arabidopsis thaliana (Mouse-ear cress) PE=2 SV=1	K	Transcription	BnaA10g02150D [Brassica napus]	molecular function: binding (GO:0005488);; biological process: biological regulation (GO:0065007);; molecular function: nucleic acid binding transcription factor activity (GO:0001071);; cellular component: cell (GO:0005623);; cellular component: organelle (GO:0043226);; cellular component: cell part (GO:0044464)
BnaA09g18210D	AP2/ERF-ERF	0.314138	0.144943	0.387776	0.455694	2.02764	2.24822	2.73048	3.53608	3.0764	1.68642	1.88866	1.63245	0.144446	2.72865	normal	1.89e-07	3.77164	up	0.0040177	2.89915	up	--	--	Biological Process: respiratory burst involved in defense response (GO:0002679);; Molecular Function: DNA binding (GO:0003677);; Molecular Function: sequence-specific DNA binding transcription factor activity (GO:0003700);; Cellular Component: nucleus (GO:0005634);; Biological Process: response to cold (GO:0009409);; Biological Process: ethylene-activated signaling pathway (GO:0009873);; Biologic…	K09286|5.41829e-165|brp:103839535|ethylene-responsive transcription factor 5-like; K09286 EREBP-like factor (A)	--	--	--	AP2 domain	Ethylene-responsive transcription factor 5 GN=MQL5_9 OS=Arabidopsis thaliana (Mouse-ear cress) PE=2 SV=1	K	Transcription	BnaA09g18210D [Brassica napus]	biological process: immune system process (GO:0002376);; biological process: metabolic process (GO:0008152);; biological process: single-organism process (GO:0044699);; molecular function: binding (GO:0005488);; biological process: biological regulation (GO:0065007);; molecular function: nucleic acid binding transcription factor activity (GO:0001071);; cellular component: cell (GO:0005623);; cell…
BnaA03g52830D	AP2/ERF-ERF	0	0.213326	0.473027	0.769566	1.25679	5.32108	2.95083	4.26644	5.01345	0.3995	1.12305	1.60493	0.411367	3.65272	normal	2.53e-11	4.37624	up	--	--	--	--	--	Biological Process: respiratory burst involved in defense response (GO:0002679);; Molecular Function: DNA binding (GO:0003677);; Molecular Function: sequence-specific DNA binding transcription factor activity (GO:0003700);; Cellular Component: nucleus (GO:0005634);; Biological Process: regulation of transcription, DNA-templated (GO:0006355);; Biological Process: ethylene biosynthetic process (GO:…	--	--	--	--	AP2 domain	Ethylene-responsive transcription factor ERF109 GN=ERF109 OS=Arabidopsis thaliana (Mouse-ear cress) PE=1 SV=1	K	Transcription	BnaA03g52830D [Brassica napus]	biological process: immune system process (GO:0002376);; biological process: metabolic process (GO:0008152);; biological process: single-organism process (GO:0044699);; molecular function: binding (GO:0005488);; biological process: biological regulation (GO:0065007);; molecular function: nucleic acid binding transcription factor activity (GO:0001071);; cellular component: cell (GO:0005623);; cell…
BnaA10g25980D	C2H2	0.568467	1.13483	0.594824	2.08722	1.66932	1.23763	2.02714	2.74406	2.10948	2.07325	2.02753	1.52773	0.0707761	1.1342	normal	2.97e-06	1.56667	up	0.000335771	1.27526	up	--	--	Molecular Function: nucleic acid binding (GO:0003676);; Molecular Function: sequence-specific DNA binding transcription factor activity (GO:0003700);; Molecular Function: protein binding (GO:0005515);; Cellular Component: nucleus (GO:0005634);; Molecular Function: zinc ion binding (GO:0008270);; Biological Process: gravitropism (GO:0009630);; Biological Process: response to brassinosteroid (GO:00…	--	--	[R]	General function prediction only	JmjC domain, hydroxylase;; jmjN domain;; Zinc finger, C2H2 type;; Zinc-finger double domain	Probable lysine-specific demethylase ELF6 GN=F21E1.160 OS=Arabidopsis thaliana (Mouse-ear cress) PE=1 SV=1	R	General function prediction only	BnaA10g25980D [Brassica napus]	molecular function: binding (GO:0005488);; biological process: biological regulation (GO:0065007);; molecular function: nucleic acid binding transcription factor activity (GO:0001071);; cellular component: cell (GO:0005623);; cellular component: organelle (GO:0043226);; cellular component: cell part (GO:0044464);; biological process: response to stimulus (GO:0050896);; biological process: cellula…
BnaC08g20020D	AP2/ERF-ERF	0.729075	0.109129	0.323817	1.15261	0.244727	0.585914	2.00281	2.33776	3.0343	0.359149	0.913337	1.49345	--	--	--	8.97e-05	2.72489	up	--	--	--	--	--	Molecular Function: DNA binding (GO:0003677);; Molecular Function: sequence-specific DNA binding transcription factor activity (GO:0003700);; Cellular Component: nucleus (GO:0005634);; Biological Process: response to brassinosteroid (GO:0009741);; Biological Process: response to salicylic acid (GO:0009751);; Biological Process: response to jasmonic acid (GO:0009753);; Biological Process: cellular…	--	--	--	--	AP2 domain	Ethylene-responsive transcription factor ERF012 GN=ERF012 OS=Arabidopsis thaliana (Mouse-ear cress) PE=2 SV=1	K	Transcription	BnaC08g20020D [Brassica napus]	molecular function: binding (GO:0005488);; biological process: biological regulation (GO:0065007);; molecular function: nucleic acid binding transcription factor activity (GO:0001071);; cellular component: cell (GO:0005623);; cellular component: organelle (GO:0043226);; cellular component: cell part (GO:0044464);; biological process: response to stimulus (GO:0050896);; biological process: cellula…
BnaC07g27240D	WRKY	0.0956504	0.249157	0	0.393296	0.073009	0.501779	1.39728	2.51388	0.906325	0.384948	0.804253	1.43144	--	--	--	0.00330209	4.12654	up	--	--	--	--	--	Biological Process: respiratory burst involved in defense response (GO:0002679);; Molecular Function: sequence-specific DNA binding transcription factor activity (GO:0003700);; Cellular Component: nucleus (GO:0005634);; Biological Process: response to chitin (GO:0010200);; Biological Process: proline transport (GO:0015824);; Biological Process: intracellular signal transduction (GO:0035556);; Bio…	--	--	--	--	WRKY DNA -binding domain	Probable WRKY transcription factor 48 GN=WRKY48 OS=Arabidopsis thaliana (Mouse-ear cress) PE=2 SV=1	K	Transcription	BnaC07g27240D [Brassica napus]	biological process: immune system process (GO:0002376);; biological process: metabolic process (GO:0008152);; biological process: single-organism process (GO:0044699);; biological process: biological regulation (GO:0065007);; molecular function: nucleic acid binding transcription factor activity (GO:0001071);; cellular component: cell (GO:0005623);; cellular component: organelle (GO:0043226);; ce…
BnaA08g11980D	HB-HD-ZIP	0.554966	0.469455	0.842524	0.759735	0.516982	0.96605	1.6246	1.57675	1.22154	0.601548	1.16918	1.11196	0.980071	0.136113	normal	0.0056123	1.30903	up	0.405238	0.662812	normal	--	--	Molecular Function: sequence-specific DNA binding transcription factor activity (GO:0003700);; Cellular Component: nucleus (GO:0005634);; Biological Process: regulation of transcription, DNA-templated (GO:0006355);; Biological Process: sister chromatid cohesion (GO:0007062);; Biological Process: cell adhesion (GO:0007155);; Biological Process: positive regulation of cell proliferation (GO:0008284…	K09338|0|brp:103834507|homeobox-leucine zipper protein ATHB-8-like; K09338 homeobox-leucine zipper protein (A)	--	--	--	START domain;; Homeobox domain;; MEKHLA domain	Homeobox-leucine zipper protein ATHB-8 GN=T16I18.90 OS=Arabidopsis thaliana (Mouse-ear cress) PE=1 SV=1	K	Transcription	BnaA08g11980D [Brassica napus]	biological process: biological regulation (GO:0065007);; molecular function: nucleic acid binding transcription factor activity (GO:0001071);; cellular component: cell (GO:0005623);; cellular component: organelle (GO:0043226);; cellular component: cell part (GO:0044464);; biological process: cellular process (GO:0009987);; biological process: single-organism process (GO:0044699);; biological proc…
BnaA10g30000D	C3H	0.000249244	0.00199107	0.00047526	0.775805	1.19373	0.951173	1.13134	4.5e-05	0.578821	1.07736	9.38e-06	1.09633	7.09e-10	Inf	up	0.0505678	Inf	normal	0.0158536	Inf	normal	--	--	Molecular Function: nucleic acid binding (GO:0003676);; Molecular Function: sequence-specific DNA binding transcription factor activity (GO:0003700);; Cellular Component: nucleus (GO:0005634);; Cellular Component: cytoplasm (GO:0005737);; Biological Process: regulation of transcription, DNA-templated (GO:0006355);; Molecular Function: zinc ion binding (GO:0008270);;	--	--	[R]	General function prediction only	Ankyrin repeats (3 copies);; Ankyrin repeat;; Ankyrin repeats (many copies);; Ankyrin repeats (many copies);; Ankyrin repeat;; Zinc finger C-x8-C-x5-C-x3-H type (and similar)	Zinc finger CCCH domain-containing protein 56 GN=At5g12850 OS=Arabidopsis thaliana (Mouse-ear cress) PE=2 SV=1	K	Transcription	BnaA10g30000D [Brassica napus]	molecular function: binding (GO:0005488);; biological process: biological regulation (GO:0065007);; molecular function: nucleic acid binding transcription factor activity (GO:0001071);; cellular component: cell (GO:0005623);; cellular component: organelle (GO:0043226);; cellular component: cell part (GO:0044464)
BnaC07g25380D	MYB	0.0433628	0.0612506	0.314942	0.349955	0.316996	0.539561	1.02121	0.935127	1.17225	1.12518	1.33814	1.05212	--	--	--	0.000162285	3.04615	up	1.95e-05	3.22203	up	[KAD]	Transcription;; RNA processing and modification;; Cell cycle control, cell division, chromosome partitioning	Molecular Function: DNA binding (GO:0003677);; Molecular Function: chromatin binding (GO:0003682);; Molecular Function: sequence-specific DNA binding transcription factor activity (GO:0003700);; Molecular Function: protein binding (GO:0005515);; Cellular Component: nucleus (GO:0005634);; Biological Process: regulation of transcription, DNA-templated (GO:0006355);; Biological Process: response to …	K09422|0|brp:103875122|myb-related protein 306; K09422 myb proto-oncogene protein, plant (A)	--	[K]	Transcription	Myb-like DNA-binding domain;; Myb-like DNA-binding domain	Myb-related protein 306 OS=Antirrhinum majus (Garden snapdragon) PE=2 SV=1	K	Transcription	BnaC07g25380D [Brassica napus]	molecular function: binding (GO:0005488);; biological process: biological regulation (GO:0065007);; molecular function: nucleic acid binding transcription factor activity (GO:0001071);; cellular component: cell (GO:0005623);; cellular component: organelle (GO:0043226);; cellular component: cell part (GO:0044464);; biological process: response to stimulus (GO:0050896);; biological process: multi-o…
BnaCnng38290D	bZIP	0.0611266	0.389791	0.0559123	0.107296	0.0492162	0.211398	0.689035	1.30978	1.19369	0.295334	1.07111	1.04242	--	--	--	0.00510843	2.75342	up	0.0997087	2.31825	normal	--	--	Molecular Function: DNA binding (GO:0003677);; Cellular Component: nucleus (GO:0005634);; Cellular Component: endoplasmic reticulum (GO:0005783);; Biological Process: response to chemical (GO:0042221);; Biological Process: hyperosmotic salinity response (GO:0042538);; Biological Process: positive regulation of transcription, DNA-templated (GO:0045893);;	--	--	--	--	bZIP transcription factor;; Basic region leucine zipper	TGACG-sequence-specific DNA-binding protein TGA-1B (Fragment) GN=TGA1B OS=Nicotiana tabacum (Common tobacco) PE=2 SV=1	S	Function unknown	BnaCnng38290D [Brassica napus]	molecular function: binding (GO:0005488);; cellular component: cell (GO:0005623);; cellular component: organelle (GO:0043226);; cellular component: cell part (GO:0044464);; biological process: response to stimulus (GO:0050896);; biological process: biological regulation (GO:0065007)
BnaC09g41990D	C2C2-CO-like	0.165397	0	0.226691	0.864835	0.999847	1.34727	1.60796	1.80796	1.39046	1.66188	1.48805	0.930276	--	--	--	0.000122842	3.77656	up	0.00133852	3.52673	up	--	--	Cellular Component: intracellular (GO:0005622);; Molecular Function: zinc ion binding (GO:0008270);;	--	--	[K]	Transcription	CCT motif;; B-box zinc finger	Zinc finger protein CONSTANS GN=CO OS=Arabidopsis thaliana (Mouse-ear cress) PE=1 SV=1	K	Transcription	CONSTANS homolog [Brassica napus]	cellular component: cell (GO:0005623);; cellular component: cell part (GO:0044464);; molecular function: binding (GO:0005488)
BnaC06g35880D	BES1	0.993394	0.838892	1.25787	1.18065	0.81364	1.51424	1.33578	1.79995	0.76735	1.46892	1.07911	0.929555	0.305115	1.35801	normal	0.15245	1.32486	normal	0.00456981	1.91915	up	--	--	Molecular Function: DNA binding (GO:0003677);; Molecular Function: sequence-specific DNA binding transcription factor activity (GO:0003700);; Molecular Function: protein binding (GO:0005515);; Cellular Component: nucleus (GO:0005634);; Cellular Component: cytosol (GO:0005829);; Biological Process: brassinosteroid mediated signaling pathway (GO:0009742);; Biological Process: negative regulation of…	K14503|4.32185e-119|brp:103831968|protein BRASSINAZOLE-RESISTANT 1; K14503 brassinosteroid resistant 1/2 (A)	Plant hormone signal transduction (ko04075)	--	--	Plant protein of unknown function (DUF822)	Protein BRASSINAZOLE-RESISTANT 1 GN=F9E10_7 OS=Arabidopsis thaliana (Mouse-ear cress) PE=1 SV=1	K	Transcription	BnaC06g35880D [Brassica napus]	molecular function: binding (GO:0005488);; biological process: biological regulation (GO:0065007);; molecular function: nucleic acid binding transcription factor activity (GO:0001071);; cellular component: cell (GO:0005623);; cellular component: organelle (GO:0043226);; cellular component: cell part (GO:0044464);; biological process: cellular process (GO:0009987);; biological process: signaling (…
BnaC08g30700D	AP2/ERF-ERF	0	0.0899839	0.597949	0.225461	0.306674	0.55194	1.94742	1.99023	1.43776	1.33208	0.806716	0.907708	--	--	--	0.00590516	3.31506	up	--	--	--	--	--	Molecular Function: DNA binding (GO:0003677);; Molecular Function: sequence-specific DNA binding transcription factor activity (GO:0003700);; Cellular Component: nucleus (GO:0005634);; Biological Process: regulation of transcription, DNA-templated (GO:0006355);;	--	--	--	--	AP2 domain	Ethylene-responsive transcription factor ERF035 GN=ERF035 OS=Arabidopsis thaliana (Mouse-ear cress) PE=2 SV=1	K	Transcription	BnaC08g30700D [Brassica napus]	molecular function: binding (GO:0005488);; biological process: biological regulation (GO:0065007);; molecular function: nucleic acid binding transcription factor activity (GO:0001071);; cellular component: cell (GO:0005623);; cellular component: organelle (GO:0043226);; cellular component: cell part (GO:0044464)
BnaA06g37000D	bZIP	0	0	0	0	0	0	0.84762	0.501527	0.554151	0.17161	0.203162	0.760847	--	--	--	1.28e-05	Inf	up	--	--	--	--	--	Molecular Function: DNA binding (GO:0003677);; Molecular Function: protein binding (GO:0005515);; Biological Process: regulation of transcription, DNA-templated (GO:0006355);; Biological Process: response to stress (GO:0006950);; Biological Process: signal transduction (GO:0007165);; Biological Process: response to abiotic stimulus (GO:0009628);; Biological Process: response to abscisic acid (GO:…	K14432|0|brp:103828007|ABSCISIC ACID-INSENSITIVE 5-like protein 8; K14432 ABA responsive element binding factor (A)	Plant hormone signal transduction (ko04075)	--	--	bZIP transcription factor;; Basic region leucine zipper	ABSCISIC ACID-INSENSITIVE 5-like protein 8 GN=BZIP15 OS=Arabidopsis thaliana (Mouse-ear cress) PE=2 SV=1	K	Transcription	BnaA06g37000D [Brassica napus]	molecular function: binding (GO:0005488);; biological process: biological regulation (GO:0065007);; biological process: response to stimulus (GO:0050896);; biological process: cellular process (GO:0009987)
BnaA10g27190D	MYB	0.200559	0.368334	0.138171	1.06489	1.20988	0.550591	0.942124	1.65797	1.31732	1.12111	1.39119	0.652945	0.0328603	2.14389	normal	0.000288433	2.51846	up	0.00190201	2.31584	up	[KAD]	Transcription;; RNA processing and modification;; Cell cycle control, cell division, chromosome partitioning	Molecular Function: DNA binding (GO:0003677);; Molecular Function: chromatin binding (GO:0003682);; Molecular Function: sequence-specific DNA binding transcription factor activity (GO:0003700);; Cellular Component: nucleus (GO:0005634);; Biological Process: regulation of transcription, DNA-templated (GO:0006355);;	K09422|0|brp:103847460|myb-related protein 3R-1; K09422 myb proto-oncogene protein, plant (A)	--	[K]	Transcription	Myb-like DNA-binding domain;; Myb-like DNA-binding domain	Myb-related protein 3R-1 GN=MYB3R-1 OS=Arabidopsis thaliana (Mouse-ear cress) PE=2 SV=1	K	Transcription	BnaA10g27190D [Brassica napus]	molecular function: binding (GO:0005488);; biological process: biological regulation (GO:0065007);; molecular function: nucleic acid binding transcription factor activity (GO:0001071);; cellular component: cell (GO:0005623);; cellular component: organelle (GO:0043226);; cellular component: cell part (GO:0044464)
BnaA07g26610D	GARP-ARR-B	0.210095	0.187523	0.0964376	0.0915736	0.254376	0.135984	1.04175	1.24251	0.553267	0.551432	0.381375	0.513934	--	--	--	0.00543159	2.64483	up	--	--	--	[TK]	Signal transduction mechanisms;; Transcription	Molecular Function: phosphorelay response regulator activity (GO:0000156);; Biological Process: phosphorelay signal transduction system (GO:0000160);; Molecular Function: DNA binding (GO:0003677);; Molecular Function: chromatin binding (GO:0003682);; Molecular Function: sequence-specific DNA binding transcription factor activity (GO:0003700);; Molecular Function: protein binding (GO:0005515);; Ce…	K14491|0|brp:103831193|two-component response regulator ARR11; K14491 two-component response regulator ARR-B family (A)	Plant hormone signal transduction (ko04075)	[K]	Transcription	Response regulator receiver domain;; Myb-like DNA-binding domain	Two-component response regulator ARR11 GN=F12A21.15 OS=Arabidopsis thaliana (Mouse-ear cress) PE=1 SV=1	K	Transcription	BnaA07g26610D [Brassica napus]	biological process: cellular process (GO:0009987);; biological process: signaling (GO:0023052);; biological process: single-organism process (GO:0044699);; biological process: response to stimulus (GO:0050896);; biological process: biological regulation (GO:0065007);; molecular function: molecular transducer activity (GO:0060089);; molecular function: binding (GO:0005488);; molecular function: nu…

## Sheet: down_TFs
Gene ID	TF family name	T01	T02	T03	T04	T05	T06	T07	T08	T09	T10	T11	T12	T01_T02_T03_vs_T04_T05_T06_DESeq_FDR	T01_T02_T03_vs_T04_T05_T06_DESeq_log2FC	T01_T02_T03_vs_T04_T05_T06_DESeq_(FDR_0.01_FC_2)_regulated	T01_T02_T03_vs_T07_T08_T09_DESeq_FDR	T01_T02_T03_vs_T07_T08_T09_DESeq_log2FC	T01_T02_T03_vs_T07_T08_T09_DESeq_(FDR_0.01_FC_2)_regulated	T01_T02_T03_vs_T10_T11_T12_DESeq_FDR	T01_T02_T03_vs_T10_T11_T12_DESeq_log2FC	T01_T02_T03_vs_T10_T11_T12_DESeq_(FDR_0.01_FC_2)_regulated	COG_class	COG_class_annotation	GO_annotation	KEGG_annotation	KEGG_pathway_annotation	KOG_class	KOG_class_annotation	Pfam_annotation	Swiss_Prot_annotation	eggNOG_class	eggNOG_class_annotation	NR_annotation	GO_second_level_annotation
BnaA02g15320D	MYB-related	96.2676	88.8805	89.4541	72.4578	67.9294	29.628	80.0593	102.016	105.687	35.6584	46.1694	52.0083	0.215908	-0.661379	normal	0.895172	0.0600347	normal	1.88e-05	-1.048	down	[KAD]	Transcription;; RNA processing and modification;; Cell cycle control, cell division, chromosome partitioning	Molecular Function: DNA binding (GO:0003677);; Molecular Function: chromatin binding (GO:0003682);; Molecular Function: sequence-specific DNA binding transcription factor activity (GO:0003700);; Cellular Component: nucleus (GO:0005634);; Biological Process: regulation of transcription, DNA-templated (GO:0006355);; Biological Process: response to salt stress (GO:0009651);; Biological Process: anth…	K09422|7.94407e-115|brp:103852697|MYBL2-2; myb-related protein 308-like; K09422 myb proto-oncogene protein, plant (A)	--	[K]	Transcription	Myb-like DNA-binding domain;; Myb-like DNA-binding domain	Transcription repressor MYB6 GN=MYB6 OS=Arabidopsis thaliana (Mouse-ear cress) PE=1 SV=1	K	Transcription	BnaA02g15320D [Brassica napus]	molecular function: binding (GO:0005488);; biological process: biological regulation (GO:0065007);; molecular function: nucleic acid binding transcription factor activity (GO:0001071);; cellular component: cell (GO:0005623);; cellular component: organelle (GO:0043226);; cellular component: cell part (GO:0044464);; biological process: response to stimulus (GO:0050896);; biological process: metabol…
BnaC07g17710D	GARP-G2-like	93.3042	63.5784	53.2235	21.6215	20.9597	21.7162	21.0304	9.984	23.7976	8.55352	11.6155	45.6309	0.000792659	-1.70166	down	0.000163246	-1.94156	down	0.019727	-1.66269	normal	--	--	Molecular Function: DNA binding (GO:0003677);; Molecular Function: chromatin binding (GO:0003682);; Molecular Function: sequence-specific DNA binding transcription factor activity (GO:0003700);; Cellular Component: nucleus (GO:0005634);; Biological Process: rRNA processing (GO:0006364);; Biological Process: regulation of translation (GO:0006417);; Biological Process: response to salt stress (GO:0…	--	--	--	--	Myb-like DNA-binding domain	Transcription activator GLK2 GN=MLN1.11 OS=Arabidopsis thaliana (Mouse-ear cress) PE=1 SV=1	K	Transcription	BnaA06g36250D [Brassica napus]	molecular function: binding (GO:0005488);; biological process: biological regulation (GO:0065007);; molecular function: nucleic acid binding transcription factor activity (GO:0001071);; cellular component: cell (GO:0005623);; cellular component: organelle (GO:0043226);; cellular component: cell part (GO:0044464);; biological process: metabolic process (GO:0008152);; biological process: cellular p…
BnaC08g29580D	bHLH	84.4186	67.0538	56.4748	24.2401	34.8125	42.0203	25.7861	5.14475	22.6615	14.9546	22.1787	72.083	0.00354251	-1.08196	down	5.08e-07	-2.03008	down	0.279101	-0.938272	normal	--	--	Molecular Function: DNA binding (GO:0003677);; Molecular Function: sequence-specific DNA binding transcription factor activity (GO:0003700);; Cellular Component: nucleus (GO:0005634);; Biological Process: glycine catabolic process (GO:0006546);; Biological Process: unsaturated fatty acid biosynthetic process (GO:0006636);; Biological Process: oxidoreduction coenzyme metabolic process (GO:0006733)…	K16189|0|brp:103841766|transcription factor PIF5; K16189 phytochrome-interacting factor 4 (A)	Plant hormone signal transduction (ko04075)	--	--	Helix-loop-helix DNA-binding domain	Transcription factor PIF5 GN=F17J16.110 OS=Arabidopsis thaliana (Mouse-ear cress) PE=1 SV=1	K	Transcription	BnaC08g29580D [Brassica napus]	molecular function: binding (GO:0005488);; biological process: biological regulation (GO:0065007);; molecular function: nucleic acid binding transcription factor activity (GO:0001071);; cellular component: cell (GO:0005623);; cellular component: organelle (GO:0043226);; cellular component: cell part (GO:0044464);; biological process: metabolic process (GO:0008152);; biological process: cellular p…
BnaA09g37540D	bHLH	78.2572	65.3244	53.5663	22.9952	32.6136	36.4884	25.8298	16.8033	29.6228	17.8519	20.361	61.9061	8.7e-05	-1.0297	down	9.61e-05	-1.08083	down	0.145408	-0.885922	normal	--	--	Molecular Function: DNA binding (GO:0003677);; Molecular Function: sequence-specific DNA binding transcription factor activity (GO:0003700);; Cellular Component: nucleus (GO:0005634);; Biological Process: glycine catabolic process (GO:0006546);; Biological Process: unsaturated fatty acid biosynthetic process (GO:0006636);; Biological Process: oxidoreduction coenzyme metabolic process (GO:0006733)…	K16189|0|brp:103841766|transcription factor PIF5; K16189 phytochrome-interacting factor 4 (A)	Plant hormone signal transduction (ko04075)	--	--	Helix-loop-helix DNA-binding domain	Transcription factor PIF5 GN=F17J16.110 OS=Arabidopsis thaliana (Mouse-ear cress) PE=1 SV=1	K	Transcription	BnaA09g37540D [Brassica napus]	molecular function: binding (GO:0005488);; biological process: biological regulation (GO:0065007);; molecular function: nucleic acid binding transcription factor activity (GO:0001071);; cellular component: cell (GO:0005623);; cellular component: organelle (GO:0043226);; cellular component: cell part (GO:0044464);; biological process: metabolic process (GO:0008152);; biological process: cellular p…
BnaA03g04240D	NAC	72.2492	56.2146	47.6821	45.3412	41.9517	35.4811	33.9922	31.2544	20.1578	55.3917	48.319	39.8589	0.290195	-0.525255	normal	0.00337323	-1.08671	down	0.419355	-0.332347	normal	--	--	Molecular Function: DNA binding (GO:0003677);; Molecular Function: sequence-specific DNA binding transcription factor activity (GO:0003700);; Molecular Function: protein binding (GO:0005515);; Cellular Component: nucleus (GO:0005634);; Biological Process: protein targeting to membrane (GO:0006612);; Biological Process: response to salt stress (GO:0009651);; Biological Process: response to abscisi…	--	--	--	--	No apical meristem (NAM) protein	NAC transcription factor 29 GN=At1g69490 OS=Arabidopsis thaliana (Mouse-ear cress) PE=2 SV=1	K	Transcription	PREDICTED: NAC transcription factor 29-like isoform X1 [Brassica rapa]	molecular function: binding (GO:0005488);; biological process: biological regulation (GO:0065007);; molecular function: nucleic acid binding transcription factor activity (GO:0001071);; cellular component: cell (GO:0005623);; cellular component: organelle (GO:0043226);; cellular component: cell part (GO:0044464);; biological process: single-organism process (GO:0044699);; biological process: loca…
BnaAnng22720D	C2C2-Dof	67.2668	50.1142	44.3818	11.207	15.5882	26.0806	32.9525	21.0883	33.2591	26.7203	38.3708	124.238	0.000511897	-1.60176	down	0.0222083	-0.897438	normal	0.903389	0.252198	normal	--	--	Molecular Function: DNA binding (GO:0003677);; Molecular Function: sequence-specific DNA binding transcription factor activity (GO:0003700);; Molecular Function: protein binding (GO:0005515);; Cellular Component: extracellular region (GO:0005576);; Cellular Component: nucleus (GO:0005634);; Cellular Component: endosome (GO:0005768);; Cellular Component: Golgi apparatus (GO:0005794);; Cellular Com…	--	--	--	--	Dof domain, zinc finger	Cyclic dof factor 3 GN=F1P2.50 OS=Arabidopsis thaliana (Mouse-ear cress) PE=1 SV=2	K	Transcription	PREDICTED: cyclic dof factor 3 [Brassica rapa]	molecular function: binding (GO:0005488);; biological process: biological regulation (GO:0065007);; molecular function: nucleic acid binding transcription factor activity (GO:0001071);; cellular component: extracellular region (GO:0005576);; cellular component: cell (GO:0005623);; cellular component: organelle (GO:0043226);; cellular component: cell part (GO:0044464);; cellular component: organel…
BnaC04g50970D	HB-HD-ZIP	65.5172	104.713	49.181	0.587821	3.21102	33.039	2.14342	0.418796	1.00611	1.78568	2.32023	5.3933	0.014924	-2.59544	normal	2.24e-10	-6.05213	down	2.83e-07	-4.58325	down	[K]	Transcription	Molecular Function: transcription regulatory region sequence-specific DNA binding (GO:0000976);; Molecular Function: sequence-specific DNA binding transcription factor activity (GO:0003700);; Cellular Component: nucleus (GO:0005634);; Biological Process: membrane fusion (GO:0006944);; Biological Process: response to cold (GO:0009409);; Biological Process: response to water deprivation (GO:0009414…	K09338|1.02835e-136|brp:103866293|homeobox-leucine zipper protein ATHB-7-like; K09338 homeobox-leucine zipper protein (A)	--	[K]	Transcription	Homeobox domain;; Homeobox associated leucine zipper	Homeobox-leucine zipper protein ATHB-7 GN=ATHB-7 OS=Arabidopsis thaliana (Mouse-ear cress) PE=2 SV=2	K	Transcription	BnaC04g50970D [Brassica napus]	molecular function: binding (GO:0005488);; biological process: biological regulation (GO:0065007);; molecular function: nucleic acid binding transcription factor activity (GO:0001071);; cellular component: cell (GO:0005623);; cellular component: organelle (GO:0043226);; cellular component: cell part (GO:0044464);; biological process: response to stimulus (GO:0050896);; biological process: multi-o…
BnaC04g00750D	HB-HD-ZIP	65.0321	77.8884	57.227	11.1078	22.8659	70.6555	24.0897	10.496	14.1134	20.1538	34.7681	46.0288	0.487139	-0.926848	normal	2.43e-11	-2.06255	down	0.00602724	-1.00466	down	--	--	Molecular Function: transcription regulatory region sequence-specific DNA binding (GO:0000976);; Molecular Function: sequence-specific DNA binding transcription factor activity (GO:0003700);; Cellular Component: nucleus (GO:0005634);; Biological Process: membrane fusion (GO:0006944);; Biological Process: response to cold (GO:0009409);; Biological Process: response to water deprivation (GO:0009414…	K09338|2.70225e-147|brp:103866443|homeobox-leucine zipper protein ATHB-7; K09338 homeobox-leucine zipper protein (A)	--	[K]	Transcription	Homeobox domain;; Homeobox associated leucine zipper	Homeobox-leucine zipper protein ATHB-7 GN=ATHB-7 OS=Arabidopsis thaliana (Mouse-ear cress) PE=2 SV=2	K	Transcription	BnaC04g00750D [Brassica napus]	molecular function: binding (GO:0005488);; biological process: biological regulation (GO:0065007);; molecular function: nucleic acid binding transcription factor activity (GO:0001071);; cellular component: cell (GO:0005623);; cellular component: organelle (GO:0043226);; cellular component: cell part (GO:0044464);; biological process: response to stimulus (GO:0050896);; biological process: cellula…
BnaA06g37850D	bHLH	64.4146	50.0266	35.1007	9.10619	14.5342	23.1191	13.2783	5.69304	5.69141	15.9975	18.2394	28.7219	0.0042123	-1.67807	down	1.16e-06	-2.62054	down	0.0105186	-1.26515	normal	--	--	Molecular Function: DNA binding (GO:0003677);; Molecular Function: sequence-specific DNA binding transcription factor activity (GO:0003700);; Cellular Component: nucleus (GO:0005634);; Biological Process: regulation of transcription, DNA-templated (GO:0006355);; Biological Process: circadian rhythm (GO:0007623);; Biological Process: gravitropism (GO:0009630);; Biological Process: de-etiolation (G…	K12126|0|brp:103871725|transcription factor PIF3; K12126 phytochrome-interacting factor 3 (A)	Plant hormone signal transduction (ko04075);; Circadian rhythm - plant (ko04712)	--	--	Helix-loop-helix DNA-binding domain	Transcription factor PIF3 GN=F14J9.19 OS=Arabidopsis thaliana (Mouse-ear cress) PE=1 SV=1	K	Transcription	BnaA06g37850D [Brassica napus]	molecular function: binding (GO:0005488);; biological process: biological regulation (GO:0065007);; molecular function: nucleic acid binding transcription factor activity (GO:0001071);; cellular component: cell (GO:0005623);; cellular component: organelle (GO:0043226);; cellular component: cell part (GO:0044464);; biological process: rhythmic process (GO:0048511);; biological process: response to…
BnaA05g01190D	HB-HD-ZIP	49.8189	63.2623	34.359	5.12319	6.86496	33.1575	4.86863	3.18114	4.13179	8.39577	7.92391	14.62	0.119702	-1.61114	normal	3.21e-08	-3.46982	down	0.000143469	-2.20895	down	--	--	Molecular Function: transcription regulatory region sequence-specific DNA binding (GO:0000976);; Molecular Function: sequence-specific DNA binding transcription factor activity (GO:0003700);; Cellular Component: nucleus (GO:0005634);; Biological Process: membrane fusion (GO:0006944);; Biological Process: response to cold (GO:0009409);; Biological Process: response to water deprivation (GO:0009414…	K09338|6.02951e-153|brp:103866443|homeobox-leucine zipper protein ATHB-7; K09338 homeobox-leucine zipper protein (A)	--	[K]	Transcription	Homeobox domain;; Homeobox associated leucine zipper	Homeobox-leucine zipper protein ATHB-7 GN=ATHB-7 OS=Arabidopsis thaliana (Mouse-ear cress) PE=2 SV=2	K	Transcription	PREDICTED: homeobox-leucine zipper protein ATHB-7 [Brassica rapa]	molecular function: binding (GO:0005488);; biological process: biological regulation (GO:0065007);; molecular function: nucleic acid binding transcription factor activity (GO:0001071);; cellular component: cell (GO:0005623);; cellular component: organelle (GO:0043226);; cellular component: cell part (GO:0044464);; biological process: response to stimulus (GO:0050896);; biological process: cellula…
BnaCnng15140D	C2C2-Dof	46.5714	34.9422	32.7395	10.4168	11.1395	18.6396	26.9452	17.5517	27.1929	19.4462	32.793	90.822	5.08e-05	-1.49113	down	0.0608596	-0.665292	normal	0.858474	0.328329	normal	--	--	Molecular Function: DNA binding (GO:0003677);; Molecular Function: sequence-specific DNA binding transcription factor activity (GO:0003700);; Molecular Function: protein binding (GO:0005515);; Cellular Component: extracellular region (GO:0005576);; Cellular Component: nucleus (GO:0005634);; Cellular Component: endosome (GO:0005768);; Cellular Component: Golgi apparatus (GO:0005794);; Cellular Com…	--	--	--	--	Dof domain, zinc finger	Cyclic dof factor 3 GN=F1P2.50 OS=Arabidopsis thaliana (Mouse-ear cress) PE=1 SV=2	K	Transcription	BnaCnng15140D [Brassica napus]	molecular function: binding (GO:0005488);; biological process: biological regulation (GO:0065007);; molecular function: nucleic acid binding transcription factor activity (GO:0001071);; cellular component: extracellular region (GO:0005576);; cellular component: cell (GO:0005623);; cellular component: organelle (GO:0043226);; cellular component: cell part (GO:0044464);; cellular component: organel…
BnaA10g03990D	DBB	43.4273	55.4951	40.6324	15.4067	20.0972	16.9091	13.152	8.36443	21.7256	7.73872	13.8902	27.6526	1.07e-06	-1.36543	down	1.25e-06	-1.64814	down	0.00148672	-1.44418	down	--	--	Molecular Function: DNA binding (GO:0003677);; Molecular Function: sequence-specific DNA binding transcription factor activity (GO:0003700);; Molecular Function: protein binding (GO:0005515);; Cellular Component: nucleus (GO:0005634);; Biological Process: glycolytic process (GO:0006096);; Biological Process: regulation of transcription, DNA-templated (GO:0006355);; Biological Process: water trans…	--	--	--	--	B-box zinc finger	B-box zinc finger protein 24 {ECO:0000303|PubMed:19920209} GN=At1g06040 OS=Arabidopsis thaliana (Mouse-ear cress) PE=1 SV=1	S	Function unknown	BnaA10g03990D [Brassica napus]	molecular function: binding (GO:0005488);; biological process: biological regulation (GO:0065007);; molecular function: nucleic acid binding transcription factor activity (GO:0001071);; cellular component: cell (GO:0005623);; cellular component: organelle (GO:0043226);; cellular component: cell part (GO:0044464);; biological process: metabolic process (GO:0008152);; biological process: cellular p…
BnaA07g00960D	C3H	40.4694	40.8362	36.3985	12.623	18.2447	29.7887	21.3102	8.64201	10.2007	32.7374	50.2112	31.5314	0.0181944	-0.9236	normal	2.86e-07	-1.4819	down	0.992442	0.0162296	normal	--	--	Molecular Function: nucleic acid binding (GO:0003676);; Molecular Function: sequence-specific DNA binding transcription factor activity (GO:0003700);; Cellular Component: nucleus (GO:0005634);; Cellular Component: plasma membrane (GO:0005886);; Biological Process: regulation of transcription, DNA-templated (GO:0006355);; Biological Process: phosphatidylinositol biosynthetic process (GO:0006661);;…	--	--	[R]	General function prediction only	Zinc finger C-x8-C-x5-C-x3-H type (and similar)	Zinc finger CCCH domain-containing protein 20 GN=At2g19810 OS=Arabidopsis thaliana (Mouse-ear cress) PE=2 SV=1	R	General function prediction only	BnaA07g00960D [Brassica napus]	molecular function: binding (GO:0005488);; biological process: biological regulation (GO:0065007);; molecular function: nucleic acid binding transcription factor activity (GO:0001071);; cellular component: cell (GO:0005623);; cellular component: organelle (GO:0043226);; cellular component: cell part (GO:0044464);; cellular component: membrane (GO:0016020);; biological process: metabolic process (…
BnaC03g23970D	bHLH	40.2549	26.3602	26.8412	12.3587	15.6354	22.1344	10.47	2.19183	11.1495	6.77847	7.352	26.5725	0.00427393	-0.995448	normal	4.55e-09	-2.12757	down	0.0534651	-1.22206	normal	--	--	Biological Process: MAPK cascade (GO:0000165);; Molecular Function: DNA binding (GO:0003677);; Molecular Function: sequence-specific DNA binding transcription factor activity (GO:0003700);; Cellular Component: nucleus (GO:0005634);; Biological Process: regulation of transcription, DNA-templated (GO:0006355);; Biological Process: protein targeting to membrane (GO:0006612);; Biological Process: coe…	K16189|0|brp:103858039|transcription factor PIF4-like; K16189 phytochrome-interacting factor 4 (A)	Plant hormone signal transduction (ko04075)	--	--	Helix-loop-helix DNA-binding domain	Transcription factor PIF4 GN=MFL8.13 OS=Arabidopsis thaliana (Mouse-ear cress) PE=1 SV=1	K	Transcription	BnaC03g23970D [Brassica napus]	biological process: metabolic process (GO:0008152);; biological process: cellular process (GO:0009987);; biological process: signaling (GO:0023052);; biological process: single-organism process (GO:0044699);; biological process: response to stimulus (GO:0050896);; biological process: biological regulation (GO:0065007);; molecular function: binding (GO:0005488);; molecular function: nucleic acid b…
BnaC09g32640D	C2C2-CO-like	38.9763	32.3529	27.8073	19.5045	35.6673	30.3857	15.1451	6.95829	16.0855	13.8089	15.4491	54.7535	0.86303	-0.215497	normal	0.000150208	-1.30401	down	0.914328	-0.189041	normal	--	--	Molecular Function: sequence-specific DNA binding transcription factor activity (GO:0003700);; Cellular Component: nucleus (GO:0005634);; Biological Process: regulation of transcription, DNA-templated (GO:0006355);; Molecular Function: zinc ion binding (GO:0008270);; Biological Process: cellular response to water deprivation (GO:0042631);;	--	--	[K]	Transcription	CCT motif;; B-box zinc finger	Zinc finger protein CONSTANS-LIKE 5 GN=COL5 OS=Arabidopsis thaliana (Mouse-ear cress) PE=2 SV=2	K	Transcription	BnaC09g32640D [Brassica napus]	biological process: biological regulation (GO:0065007);; molecular function: nucleic acid binding transcription factor activity (GO:0001071);; cellular component: cell (GO:0005623);; cellular component: organelle (GO:0043226);; cellular component: cell part (GO:0044464);; molecular function: binding (GO:0005488);; biological process: cellular process (GO:0009987);; biological process: single-orga…
BnaC07g01380D	C3H	38.3661	33.0931	33.8461	16.6248	19.4	30.6914	23.7934	14.0371	12.8662	37.8986	39.8602	27.2316	0.245494	-0.475654	normal	0.000190249	-1.04759	down	0.890911	0.0690902	normal	--	--	Molecular Function: nucleic acid binding (GO:0003676);; Molecular Function: sequence-specific DNA binding transcription factor activity (GO:0003700);; Cellular Component: nucleus (GO:0005634);; Cellular Component: plasma membrane (GO:0005886);; Biological Process: regulation of transcription, DNA-templated (GO:0006355);; Biological Process: phosphatidylinositol biosynthetic process (GO:0006661);;…	--	--	[R]	General function prediction only	Zinc finger C-x8-C-x5-C-x3-H type (and similar)	Zinc finger CCCH domain-containing protein 20 GN=At2g19810 OS=Arabidopsis thaliana (Mouse-ear cress) PE=2 SV=1	R	General function prediction only	BnaC07g01380D [Brassica napus]	molecular function: binding (GO:0005488);; biological process: biological regulation (GO:0065007);; molecular function: nucleic acid binding transcription factor activity (GO:0001071);; cellular component: cell (GO:0005623);; cellular component: organelle (GO:0043226);; cellular component: cell part (GO:0044464);; cellular component: membrane (GO:0016020);; biological process: metabolic process (…
BnaA09g05710D	AP2/ERF-ERF	34.7207	29.0126	20.0051	3.16661	6.44528	4.9459	4.23177	1.45378	3.63437	0.708012	9.98898	17.6403	2.21e-06	-2.50896	down	3.15e-09	-3.16914	down	0.0274895	-1.56898	normal	--	--	Molecular Function: DNA binding (GO:0003677);; Molecular Function: sequence-specific DNA binding transcription factor activity (GO:0003700);; Cellular Component: nucleus (GO:0005634);; Biological Process: regulation of transcription, DNA-templated (GO:0006355);; Biological Process: response to water deprivation (GO:0009414);;	--	--	--	--	AP2 domain	Ethylene-responsive transcription factor ERF107 GN=ERF107 OS=Arabidopsis thaliana (Mouse-ear cress) PE=2 SV=1	K	Transcription	BnaA09g05710D [Brassica napus]	molecular function: binding (GO:0005488);; biological process: biological regulation (GO:0065007);; molecular function: nucleic acid binding transcription factor activity (GO:0001071);; cellular component: cell (GO:0005623);; cellular component: organelle (GO:0043226);; cellular component: cell part (GO:0044464);; biological process: response to stimulus (GO:0050896)
BnaA10g00620D	AP2/ERF-ERF	33.574	37.4185	21.2246	7.16878	9.98403	23.5813	13.9466	11.2688	9.02402	10.8524	20.0603	27.3233	0.19662	-1.14873	normal	0.00412513	-1.40368	down	0.366988	-0.627251	normal	--	--	Molecular Function: DNA binding (GO:0003677);; Molecular Function: sequence-specific DNA binding transcription factor activity (GO:0003700);; Cellular Component: nucleus (GO:0005634);; Biological Process: regulation of transcription, DNA-templated (GO:0006355);; Biological Process: response to cold (GO:0009409);; Biological Process: response to water deprivation (GO:0009414);; Biological Process:…	K09286|4.21903e-112|brp:103844635|ethylene-responsive transcription factor ERF023; K09286 EREBP-like factor (A)	--	--	--	AP2 domain	Ethylene-responsive transcription factor ERF023 GN=ERF023 OS=Arabidopsis thaliana (Mouse-ear cress) PE=2 SV=1	K	Transcription	PREDICTED: ethylene-responsive transcription factor ERF023 [Brassica rapa]	molecular function: binding (GO:0005488);; biological process: biological regulation (GO:0065007);; molecular function: nucleic acid binding transcription factor activity (GO:0001071);; cellular component: cell (GO:0005623);; cellular component: organelle (GO:0043226);; cellular component: cell part (GO:0044464);; biological process: response to stimulus (GO:0050896)
BnaCnng65670D	Tify	32.8844	24.526	23.977	11.621	12.7927	12.9995	17.7423	11.4222	17.26	10.5861	17.9851	22.0983	0.000646544	-1.13439	down	0.0233535	-0.76167	normal	0.129096	-0.788849	normal	--	--	Molecular Function: protein binding (GO:0005515);; Cellular Component: nucleus (GO:0005634);; Biological Process: response to wounding (GO:0009611);; Biological Process: response to fungus (GO:0009620);; Biological Process: jasmonic acid biosynthetic process (GO:0009695);; Biological Process: jasmonic acid mediated signaling pathway (GO:0009867);;	K13464|0|brp:103852676|protein TIFY 7-like; K13464 jasmonate ZIM domain-containing protein (A)	Plant hormone signal transduction (ko04075)	--	--	tify domain;; Divergent CCT motif	Protein TIFY 7 GN=F5A18.12 OS=Arabidopsis thaliana (Mouse-ear cress) PE=1 SV=2	K	Transcription	PREDICTED: protein TIFY 7-like [Brassica rapa]	molecular function: binding (GO:0005488);; cellular component: cell (GO:0005623);; cellular component: organelle (GO:0043226);; cellular component: cell part (GO:0044464);; biological process: response to stimulus (GO:0050896);; biological process: multi-organism process (GO:0051704);; biological process: metabolic process (GO:0008152);; biological process: cellular process (GO:0009987);; biologi…
BnaCnng73330D	HB-HD-ZIP	32.2566	56.3833	30.9609	13.9816	22.2505	33.044	12.9741	8.3071	11.4702	23.1203	23.8002	22.3376	0.489926	-0.823943	normal	0.00577646	-1.90321	down	0.203669	-0.806799	normal	[K]	Transcription	Molecular Function: transcription regulatory region sequence-specific DNA binding (GO:0000976);; Molecular Function: sequence-specific DNA binding transcription factor activity (GO:0003700);; Cellular Component: nucleus (GO:0005634);; Biological Process: response to water deprivation (GO:0009414);; Biological Process: response to virus (GO:0009615);; Biological Process: response to salt stress (G…	K09338|1.19208e-162|brp:103862806|homeobox-leucine zipper protein ATHB-12-like; K09338 homeobox-leucine zipper protein (A)	--	[K]	Transcription	Homeobox domain;; Homeobox associated leucine zipper	Homeobox-leucine zipper protein ATHB-12 GN=ATHB-12 OS=Arabidopsis thaliana (Mouse-ear cress) PE=2 SV=1	K	Transcription	BnaCnng73330D [Brassica napus]	molecular function: binding (GO:0005488);; biological process: biological regulation (GO:0065007);; molecular function: nucleic acid binding transcription factor activity (GO:0001071);; cellular component: cell (GO:0005623);; cellular component: organelle (GO:0043226);; cellular component: cell part (GO:0044464);; biological process: response to stimulus (GO:0050896);; biological process: multi-o…
BnaC04g10470D	NF-YA	30.1389	22.506	15.6058	8.53725	9.94431	9.11816	7.34294	5.98295	8.98245	9.16346	11.2508	13.2545	0.0336289	-1.32089	normal	0.00304601	-1.6632	down	0.0412676	-1.0939	normal	--	--	Molecular Function: DNA binding (GO:0003677);; Molecular Function: sequence-specific DNA binding transcription factor activity (GO:0003700);; Biological Process: response to UV (GO:0009411);; Biological Process: response to salt stress (GO:0009651);; Biological Process: response to ethylene (GO:0009723);; Biological Process: response to auxin (GO:0009733);; Biological Process: response to abscisi…	K08064|9.20482e-130|brp:103867423|nuclear transcription factor Y subunit A-4; K08064 nuclear transcription factor Y, alpha (A)	--	[K]	Transcription	CCAAT-binding transcription factor (CBF-B/NF-YA) subunit B	Nuclear transcription factor Y subunit A-4 GN=NFYA4 OS=Arabidopsis thaliana (Mouse-ear cress) PE=2 SV=1	K	Transcription	BnaC04g10470D [Brassica napus]	molecular function: binding (GO:0005488);; biological process: biological regulation (GO:0065007);; molecular function: nucleic acid binding transcription factor activity (GO:0001071);; biological process: response to stimulus (GO:0050896);; biological process: metabolic process (GO:0008152);; biological process: cellular process (GO:0009987);; biological process: single-organism process (GO:0044…
BnaCnng02600D	C2H2	27.5059	19.9295	24.284	11.125	19.0092	19.1087	12.5942	10.1869	10.1001	13.7708	14.0515	18.2846	0.263962	-0.531733	normal	1.12e-06	-1.12453	down	0.00875935	-0.6877	normal	--	--	Biological Process: RNA methylation (GO:0001510);; Cellular Component: nucleolus (GO:0005730);; Biological Process: response to water deprivation (GO:0009414);; Biological Process: photomorphogenesis (GO:0009640);; Biological Process: response to salt stress (GO:0009651);; Biological Process: response to abscisic acid (GO:0009737);; Biological Process: cullin deneddylation (GO:0010388);; Biologic…	--	--	--	--	--	Histone deacetylase HDT3 OS=Arabidopsis thaliana (Mouse-ear cress) PE=1 SV=2	B	Chromatin structure and dynamics	BnaCnng02600D [Brassica napus]	biological process: metabolic process (GO:0008152);; biological process: cellular process (GO:0009987);; cellular component: cell (GO:0005623);; cellular component: organelle (GO:0043226);; cellular component: organelle part (GO:0044422);; cellular component: cell part (GO:0044464);; biological process: response to stimulus (GO:0050896);; biological process: multicellular organismal process (GO:0…
BnaA03g19970D	bHLH	27.415	21.2306	21.4072	10.7167	15.6761	13.9741	8.59115	1.74433	6.93662	6.34902	6.88098	23.1226	0.0755138	-0.703398	normal	1.57e-06	-2.02731	down	0.28243	-0.914654	normal	--	--	Biological Process: MAPK cascade (GO:0000165);; Molecular Function: DNA binding (GO:0003677);; Molecular Function: sequence-specific DNA binding transcription factor activity (GO:0003700);; Cellular Component: nucleus (GO:0005634);; Biological Process: regulation of transcription, DNA-templated (GO:0006355);; Biological Process: protein targeting to membrane (GO:0006612);; Biological Process: coe…	K16189|0|brp:103858039|transcription factor PIF4-like; K16189 phytochrome-interacting factor 4 (A)	Plant hormone signal transduction (ko04075)	--	--	Helix-loop-helix DNA-binding domain	Transcription factor PIF4 GN=MFL8.13 OS=Arabidopsis thaliana (Mouse-ear cress) PE=1 SV=1	K	Transcription	BnaA03g19970D [Brassica napus]	biological process: metabolic process (GO:0008152);; biological process: cellular process (GO:0009987);; biological process: signaling (GO:0023052);; biological process: single-organism process (GO:0044699);; biological process: response to stimulus (GO:0050896);; biological process: biological regulation (GO:0065007);; molecular function: binding (GO:0005488);; molecular function: nucleic acid b…
BnaC06g35750D	Tify	27.3092	35.1116	25.758	10.305	14.7586	35.2306	16.9501	8.86286	13.422	16.4551	17.2469	29.8876	0.723788	-0.569114	normal	0.000171302	-1.19658	down	0.350739	-0.496435	normal	--	--	Molecular Function: protein binding (GO:0005515);; Cellular Component: nucleus (GO:0005634);; Biological Process: protein targeting to membrane (GO:0006612);; Biological Process: response to water deprivation (GO:0009414);; Biological Process: response to wounding (GO:0009611);; Biological Process: response to fungus (GO:0009620);; Biological Process: jasmonic acid biosynthetic process (GO:000969…	K13464|1.41816e-145|brp:103831954|protein TIFY 10B; K13464 jasmonate ZIM domain-containing protein (A)	Plant hormone signal transduction (ko04075)	--	--	tify domain;; Divergent CCT motif	Protein TIFY 10B OS=Arabidopsis thaliana (Mouse-ear cress) PE=1 SV=1	K	Transcription	BnaC06g35750D [Brassica napus]	molecular function: binding (GO:0005488);; cellular component: cell (GO:0005623);; cellular component: organelle (GO:0043226);; cellular component: cell part (GO:0044464);; biological process: single-organism process (GO:0044699);; biological process: localization (GO:0051179);; biological process: cellular component organization or biogenesis (GO:0071840);; biological process: response to stimul…
BnaC01g43680D	C2C2-Dof	26.8896	31.6278	24.8772	7.7886	9.24139	16.9934	9.35605	6.18367	4.78474	9.88012	11.7435	10.3342	0.00030945	-1.30922	down	7.16e-12	-1.99988	down	7.42e-06	-1.37946	down	--	--	Molecular Function: DNA binding (GO:0003677);; Molecular Function: sequence-specific DNA binding transcription factor activity (GO:0003700);; Cellular Component: nucleus (GO:0005634);; Biological Process: regulation of transcription, DNA-templated (GO:0006355);; Biological Process: cysteine biosynthetic process (GO:0019344);;	--	--	--	--	Dof domain, zinc finger	Dof zinc finger protein DOF3.1 GN=MXL8.14 OS=Arabidopsis thaliana (Mouse-ear cress) PE=2 SV=2	R	General function prediction only	BnaC01g43680D [Brassica napus]	molecular function: binding (GO:0005488);; biological process: biological regulation (GO:0065007);; molecular function: nucleic acid binding transcription factor activity (GO:0001071);; cellular component: cell (GO:0005623);; cellular component: organelle (GO:0043226);; cellular component: cell part (GO:0044464);; biological process: metabolic process (GO:0008152);; biological process: cellular p…
BnaA08g23990D	Whirly	25.5506	24.026	26.119	17.9308	16.4508	13.9793	14.6958	18.6448	12.7695	13.0242	9.20373	12.5505	0.0932611	-0.612456	normal	0.00686469	-0.709799	normal	6.53e-05	-1.09792	down	--	--	Molecular Function: single-stranded DNA binding (GO:0003697);; Cellular Component: nucleus (GO:0005634);; Biological Process: DNA repair (GO:0006281);; Biological Process: regulation of transcription, DNA-templated (GO:0006355);; Biological Process: defense response (GO:0006952);; Cellular Component: plastid chromosome (GO:0009508);; Cellular Component: chloroplast stroma (GO:0009570);; Biologica…	--	--	--	--	Whirly transcription factor	Single-stranded DNA-binding protein WHY1, chloroplastic (Precursor) GN=F14L17.18 OS=Arabidopsis thaliana (Mouse-ear cress) PE=1 SV=1	K	Transcription	BnaA08g23990D [Brassica napus]	molecular function: binding (GO:0005488);; cellular component: cell (GO:0005623);; cellular component: organelle (GO:0043226);; cellular component: cell part (GO:0044464);; biological process: metabolic process (GO:0008152);; biological process: cellular process (GO:0009987);; biological process: single-organism process (GO:0044699);; biological process: response to stimulus (GO:0050896);; biolog…
BnaA04g24760D	bHLH	24.1712	13.6078	15.8355	9.58634	10.4197	12.4416	7.56319	1.55142	6.38783	7.29807	6.87529	15.6159	0.270005	-0.727363	normal	0.00255502	-1.80948	down	0.209052	-0.867625	normal	--	--	Biological Process: MAPK cascade (GO:0000165);; Molecular Function: DNA binding (GO:0003677);; Molecular Function: sequence-specific DNA binding transcription factor activity (GO:0003700);; Cellular Component: nucleus (GO:0005634);; Biological Process: regulation of transcription, DNA-templated (GO:0006355);; Biological Process: protein targeting to membrane (GO:0006612);; Biological Process: cir…	K16189|0|brp:103866034|transcription factor PIF4-like; K16189 phytochrome-interacting factor 4 (A)	Plant hormone signal transduction (ko04075)	--	--	Helix-loop-helix DNA-binding domain	Transcription factor PIF4 GN=MFL8.13 OS=Arabidopsis thaliana (Mouse-ear cress) PE=1 SV=1	K	Transcription	PREDICTED: transcription factor PIF4-like isoform X1 [Brassica rapa]	biological process: metabolic process (GO:0008152);; biological process: cellular process (GO:0009987);; biological process: signaling (GO:0023052);; biological process: single-organism process (GO:0044699);; biological process: response to stimulus (GO:0050896);; biological process: biological regulation (GO:0065007);; molecular function: binding (GO:0005488);; molecular function: nucleic acid b…
BnaC01g43800D	bZIP	23.0362	23.8807	21.6394	7.65453	11.1998	12.8288	8.96411	10.0394	8.80823	9.74491	8.40304	12.1085	0.000983265	-0.915452	normal	3.38e-08	-1.18791	down	0.00264188	-0.787986	normal	--	--	Molecular Function: DNA binding (GO:0003677);; Molecular Function: sequence-specific DNA binding transcription factor activity (GO:0003700);; Molecular Function: protein binding (GO:0005515);; Cellular Component: nucleus (GO:0005634);; Biological Process: response to xenobiotic stimulus (GO:0009410);; Biological Process: response to water deprivation (GO:0009414);; Biological Process: response to…	K14432|2.64797e-161|brp:103837451|ABSCISIC ACID-INSENSITIVE 5-like protein 7; K14432 ABA responsive element binding factor (A)	Plant hormone signal transduction (ko04075)	--	--	bZIP transcription factor;; Basic region leucine zipper	ABSCISIC ACID-INSENSITIVE 5-like protein 7 GN=MVI11.7 OS=Arabidopsis thaliana (Mouse-ear cress) PE=1 SV=1	K	Transcription	ABF4-2.1 [Brassica napus]	molecular function: binding (GO:0005488);; biological process: biological regulation (GO:0065007);; molecular function: nucleic acid binding transcription factor activity (GO:0001071);; cellular component: cell (GO:0005623);; cellular component: organelle (GO:0043226);; cellular component: cell part (GO:0044464);; biological process: response to stimulus (GO:0050896);; biological process: cellula…
BnaA05g01050D	MYB-related	22.5903	12.9392	8.81826	0.916032	1.73941	1.80999	1.44582	3.06977	2.76611	1.75613	5.90377	24.3336	0.0072911	-3.20999	down	0.0147159	-2.49038	normal	0.873621	-0.370375	normal	--	--	Molecular Function: chromatin binding (GO:0003682);; Molecular Function: sequence-specific DNA binding transcription factor activity (GO:0003700);; Cellular Component: nucleus (GO:0005634);; Biological Process: response to cold (GO:0009409);; Biological Process: response to red or far red light (GO:0009639);; Biological Process: response to salt stress (GO:0009651);; Biological Process: response …	--	--	[O]	Posttranslational modification, protein turnover, chaperones	Myb-like DNA-binding domain	Protein CCA1 GN=CCA1 OS=Arabidopsis thaliana (Mouse-ear cress) PE=1 SV=1	K	Transcription	BnaA05g01050D [Brassica napus]	molecular function: binding (GO:0005488);; biological process: biological regulation (GO:0065007);; molecular function: nucleic acid binding transcription factor activity (GO:0001071);; cellular component: cell (GO:0005623);; cellular component: organelle (GO:0043226);; cellular component: cell part (GO:0044464);; biological process: response to stimulus (GO:0050896);; biological process: metabol…
BnaC08g44590D	DBB	22.354	18.1248	15.1083	6.66841	7.68252	4.00256	7.79742	10.8276	10.0452	4.64598	7.44732	17.6848	5.21e-05	-1.70238	down	0.00578501	-0.985566	normal	0.231057	-0.895748	normal	--	--	Molecular Function: DNA binding (GO:0003677);; Molecular Function: sequence-specific DNA binding transcription factor activity (GO:0003700);; Molecular Function: protein binding (GO:0005515);; Cellular Component: nucleus (GO:0005634);; Biological Process: glycolytic process (GO:0006096);; Biological Process: regulation of transcription, DNA-templated (GO:0006355);; Biological Process: water trans…	--	--	--	--	B-box zinc finger	B-box zinc finger protein 24 {ECO:0000303|PubMed:19920209} GN=At1g06040 OS=Arabidopsis thaliana (Mouse-ear cress) PE=1 SV=1	S	Function unknown	BnaC08g44590D [Brassica napus]	molecular function: binding (GO:0005488);; biological process: biological regulation (GO:0065007);; molecular function: nucleic acid binding transcription factor activity (GO:0001071);; cellular component: cell (GO:0005623);; cellular component: organelle (GO:0043226);; cellular component: cell part (GO:0044464);; biological process: metabolic process (GO:0008152);; biological process: cellular p…
BnaA09g26040D	NF-YA	21.4112	25.176	16.4885	5.94297	6.37088	11.0962	4.00409	2.26725	2.96401	8.43539	7.60417	10.6448	0.00114161	-1.48643	down	1.71e-10	-2.80826	down	0.00076751	-1.26528	down	--	--	Molecular Function: sequence-specific DNA binding transcription factor activity (GO:0003700);; Biological Process: cellular response to phosphate starvation (GO:0016036);; Cellular Component: CCAAT-binding factor complex (GO:0016602);; Biological Process: galactolipid biosynthetic process (GO:0019375);; Biological Process: negative regulation of transcription, DNA-templated (GO:0045892);;	K08064|1.59444e-118|brp:103840389|nuclear transcription factor Y subunit A-7; K08064 nuclear transcription factor Y, alpha (A)	--	[K]	Transcription	CCAAT-binding transcription factor (CBF-B/NF-YA) subunit B	Nuclear transcription factor Y subunit A-7 GN=NFYA7 OS=Arabidopsis thaliana (Mouse-ear cress) PE=2 SV=1	K	Transcription	BnaA09g26040D [Brassica napus]	biological process: biological regulation (GO:0065007);; molecular function: nucleic acid binding transcription factor activity (GO:0001071);; biological process: cellular process (GO:0009987);; biological process: single-organism process (GO:0044699);; biological process: response to stimulus (GO:0050896);; cellular component: cell (GO:0005623);; cellular component: macromolecular complex (GO:00…
BnaC07g31340D	AP2/ERF-ERF	20.8591	23.3957	13.1167	3.76117	12.3956	11.5655	4.03545	3.20506	9.38717	3.52902	4.43316	9.47942	0.198752	-1.05647	normal	0.00259099	-1.77733	down	0.00283987	-1.72409	down	--	--	Molecular Function: DNA binding (GO:0003677);; Molecular Function: sequence-specific DNA binding transcription factor activity (GO:0003700);; Cellular Component: nucleus (GO:0005634);; Biological Process: regulation of transcription, DNA-templated (GO:0006355);; Biological Process: response to water deprivation (GO:0009414);;	--	--	--	--	AP2 domain	Ethylene-responsive transcription factor ERF107 GN=ERF107 OS=Arabidopsis thaliana (Mouse-ear cress) PE=2 SV=1	K	Transcription	BnaC07g31340D [Brassica napus]	molecular function: binding (GO:0005488);; biological process: biological regulation (GO:0065007);; molecular function: nucleic acid binding transcription factor activity (GO:0001071);; cellular component: cell (GO:0005623);; cellular component: organelle (GO:0043226);; cellular component: cell part (GO:0044464);; biological process: response to stimulus (GO:0050896)
BnaC05g07080D	bHLH	20.8484	19.5758	14.4787	2.17239	4.7357	8.77623	2.43282	1.61851	2.25331	3.64503	4.41119	11.1124	6.83e-05	-1.83727	down	1.7e-19	-3.17722	down	0.00136319	-1.55192	down	--	--	Molecular Function: DNA binding (GO:0003677);; Molecular Function: sequence-specific DNA binding transcription factor activity (GO:0003700);; Cellular Component: nucleus (GO:0005634);; Biological Process: regulation of transcription, DNA-templated (GO:0006355);; Biological Process: circadian rhythm (GO:0007623);; Biological Process: gravitropism (GO:0009630);; Biological Process: de-etiolation (G…	K12126|0|brp:103871725|transcription factor PIF3; K12126 phytochrome-interacting factor 3 (A)	Plant hormone signal transduction (ko04075);; Circadian rhythm - plant (ko04712)	--	--	Helix-loop-helix DNA-binding domain	Transcription factor PIF3 GN=F14J9.19 OS=Arabidopsis thaliana (Mouse-ear cress) PE=1 SV=1	K	Transcription	BnaC05g07080D [Brassica napus]	molecular function: binding (GO:0005488);; biological process: biological regulation (GO:0065007);; molecular function: nucleic acid binding transcription factor activity (GO:0001071);; cellular component: cell (GO:0005623);; cellular component: organelle (GO:0043226);; cellular component: cell part (GO:0044464);; biological process: rhythmic process (GO:0048511);; biological process: response to…
BnaA09g40810D	DBP	17.5895	18.8817	14.4988	10.1953	9.16832	13.196	8.52906	7.97803	7.13541	10.6956	9.82953	13.4572	0.057751	-0.676579	normal	1.56e-05	-1.02734	down	0.0768208	-0.51848	normal	[T]	Signal transduction mechanisms	Molecular Function: protein serine/threonine phosphatase activity (GO:0004722);; Cellular Component: nucleus (GO:0005634);; Cellular Component: cytosol (GO:0005829);; Biological Process: protein dephosphorylation (GO:0006470);; Cellular Component: protein serine/threonine phosphatase complex (GO:0008287);; Molecular Function: metal ion binding (GO:0046872);; Biological Process: regulation of defe…	K14803|0|brp:103842175|probable protein phosphatase 2C 22; K14803 protein phosphatase 2C homolog 2/3 [EC:3.1.3.16] (A)	--	[T]	Signal transduction mechanisms	Protein phosphatase 2C;; Protein phosphatase 2C	Probable protein phosphatase 2C 22 GN=At2g25620 OS=Arabidopsis thaliana (Mouse-ear cress) PE=2 SV=1	T	Signal transduction mechanisms	BnaA09g40810D [Brassica napus]	biological process: metabolic process (GO:0008152);; biological process: cellular process (GO:0009987);; molecular function: catalytic activity (GO:0003824);; cellular component: cell (GO:0005623);; cellular component: organelle (GO:0043226);; cellular component: cell part (GO:0044464);; cellular component: macromolecular complex (GO:0032991);; molecular function: binding (GO:0005488);; biologica…
BnaC06g00420D	bZIP	16.8665	19.6312	14.3933	5.07586	10.2057	21.3592	10.3209	7.79583	7.344	15.5534	23.8484	18.4394	0.829332	-0.439129	normal	1.39e-05	-1.05093	down	0.748081	0.158085	normal	--	--	Molecular Function: sequence-specific DNA binding transcription factor activity (GO:0003700);; Biological Process: regulation of transcription, DNA-templated (GO:0006355);; Molecular Function: sequence-specific DNA binding (GO:0043565);;	K14432|1.5877e-153|brp:103848367|ABSCISIC ACID-INSENSITIVE 5-like protein 5; K14432 ABA responsive element binding factor (A)	Plant hormone signal transduction (ko04075)	--	--	bZIP transcription factor;; Basic region leucine zipper	ABSCISIC ACID-INSENSITIVE 5-like protein 5 GN=T2P3 OS=Arabidopsis thaliana (Mouse-ear cress) PE=1 SV=1	K	Transcription	BnaC06g00420D [Brassica napus]	biological process: biological regulation (GO:0065007);; molecular function: nucleic acid binding transcription factor activity (GO:0001071);; molecular function: binding (GO:0005488)
BnaC09g46540D	MADS-MIKC	16.7755	13.9506	11.8779	11.5811	13.509	11.2592	5.75225	8.56343	6.66782	15.1824	12.3574	10.2379	0.772964	-0.230254	normal	0.000364821	-1.03751	down	0.699656	-0.175006	normal	--	--	Molecular Function: DNA binding (GO:0003677);; Molecular Function: sequence-specific DNA binding transcription factor activity (GO:0003700);; Cellular Component: nucleus (GO:0005634);; Biological Process: regulation of transcription, DNA-templated (GO:0006355);; Molecular Function: protein dimerization activity (GO:0046983);;	--	--	[K]	Transcription	SRF-type transcription factor (DNA-binding and dimerisation domain);; K-box region	MADS-box protein FLOWERING LOCUS C GN=T31P16.130 OS=Arabidopsis thaliana (Mouse-ear cress) PE=2 SV=1	K	Transcription	BnaC09g46540D [Brassica napus]	molecular function: binding (GO:0005488);; biological process: biological regulation (GO:0065007);; molecular function: nucleic acid binding transcription factor activity (GO:0001071);; cellular component: cell (GO:0005623);; cellular component: organelle (GO:0043226);; cellular component: cell part (GO:0044464)
BnaA03g40370D	AP2/ERF-ERF	15.9478	20.0728	10.6231	4.24328	6.33758	11.8021	4.93219	2.29192	5.95144	3.16576	5.28438	7.41377	0.249988	-1.06271	normal	0.002438	-1.83865	down	0.00939686	-1.57161	down	--	--	Molecular Function: DNA binding (GO:0003677);; Molecular Function: sequence-specific DNA binding transcription factor activity (GO:0003700);; Cellular Component: nucleus (GO:0005634);; Biological Process: regulation of transcription, DNA-templated (GO:0006355);; Biological Process: response to water deprivation (GO:0009414);;	--	--	--	--	AP2 domain	Ethylene-responsive transcription factor ERF107 GN=ERF107 OS=Arabidopsis thaliana (Mouse-ear cress) PE=2 SV=1	K	Transcription	PREDICTED: ethylene-responsive transcription factor ERF107 [Brassica rapa]	molecular function: binding (GO:0005488);; biological process: biological regulation (GO:0065007);; molecular function: nucleic acid binding transcription factor activity (GO:0001071);; cellular component: cell (GO:0005623);; cellular component: organelle (GO:0043226);; cellular component: cell part (GO:0044464);; biological process: response to stimulus (GO:0050896)
BnaA07g24270D	NAC	15.6621	24.5502	13.3806	4.13117	7.51813	17.5481	6.90992	1.1234	7.85956	4.83821	8.177	15.661	0.460377	-0.934921	normal	0.00682971	-1.81099	down	0.270357	-0.885077	normal	--	--	Molecular Function: DNA binding (GO:0003677);; Molecular Function: sequence-specific DNA binding transcription factor activity (GO:0003700);; Cellular Component: nucleus (GO:0005634);; Biological Process: regulation of transcription, DNA-templated (GO:0006355);; Biological Process: response to bacterium (GO:0009617);; Biological Process: multidimensional cell growth (GO:0009825);; Biological Proc…	--	--	--	--	No apical meristem (NAM) protein	NAC transcription factor 29 GN=At1g69490 OS=Arabidopsis thaliana (Mouse-ear cress) PE=2 SV=1	K	Transcription	BnaA07g24270D [Brassica napus]	molecular function: binding (GO:0005488);; biological process: biological regulation (GO:0065007);; molecular function: nucleic acid binding transcription factor activity (GO:0001071);; cellular component: cell (GO:0005623);; cellular component: organelle (GO:0043226);; cellular component: cell part (GO:0044464);; biological process: response to stimulus (GO:0050896);; biological process: multi-o…
BnaA06g05230D	NF-YC	14.7641	13.7261	11.9216	11.6486	8.25593	12.8618	6.78221	6.00778	4.90132	12.1927	12.2584	10.706	0.541209	-0.342013	normal	2.72e-06	-1.15857	down	0.681132	-0.180386	normal	--	--	Molecular Function: sequence-specific DNA binding transcription factor activity (GO:0003700);; Cellular Component: cytosol (GO:0005829);; Biological Process: regulation of transcription, DNA-templated (GO:0006355);; Cellular Component: CCAAT-binding factor complex (GO:0016602);; Molecular Function: sequence-specific DNA binding (GO:0043565);; Molecular Function: protein heterodimerization activit…	--	--	[K]	Transcription	Histone-like transcription factor (CBF/NF-Y) and archaeal histone;; Core histone H2A/H2B/H3/H4	Nuclear transcription factor Y subunit C-9 GN=F7G19.16 OS=Arabidopsis thaliana (Mouse-ear cress) PE=2 SV=1	K	Transcription	BnaA06g05230D [Brassica napus]	biological process: biological regulation (GO:0065007);; molecular function: nucleic acid binding transcription factor activity (GO:0001071);; cellular component: cell (GO:0005623);; cellular component: cell part (GO:0044464);; cellular component: macromolecular complex (GO:0032991);; cellular component: organelle (GO:0043226);; cellular component: organelle part (GO:0044422);; molecular function…
BnaA02g12850D	LOB	14.4466	12.5537	11.8574	8.15999	9.20335	10.3982	8.2236	5.08848	1.88511	10.247	7.73829	5.45769	0.512967	-0.454914	normal	0.00178162	-1.32482	down	0.0743927	-0.701653	normal	--	--	Biological Process: gibberellin biosynthetic process (GO:0009686);; Biological Process: gibberellic acid mediated signaling pathway (GO:0009740);;	--	--	--	--	Protein of unknown function DUF260	LOB domain-containing protein 40 GN=F5A8.2 OS=Arabidopsis thaliana (Mouse-ear cress) PE=2 SV=1	R	General function prediction only	BnaA02g12850D [Brassica napus]	biological process: metabolic process (GO:0008152);; biological process: cellular process (GO:0009987);; biological process: single-organism process (GO:0044699);; biological process: signaling (GO:0023052);; biological process: response to stimulus (GO:0050896);; biological process: biological regulation (GO:0065007)
BnaA07g31880D	Tify	12.2705	13.383	10.4349	5.0312	8.56111	14.7803	6.73459	3.05969	6.2402	7.41577	6.84389	15.95	0.837855	-0.350073	normal	5e-05	-1.17815	down	0.749336	-0.274925	normal	--	--	Biological Process: MAPK cascade (GO:0000165);; Molecular Function: protein binding (GO:0005515);; Cellular Component: nucleus (GO:0005634);; Biological Process: protein targeting to membrane (GO:0006612);; Biological Process: response to cold (GO:0009409);; Biological Process: response to water deprivation (GO:0009414);; Biological Process: pollen development (GO:0009555);; Biological Process: r…	K13464|6.03822e-156|brp:103831954|protein TIFY 10B; K13464 jasmonate ZIM domain-containing protein (A)	Plant hormone signal transduction (ko04075)	--	--	Divergent CCT motif;; tify domain	Protein TIFY 10B OS=Arabidopsis thaliana (Mouse-ear cress) PE=1 SV=1	K	Transcription	BnaA07g31880D [Brassica napus]	biological process: metabolic process (GO:0008152);; biological process: cellular process (GO:0009987);; biological process: signaling (GO:0023052);; biological process: single-organism process (GO:0044699);; biological process: response to stimulus (GO:0050896);; biological process: biological regulation (GO:0065007);; molecular function: binding (GO:0005488);; cellular component: cell (GO:00056…
BnaA01g26200D	bZIP	12.1829	11.5151	8.80003	6.66261	6.00537	7.95444	5.55086	5.95295	4.03885	6.28306	7.32772	7.33489	0.0921712	-0.622496	normal	2.27e-05	-1.12499	down	0.0288419	-0.660741	normal	--	--	Molecular Function: sequence-specific DNA binding transcription factor activity (GO:0003700);; Cellular Component: nucleus (GO:0005634);; Biological Process: response to xenobiotic stimulus (GO:0009410);; Biological Process: response to water deprivation (GO:0009414);; Biological Process: response to mechanical stimulus (GO:0009612);; Biological Process: response to salt stress (GO:0009651);; Bio…	K14432|9.1103e-84|brp:103837451|ABSCISIC ACID-INSENSITIVE 5-like protein 7; K14432 ABA responsive element binding factor (A)	Plant hormone signal transduction (ko04075)	--	--	bZIP transcription factor;; Basic region leucine zipper	ABSCISIC ACID-INSENSITIVE 5-like protein 7 GN=MVI11.7 OS=Arabidopsis thaliana (Mouse-ear cress) PE=1 SV=1	K	Transcription	BnaA01g26200D [Brassica napus]	biological process: biological regulation (GO:0065007);; molecular function: nucleic acid binding transcription factor activity (GO:0001071);; cellular component: cell (GO:0005623);; cellular component: organelle (GO:0043226);; cellular component: cell part (GO:0044464);; biological process: response to stimulus (GO:0050896);; biological process: cellular process (GO:0009987);; biological process…
BnaC06g37440D	PLATZ	11.8048	18.6046	12.551	3.19503	3.32442	17.7606	6.51065	2.522	3.88396	3.55783	3.4768	12.0313	0.742126	-0.785317	normal	0.000112725	-1.96053	down	0.190526	-1.087	normal	--	--	Cellular Component: mitochondrion (GO:0005739);; Biological Process: heat acclimation (GO:0010286);;	--	--	--	--	PLATZ transcription factor	--	R	General function prediction only	BnaC06g37440D [Brassica napus]	cellular component: cell (GO:0005623);; cellular component: organelle (GO:0043226);; cellular component: cell part (GO:0044464);; biological process: response to stimulus (GO:0050896)
BnaC07g21860D	Whirly	11.6093	15.1112	16.0422	11.6168	8.90021	7.84582	11.652	12.9789	12.8543	6.25902	5.54109	5.19342	0.265845	-0.528591	normal	0.743852	-0.152968	normal	2.33e-05	-1.31155	down	--	--	Molecular Function: single-stranded DNA binding (GO:0003697);; Cellular Component: nucleus (GO:0005634);; Biological Process: DNA repair (GO:0006281);; Biological Process: regulation of transcription, DNA-templated (GO:0006355);; Biological Process: defense response (GO:0006952);; Cellular Component: plastid chromosome (GO:0009508);; Cellular Component: chloroplast stroma (GO:0009570);; Biologica…	--	--	--	--	Whirly transcription factor	Single-stranded DNA-binding protein WHY3, chloroplastic (Precursor) GN=T20F6.12 OS=Arabidopsis thaliana (Mouse-ear cress) PE=1 SV=1	K	Transcription	BnaC07g21860D [Brassica napus]	molecular function: binding (GO:0005488);; cellular component: cell (GO:0005623);; cellular component: organelle (GO:0043226);; cellular component: cell part (GO:0044464);; biological process: metabolic process (GO:0008152);; biological process: cellular process (GO:0009987);; biological process: single-organism process (GO:0044699);; biological process: response to stimulus (GO:0050896);; biolog…
BnaCnng20570D	C2H2	11.5282	11.9395	12.7619	3.07808	3.92787	16.6626	7.77125	2.48132	5.27928	2.22619	2.89525	72.0507	0.835019	-0.582993	normal	0.00479137	-1.1931	down	0.801658	1.1213	normal	--	--	Molecular Function: nucleic acid binding (GO:0003676);; Molecular Function: sequence-specific DNA binding transcription factor activity (GO:0003700);; Cellular Component: nucleus (GO:0005634);; Molecular Function: zinc ion binding (GO:0008270);; Biological Process: response to chitin (GO:0010200);; Biological Process: phosphate ion homeostasis (GO:0055062);; Biological Process: regulation of root…	--	--	[R]	General function prediction only	C2H2-type zinc finger;; Zinc-finger double-stranded RNA-binding;; Zinc-finger of C2H2 type	Zinc finger protein ZAT6 GN=T19N18.70 OS=Arabidopsis thaliana (Mouse-ear cress) PE=2 SV=1	K	Transcription	BnaCnng20570D [Brassica napus]	molecular function: binding (GO:0005488);; biological process: biological regulation (GO:0065007);; molecular function: nucleic acid binding transcription factor activity (GO:0001071);; cellular component: cell (GO:0005623);; cellular component: organelle (GO:0043226);; cellular component: cell part (GO:0044464);; biological process: response to stimulus (GO:0050896)
BnaC08g19610D	PLATZ	11.4107	12.947	8.60955	4.0024	8.40041	19.1639	3.96431	1.61103	2.17258	5.11172	7.36416	7.53196	0.991212	0.109525	normal	4.61e-05	-1.91917	down	0.234355	-0.428904	normal	--	--	Cellular Component: mitochondrion (GO:0005739);;	--	--	--	--	PLATZ transcription factor	--	S	Function unknown	BnaC08g19610D [Brassica napus]	cellular component: cell (GO:0005623);; cellular component: organelle (GO:0043226);; cellular component: cell part (GO:0044464)
BnaA03g52990D	C2C2-GATA	11.1964	13.2358	7.42811	2.07558	2.6646	7.3661	2.6843	1.33294	0.951722	1.84192	3.44558	2.13945	0.0761043	-1.30756	normal	3.72e-08	-2.61133	down	7.19e-07	-2.14645	down	--	--	Molecular Function: sequence-specific DNA binding transcription factor activity (GO:0003700);; Cellular Component: nucleolus (GO:0005730);; Biological Process: circadian rhythm (GO:0007623);; Molecular Function: zinc ion binding (GO:0008270);; Molecular Function: sequence-specific DNA binding (GO:0043565);; Biological Process: positive regulation of transcription, DNA-templated (GO:0045893);;	--	--	[K]	Transcription	GATA zinc finger	GATA transcription factor 3 GN=GATA3 OS=Arabidopsis thaliana (Mouse-ear cress) PE=2 SV=2	K	Transcription	PREDICTED: GATA transcription factor 3-like [Brassica rapa]	biological process: biological regulation (GO:0065007);; molecular function: nucleic acid binding transcription factor activity (GO:0001071);; cellular component: cell (GO:0005623);; cellular component: organelle (GO:0043226);; cellular component: organelle part (GO:0044422);; cellular component: cell part (GO:0044464);; biological process: rhythmic process (GO:0048511);; molecular function: bind…
BnaC05g41640D	B3	10.59	10.1777	12.1276	5.49356	3.45668	7.31108	4.62577	7.2718	5.90201	3.8691	4.57151	4.4969	0.0121614	-0.85833	normal	0.0109235	-0.730487	normal	8.44e-05	-1.16126	down	--	--	Molecular Function: DNA binding (GO:0003677);; Molecular Function: sequence-specific DNA binding transcription factor activity (GO:0003700);; Cellular Component: nucleus (GO:0005634);; Biological Process: regulation of transcription, DNA-templated (GO:0006355);; Biological Process: fatty acid catabolic process (GO:0009062);;	--	--	--	--	B3 DNA binding domain	B3 domain-containing protein At3g11580 GN=ARF32 OS=Arabidopsis thaliana (Mouse-ear cress) PE=2 SV=1	K	Transcription	BnaC05g41640D [Brassica napus]	molecular function: binding (GO:0005488);; biological process: biological regulation (GO:0065007);; molecular function: nucleic acid binding transcription factor activity (GO:0001071);; cellular component: cell (GO:0005623);; cellular component: organelle (GO:0043226);; cellular component: cell part (GO:0044464);; biological process: metabolic process (GO:0008152);; biological process: cellular p…
BnaA10g24910D	Alfin-like	10.3814	6.80105	8.86892	5.55959	5.83793	4.86167	2.85676	4.66009	3.89791	5.63831	2.55668	6.14157	0.231595	-0.763014	normal	0.00299023	-1.25979	down	0.0686921	-0.93857	normal	--	--	Molecular Function: DNA binding (GO:0003677);; Cellular Component: nucleus (GO:0005634);; Biological Process: regulation of transcription, DNA-templated (GO:0006355);; Molecular Function: zinc ion binding (GO:0008270);; Molecular Function: methylated histone binding (GO:0035064);;	--	--	[R]	General function prediction only	Domain of unknown function (DUF3594);; PHD-finger	PHD finger protein ALFIN-LIKE 1 GN=AL1 OS=Arabidopsis thaliana (Mouse-ear cress) PE=1 SV=1	K	Transcription	BnaA10g24910D [Brassica napus]	molecular function: binding (GO:0005488);; cellular component: cell (GO:0005623);; cellular component: organelle (GO:0043226);; cellular component: cell part (GO:0044464);; biological process: biological regulation (GO:0065007)
BnaC07g19530D	bHLH	9.92593	9.12611	8.00312	4.27853	4.9733	2.66873	3.70899	4.19335	4.20641	2.51215	2.76046	5.82199	0.00459798	-1.16401	down	0.00116099	-1.11595	down	0.000496915	-1.25174	down	--	--	Molecular Function: DNA binding (GO:0003677);; Molecular Function: sequence-specific DNA binding transcription factor activity (GO:0003700);; Molecular Function: calcium ion binding (GO:0005509);; Cellular Component: nucleus (GO:0005634);; Biological Process: regulation of transcription, DNA-templated (GO:0006355);; Biological Process: hyperosmotic salinity response (GO:0042538);; Molecular Funct…	K13422|0|brp:103827867|transcription factor bHLH28-like; K13422 transcription factor MYC2 (A)	Plant hormone signal transduction (ko04075)	--	--	Helix-loop-helix DNA-binding domain	Transcription factor bHLH28 GN=MZA15.1 OS=Arabidopsis thaliana (Mouse-ear cress) PE=2 SV=1	K	Transcription	BnaC07g19530D [Brassica napus]	molecular function: binding (GO:0005488);; biological process: biological regulation (GO:0065007);; molecular function: nucleic acid binding transcription factor activity (GO:0001071);; cellular component: cell (GO:0005623);; cellular component: organelle (GO:0043226);; cellular component: cell part (GO:0044464);; biological process: response to stimulus (GO:0050896)
BnaC06g22690D	Tify	9.8319	5.65793	5.97174	2.89444	2.50779	4.06834	3.2993	4.25215	2.03041	2.37001	3.34289	3.2573	0.0382055	-1.19285	normal	0.0166058	-1.15366	normal	0.00472149	-1.266	down	--	--	Molecular Function: protein binding (GO:0005515);; Cellular Component: nucleus (GO:0005634);; Biological Process: protein targeting to membrane (GO:0006612);; Biological Process: response to water deprivation (GO:0009414);; Biological Process: response to wounding (GO:0009611);; Biological Process: response to fungus (GO:0009620);; Biological Process: jasmonic acid biosynthetic process (GO:000969…	K13464|2.42361e-130|brp:103830675|protein TIFY 10B-like; K13464 jasmonate ZIM domain-containing protein (A)	Plant hormone signal transduction (ko04075)	--	--	Divergent CCT motif;; tify domain	Protein TIFY 10B OS=Arabidopsis thaliana (Mouse-ear cress) PE=1 SV=1	K	Transcription	BnaC06g22690D [Brassica napus]	molecular function: binding (GO:0005488);; cellular component: cell (GO:0005623);; cellular component: organelle (GO:0043226);; cellular component: cell part (GO:0044464);; biological process: single-organism process (GO:0044699);; biological process: localization (GO:0051179);; biological process: cellular component organization or biogenesis (GO:0071840);; biological process: response to stimul…
BnaA09g18200D	bHLH	9.79402	9.40015	5.07048	1.91979	2.30037	3.18117	4.56613	4.65356	5.50816	2.57412	2.36163	7.47644	0.00880556	-1.69662	down	0.19043	-0.715382	normal	0.265117	-0.961252	normal	--	--	Molecular Function: DNA binding (GO:0003677);; Molecular Function: sequence-specific DNA binding transcription factor activity (GO:0003700);; Molecular Function: calcium ion binding (GO:0005509);; Molecular Function: protein binding (GO:0005515);; Cellular Component: nucleus (GO:0005634);; Biological Process: response to desiccation (GO:0009269);; Biological Process: response to wounding (GO:0009…	K13422|0|brp:103839575|transcription factor bHLH28-like; K13422 transcription factor MYC2 (A)	Plant hormone signal transduction (ko04075)	--	--	bHLH-MYC and R2R3-MYB transcription factors N-terminal;; Helix-loop-helix DNA-binding domain	Transcription factor bHLH28 GN=MZA15.1 OS=Arabidopsis thaliana (Mouse-ear cress) PE=2 SV=1	K	Transcription	BnaA09g18200D [Brassica napus]	molecular function: binding (GO:0005488);; biological process: biological regulation (GO:0065007);; molecular function: nucleic acid binding transcription factor activity (GO:0001071);; cellular component: cell (GO:0005623);; cellular component: organelle (GO:0043226);; cellular component: cell part (GO:0044464);; biological process: response to stimulus (GO:0050896);; biological process: metabol…
BnaC09g50530D	NAC	9.74698	7.56116	8.20037	4.31134	6.32845	8.71477	4.42234	3.98935	3.57627	5.195	5.19726	6.54871	0.615656	-0.388353	normal	8.08e-06	-1.11453	down	0.043805	-0.612682	normal	--	--	Biological Process: response to superoxide (GO:0000303);; Molecular Function: DNA binding (GO:0003677);; Molecular Function: sequence-specific DNA binding transcription factor activity (GO:0003700);; Cellular Component: nucleus (GO:0005634);; Cellular Component: cytoplasm (GO:0005737);; Biological Process: response to water deprivation (GO:0009414);; Biological Process: response to high light int…	--	--	--	--	No apical meristem (NAM) protein	NAC domain-containing protein 78 GN=T32M21.10 OS=Arabidopsis thaliana (Mouse-ear cress) PE=2 SV=2	S	Function unknown	BnaC09g50530D [Brassica napus]	biological process: response to stimulus (GO:0050896);; molecular function: binding (GO:0005488);; biological process: biological regulation (GO:0065007);; molecular function: nucleic acid binding transcription factor activity (GO:0001071);; cellular component: cell (GO:0005623);; cellular component: organelle (GO:0043226);; cellular component: cell part (GO:0044464);; biological process: cellula…
[truncated: 62 more rows]
