# Supplementary material for: Transcriptome Profile Analysis of Winter Rapeseed (Brassica napus L.) in Response to Freezing Stress, Reveal Potentially Connected Events to Freezing Stress
Source: Int J Mol Sci. 2019 Jun 5;20(11):2771. doi: 10.3390/ijms20112771 (PMC6600501; doi:10.3390/ijms20112771)
Supplement: Supplementary file 1 [file ijms-20-02771-s001.zip › 5.29 addition file/Table_S14.xlsx]

## Sheet: UP_regulated_TFs
Table S13 the number of up-regulated transcription factors (TFs)in freezing stress
UP_1h_VS_0h			UP_3h_VS_0h			UP_24h_VS_0h
Gene ID	TF family name		Gene ID	TF family name		Gene ID	TF family name
BnaA08g30930D	AP2/ERF-ERF		BnaA01g02720D	AP2/ERF-ERF		BnaAnng34840D	Alfin-like
BnaA08g30950D	AP2/ERF-ERF		BnaA01g28970D	AP2/ERF-ERF		BnaC06g40040D	AP2/ERF-AP2
BnaAnng34260D	AP2/ERF-ERF		BnaA02g04480D	AP2/ERF-ERF		BnaA02g04480D	AP2/ERF-ERF
BnaC05g20560D	AP2/ERF-RAV		BnaA02g34370D	AP2/ERF-ERF		BnaA02g34370D	AP2/ERF-ERF
BnaC01g33680D	B3		BnaA03g33790D	AP2/ERF-ERF		BnaA03g33790D	AP2/ERF-ERF
BnaAnng18240D	BES1		BnaA03g52830D	AP2/ERF-ERF		BnaA06g40170D	AP2/ERF-ERF
BnaA05g02730D	bHLH		BnaA05g24390D	AP2/ERF-ERF		BnaA07g08440D	AP2/ERF-ERF
BnaA02g13920D	C2C2-CO-like		BnaA06g40170D	AP2/ERF-ERF		BnaA07g21980D	AP2/ERF-ERF
BnaA03g30130D	C2C2-CO-like		BnaA07g08440D	AP2/ERF-ERF		BnaA08g01300D	AP2/ERF-ERF
BnaA05g29980D	C2C2-CO-like		BnaA07g21980D	AP2/ERF-ERF		BnaA08g11220D	AP2/ERF-ERF
BnaC02g18310D	C2C2-CO-like		BnaA08g01300D	AP2/ERF-ERF		BnaA08g30910D	AP2/ERF-ERF
BnaC05g44310D	C2C2-CO-like		BnaA08g11220D	AP2/ERF-ERF		BnaA08g30930D	AP2/ERF-ERF
BnaA10g12780D	C2H2		BnaA08g18380D	AP2/ERF-ERF		BnaA08g30950D	AP2/ERF-ERF
BnaA10g30000D	C3H		BnaA08g30910D	AP2/ERF-ERF		BnaA09g12290D	AP2/ERF-ERF
BnaA06g17950D	GARP-G2-like		BnaA08g30930D	AP2/ERF-ERF		BnaA09g18210D	AP2/ERF-ERF
BnaCnng70380D	GARP-G2-like		BnaA08g30950D	AP2/ERF-ERF		BnaA10g07630D	AP2/ERF-ERF
BnaA01g01120D	GRAS		BnaA09g18210D	AP2/ERF-ERF		BnaAnng34260D	AP2/ERF-ERF
BnaC01g02150D	GRAS		BnaA09g27300D	AP2/ERF-ERF		BnaAnng36290D	AP2/ERF-ERF
BnaCnng57010D	GRAS		BnaA09g30360D	AP2/ERF-ERF		BnaC01g36330D	AP2/ERF-ERF
BnaCnng68300D	GRAS		BnaA10g07630D	AP2/ERF-ERF		BnaC02g43290D	AP2/ERF-ERF
BnaCnng13490D	HB-HD-ZIP		BnaAnng34260D	AP2/ERF-ERF		BnaC03g39000D	AP2/ERF-ERF
BnaA03g03190D	HB-KNOX		BnaAnng36290D	AP2/ERF-ERF		BnaC03g66140D	AP2/ERF-ERF
BnaC03g04580D	HB-KNOX		BnaC01g03990D	AP2/ERF-ERF		BnaC03g69420D	AP2/ERF-ERF
BnaC01g04170D	MADS-MIKC		BnaC01g36330D	AP2/ERF-ERF		BnaC06g41440D	AP2/ERF-ERF
BnaA06g33990D	MYB		BnaC03g39000D	AP2/ERF-ERF		BnaC07g20090D	AP2/ERF-ERF
BnaC06g12130D	MYB-related		BnaC03g66140D	AP2/ERF-ERF		BnaC07g29050D	AP2/ERF-ERF
BnaC09g34140D	MYB-related		BnaC03g69420D	AP2/ERF-ERF		BnaC07g39680D	AP2/ERF-ERF
BnaC03g53950D	NAC		BnaC05g17200D	AP2/ERF-ERF		BnaC07g45030D	AP2/ERF-ERF
BnaC03g60970D	NAC		BnaC05g18050D	AP2/ERF-ERF		BnaC08g15650D	AP2/ERF-ERF
BnaC03g39380D	NF-YB		BnaC05g38410D	AP2/ERF-ERF		BnaC08g36830D	AP2/ERF-ERF
BnaA03g56900D	TCP		BnaC07g20090D	AP2/ERF-ERF		BnaCnng31550D	AP2/ERF-ERF
BnaC03g25370D	TCP		BnaC07g31350D	AP2/ERF-ERF		BnaCnng63180D	AP2/ERF-ERF
BnaC04g04400D	TCP		BnaC07g39680D	AP2/ERF-ERF		BnaCnng67070D	AP2/ERF-ERF
BnaA01g13720D	WRKY		BnaC07g45030D	AP2/ERF-ERF		BnaUnng01150D	AP2/ERF-ERF
BnaA03g46550D	WRKY		BnaC08g15650D	AP2/ERF-ERF		BnaC05g20560D	AP2/ERF-RAV
BnaC01g15640D	WRKY		BnaC08g20020D	AP2/ERF-ERF		BnaCnng04580D	AP2/ERF-RAV
BnaC07g38840D	WRKY		BnaC08g30700D	AP2/ERF-ERF		BnaC01g33680D	B3
			BnaC08g36830D	AP2/ERF-ERF		BnaA01g01040D	BES1
			BnaC08g41070D	AP2/ERF-ERF		BnaA03g43770D	BES1
			BnaC09g11080D	AP2/ERF-ERF		BnaAnng18240D	BES1
			BnaC09g20100D	AP2/ERF-ERF		BnaC01g02070D	BES1
			BnaC09g28190D	AP2/ERF-ERF		BnaC06g35880D	BES1
			BnaC09g49920D	AP2/ERF-ERF		BnaC07g46250D	BES1
			BnaCnng63180D	AP2/ERF-ERF		BnaC04g02590D	bHLH
			BnaCnng67070D	AP2/ERF-ERF		BnaCnng29920D	bHLH
			BnaUnng01150D	AP2/ERF-ERF		BnaA02g31000D	bZIP
			BnaA08g19490D	AP2/ERF-RAV		BnaA09g00170D	bZIP
			BnaC05g20560D	AP2/ERF-RAV		BnaAnng26550D	bZIP
			BnaCnng04580D	AP2/ERF-RAV		BnaC02g39310D	bZIP
			BnaA01g26330D	B3		BnaC04g52770D	bZIP
			BnaC01g33680D	B3		BnaCnng01910D	bZIP
			BnaC03g76640D	bHLH		BnaA02g02840D	C2C2-CO-like
			BnaA02g31000D	bZIP		BnaA03g30130D	C2C2-CO-like
			BnaA06g37000D	bZIP		BnaA05g29980D	C2C2-CO-like
			BnaA09g49720D	bZIP		BnaA10g18420D	C2C2-CO-like
			BnaC02g39310D	bZIP		BnaAnng39160D	C2C2-CO-like
			BnaC08g29000D	bZIP		BnaC05g44310D	C2C2-CO-like
			BnaCnng38290D	bZIP		BnaC09g41980D	C2C2-CO-like
			BnaA02g02840D	C2C2-CO-like		BnaC09g41990D	C2C2-CO-like
			BnaA03g30130D	C2C2-CO-like		BnaA04g09490D	C2C2-Dof
			BnaA05g29980D	C2C2-CO-like		BnaC04g31720D	C2C2-Dof
			BnaA10g18420D	C2C2-CO-like		BnaC05g50980D	C2C2-Dof
			BnaAnng39160D	C2C2-CO-like		BnaC06g43390D	C2C2-Dof
			BnaC05g44310D	C2C2-CO-like		BnaCnng12240D	C2C2-Dof
			BnaC09g41980D	C2C2-CO-like		BnaC03g26690D	C2C2-YABBY
			BnaC09g41990D	C2C2-CO-like		BnaA02g06790D	C2H2
			BnaA04g09490D	C2C2-Dof		BnaA03g09250D	C2H2
			BnaA07g24230D	C2C2-Dof		BnaA08g18790D	C2H2
			BnaA08g01830D	C2C2-Dof		BnaA09g27780D	C2H2
			BnaA08g19870D	C2C2-Dof		BnaA09g48950D	C2H2
			BnaA09g29270D	C2C2-Dof		BnaA10g12780D	C2H2
			BnaC03g77910D	C2C2-Dof		BnaA10g25980D	C2H2
			BnaC04g31720D	C2C2-Dof		BnaC03g11570D	C2H2
			BnaC05g50980D	C2C2-Dof		BnaC03g58080D	C2H2
			BnaCnng12240D	C2C2-Dof		BnaC05g21480D	C2H2
			BnaC04g25920D	C2C2-GATA		BnaC05g33170D	C2H2
			BnaC03g26690D	C2C2-YABBY		BnaC09g35160D	C2H2
			BnaA02g06790D	C2H2		BnaA03g15190D	C3H
			BnaA03g09250D	C2H2		BnaA03g18900D	C3H
			BnaA05g20490D	C2H2		BnaA05g28580D	C3H
			BnaA08g18790D	C2H2		BnaA05g34540D	C3H
			BnaA09g27780D	C2H2		BnaA05g35010D	C3H
			BnaA10g12780D	C2H2		BnaA10g02150D	C3H
			BnaA10g25850D	C2H2		BnaAnng12470D	C3H
			BnaA10g25980D	C2H2		BnaC05g03020D	C3H
			BnaC03g11570D	C2H2		BnaC08g26910D	C3H
			BnaC03g58080D	C2H2		BnaA05g22990D	CAMTA
			BnaC05g21480D	C2H2		BnaC05g36450D	CAMTA
			BnaC05g33170D	C2H2		BnaA03g35930D	EIL
			BnaC09g35160D	C2H2		BnaC06g26570D	GARP-ARR-B
			BnaA03g18900D	C3H		BnaA06g17950D	GARP-G2-like
			BnaA05g28580D	C3H		BnaCnng37560D	GARP-G2-like
			BnaC08g26910D	C3H		BnaA01g01120D	GRAS
			BnaA04g11900D	CSD		BnaA05g25420D	GRAS
			BnaA05g11360D	DBB		BnaA07g37990D	GRAS
			BnaCnng30730D	DBB		BnaA08g30240D	GRAS
			BnaA10g26580D	E2F-DP		BnaAnng18550D	GRAS
			BnaA07g24890D	GARP-ARR-B		BnaC01g02150D	GRAS
			BnaA07g26610D	GARP-ARR-B		BnaC06g03750D	GRAS
			BnaC06g26570D	GARP-ARR-B		BnaCnng57010D	GRAS
			BnaC06g28780D	GARP-ARR-B		BnaC03g19820D	HB-BELL
			BnaA03g06110D	GARP-G2-like		BnaCnng21740D	HB-BELL
			BnaA07g37120D	GARP-G2-like		BnaA06g18550D	HB-HD-ZIP
			BnaC03g07850D	GARP-G2-like		BnaA10g24250D	HB-HD-ZIP
			BnaA01g01120D	GRAS		BnaAnng30670D	HB-HD-ZIP
			BnaA07g37990D	GRAS		BnaC06g23610D	HB-HD-ZIP
			BnaA08g30240D	GRAS		BnaA03g03190D	HB-KNOX
			BnaC01g02150D	GRAS		BnaC03g04580D	HB-KNOX
			BnaC06g03750D	GRAS		BnaC07g43650D	HB-KNOX
			BnaCnng57010D	GRAS		BnaC07g16610D	HB-other
			BnaA06g40090D	HB-HD-ZIP		BnaA07g05580D	HSF
			BnaA07g18950D	HB-HD-ZIP		BnaC07g07130D	HSF
			BnaA08g11980D	HB-HD-ZIP		BnaA06g04390D	LOB
			BnaA10g24250D	HB-HD-ZIP		BnaC05g05560D	LOB
			BnaAnng30670D	HB-HD-ZIP		BnaA03g51000D	MADS-MIKC
			BnaC07g20160D	HB-HD-ZIP		BnaC01g04170D	MADS-MIKC
			BnaA03g03190D	HB-KNOX		BnaCnng29230D	MADS-MIKC
			BnaC03g04580D	HB-KNOX		BnaAnng02950D	MADS-M-type
			BnaA07g05580D	HSF		BnaC06g38450D	MADS-M-type
			BnaAnng31620D	HSF		BnaA01g21090D	MYB
			BnaC07g07130D	HSF		BnaA01g33290D	MYB
			BnaC07g35520D	HSF		BnaA02g29490D	MYB
			BnaA06g04390D	LOB		BnaA02g33410D	MYB
			BnaA07g37360D	LOB		BnaA03g05370D	MYB
			BnaC09g07260D	LOB		BnaA03g17580D	MYB
			BnaAnng02950D	MADS-M-type		BnaA03g21790D	MYB
			BnaA01g21090D	MYB		BnaA05g34070D	MYB
			BnaA02g29490D	MYB		BnaA06g29540D	MYB
			BnaA06g09160D	MYB		BnaA09g06090D	MYB
			BnaA06g29540D	MYB		BnaA10g27190D	MYB
			BnaA06g33990D	MYB		BnaAnng03830D	MYB
			BnaA07g11930D	MYB		BnaC01g26440D	MYB
			BnaA10g27190D	MYB		BnaC02g06730D	MYB
			BnaAnng03830D	MYB		BnaC03g21050D	MYB
			BnaC01g26440D	MYB		BnaC04g52010D	MYB
			BnaC02g06730D	MYB		BnaC07g25380D	MYB
			BnaC03g21050D	MYB		BnaC07g27140D	MYB
			BnaC05g10580D	MYB		BnaC09g01940D	MYB
			BnaC07g16030D	MYB		BnaC09g05650D	MYB
			BnaC07g25380D	MYB		BnaCnng29120D	MYB
			BnaC07g27140D	MYB		BnaCnng62710D	MYB
			BnaC08g48630D	MYB		BnaA03g26820D	MYB-related
			BnaC09g01940D	MYB		BnaA05g12950D	MYB-related
			BnaA03g06490D	MYB-related		BnaA08g22300D	MYB-related
			BnaA05g12950D	MYB-related		BnaA10g17370D	MYB-related
			BnaA08g22300D	MYB-related		BnaC03g08310D	MYB-related
			BnaA10g17370D	MYB-related		BnaC06g12130D	MYB-related
			BnaA10g26900D	MYB-related		BnaA02g33910D	NAC
			BnaC03g08310D	MYB-related		BnaA03g39450D	NAC
			BnaC06g12130D	MYB-related		BnaA06g21090D	NAC
			BnaC09g40660D	MYB-related		BnaA06g27060D	NAC
			BnaA03g02640D	NAC		BnaA09g08940D	NAC
			BnaA03g08510D	NAC		BnaA10g25760D	NAC
			BnaA03g39450D	NAC		BnaC02g42720D	NAC
			BnaA06g19740D	NAC		BnaC03g53950D	NAC
			BnaA06g21090D	NAC		BnaC03g60970D	NAC
			BnaA06g27060D	NAC		BnaC07g29890D	NAC
			BnaA09g08940D	NAC		BnaC09g09210D	NAC
			BnaA10g22680D	NAC		BnaC02g33400D	NF-YB
			BnaA10g25760D	NAC		BnaC09g20350D	NF-YB
			BnaC02g42720D	NAC		BnaA09g07620D	RWP-RK
			BnaC03g52400D	NAC		BnaA03g56900D	TCP
			BnaC03g53950D	NAC		BnaA05g05020D	TCP
			BnaC03g60970D	NAC		BnaAnng06150D	TCP
			BnaC07g29890D	NAC		BnaC03g25370D	TCP
			BnaC08g21160D	NAC		BnaC04g04400D	TCP
			BnaC09g09210D	NAC		BnaA02g05120D	Tify
			BnaA03g56900D	TCP		BnaA02g15990D	Tify
			BnaA05g05020D	TCP		BnaA08g22180D	Tify
			BnaC03g25370D	TCP		BnaC08g18640D	Tify
			BnaC04g04400D	TCP		BnaCnng39380D	Trihelix
			BnaA02g15990D	Tify		Brassica_napus_newGene_1023	Trihelix
			BnaA08g22180D	Tify		BnaA08g19290D	TUB
			BnaC08g18640D	Tify		BnaCnng48830D	TUB
			BnaC08g36840D	Tify		BnaA01g13440D	WRKY
			Brassica_napus_newGene_1023	Trihelix		BnaA01g13720D	WRKY
			BnaA01g05060D	WRKY		BnaA03g10980D	WRKY
			BnaA01g13440D	WRKY		BnaA03g46280D	WRKY
			BnaA01g13720D	WRKY		BnaA03g46550D	WRKY
			BnaA03g17820D	WRKY		BnaA04g26970D	WRKY
			BnaA03g46280D	WRKY		BnaA07g35260D	WRKY
			BnaA03g46550D	WRKY		BnaA08g12420D	WRKY
			BnaA03g51590D	WRKY		BnaA09g00120D	WRKY
			BnaA04g14500D	WRKY		BnaA09g00350D	WRKY
			BnaA04g22040D	WRKY		BnaA09g13370D	WRKY
			BnaA07g35260D	WRKY		BnaAnng23990D	WRKY
			BnaA08g12420D	WRKY		BnaC01g15640D	WRKY
			BnaA09g00120D	WRKY		BnaC02g26030D	WRKY
			BnaAnng23990D	WRKY		BnaC03g21360D	WRKY
			BnaC01g15640D	WRKY		BnaC04g06800D	WRKY
			BnaC02g26030D	WRKY		BnaC04g36310D	WRKY
			BnaC03g21360D	WRKY		BnaC04g51410D	WRKY
			BnaC03g67520D	WRKY		BnaC07g38550D	WRKY
			BnaC04g06800D	WRKY		BnaC07g38840D	WRKY
			BnaC04g36310D	WRKY		BnaCnng02000D	WRKY
			BnaC04g51410D	WRKY
			BnaC06g40170D	WRKY
			BnaC07g27240D	WRKY
			BnaC07g35130D	WRKY
			BnaC07g38550D	WRKY
			BnaC07g38840D	WRKY
			BnaC07g43490D	WRKY
			BnaCnng02000D	WRKY

## Sheet: DOWN_regulated_TFs
Table S13 the number of down-regulated transcription factors (TFs)in freezing stress
Down_1h_VS_0h			Down_3h_VS_0h			Down_24h_VS_0h
Gene ID	TF family name		Gene ID	TF family name		Gene ID	TF family name
BnaA07g16350D	AP2/ERF-AP2		BnaA10g24910D	Alfin-like		BnaA07g16350D	AP2/ERF-AP2
BnaA09g05710D	AP2/ERF-ERF		BnaA07g16350D	AP2/ERF-AP2		BnaA03g40370D	AP2/ERF-ERF
BnaC04g03870D	AP2/ERF-ERF		BnaA01g18170D	AP2/ERF-ERF		BnaC01g07340D	AP2/ERF-ERF
BnaA03g40080D	bHLH		BnaA03g40370D	AP2/ERF-ERF		BnaC04g03870D	AP2/ERF-ERF
BnaA06g35910D	bHLH		BnaA03g53850D	AP2/ERF-ERF		BnaC07g31340D	AP2/ERF-ERF
BnaA06g37850D	bHLH		BnaA07g38140D	AP2/ERF-ERF		BnaA04g26820D	B3
BnaA09g18200D	bHLH		BnaA09g05710D	AP2/ERF-ERF		BnaA05g27480D	B3
BnaA09g37540D	bHLH		BnaA10g00620D	AP2/ERF-ERF		BnaC05g41640D	B3
BnaC05g07080D	bHLH		BnaC04g03870D	AP2/ERF-ERF		BnaC05g07080D	bHLH
BnaC07g19530D	bHLH		BnaC07g31340D	AP2/ERF-ERF		BnaC07g19530D	bHLH
BnaC08g29580D	bHLH		BnaC03g39800D	B3		BnaA08g11080D	bZIP
BnaA06g21870D	C2C2-Dof		BnaA03g19970D	bHLH		BnaC01g43680D	C2C2-Dof
BnaAnng22720D	C2C2-Dof		BnaA04g24760D	bHLH		BnaA01g15350D	C2C2-GATA
BnaAnng24480D	C2C2-Dof		BnaA06g35910D	bHLH		BnaA03g52990D	C2C2-GATA
BnaC01g43680D	C2C2-Dof		BnaA06g37850D	bHLH		BnaC03g39760D	C2C2-GATA
BnaCnng15140D	C2C2-Dof		BnaA09g37540D	bHLH		BnaA04g14430D	C2H2
BnaA04g18330D	DBB		BnaC03g23970D	bHLH		BnaC01g23930D	C2H2
BnaA10g03990D	DBB		BnaC05g07080D	bHLH		BnaA10g03990D	DBB
BnaC08g44590D	DBB		BnaC07g19530D	bHLH		BnaC03g38250D	GRF
BnaC07g17710D	GARP-G2-like		BnaC08g29580D	bHLH		BnaA01g03890D	HB-BELL
BnaC03g38250D	GRF		BnaC08g42700D	bHLH		BnaA05g01190D	HB-HD-ZIP
BnaA01g03890D	HB-BELL		BnaA01g26200D	bZIP		BnaC04g00750D	HB-HD-ZIP
BnaA05g01050D	MYB-related		BnaA05g01520D	bZIP		BnaC04g50970D	HB-HD-ZIP
BnaA06g12480D	MYB-related		BnaC01g43800D	bZIP		BnaA02g22350D	HSF
BnaA10g00430D	MYB-related		BnaC05g33570D	bZIP		BnaC02g17190D	LOB
BnaAnng35540D	MYB-related		BnaC06g00420D	bZIP		BnaA02g15320D	MYB-related
BnaC05g14070D	MYB-related		BnaC09g32640D	C2C2-CO-like		BnaAnng35540D	MYB-related
BnaA09g26040D	NF-YA		BnaA05g36740D	C2C2-Dof		BnaA09g26040D	NF-YA
BnaC05g23480D	NF-YA		BnaC01g43680D	C2C2-Dof		BnaAnng31560D	NF-YA
BnaC06g10580D	NF-YA		BnaA03g52990D	C2C2-GATA		BnaC05g23480D	NF-YA
			BnaC07g45180D	C2C2-GATA		BnaC06g10580D	NF-YA
			BnaCnng02600D	C2H2		BnaC05g31060D	PLATZ
			BnaCnng20570D	C2H2		BnaA03g27750D	TCP
			BnaA07g00960D	C3H		BnaC05g48480D	TCP
			BnaC07g01380D	C3H		BnaCnng34520D	TCP
			BnaA10g03990D	DBB		BnaC06g22690D	Tify
			BnaC02g25060D	DBB		BnaA08g23990D	Whirly
			BnaA09g40810D	DBP		BnaC07g21860D	Whirly
			BnaC07g17710D	GARP-G2-like		BnaA04g02560D	WRKY
			BnaA01g03890D	HB-BELL
			BnaA05g01190D	HB-HD-ZIP
			BnaC04g00750D	HB-HD-ZIP
			BnaC04g50970D	HB-HD-ZIP
			BnaCnng73330D	HB-HD-ZIP
			BnaA02g22350D	HSF
			BnaC03g26940D	HSF
			BnaA02g12850D	LOB
			BnaA09g49180D	LOB
			BnaC02g17190D	LOB
			BnaC03g16530D	MADS-MIKC
			BnaC09g46540D	MADS-MIKC
			BnaA04g06200D	MADS-M-type
			BnaC06g35510D	MYB
			BnaC07g13600D	MYB
			BnaC09g47470D	MYB
			BnaA02g25380D	MYB-related
			BnaA06g12480D	MYB-related
			BnaA10g00430D	MYB-related
			BnaAnng35540D	MYB-related
			BnaC05g14070D	MYB-related
			Brassica_napus_newGene_4727	MYB-related
			BnaA01g33110D	NAC
			BnaA02g05540D	NAC
			BnaA03g04240D	NAC
			BnaA07g24270D	NAC
			BnaA08g00130D	NAC
			BnaC01g19550D	NAC
			BnaC01g40250D	NAC
			BnaC03g32420D	NAC
			BnaC09g50530D	NAC
			BnaA03g35980D	NF-YA
			BnaA09g26040D	NF-YA
			BnaAnng31560D	NF-YA
			BnaC04g10470D	NF-YA
			BnaC05g23480D	NF-YA
			BnaC06g10580D	NF-YA
			BnaA06g05230D	NF-YC
			BnaA04g01190D	PLATZ
			BnaA07g32900D	PLATZ
			BnaC06g37440D	PLATZ
			BnaC08g19610D	PLATZ
			BnaA03g20260D	RWP-RK
			BnaC05g48480D	TCP
			BnaA07g31880D	Tify
			BnaC06g35750D	Tify
			BnaCnng66730D	zf-HD

## Sheet: specific_TFs
Table S13 the number of specific transcription factors (TFs)in freezing stress
up_1h_vs_0h			up_3h_vs_0h			up_24h_vs_0h			down_1h_vs_0h			down_3h_vs_0h			down_3h_vs_0h
Gene ID	TF family name		Gene ID	TF family name		Gene ID	TF family name		Gene ID	TF family name		Gene ID	TF family name		Gene ID	TF family name
BnaA05g02730D	bHLH		BnaA01g02720D	AP2/ERF-ERF		BnaC06g40040D	AP2/ERF-AP2		BnaA03g40080D	bHLH		BnaA10g24910D	Alfin-like		BnaC01g07340D	AP2/ERF-ERF
BnaA02g13920D	C2C2-CO-like		BnaA01g28970D	AP2/ERF-ERF		BnaA09g12290D	AP2/ERF-ERF		BnaA09g18200D	bHLH		BnaA01g18170D	AP2/ERF-ERF		BnaA04g26820D	B3
BnaC02g18310D	C2C2-CO-like		BnaA03g52830D	AP2/ERF-ERF		BnaC02g43290D	AP2/ERF-ERF		BnaA06g21870D	C2C2-Dof		BnaA03g53850D	AP2/ERF-ERF		BnaA05g27480D	B3
BnaA10g30000D	C3H		BnaA05g24390D	AP2/ERF-ERF		BnaC06g41440D	AP2/ERF-ERF		BnaAnng22720D	C2C2-Dof		BnaA07g38140D	AP2/ERF-ERF		BnaC05g41640D	B3
BnaCnng70380D	GARP-G2-like		BnaA08g18380D	AP2/ERF-ERF		BnaC07g29050D	AP2/ERF-ERF		BnaAnng24480D	C2C2-Dof		BnaA10g00620D	AP2/ERF-ERF		BnaA08g11080D	bZIP
BnaCnng68300D	GRAS		BnaA09g27300D	AP2/ERF-ERF		BnaCnng31550D	AP2/ERF-ERF		BnaCnng15140D	C2C2-Dof		BnaC03g39800D	B3		BnaA01g15350D	C2C2-GATA
BnaCnng13490D	HB-HD-ZIP		BnaA09g30360D	AP2/ERF-ERF		BnaA01g01040D	BES1		BnaA04g18330D	DBB		BnaA03g19970D	bHLH		BnaC03g39760D	C2C2-GATA
BnaC09g34140D	MYB-related		BnaC01g03990D	AP2/ERF-ERF		BnaA03g43770D	BES1		BnaC08g44590D	DBB		BnaA04g24760D	bHLH		BnaA04g14430D	C2H2
BnaC03g39380D	NF-YB		BnaC05g17200D	AP2/ERF-ERF		BnaC01g02070D	BES1		BnaA05g01050D	MYB-related		BnaC03g23970D	bHLH		BnaC01g23930D	C2H2
			BnaC05g18050D	AP2/ERF-ERF		BnaC06g35880D	BES1		BnaCnng65670D	Tify		BnaC08g42700D	bHLH		BnaCnng56720D	MADS-M-type
			BnaC05g38410D	AP2/ERF-ERF		BnaC07g46250D	BES1					BnaA01g26200D	bZIP		BnaA02g15320D	MYB-related
			BnaC07g31350D	AP2/ERF-ERF		BnaC04g02590D	bHLH					BnaA05g01520D	bZIP		BnaC05g31060D	PLATZ
			BnaC08g20020D	AP2/ERF-ERF		BnaCnng29920D	bHLH					BnaC01g43800D	bZIP		BnaA03g27750D	TCP
			BnaC08g30700D	AP2/ERF-ERF		BnaA09g00170D	bZIP					BnaC05g33570D	bZIP		BnaCnng34520D	TCP
			BnaC08g41070D	AP2/ERF-ERF		BnaAnng26550D	bZIP					BnaC06g00420D	bZIP		BnaC06g22690D	Tify
			BnaC09g11080D	AP2/ERF-ERF		BnaC04g52770D	bZIP					BnaC09g32640D	C2C2-CO-like		BnaA08g23990D	Whirly
			BnaC09g20100D	AP2/ERF-ERF		BnaCnng01910D	bZIP					BnaA05g36740D	C2C2-Dof		BnaC07g21860D	Whirly
			BnaC09g28190D	AP2/ERF-ERF		BnaC06g43390D	C2C2-Dof					BnaC07g45180D	C2C2-GATA		BnaA04g02560D	WRKY
			BnaC09g49920D	AP2/ERF-ERF		BnaA09g48950D	C2H2					BnaCnng02600D	C2H2
			BnaA08g19490D	AP2/ERF-RAV		BnaA03g15190D	C3H					BnaCnng20570D	C2H2
			BnaA01g26330D	B3		BnaA05g34540D	C3H					BnaA07g00960D	C3H
			BnaC03g76640D	bHLH		BnaA05g35010D	C3H					BnaC07g01380D	C3H
			BnaA06g37000D	bZIP		BnaA10g02150D	C3H					BnaC02g25060D	DBB
			BnaA09g49720D	bZIP		BnaAnng12470D	C3H					BnaA09g40810D	DBP
			BnaC08g29000D	bZIP		BnaC05g03020D	C3H					BnaCnng73330D	HB-HD-ZIP
			BnaCnng38290D	bZIP		BnaA05g22990D	CAMTA					BnaC03g26940D	HSF
			BnaA07g24230D	C2C2-Dof		BnaC05g36450D	CAMTA					BnaA02g12850D	LOB
			BnaA08g01830D	C2C2-Dof		BnaA03g35930D	EIL					BnaA09g49180D	LOB
			BnaA08g19870D	C2C2-Dof		BnaCnng37560D	GARP-G2-like					BnaC03g16530D	MADS-MIKC
			BnaA09g29270D	C2C2-Dof		BnaA05g25420D	GRAS					BnaC09g46540D	MADS-MIKC
			BnaC03g77910D	C2C2-Dof		BnaAnng18550D	GRAS					BnaA04g06200D	MADS-M-type
			BnaC04g25920D	C2C2-GATA		BnaC03g19820D	HB-BELL					BnaC06g35510D	MYB
			BnaA05g20490D	C2H2		BnaCnng21740D	HB-BELL					BnaC07g13600D	MYB
			BnaA10g25850D	C2H2		BnaA06g18550D	HB-HD-ZIP					BnaC09g47470D	MYB
			BnaA04g11900D	CSD		BnaC06g23610D	HB-HD-ZIP					BnaA02g25380D	MYB-related
			BnaA05g11360D	DBB		BnaC07g43650D	HB-KNOX					Brassica_napus_newGene_4727	MYB-related
			BnaCnng30730D	DBB		BnaC07g16610D	HB-other					BnaA01g33110D	NAC
			BnaA10g26580D	E2F-DP		BnaC05g05560D	LOB					BnaA02g05540D	NAC
			BnaA07g24890D	GARP-ARR-B		BnaA03g51000D	MADS-MIKC					BnaA03g04240D	NAC
			BnaA07g26610D	GARP-ARR-B		BnaCnng29230D	MADS-MIKC					BnaA07g24270D	NAC
			BnaC06g28780D	GARP-ARR-B		BnaC06g38450D	MADS-M-type					BnaA08g00130D	NAC
			BnaA03g06110D	GARP-G2-like		BnaA01g33290D	MYB					BnaC01g19550D	NAC
			BnaA07g37120D	GARP-G2-like		BnaA02g33410D	MYB					BnaC01g40250D	NAC
			BnaC03g07850D	GARP-G2-like		BnaA03g05370D	MYB					BnaC03g32420D	NAC
			BnaA06g40090D	HB-HD-ZIP		BnaA03g17580D	MYB					BnaC09g50530D	NAC
			BnaA07g18950D	HB-HD-ZIP		BnaA03g21790D	MYB					BnaA03g35980D	NF-YA
			BnaA08g11980D	HB-HD-ZIP		BnaA02g33910D	NAC					BnaC04g10470D	NF-YA
			BnaC07g20160D	HB-HD-ZIP		BnaC02g33400D	NF-YB					BnaA06g05230D	NF-YC
			BnaAnng31620D	HSF		BnaC09g20350D	NF-YB					BnaA04g01190D	PLATZ
			BnaC07g35520D	HSF		BnaA09g07620D	RWP-RK					BnaA07g32900D	PLATZ
			BnaA07g37360D	LOB		BnaAnng06150D	TCP					BnaC06g37440D	PLATZ
			BnaC09g07260D	LOB		BnaA02g05120D	Tify					BnaC08g19610D	PLATZ
			BnaA06g09160D	MYB		BnaCnng39380D	Trihelix					BnaA03g20260D	RWP-RK
			BnaA07g11930D	MYB		BnaA08g19290D	TUB					BnaA07g31880D	Tify
			BnaC05g10580D	MYB		BnaCnng48830D	TUB					BnaC06g35750D	Tify
			BnaC07g16030D	MYB		BnaA03g10980D	WRKY					BnaCnng66730D	zf-HD
			BnaC08g48630D	MYB		BnaA04g26970D	WRKY
			BnaA03g06490D	MYB-related		BnaA09g00350D	WRKY
			BnaA10g26900D	MYB-related		BnaA09g13370D	WRKY
			BnaC09g40660D	MYB-related		BnaA05g34070D	MYB
			BnaA03g02640D	NAC		BnaA09g06090D	MYB
			BnaA03g08510D	NAC		BnaC04g52010D	MYB
			BnaA06g19740D	NAC		BnaC09g05650D	MYB
			BnaA10g22680D	NAC		BnaCnng29120D	MYB
			BnaC03g52400D	NAC		BnaCnng62710D	MYB
			BnaC08g21160D	NAC		BnaA03g26820D	MYB-related
			BnaC08g36840D	Tify
			BnaA01g05060D	WRKY
			BnaA03g17820D	WRKY
			BnaA03g51590D	WRKY
			BnaA04g14500D	WRKY
			BnaA04g22040D	WRKY
			BnaC03g67520D	WRKY
			BnaC06g40170D	WRKY
			BnaC07g27240D	WRKY
			BnaC07g35130D	WRKY
			BnaC07g43490D	WRKY

## Sheet: common_TFs
Table S13 the number of common transcription factors (TFs)in freezing stress
up			down
Gene ID	TF family name		Gene ID	TF family name
BnaA08g30930D	AP2/ERF-ERF		BnaA07g16350D	AP2/ERF-AP2
BnaA08g30950D	AP2/ERF-ERF		BnaC04g03870D	AP2/ERF-ERF
BnaAnng34260D	AP2/ERF-ERF		BnaC05g07080D	bHLH
BnaC05g20560D	AP2/ERF-RAV		BnaC07g19530D	bHLH
BnaC01g33680D	B3		BnaC01g43680D	C2C2-Dof
BnaA03g30130D	C2C2-CO-like		BnaA10g03990D	DBB
BnaA05g29980D	C2C2-CO-like		BnaA01g03890D	HB-BELL
BnaC05g44310D	C2C2-CO-like		BnaAnng35540D	MYB-related
BnaA10g12780D	C2H2		BnaA09g26040D	NF-YA
BnaA01g01120D	GRAS		BnaC05g23480D	NF-YA
BnaC01g02150D	GRAS		BnaC06g10580D	NF-YA
BnaCnng57010D	GRAS
BnaA03g03190D	HB-KNOX
BnaC03g04580D	HB-KNOX
BnaC06g12130D	MYB-related
BnaC03g53950D	NAC
BnaC03g60970D	NAC
BnaA03g56900D	TCP
BnaC03g25370D	TCP
BnaC04g04400D	TCP
BnaA01g13720D	WRKY
BnaA03g46550D	WRKY
BnaC01g15640D	WRKY
BnaC07g38840D	WRKY
