# Supplementary material for: Transcriptome Profile Analysis of Winter Rapeseed (Brassica napus L.) in Response to Freezing Stress, Reveal Potentially Connected Events to Freezing Stress
Source: Int J Mol Sci. 2019 Jun 5;20(11):2771. doi: 10.3390/ijms20112771 (PMC6600501; doi:10.3390/ijms20112771)
Supplement: Supplementary file 1 [file ijms-20-02771-s001.zip › 5.29 addition file/Table_S15.xlsx]

## Sheet: ribosome
Table S13 The DEGs enrichment in ribosome pathway													Table S14 The DEGs annotated into Ribosome pathway
#ID	T01	T02	T03	T04	T05	T06	T07	T08	T09	T10	T11	T12	T01_T02_T03_vs_T04_T05_T06_DESeq_FDR	T01_T02_T03_vs_T04_T05_T06_DESeq_log2FC	T01_T02_T03_vs_T04_T05_T06_DESeq_(FDR_0.01_FC_2)_regulated	T01_T02_T03_vs_T07_T08_T09_DESeq_FDR	T01_T02_T03_vs_T07_T08_T09_DESeq_log2FC	T01_T02_T03_vs_T07_T08_T09_DESeq_(FDR_0.01_FC_2)_regulated	T01_T02_T03_vs_T10_T11_T12_DESeq_FDR	T01_T02_T03_vs_T10_T11_T12_DESeq_log2FC	T01_T02_T03_vs_T10_T11_T12_DESeq_(FDR_0.01_FC_2)_regulated	COG_class	COG_class_annotation	GO_annotation	KEGG_annotation	KEGG_pathway_annotation	KOG_class	KOG_class_annotation	Pfam_annotation	eggNOG_class	eggNOG_class_annotation	NR_annotation	GO_second_level_annotation
BnaA04g15980D	390.8	490.721	534.267	340.553	307.529	244.829	293.135	530.545	360.96	270.421	218.175	194.932	0.0647023	-0.609389	normal	0.677091	-0.229029	normal	2.22e-05	-1.03558	down	[J]	Translation, ribosomal structure and biogenesis	Biological Process: RNA methylation (GO:0001510);; Molecular Function: structural constituent of ribosome (GO:0003735);; Cellular Component: nucleolus (GO:0005730);; Cellular Component: Golgi apparatus (GO:0005794);; Cellular Component: plasma membrane (GO:0005886);; Biological Process: translational elongation (GO:0006414);; Biological Process: response to cold (GO:0009409);; Cellular Component:…	K02943|7.72971e-38|brp:103864796|60S acidic ribosomal protein P2-2-like; K02943 large subunit ribosomal protein LP2 (A)	Ribosome (ko03010)	[J]	Translation, ribosomal structure and biogenesis	60s Acidic ribosomal protein	J	Translation, ribosomal structure and biogenesis	PREDICTED: 60S acidic ribosomal protein P2-2-like [Brassica rapa]	biological process: metabolic process (GO:0008152);; biological process: cellular process (GO:0009987);; molecular function: structural molecule activity (GO:0005198);; cellular component: cell (GO:0005623);; cellular component: organelle (GO:0043226);; cellular component: organelle part (GO:0044422);; cellular component: cell part (GO:0044464);; cellular component: membrane (GO:0016020);; biolog…
BnaA03g26700D	190.536	201.623	226.276	169.041	159.629	91.2575	133.682	217.259	178.316	105.18	108.691	75.2737	0.356275	-0.473408	normal	0.577552	-0.201626	normal	9.78e-06	-1.06281	down	[J]	Translation, ribosomal structure and biogenesis	Molecular Function: structural constituent of ribosome (GO:0003735);; Molecular Function: protein binding (GO:0005515);; Cellular Component: nucleus (GO:0005634);; Cellular Component: plasma membrane (GO:0005886);; Biological Process: translational elongation (GO:0006414);; Biological Process: plant-type cell wall organization (GO:0009664);; Cellular Component: cytosolic ribosome (GO:0022626);; B…	K02942|2.31813e-48|brp:103836845|60S acidic ribosomal protein P1-2; K02942 large subunit ribosomal protein LP1 (A)	Ribosome (ko03010)	[J]	Translation, ribosomal structure and biogenesis	60s Acidic ribosomal protein	J	Translation, ribosomal structure and biogenesis	BnaC03g31580D [Brassica napus]	molecular function: structural molecule activity (GO:0005198);; molecular function: binding (GO:0005488);; cellular component: cell (GO:0005623);; cellular component: organelle (GO:0043226);; cellular component: cell part (GO:0044464);; cellular component: membrane (GO:0016020);; biological process: metabolic process (GO:0008152);; biological process: cellular process (GO:0009987);; biological pr…
BnaC03g47030D	48.1718	59.9604	63.6673	39.8402	54.4268	27.8032	29.6645	46.2089	42.1309	27.4796	18.7377	22.6394	0.473265	-0.481613	normal	0.0564457	-0.524554	normal	3.12e-07	-1.31266	down	[J]	Translation, ribosomal structure and biogenesis	Biological Process: RNA methylation (GO:0001510);; Molecular Function: structural constituent of ribosome (GO:0003735);; Cellular Component: nucleolus (GO:0005730);; Cellular Component: Golgi apparatus (GO:0005794);; Cellular Component: plasma membrane (GO:0005886);; Biological Process: translational elongation (GO:0006414);; Biological Process: response to cold (GO:0009409);; Cellular Component:…	K02943|1.20378e-38|brp:103858307|60S acidic ribosomal protein P2-1; K02943 large subunit ribosomal protein LP2 (A)	Ribosome (ko03010)	[J]	Translation, ribosomal structure and biogenesis	60s Acidic ribosomal protein	J	Translation, ribosomal structure and biogenesis	BnaC03g47030D [Brassica napus]	biological process: metabolic process (GO:0008152);; biological process: cellular process (GO:0009987);; molecular function: structural molecule activity (GO:0005198);; cellular component: cell (GO:0005623);; cellular component: organelle (GO:0043226);; cellular component: organelle part (GO:0044422);; cellular component: cell part (GO:0044464);; cellular component: membrane (GO:0016020);; biolog…
BnaA03g22290D	38.6779	49.4128	59.8992	34.2572	37.4446	16.2296	26.0978	44.0445	43.962	16.5676	11.9139	11.6676	0.299115	-0.707143	normal	0.442702	-0.361698	normal	1.19e-08	-1.87445	down	[J]	Translation, ribosomal structure and biogenesis	Biological Process: RNA methylation (GO:0001510);; Molecular Function: structural constituent of ribosome (GO:0003735);; Cellular Component: nucleolus (GO:0005730);; Cellular Component: Golgi apparatus (GO:0005794);; Cellular Component: plasma membrane (GO:0005886);; Biological Process: translational elongation (GO:0006414);; Biological Process: response to cold (GO:0009409);; Cellular Component:…	K02943|8.33393e-39|brp:103858307|60S acidic ribosomal protein P2-1; K02943 large subunit ribosomal protein LP2 (A)	Ribosome (ko03010)	[J]	Translation, ribosomal structure and biogenesis	60s Acidic ribosomal protein	J	Translation, ribosomal structure and biogenesis	BnaA03g22290D [Brassica napus]	biological process: metabolic process (GO:0008152);; biological process: cellular process (GO:0009987);; molecular function: structural molecule activity (GO:0005198);; cellular component: cell (GO:0005623);; cellular component: organelle (GO:0043226);; cellular component: organelle part (GO:0044422);; cellular component: cell part (GO:0044464);; cellular component: membrane (GO:0016020);; biolog…
BnaC07g30590D	42.4436	52.5323	44.7745	28.3668	25.2938	39.4525	26.624	21.0798	26.1809	19.7764	17.8476	31.4325	0.0909448	-0.568104	normal	3.47e-06	-0.954128	normal	6.6e-05	-1.04251	down	[J]	Translation, ribosomal structure and biogenesis	Molecular Function: structural constituent of ribosome (GO:0003735);; Biological Process: translation (GO:0006412);; Cellular Component: membrane (GO:0016020);; Cellular Component: cytosolic small ribosomal subunit (GO:0022627);;	K02949|3.6729e-100|brp:103874241|40S ribosomal protein S11-3-like; K02949 small subunit ribosomal protein S11e (A)	Ribosome (ko03010)	[J]	Translation, ribosomal structure and biogenesis	Remorin, C-terminal region;; Ribosomal protein S17;; Remorin, N-terminal region	J	Translation, ribosomal structure and biogenesis	BnaC07g30590D [Brassica napus]	molecular function: structural molecule activity (GO:0005198);; biological process: metabolic process (GO:0008152);; biological process: cellular process (GO:0009987);; cellular component: membrane (GO:0016020);; cellular component: cell (GO:0005623);; cellular component: macromolecular complex (GO:0032991);; cellular component: organelle (GO:0043226);; cellular component: organelle part (GO:0044…
BnaA10g23570D	41.365	36.9877	53.898	31.9912	28.0287	25.2498	28.1134	34.3406	34.0575	27.904	23.8917	19.6837	0.000874211	-0.901604	normal	1.09e-05	-0.999002	normal	1.17e-05	-1.17028	down	[J]	Translation, ribosomal structure and biogenesis	--	K02987|1.07378e-175|brp:103847090|40S ribosomal protein S4-1; K02987 small subunit ribosomal protein S4e (A)	Ribosome (ko03010)	[J]	Translation, ribosomal structure and biogenesis	Ribosomal family S4e;; RS4NT (NUC023) domain;; KOW motif;; S4 domain	J	Translation, ribosomal structure and biogenesis	BnaA10g23570D [Brassica napus]	--
BnaAnng13420D	139.38	151.61	157.128	118.135	110.126	92.4953	96.3248	129.383	120.15	82.403	73.3261	59.1457	0.314099	-0.42292	normal	0.154872	-0.374873	normal	1.53e-05	-1.04563	down	[J]	Translation, ribosomal structure and biogenesis	Biological Process: RNA methylation (GO:0001510);; Molecular Function: structural constituent of ribosome (GO:0003735);; Cellular Component: nucleolus (GO:0005730);; Cellular Component: vacuolar membrane (GO:0005774);; Cellular Component: Golgi apparatus (GO:0005794);; Cellular Component: plasma membrane (GO:0005886);; Biological Process: chromatin silencing (GO:0006342);; Biological Process: tra…	K02877|3.25403e-129|brp:103847702|60S ribosomal protein L15-1; K02877 large subunit ribosomal protein L15e (A)	Ribosome (ko03010)	[J]	Translation, ribosomal structure and biogenesis	Ribosomal L15	J	Translation, ribosomal structure and biogenesis	BnaAnng13420D [Brassica napus]	biological process: metabolic process (GO:0008152);; biological process: cellular process (GO:0009987);; molecular function: structural molecule activity (GO:0005198);; cellular component: cell (GO:0005623);; cellular component: organelle (GO:0043226);; cellular component: organelle part (GO:0044422);; cellular component: cell part (GO:0044464);; cellular component: membrane (GO:0016020);; biolog…
BnaC01g20070D	46.7141	51.6411	64.5242	46.6254	46.1742	32.7347	35.8982	51.1793	52.0543	26.1891	26.0128	21.033	0.585507	-0.321615	normal	0.550078	-0.222957	normal	1.79e-06	-1.14407	down	[J]	Translation, ribosomal structure and biogenesis	Biological Process: RNA methylation (GO:0001510);; Molecular Function: structural constituent of ribosome (GO:0003735);; Cellular Component: nucleolus (GO:0005730);; Cellular Component: vacuolar membrane (GO:0005774);; Cellular Component: Golgi apparatus (GO:0005794);; Cellular Component: plasma membrane (GO:0005886);; Biological Process: chromatin silencing (GO:0006342);; Biological Process: tra…	K02877|6.16746e-129|brp:103847702|60S ribosomal protein L15-1; K02877 large subunit ribosomal protein L15e (A)	Ribosome (ko03010)	[J]	Translation, ribosomal structure and biogenesis	Ribosomal L15	J	Translation, ribosomal structure and biogenesis	BnaC01g20070D [Brassica napus]	biological process: metabolic process (GO:0008152);; biological process: cellular process (GO:0009987);; molecular function: structural molecule activity (GO:0005198);; cellular component: cell (GO:0005623);; cellular component: organelle (GO:0043226);; cellular component: organelle part (GO:0044422);; cellular component: cell part (GO:0044464);; cellular component: membrane (GO:0016020);; biolog…
BnaA04g20190D	159.368	198.042	198.074	140.393	125.948	81.8644	105.002	187.987	142.307	86.2	83.5113	64.2809	0.0735015	-0.625611	normal	0.427852	-0.322198	normal	2.37e-07	-1.22836	down	[J]	Translation, ribosomal structure and biogenesis	Molecular Function: structural constituent of ribosome (GO:0003735);; Cellular Component: vacuolar membrane (GO:0005774);; Cellular Component: plasma membrane (GO:0005886);; Biological Process: translation (GO:0006412);; Biological Process: plant-type cell wall organization (GO:0009664);; Cellular Component: cytosolic large ribosomal subunit (GO:0022625);; Biological Process: ribosome biogenesis …	K02882|2.30096e-107|brp:103867450|60S ribosomal protein L18a-2; K02882 large subunit ribosomal protein L18Ae (A)	Ribosome (ko03010)	[J]	Translation, ribosomal structure and biogenesis	Ribosomal L18ae/LX protein domain	J	Translation, ribosomal structure and biogenesis	BnaA04g20190D [Brassica napus]	molecular function: structural molecule activity (GO:0005198);; cellular component: cell (GO:0005623);; cellular component: membrane (GO:0016020);; cellular component: organelle (GO:0043226);; cellular component: organelle part (GO:0044422);; cellular component: cell part (GO:0044464);; biological process: metabolic process (GO:0008152);; biological process: cellular process (GO:0009987);; biolog…
BnaA03g15870D	46.5748	52.4801	56.5319	38.3104	42.4831	29.6423	31.5333	55.3121	45.4756	27.3296	20.1444	19.6561	0.216176	-0.472727	normal	0.604513	-0.220583	normal	5.57e-07	-1.21335	down	[J]	Translation, ribosomal structure and biogenesis	Molecular Function: structural constituent of ribosome (GO:0003735);; Cellular Component: vacuolar membrane (GO:0005774);; Cellular Component: plasma membrane (GO:0005886);; Biological Process: translation (GO:0006412);; Biological Process: plant-type cell wall organization (GO:0009664);; Cellular Component: cytosolic large ribosomal subunit (GO:0022625);; Biological Process: ribosome biogenesis …	K02882|6.85969e-107|brp:103867450|60S ribosomal protein L18a-2; K02882 large subunit ribosomal protein L18Ae (A)	Ribosome (ko03010)	[J]	Translation, ribosomal structure and biogenesis	Ribosomal L18ae/LX protein domain	J	Translation, ribosomal structure and biogenesis	BnaA03g15870D [Brassica napus]	molecular function: structural molecule activity (GO:0005198);; cellular component: cell (GO:0005623);; cellular component: membrane (GO:0016020);; cellular component: organelle (GO:0043226);; cellular component: organelle part (GO:0044422);; cellular component: cell part (GO:0044464);; biological process: metabolic process (GO:0008152);; biological process: cellular process (GO:0009987);; biolog…
BnaC03g19000D	28.5537	36.1011	53.1552	29.659	27.1181	11.612	20.4229	35.9001	29.796	10.3738	12.2073	8.74648	0.468519	-0.734612	normal	0.490733	-0.422941	normal	0.000170847	-1.90457	down	[J]	Translation, ribosomal structure and biogenesis	Molecular Function: structural constituent of ribosome (GO:0003735);; Cellular Component: vacuolar membrane (GO:0005774);; Cellular Component: plasma membrane (GO:0005886);; Biological Process: translation (GO:0006412);; Biological Process: plant-type cell wall organization (GO:0009664);; Cellular Component: cytosolic large ribosomal subunit (GO:0022625);; Biological Process: ribosome biogenesis …	K02882|1.94983e-128|brp:103857536|60S ribosomal protein L18a-2-like; K02882 large subunit ribosomal protein L18Ae (A)	Ribosome (ko03010)	[J]	Translation, ribosomal structure and biogenesis	Ribosomal L18ae/LX protein domain	J	Translation, ribosomal structure and biogenesis	BnaC03g19000D [Brassica napus]	molecular function: structural molecule activity (GO:0005198);; cellular component: cell (GO:0005623);; cellular component: membrane (GO:0016020);; cellular component: organelle (GO:0043226);; cellular component: organelle part (GO:0044422);; cellular component: cell part (GO:0044464);; biological process: metabolic process (GO:0008152);; biological process: cellular process (GO:0009987);; biolog…
BnaA05g18850D	25.0174	30.1827	34.8795	19.9111	23.3262	19.9661	23.8411	21.7603	26.5078	15.3383	14.4606	14.0983	0.349914	-0.507444	normal	0.492211	-0.287142	normal	0.00196932	-1.04046	down	--	--	Molecular Function: structural constituent of ribosome (GO:0003735);; Cellular Component: ribosome (GO:0005840);; Biological Process: DNA-templated transcription, elongation (GO:0006354);; Biological Process: translation (GO:0006412);; Cellular Component: chloroplast (GO:0009507);;	K02881|3.32093e-114|brp:103869346|uncharacterized LOC103869346; K02881 large subunit ribosomal protein L18 (A)	Ribosome (ko03010)	[O]	Posttranslational modification, protein turnover, chaperones	Ribosomal L18p/L5e family	J	Translation, ribosomal structure and biogenesis	BnaA05g18850D [Brassica napus]	molecular function: structural molecule activity (GO:0005198);; cellular component: cell (GO:0005623);; cellular component: macromolecular complex (GO:0032991);; cellular component: organelle (GO:0043226);; cellular component: cell part (GO:0044464);; biological process: metabolic process (GO:0008152);; biological process: cellular process (GO:0009987)
BnaC05g01460D	2384.21	1733.39	743.707	97.7756	77.1275	326.141	172.535	38.6088	243.915	39.8566	82.3236	1264.07	0.0155657	-3.14842	normal	0.00355706	-3.3391	down	0.206147	-1.78429	normal	--	--	Biological Process: RNA methylation (GO:0001510);; Molecular Function: structural constituent of ribosome (GO:0003735);; Cellular Component: nucleolus (GO:0005730);; Cellular Component: plasma membrane (GO:0005886);; Biological Process: translation (GO:0006412);; Cellular Component: plasmodesma (GO:0009506);; Cellular Component: cytosolic large ribosomal subunit (GO:0022625);;	K02891|2.25393e-51|brp:103844558|60S ribosomal protein L22-3-like; K02891 large subunit ribosomal protein L22e (A)	Ribosome (ko03010)	[J]	Translation, ribosomal structure and biogenesis	Ribosomal L22e protein family	J	Translation, ribosomal structure and biogenesis	BnaC05g01460D [Brassica napus]	biological process: metabolic process (GO:0008152);; biological process: cellular process (GO:0009987);; molecular function: structural molecule activity (GO:0005198);; cellular component: cell (GO:0005623);; cellular component: organelle (GO:0043226);; cellular component: organelle part (GO:0044422);; cellular component: cell part (GO:0044464);; cellular component: membrane (GO:0016020);; cellul…
BnaCnng03370D	49.9449	51.955	67.1364	42.0233	42.9496	29.8688	30.0821	33.4568	36.5436	26.2689	25.5862	21.4233	0.23935	-0.505531	normal	0.00577959	-0.748807	normal	2.6e-05	-1.19087	down	[J]	Translation, ribosomal structure and biogenesis	Molecular Function: structural constituent of ribosome (GO:0003735);; Cellular Component: vacuolar membrane (GO:0005774);; Cellular Component: Golgi apparatus (GO:0005794);; Cellular Component: plasma membrane (GO:0005886);; Biological Process: translation (GO:0006412);; Cellular Component: plasmodesma (GO:0009506);; Cellular Component: cytosolic large ribosomal subunit (GO:0022625);; Biological …	K02918|3.15746e-80|brp:103847436|60S ribosomal protein L35-4-like; K02918 large subunit ribosomal protein L35e (A)	Ribosome (ko03010)	[J]	Translation, ribosomal structure and biogenesis	Ribosomal L29 protein	J	Translation, ribosomal structure and biogenesis	BnaCnng03370D [Brassica napus]	molecular function: structural molecule activity (GO:0005198);; cellular component: cell (GO:0005623);; cellular component: membrane (GO:0016020);; cellular component: organelle (GO:0043226);; cellular component: organelle part (GO:0044422);; cellular component: cell part (GO:0044464);; biological process: metabolic process (GO:0008152);; biological process: cellular process (GO:0009987);; cellul…
BnaC03g34830D	186.753	208.625	182.73	165.33	157.407	89.7473	143.853	210.174	209.205	106.054	104.231	54.0772	0.724722	-0.348617	normal	0.953381	0.0393289	normal	0.000380123	-1.06152	down	--	--	Biological Process: RNA methylation (GO:0001510);; Molecular Function: structural constituent of ribosome (GO:0003735);; Cellular Component: nucleolus (GO:0005730);; Biological Process: translation (GO:0006412);; Biological Process: photorespiration (GO:0009853);; Cellular Component: cytosolic large ribosomal subunit (GO:0022625);; Biological Process: ribosome biogenesis (GO:0042254);;	K02905|1.14562e-36|brp:103859176|60S ribosomal protein L29-2; K02905 large subunit ribosomal protein L29e (A)	Ribosome (ko03010)	[J]	Translation, ribosomal structure and biogenesis	Ribosomal L29e protein family	J	Translation, ribosomal structure and biogenesis	BnaC03g34830D [Brassica napus]	biological process: metabolic process (GO:0008152);; biological process: cellular process (GO:0009987);; molecular function: structural molecule activity (GO:0005198);; cellular component: cell (GO:0005623);; cellular component: organelle (GO:0043226);; cellular component: organelle part (GO:0044422);; cellular component: cell part (GO:0044464);; cellular component: macromolecular complex (GO:003…
BnaA04g01580D	128.71	153.944	147.461	96.6851	86.7715	73.0755	91.9065	159.055	79.679	82.6188	64.9878	62.3739	0.0188072	-0.702229	normal	0.459815	-0.384114	normal	2.18e-05	-1.02705	down	--	--	Biological Process: RNA methylation (GO:0001510);; Molecular Function: structural constituent of ribosome (GO:0003735);; Biological Process: translation (GO:0006412);; Cellular Component: cytosolic large ribosomal subunit (GO:0022625);; Biological Process: ribosome biogenesis (GO:0042254);;	K02923|1.03607e-74|brp:103862937|60S ribosomal protein L38-like; K02923 large subunit ribosomal protein L38e (A)	Ribosome (ko03010)	[J]	Translation, ribosomal structure and biogenesis	Ribosomal L38e protein family	J	Translation, ribosomal structure and biogenesis	BnaA04g01580D [Brassica napus]	biological process: metabolic process (GO:0008152);; biological process: cellular process (GO:0009987);; molecular function: structural molecule activity (GO:0005198);; cellular component: cell (GO:0005623);; cellular component: macromolecular complex (GO:0032991);; cellular component: organelle (GO:0043226);; cellular component: organelle part (GO:0044422);; cellular component: cell part (GO:004…
Brassica_napus_newGene_4210	63.2479	76.1571	83.9918	56.7902	51.0635	29.6979	47.5015	91.7915	59.7854	35.9003	31.1089	23.8179	0.187064	-0.632033	normal	0.832761	-0.149176	normal	4.12e-06	-1.2876	down	[J]	Translation, ribosomal structure and biogenesis	Molecular Function: structural constituent of ribosome (GO:0003735);; Biological Process: translation (GO:0006412);; Cellular Component: cytosolic large ribosomal subunit (GO:0022625);;	K02924|4.74892e-36|crb:CARUB_v10024445mg|hypothetical protein; K02924 large subunit ribosomal protein L39e (A)	Ribosome (ko03010)	[J]	Translation, ribosomal structure and biogenesis	Ribosomal L39 protein	J	Translation, ribosomal structure and biogenesis	BnaC04g56360D [Brassica napus]	molecular function: structural molecule activity (GO:0005198);; biological process: metabolic process (GO:0008152);; biological process: cellular process (GO:0009987);; cellular component: cell (GO:0005623);; cellular component: macromolecular complex (GO:0032991);; cellular component: organelle (GO:0043226);; cellular component: organelle part (GO:0044422);; cellular component: cell part (GO:004…
BnaC03g22400D	57.151	72.3117	82.5951	53.6627	48.3191	31.9875	37.7201	60.6915	49.1925	31.6731	28.7588	27.0755	0.148471	-0.637952	normal	0.128903	-0.531268	normal	3.44e-07	-1.27624	down	[J]	Translation, ribosomal structure and biogenesis	Biological Process: RNA methylation (GO:0001510);; Molecular Function: structural constituent of ribosome (GO:0003735);; Molecular Function: protein binding (GO:0005515);; Cellular Component: Golgi apparatus (GO:0005794);; Biological Process: translational elongation (GO:0006414);; Cellular Component: cytosolic ribosome (GO:0022626);; Biological Process: ribosome biogenesis (GO:0042254);;	K02941|0|brp:103857896|60S acidic ribosomal protein P0-1; K02941 large subunit ribosomal protein LP0 (A)	Ribosome (ko03010)	[J]	Translation, ribosomal structure and biogenesis	Ribosomal protein L10;; 60s Acidic ribosomal protein	J	Translation, ribosomal structure and biogenesis	BnaC03g22400D [Brassica napus]	biological process: metabolic process (GO:0008152);; biological process: cellular process (GO:0009987);; molecular function: structural molecule activity (GO:0005198);; molecular function: binding (GO:0005488);; cellular component: cell (GO:0005623);; cellular component: organelle (GO:0043226);; cellular component: cell part (GO:0044464);; cellular component: macromolecular complex (GO:0032991);;…
BnaA03g56530D	40.9696	46.3769	50.6395	32.122	25.6883	25.3978	23.3586	31.7495	27.517	19.6327	13.6478	16.6584	0.017146	-0.714061	normal	0.00111032	-0.724265	normal	6.48e-10	-1.46126	down	[J]	Translation, ribosomal structure and biogenesis	Biological Process: RNA methylation (GO:0001510);; Molecular Function: structural constituent of ribosome (GO:0003735);; Molecular Function: protein binding (GO:0005515);; Cellular Component: Golgi apparatus (GO:0005794);; Biological Process: translational elongation (GO:0006414);; Cellular Component: cytosolic ribosome (GO:0022626);; Biological Process: ribosome biogenesis (GO:0042254);;	K02941|0|brp:103857896|60S acidic ribosomal protein P0-1; K02941 large subunit ribosomal protein LP0 (A)	Ribosome (ko03010)	[J]	Translation, ribosomal structure and biogenesis	Ribosomal protein L10;; 60s Acidic ribosomal protein	J	Translation, ribosomal structure and biogenesis	PREDICTED: 60S acidic ribosomal protein P0-1 [Brassica rapa]	biological process: metabolic process (GO:0008152);; biological process: cellular process (GO:0009987);; molecular function: structural molecule activity (GO:0005198);; molecular function: binding (GO:0005488);; cellular component: cell (GO:0005623);; cellular component: organelle (GO:0043226);; cellular component: cell part (GO:0044464);; cellular component: macromolecular complex (GO:0032991);;…
BnaA04g04780D	121.253	155.705	168.07	112.078	98.7938	77.1734	92.0411	169.238	104.085	79.6239	68.6534	50.0624	0.120222	-0.548948	normal	0.659499	-0.254814	normal	6.14e-06	-1.11956	down	[J]	Translation, ribosomal structure and biogenesis	Biological Process: RNA methylation (GO:0001510);; Molecular Function: structural constituent of ribosome (GO:0003735);; Molecular Function: protein binding (GO:0005515);; Cellular Component: nucleolus (GO:0005730);; Cellular Component: vacuole (GO:0005773);; Cellular Component: Golgi apparatus (GO:0005794);; Biological Process: translation (GO:0006412);; Molecular Function: zinc ion binding (GO:…	K02870|1.13417e-103|brp:103863417|60S ribosomal protein L12-2; K02870 large subunit ribosomal protein L12e (A)	Ribosome (ko03010)	[J]	Translation, ribosomal structure and biogenesis	Ribosomal protein L11, N-terminal domain;; Ribosomal protein L11, RNA binding domain	J	Translation, ribosomal structure and biogenesis	BnaA02g10390D [Brassica napus]	biological process: metabolic process (GO:0008152);; biological process: cellular process (GO:0009987);; molecular function: structural molecule activity (GO:0005198);; molecular function: binding (GO:0005488);; cellular component: cell (GO:0005623);; cellular component: organelle (GO:0043226);; cellular component: organelle part (GO:0044422);; cellular component: cell part (GO:0044464);; biologi…
BnaA03g17040D	30.3503	31.2156	35.4563	26.9769	34.3822	21.1048	18.2163	35.6308	26.7238	12.3106	15.599	14.6424	0.912102	-0.145909	normal	0.621108	-0.244178	normal	0.000320593	-1.14974	down	[J]	Translation, ribosomal structure and biogenesis	Biological Process: RNA methylation (GO:0001510);; Molecular Function: structural constituent of ribosome (GO:0003735);; Molecular Function: protein binding (GO:0005515);; Cellular Component: nucleolus (GO:0005730);; Cellular Component: vacuole (GO:0005773);; Cellular Component: Golgi apparatus (GO:0005794);; Biological Process: translation (GO:0006412);; Molecular Function: zinc ion binding (GO:…	K02870|6.22989e-103|brp:103865580|60S ribosomal protein L12-2-like; K02870 large subunit ribosomal protein L12e (A)	Ribosome (ko03010)	[J]	Translation, ribosomal structure and biogenesis	Ribosomal protein L11, N-terminal domain;; Ribosomal protein L11, RNA binding domain	J	Translation, ribosomal structure and biogenesis	BnaA02g10390D [Brassica napus]	biological process: metabolic process (GO:0008152);; biological process: cellular process (GO:0009987);; molecular function: structural molecule activity (GO:0005198);; molecular function: binding (GO:0005488);; cellular component: cell (GO:0005623);; cellular component: organelle (GO:0043226);; cellular component: organelle part (GO:0044422);; cellular component: cell part (GO:0044464);; biologi…
BnaC02g38740D	65.7167	73.8238	87.9667	72.5114	67.2478	45.1983	47.8338	61.6425	65.3132	32.8323	42.7443	26.9022	0.792604	-0.214841	normal	0.361628	-0.269256	normal	9.4e-06	-1.08277	down	[J]	Translation, ribosomal structure and biogenesis	Biological Process: RNA methylation (GO:0001510);; Molecular Function: structural constituent of ribosome (GO:0003735);; Biological Process: translation (GO:0006412);; Cellular Component: plasmodesma (GO:0009506);; Biological Process: plant-type cell wall organization (GO:0009664);; Cellular Component: membrane (GO:0016020);; Cellular Component: cytosolic large ribosomal subunit (GO:0022625);; Bi…	K02872|2.74505e-148|brp:103854557|60S ribosomal protein L13a-4-like; K02872 large subunit ribosomal protein L13Ae (A)	Ribosome (ko03010)	[J]	Translation, ribosomal structure and biogenesis	Ribosomal protein L13	J	Translation, ribosomal structure and biogenesis	BnaA02g30400D [Brassica napus]	biological process: metabolic process (GO:0008152);; biological process: cellular process (GO:0009987);; molecular function: structural molecule activity (GO:0005198);; cellular component: cell junction (GO:0030054);; biological process: cellular component organization or biogenesis (GO:0071840);; cellular component: membrane (GO:0016020);; cellular component: cell (GO:0005623);; cellular compone…
BnaC08g00720D	94.2849	105.04	108.863	90.3486	78.5396	54.0325	69.9274	105.627	112.269	55.3042	50.824	44.8327	0.270128	-0.444319	normal	0.740524	-0.129659	normal	3.8e-05	-1.00101	down	[J]	Translation, ribosomal structure and biogenesis	Biological Process: RNA methylation (GO:0001510);; Molecular Function: structural constituent of ribosome (GO:0003735);; Cellular Component: nucleolus (GO:0005730);; Biological Process: translation (GO:0006412);; Cellular Component: chloroplast (GO:0009507);; Biological Process: embryo development ending in seed dormancy (GO:0009793);; Cellular Component: cytosolic large ribosomal subunit (GO:002…	K02894|5.81127e-52|crb:CARUB_v10014805mg|hypothetical protein; K02894 large subunit ribosomal protein L23e (A)	Ribosome (ko03010)	[J]	Translation, ribosomal structure and biogenesis	Ribosomal protein L14p/L23e	J	Translation, ribosomal structure and biogenesis	hypothetical protein CARUB_v10014805mg, partial [Capsella rubella]	biological process: metabolic process (GO:0008152);; biological process: cellular process (GO:0009987);; molecular function: structural molecule activity (GO:0005198);; cellular component: cell (GO:0005623);; cellular component: organelle (GO:0043226);; cellular component: organelle part (GO:0044422);; cellular component: cell part (GO:0044464);; biological process: reproductive process (GO:00224…
BnaA08g24040D	27.9374	26.7024	23.4413	19.255	22.9084	20.4165	15.0379	15.3388	28.9951	11.9861	10.882	15.518	0.715592	-0.271076	normal	0.520004	-0.36419	normal	0.000754536	-1.00493	down	[J]	Translation, ribosomal structure and biogenesis	Biological Process: RNA methylation (GO:0001510);; Molecular Function: structural constituent of ribosome (GO:0003735);; Molecular Function: protein binding (GO:0005515);; Cellular Component: nucleolus (GO:0005730);; Cellular Component: vacuolar membrane (GO:0005774);; Cellular Component: Golgi apparatus (GO:0005794);; Biological Process: translation (GO:0006412);; Cellular Component: chloroplast…	K02866|2.23178e-162|brp:103836078|60S ribosomal protein L10-1-like; K02866 large subunit ribosomal protein L10e (A)	Ribosome (ko03010)	[J]	Translation, ribosomal structure and biogenesis	Ribosomal protein L16p/L10e	J	Translation, ribosomal structure and biogenesis	PREDICTED: 60S ribosomal protein L10-1-like [Brassica rapa]	biological process: metabolic process (GO:0008152);; biological process: cellular process (GO:0009987);; molecular function: structural molecule activity (GO:0005198);; molecular function: binding (GO:0005488);; cellular component: cell (GO:0005623);; cellular component: organelle (GO:0043226);; cellular component: organelle part (GO:0044422);; cellular component: cell part (GO:0044464);; cellula…
BnaA09g51180D	96.0672	117.053	124.646	94.0332	89.472	72.7219	87.5248	100.659	103.259	61.2022	56.6147	50.3429	0.514844	-0.331331	normal	0.459546	-0.226737	normal	3.65e-05	-1.00098	down	[J]	Translation, ribosomal structure and biogenesis	Biological Process: RNA methylation (GO:0001510);; Molecular Function: structural constituent of ribosome (GO:0003735);; Cellular Component: nucleolus (GO:0005730);; Cellular Component: plasma membrane (GO:0005886);; Biological Process: gluconeogenesis (GO:0006094);; Biological Process: glycolytic process (GO:0006096);; Biological Process: translation (GO:0006412);; Cellular Component: plasmodesm…	K02885|1.10464e-119|brp:103836645|60S ribosomal protein L19-1; K02885 large subunit ribosomal protein L19e (A)	Ribosome (ko03010)	[J]	Translation, ribosomal structure and biogenesis	Ribosomal protein L19e	J	Translation, ribosomal structure and biogenesis	BnaA09g51180D [Brassica napus]	biological process: metabolic process (GO:0008152);; biological process: cellular process (GO:0009987);; molecular function: structural molecule activity (GO:0005198);; cellular component: cell (GO:0005623);; cellular component: organelle (GO:0043226);; cellular component: organelle part (GO:0044422);; cellular component: cell part (GO:0044464);; cellular component: membrane (GO:0016020);; biolog…
BnaA04g15900D	87.9358	103.217	97.3932	73.0112	65.9938	51.6439	56.8624	94.5306	67.2679	53.0012	43.4444	36.372	0.0542131	-0.619435	normal	0.192274	-0.416729	normal	3.2e-06	-1.1139	down	[J]	Translation, ribosomal structure and biogenesis	Molecular Function: RNA binding (GO:0003723);; Molecular Function: structural constituent of ribosome (GO:0003735);; Cellular Component: plasma membrane (GO:0005886);; Biological Process: translation (GO:0006412);; Cellular Component: plasmodesma (GO:0009506);; Cellular Component: chloroplast (GO:0009507);; Biological Process: adaxial/abaxial pattern specification (GO:0009955);; Cellular Componen…	K02865|1.93398e-140|brp:103864785|60S ribosomal protein L10a-2; K02865 large subunit ribosomal protein L10Ae (A)	Ribosome (ko03010)	[J]	Translation, ribosomal structure and biogenesis	Ribosomal protein L1p/L10e family	R	General function prediction only	BnaA04g15900D [Brassica napus]	molecular function: binding (GO:0005488);; molecular function: structural molecule activity (GO:0005198);; cellular component: cell (GO:0005623);; cellular component: membrane (GO:0016020);; cellular component: cell part (GO:0044464);; biological process: metabolic process (GO:0008152);; biological process: cellular process (GO:0009987);; cellular component: cell junction (GO:0030054);; cellular …
BnaC09g15760D	29.3793	35.6382	44.9132	38.6778	31.7788	19.2039	25.2307	36.3494	32.4105	16.8622	16.3933	14.1658	0.86548	-0.239503	normal	0.557113	-0.229292	normal	1.38e-05	-1.17102	down	[J]	Translation, ribosomal structure and biogenesis	Molecular Function: structural constituent of ribosome (GO:0003735);; Cellular Component: nucleolus (GO:0005730);; Biological Process: translation (GO:0006412);; Cellular Component: chloroplast (GO:0009507);; Cellular Component: cytosolic large ribosomal subunit (GO:0022625);;	K02889|2.13436e-115|brp:103838659|60S ribosomal protein L21-2; K02889 large subunit ribosomal protein L21e (A)	Ribosome (ko03010)	[J]	Translation, ribosomal structure and biogenesis	Ribosomal protein L21e	J	Translation, ribosomal structure and biogenesis	BnaC09g15760D [Brassica napus]	molecular function: structural molecule activity (GO:0005198);; cellular component: cell (GO:0005623);; cellular component: organelle (GO:0043226);; cellular component: organelle part (GO:0044422);; cellular component: cell part (GO:0044464);; biological process: metabolic process (GO:0008152);; biological process: cellular process (GO:0009987);; cellular component: macromolecular complex (GO:003…
BnaA09g15190D	35.4978	43.5516	49.8059	40.4432	28.8903	18.7087	28.3182	47.6528	33.1038	19.519	16.1448	10.1842	0.607188	-0.445759	normal	0.609207	-0.241291	normal	5.56e-07	-1.45764	down	[J]	Translation, ribosomal structure and biogenesis	Molecular Function: structural constituent of ribosome (GO:0003735);; Cellular Component: nucleolus (GO:0005730);; Biological Process: translation (GO:0006412);; Cellular Component: chloroplast (GO:0009507);; Cellular Component: cytosolic large ribosomal subunit (GO:0022625);;	K02889|5.54565e-116|brp:103838659|60S ribosomal protein L21-2; K02889 large subunit ribosomal protein L21e (A)	Ribosome (ko03010)	[J]	Translation, ribosomal structure and biogenesis	Ribosomal protein L21e	J	Translation, ribosomal structure and biogenesis	BnaA09g15190D [Brassica napus]	molecular function: structural molecule activity (GO:0005198);; cellular component: cell (GO:0005623);; cellular component: organelle (GO:0043226);; cellular component: organelle part (GO:0044422);; cellular component: cell part (GO:0044464);; biological process: metabolic process (GO:0008152);; biological process: cellular process (GO:0009987);; cellular component: macromolecular complex (GO:003…
BnaA09g27910D	30.3308	32.5312	36.2345	31.8154	26.8083	19.9683	23.1657	31.5363	23.9673	17.9797	14.9211	17.1164	0.721176	-0.250262	normal	0.284463	-0.322256	normal	9.84e-05	-1.02175	down	[J]	Translation, ribosomal structure and biogenesis	Biological Process: RNA methylation (GO:0001510);; Molecular Function: structural constituent of ribosome (GO:0003735);; Cellular Component: nucleolus (GO:0005730);; Cellular Component: vacuolar membrane (GO:0005774);; Cellular Component: Golgi apparatus (GO:0005794);; Cellular Component: plasma membrane (GO:0005886);; Biological Process: translation (GO:0006412);; Cellular Component: plasmodesma…	K02880|1.75801e-110|brp:103839039|60S ribosomal protein L17-1; K02880 large subunit ribosomal protein L17e (A)	Ribosome (ko03010)	[J]	Translation, ribosomal structure and biogenesis	Ribosomal protein L22p/L17e	J	Translation, ribosomal structure and biogenesis	BnaA09g27910D [Brassica napus]	biological process: metabolic process (GO:0008152);; biological process: cellular process (GO:0009987);; molecular function: structural molecule activity (GO:0005198);; cellular component: cell (GO:0005623);; cellular component: organelle (GO:0043226);; cellular component: organelle part (GO:0044422);; cellular component: cell part (GO:0044464);; cellular component: membrane (GO:0016020);; cellul…
BnaC03g22120D	54.8917	53.378	56.3342	46.9235	55.6036	24.3704	31.6874	50.3636	46.512	26.07	26.9206	15.8534	0.698451	-0.354924	normal	0.230184	-0.348779	normal	7.51e-07	-1.2608	down	[J]	Translation, ribosomal structure and biogenesis	Molecular Function: nucleotide binding (GO:0000166);; Molecular Function: structural constituent of ribosome (GO:0003735);; Cellular Component: ribosome (GO:0005840);; Biological Process: translation (GO:0006412);;	K02893|1.04162e-65|eus:EUTSA_v10017366mg|hypothetical protein; K02893 large subunit ribosomal protein L23Ae (A)	Ribosome (ko03010)	[J]	Translation, ribosomal structure and biogenesis	Ribosomal protein L23;; Ribosomal protein L23, N-terminal domain	J	Translation, ribosomal structure and biogenesis	BnaC04g06030D [Brassica napus]	molecular function: binding (GO:0005488);; molecular function: structural molecule activity (GO:0005198);; cellular component: cell (GO:0005623);; cellular component: macromolecular complex (GO:0032991);; cellular component: organelle (GO:0043226);; cellular component: cell part (GO:0044464);; biological process: metabolic process (GO:0008152);; biological process: cellular process (GO:0009987)
BnaA04g05050D	120.971	125.057	134.031	96.4561	96.136	76.03	86.6556	120.982	94.1375	71.4376	68.7544	56.8738	0.147532	-0.523094	normal	0.206286	-0.372133	normal	2.98e-05	-1.01967	down	[J]	Translation, ribosomal structure and biogenesis	Biological Process: RNA methylation (GO:0001510);; Molecular Function: structural constituent of ribosome (GO:0003735);; Cellular Component: nucleolus (GO:0005730);; Cellular Component: plasma membrane (GO:0005886);; Biological Process: translation (GO:0006412);; Cellular Component: chloroplast (GO:0009507);; Biological Process: auxin-activated signaling pathway (GO:0009734);; Cellular Component:…	K02896|1.8772e-77|brp:103850277|60S ribosomal protein L24-2; K02896 large subunit ribosomal protein L24e (A)	Ribosome (ko03010)	[J]	Translation, ribosomal structure and biogenesis	Ribosomal protein L24e	J	Translation, ribosomal structure and biogenesis	PREDICTED: 60S ribosomal protein L24-2 [Brassica rapa]	biological process: metabolic process (GO:0008152);; biological process: cellular process (GO:0009987);; molecular function: structural molecule activity (GO:0005198);; cellular component: cell (GO:0005623);; cellular component: organelle (GO:0043226);; cellular component: organelle part (GO:0044422);; cellular component: cell part (GO:0044464);; cellular component: membrane (GO:0016020);; biolog…
BnaA04g10330D	78.8953	96.8215	77.547	46.5112	47.4175	42.5183	40.1352	55.4146	43.7267	45.3761	34.0169	43.0103	0.00982045	-0.758872	normal	0.000110302	-0.844501	normal	4.02e-05	-1.01624	down	[J]	Translation, ribosomal structure and biogenesis	Biological Process: RNA methylation (GO:0001510);; Molecular Function: structural constituent of ribosome (GO:0003735);; Cellular Component: nucleolus (GO:0005730);; Biological Process: rRNA processing (GO:0006364);; Biological Process: translation (GO:0006412);; Cellular Component: cytosolic large ribosomal subunit (GO:0022625);;	K02896|4.17043e-119|brp:103863996|probable ribosome biogenesis protein RLP24; K02896 large subunit ribosomal protein L24e (A)	Ribosome (ko03010)	[J]	Translation, ribosomal structure and biogenesis	Ribosomal protein L24e	J	Translation, ribosomal structure and biogenesis	PREDICTED: probable ribosome biogenesis protein RLP24 [Brassica rapa]	biological process: metabolic process (GO:0008152);; biological process: cellular process (GO:0009987);; molecular function: structural molecule activity (GO:0005198);; cellular component: cell (GO:0005623);; cellular component: organelle (GO:0043226);; cellular component: organelle part (GO:0044422);; cellular component: cell part (GO:0044464);; cellular component: macromolecular complex (GO:003…
BnaA04g29060D	162.826	181.127	180.246	144.564	151.043	93.4229	124.619	209.167	148.247	100.625	84.161	68.3397	0.285965	-0.435658	normal	0.790623	-0.13241	normal	5.32e-07	-1.18895	down	[J]	Translation, ribosomal structure and biogenesis	Molecular Function: structural constituent of ribosome (GO:0003735);; Cellular Component: vacuolar membrane (GO:0005774);; Biological Process: translation (GO:0006412);; Cellular Component: cytosolic large ribosomal subunit (GO:0022625);;	K02920|4.16907e-72|brp:103865613|60S ribosomal protein L36-2-like; K02920 large subunit ribosomal protein L36e (A)	Ribosome (ko03010)	[J]	Translation, ribosomal structure and biogenesis	Ribosomal protein L36e	J	Translation, ribosomal structure and biogenesis	PREDICTED: 60S ribosomal protein L36-2-like [Brassica rapa]	molecular function: structural molecule activity (GO:0005198);; cellular component: cell (GO:0005623);; cellular component: membrane (GO:0016020);; cellular component: organelle (GO:0043226);; cellular component: organelle part (GO:0044422);; cellular component: cell part (GO:0044464);; biological process: metabolic process (GO:0008152);; biological process: cellular process (GO:0009987);; cellul…
BnaA05g14980D	60.8834	64.6084	63.4628	46.9477	53.1142	30.3169	42.5476	59.452	50.9014	29.6687	24.6328	27.6684	0.140992	-0.523241	normal	0.248521	-0.321365	normal	6.14e-07	-1.20081	down	[J]	Translation, ribosomal structure and biogenesis	Biological Process: RNA methylation (GO:0001510);; Molecular Function: structural constituent of ribosome (GO:0003735);; Biological Process: translation (GO:0006412);; Molecular Function: rRNA binding (GO:0019843);; Cellular Component: cytosolic large ribosomal subunit (GO:0022625);; Biological Process: ribosome biogenesis (GO:0042254);; Molecular Function: metal ion binding (GO:0046872);;	K02922|6.11119e-61|brp:103871221|60S ribosomal protein L37-2; K02922 large subunit ribosomal protein L37e (A)	Ribosome (ko03010)	[J]	Translation, ribosomal structure and biogenesis	Ribosomal protein L37e	J	Translation, ribosomal structure and biogenesis	BnaA05g14980D [Brassica napus]	biological process: metabolic process (GO:0008152);; biological process: cellular process (GO:0009987);; molecular function: structural molecule activity (GO:0005198);; molecular function: binding (GO:0005488);; cellular component: cell (GO:0005623);; cellular component: macromolecular complex (GO:0032991);; cellular component: organelle (GO:0043226);; cellular component: organelle part (GO:00444…
BnaA02g22240D	34.0721	32.842	48.6595	30.0198	27.5337	19.7228	24.0304	39.9005	30.245	14.3244	18.047	15.8446	0.342477	-0.516131	normal	0.623652	-0.254664	normal	4.63e-05	-1.23814	down	[J]	Translation, ribosomal structure and biogenesis	Biological Process: RNA methylation (GO:0001510);; Molecular Function: structural constituent of ribosome (GO:0003735);; Cellular Component: nucleolus (GO:0005730);; Cellular Component: vacuolar membrane (GO:0005774);; Cellular Component: Golgi apparatus (GO:0005794);; Cellular Component: plasma membrane (GO:0005886);; Biological Process: translation (GO:0006412);; Cellular Component: plasmodesma…	K02940|2.02436e-129|brp:103848821|60S ribosomal protein L9-1-like; K02940 large subunit ribosomal protein L9e (A)	Ribosome (ko03010)	[J]	Translation, ribosomal structure and biogenesis	Ribosomal protein L6	J	Translation, ribosomal structure and biogenesis	PREDICTED: 60S ribosomal protein L9-1-like [Brassica rapa]	biological process: metabolic process (GO:0008152);; biological process: cellular process (GO:0009987);; molecular function: structural molecule activity (GO:0005198);; cellular component: cell (GO:0005623);; cellular component: organelle (GO:0043226);; cellular component: organelle part (GO:0044422);; cellular component: cell part (GO:0044464);; cellular component: membrane (GO:0016020);; cellul…
BnaA09g02160D	75.9629	108.995	133.508	130.483	83.2449	44.0368	81.8405	122.395	110.211	46.7209	44.7577	30.6594	0.949587	-0.212041	normal	0.926717	0.0682522	normal	0.00100114	-1.31942	down	[J]	Translation, ribosomal structure and biogenesis	Cellular Component: plastid large ribosomal subunit (GO:0000311);; Molecular Function: structural constituent of ribosome (GO:0003735);; Biological Process: translation (GO:0006412);; Cellular Component: nucleoid (GO:0009295);; Cellular Component: plasmodesma (GO:0009506);; Cellular Component: chloroplast thylakoid membrane (GO:0009535);; Cellular Component: chloroplast stroma (GO:0009570);; Cell…	K02935|2.70589e-96|brp:103837006|50S ribosomal protein L12-3, chloroplastic-like; K02935 large subunit ribosomal protein L7/L12 (A)	Ribosome (ko03010)	[J]	Translation, ribosomal structure and biogenesis	Ribosomal protein L7/L12 C-terminal domain	J	Translation, ribosomal structure and biogenesis	BnaA09g02160D [Brassica napus]	cellular component: cell (GO:0005623);; cellular component: macromolecular complex (GO:0032991);; cellular component: organelle (GO:0043226);; cellular component: organelle part (GO:0044422);; cellular component: cell part (GO:0044464);; molecular function: structural molecule activity (GO:0005198);; biological process: metabolic process (GO:0008152);; biological process: cellular process (GO:000…
BnaA04g00320D	40.0466	49.8102	54.345	39.8022	29.2789	16.5375	26.9092	55.2324	35.3177	21.1297	18.3422	13.6969	0.194212	-0.741018	normal	0.646777	-0.282977	normal	3.9e-09	-1.44698	down	[J]	Translation, ribosomal structure and biogenesis	Biological Process: RNA methylation (GO:0001510);; Molecular Function: structural constituent of ribosome (GO:0003735);; Cellular Component: nucleolus (GO:0005730);; Cellular Component: vacuolar membrane (GO:0005774);; Cellular Component: Golgi apparatus (GO:0005794);; Biological Process: translation (GO:0006412);; Cellular Component: plasmodesma (GO:0009506);; Cellular Component: chloroplast (GO…	K02936|6.29287e-148|brp:103866359|60S ribosomal protein L7a-1; K02936 large subunit ribosomal protein L7Ae (A)	Ribosome (ko03010)	[J]	Translation, ribosomal structure and biogenesis	Ribosomal protein L7Ae/L30e/S12e/Gadd45 family	J	Translation, ribosomal structure and biogenesis	BnaA04g00320D [Brassica napus]	biological process: metabolic process (GO:0008152);; biological process: cellular process (GO:0009987);; molecular function: structural molecule activity (GO:0005198);; cellular component: cell (GO:0005623);; cellular component: organelle (GO:0043226);; cellular component: organelle part (GO:0044422);; cellular component: cell part (GO:0044464);; cellular component: membrane (GO:0016020);; cellul…
BnaA07g33800D	33.8763	32.4858	36.0953	21.3955	24.4231	16.2621	24.0953	39.652	31.8193	10.188	13.953	12.991	0.439268	-0.481517	normal	0.917143	-0.0712318	normal	0.000221325	-1.30227	down	[J]	Translation, ribosomal structure and biogenesis	Molecular Function: structural constituent of ribosome (GO:0003735);; Cellular Component: plasma membrane (GO:0005886);; Biological Process: translation (GO:0006412);; Cellular Component: plasmodesma (GO:0009506);; Cellular Component: chloroplast (GO:0009507);; Biological Process: response to fungus (GO:0009620);; Cellular Component: cytosolic large ribosomal subunit (GO:0022625);;	K02908|7.52974e-76|eus:EUTSA_v10019341mg|hypothetical protein; K02908 large subunit ribosomal protein L30e (A)	Ribosome (ko03010)	[J]	Translation, ribosomal structure and biogenesis	Ribosomal protein L7Ae/L30e/S12e/Gadd45 family	J	Translation, ribosomal structure and biogenesis	hypothetical protein EUTSA_v10019341mg [Eutrema salsugineum]	molecular function: structural molecule activity (GO:0005198);; cellular component: cell (GO:0005623);; cellular component: membrane (GO:0016020);; cellular component: cell part (GO:0044464);; biological process: metabolic process (GO:0008152);; biological process: cellular process (GO:0009987);; cellular component: cell junction (GO:0030054);; cellular component: organelle (GO:0043226);; biologi…
BnaA09g23350D	38.5319	39.9902	47.4621	34.2779	34.2508	27.6886	28.3553	33.5629	30.848	19.8004	19.2545	15.0186	0.562996	-0.334201	normal	0.158755	-0.427604	normal	8.33e-06	-1.23071	down	[J]	Translation, ribosomal structure and biogenesis	Biological Process: RNA methylation (GO:0001510);; Molecular Function: RNA binding (GO:0003723);; Molecular Function: structural constituent of ribosome (GO:0003735);; Molecular Function: protein binding (GO:0005515);; Cellular Component: cell wall (GO:0005618);; Cellular Component: nucleolus (GO:0005730);; Cellular Component: vacuolar membrane (GO:0005774);; Cellular Component: Golgi apparatus (…	K02964|2.66775e-96|brp:103840031|40S ribosomal protein S18; K02964 small subunit ribosomal protein S18e (A)	Ribosome (ko03010)	[J]	Translation, ribosomal structure and biogenesis	Ribosomal protein S13/S18	J	Translation, ribosomal structure and biogenesis	BnaA09g23350D [Brassica napus]	biological process: metabolic process (GO:0008152);; biological process: cellular process (GO:0009987);; molecular function: binding (GO:0005488);; molecular function: structural molecule activity (GO:0005198);; cellular component: cell (GO:0005623);; cellular component: cell part (GO:0044464);; cellular component: organelle (GO:0043226);; cellular component: organelle part (GO:0044422);; cellula…
BnaC08g24870D	85.6936	107.641	116.99	102.091	104.805	62.8688	87.03	139.242	108.254	76.4208	41.006	41.8983	0.0546056	-0.792393	normal	0.456644	-0.282647	normal	5.21e-11	-1.56405	down	--	--	Molecular Function: structural constituent of ribosome (GO:0003735);; Biological Process: translation (GO:0006412);; Cellular Component: cytosolic small ribosomal subunit (GO:0022627);; Biological Process: ribosome biogenesis (GO:0042254);;	K02971|1.80747e-54|brp:103863277|40S ribosomal protein S21-2-like; K02971 small subunit ribosomal protein S21e (A)	Ribosome (ko03010)	[J]	Translation, ribosomal structure and biogenesis	Ribosomal protein S21e	J	Translation, ribosomal structure and biogenesis	BnaC06g42550D [Brassica napus]	molecular function: structural molecule activity (GO:0005198);; biological process: metabolic process (GO:0008152);; biological process: cellular process (GO:0009987);; cellular component: cell (GO:0005623);; cellular component: macromolecular complex (GO:0032991);; cellular component: organelle (GO:0043226);; cellular component: organelle part (GO:0044422);; cellular component: cell part (GO:004…
BnaC08g27290D	30.6186	25.6369	24.0347	24.1663	24.4779	12.7052	20.913	19.1925	25.5903	16.9436	9.11838	14.4848	0.35584	-0.533059	normal	0.464203	-0.319062	normal	0.00293049	-1.0582	down	[J]	Translation, ribosomal structure and biogenesis	Molecular Function: structural constituent of ribosome (GO:0003735);; Biological Process: translation (GO:0006412);; Biological Process: nucleotide biosynthetic process (GO:0009165);; Cellular Component: plasmodesma (GO:0009506);; Cellular Component: chloroplast (GO:0009507);; Biological Process: plant-type cell wall organization (GO:0009664);; Cellular Component: membrane (GO:0016020);; Cellular…	K02976|8.63285e-46|brp:103841542|40S ribosomal protein S26-3; K02976 small subunit ribosomal protein S26e (A)	Ribosome (ko03010)	[J]	Translation, ribosomal structure and biogenesis	Ribosomal protein S26e	J	Translation, ribosomal structure and biogenesis	BnaC08g27290D [Brassica napus]	molecular function: structural molecule activity (GO:0005198);; biological process: metabolic process (GO:0008152);; biological process: cellular process (GO:0009987);; biological process: single-organism process (GO:0044699);; cellular component: cell junction (GO:0030054);; cellular component: cell (GO:0005623);; cellular component: organelle (GO:0043226);; cellular component: cell part (GO:004…
BnaC04g24960D	22.6269	28.1314	30.2806	18.7095	22.4912	15.058	15.2661	25.4509	22.6579	11.7648	10.9645	9.63899	0.239289	-0.50411	normal	0.335936	-0.350556	normal	2.38e-06	-1.32512	down	[J]	Translation, ribosomal structure and biogenesis	Molecular Function: structural constituent of ribosome (GO:0003735);; Biological Process: translation (GO:0006412);; Biological Process: nucleotide biosynthetic process (GO:0009165);; Cellular Component: plasmodesma (GO:0009506);; Cellular Component: chloroplast (GO:0009507);; Biological Process: plant-type cell wall organization (GO:0009664);; Cellular Component: membrane (GO:0016020);; Cellular…	K02976|1.66798e-43|brp:103841542|40S ribosomal protein S26-3; K02976 small subunit ribosomal protein S26e (A)	Ribosome (ko03010)	[J]	Translation, ribosomal structure and biogenesis	Ribosomal protein S26e	J	Translation, ribosomal structure and biogenesis	BnaC04g24960D [Brassica napus]	molecular function: structural molecule activity (GO:0005198);; biological process: metabolic process (GO:0008152);; biological process: cellular process (GO:0009987);; biological process: single-organism process (GO:0044699);; cellular component: cell junction (GO:0030054);; cellular component: cell (GO:0005623);; cellular component: organelle (GO:0043226);; cellular component: cell part (GO:004…
BnaA10g18170D	55.1576	57.9099	69.5553	54.9009	53.6915	29.6157	39.4174	66.4429	53.2836	28.7427	27.136	26.188	0.598107	-0.37861	normal	0.688579	-0.184302	normal	2.26e-06	-1.15574	down	--	--	Biological Process: RNA methylation (GO:0001510);; Molecular Function: structural constituent of ribosome (GO:0003735);; Cellular Component: nucleolus (GO:0005730);; Cellular Component: Golgi apparatus (GO:0005794);; Cellular Component: plasma membrane (GO:0005886);; Biological Process: rRNA processing (GO:0006364);; Biological Process: translation (GO:0006412);; Cellular Component: plasmodesma (…	K02993|2.1227e-137|brp:103846353|40S ribosomal protein S7-3; K02993 small subunit ribosomal protein S7e (A)	Ribosome (ko03010)	[J]	Translation, ribosomal structure and biogenesis	Ribosomal protein S7e	J	Translation, ribosomal structure and biogenesis	PREDICTED: 40S ribosomal protein S7-3 [Brassica rapa]	biological process: metabolic process (GO:0008152);; biological process: cellular process (GO:0009987);; molecular function: structural molecule activity (GO:0005198);; cellular component: cell (GO:0005623);; cellular component: organelle (GO:0043226);; cellular component: organelle part (GO:0044422);; cellular component: cell part (GO:0044464);; cellular component: membrane (GO:0016020);; cellul…
BnaA10g12820D	45.5879	45.7512	62.0459	39.2701	43.4412	25.8101	40.8705	58.2015	51.2817	24.3815	31.9359	16.759	0.621688	-0.390822	normal	0.896162	-0.0740154	normal	0.00353787	-1.0102	down	[J]	Translation, ribosomal structure and biogenesis	Biological Process: RNA methylation (GO:0001510);; Molecular Function: structural constituent of ribosome (GO:0003735);; Cellular Component: cell wall (GO:0005618);; Cellular Component: mitochondrion (GO:0005739);; Cellular Component: vacuolar membrane (GO:0005774);; Cellular Component: Golgi apparatus (GO:0005794);; Cellular Component: plasma membrane (GO:0005886);; Biological Process: translati…	K02957|1.75295e-90|brp:103845407|40S ribosomal protein S15a; K02957 small subunit ribosomal protein S15Ae (A)	Ribosome (ko03010)	[J]	Translation, ribosomal structure and biogenesis	Ribosomal protein S8	J	Translation, ribosomal structure and biogenesis	40S ribosomal protein S15a [Brassica rapa]	biological process: metabolic process (GO:0008152);; biological process: cellular process (GO:0009987);; molecular function: structural molecule activity (GO:0005198);; cellular component: cell (GO:0005623);; cellular component: cell part (GO:0044464);; cellular component: organelle (GO:0043226);; cellular component: membrane (GO:0016020);; cellular component: organelle part (GO:0044422);; cellul…
BnaA02g04810D	105.514	130.099	124.78	96.4483	95.0392	71.6865	77.2837	112.081	89.31	64.0693	56.4812	50.7915	0.378052	-0.39243	normal	0.126754	-0.395555	normal	9.4e-06	-1.06894	down	[J]	Translation, ribosomal structure and biogenesis	Biological Process: RNA methylation (GO:0001510);; Molecular Function: structural constituent of ribosome (GO:0003735);; Cellular Component: cell wall (GO:0005618);; Cellular Component: nucleolus (GO:0005730);; Cellular Component: plasma membrane (GO:0005886);; Biological Process: translation (GO:0006412);; Cellular Component: plasmodesma (GO:0009506);; Cellular Component: chloroplast (GO:0009507…	K02995|1.31912e-122|brp:103851341|40S ribosomal protein S8-1-like; K02995 small subunit ribosomal protein S8e (A)	Ribosome (ko03010)	[J]	Translation, ribosomal structure and biogenesis	Ribosomal protein S8e	J	Translation, ribosomal structure and biogenesis	BnaA02g04810D [Brassica napus]	biological process: metabolic process (GO:0008152);; biological process: cellular process (GO:0009987);; molecular function: structural molecule activity (GO:0005198);; cellular component: cell (GO:0005623);; cellular component: cell part (GO:0044464);; cellular component: organelle (GO:0043226);; cellular component: organelle part (GO:0044422);; cellular component: membrane (GO:0016020);; cellul…
BnaA03g57330D	56.3544	64.8282	74.1088	60.8796	64.2221	42.757	38.8738	52.5287	50.2556	28.3799	32.9603	28.1988	0.912857	-0.137647	normal	0.229301	-0.400689	normal	0.00032155	-1.07295	down	[J]	Translation, ribosomal structure and biogenesis	Molecular Function: structural constituent of ribosome (GO:0003735);; Cellular Component: cell wall (GO:0005618);; Cellular Component: Golgi apparatus (GO:0005794);; Biological Process: translation (GO:0006412);; Cellular Component: plasmodesma (GO:0009506);; Cellular Component: chloroplast (GO:0009507);; Cellular Component: membrane (GO:0016020);; Cellular Component: cytosolic small ribosomal su…	K02960|2.07007e-102|brp:103859025|40S ribosomal protein S16-3-like; K02960 small subunit ribosomal protein S16e (A)	Ribosome (ko03010)	[J]	Translation, ribosomal structure and biogenesis	Ribosomal protein S9/S16	J	Translation, ribosomal structure and biogenesis	BnaA03g57330D [Brassica napus]	molecular function: structural molecule activity (GO:0005198);; cellular component: cell (GO:0005623);; cellular component: cell part (GO:0044464);; cellular component: organelle (GO:0043226);; biological process: metabolic process (GO:0008152);; biological process: cellular process (GO:0009987);; cellular component: cell junction (GO:0030054);; cellular component: membrane (GO:0016020);; cellula…
BnaC09g39380D	38.6016	38.4614	48.445	42.3628	32.5419	27.7211	30.6716	37.2941	37.8037	27.1585	13.0628	15.9224	0.868781	-0.199191	normal	0.690694	-0.195226	normal	0.00122103	-1.12052	down	[J]	Translation, ribosomal structure and biogenesis	Molecular Function: structural constituent of ribosome (GO:0003735);; Cellular Component: cell wall (GO:0005618);; Cellular Component: Golgi apparatus (GO:0005794);; Biological Process: translation (GO:0006412);; Cellular Component: plasmodesma (GO:0009506);; Cellular Component: chloroplast (GO:0009507);; Cellular Component: membrane (GO:0016020);; Cellular Component: cytosolic small ribosomal su…	K02960|2.0359e-100|brp:103845839|40S ribosomal protein S16-3-like; K02960 small subunit ribosomal protein S16e (A)	Ribosome (ko03010)	[J]	Translation, ribosomal structure and biogenesis	Ribosomal protein S9/S16	J	Translation, ribosomal structure and biogenesis	BnaC09g39380D [Brassica napus]	molecular function: structural molecule activity (GO:0005198);; cellular component: cell (GO:0005623);; cellular component: cell part (GO:0044464);; cellular component: organelle (GO:0043226);; biological process: metabolic process (GO:0008152);; biological process: cellular process (GO:0009987);; cellular component: cell junction (GO:0030054);; cellular component: membrane (GO:0016020);; cellula…
BnaA07g18810D	22.5207	29.2675	31.5695	27.1364	32.0877	12.3089	17.4017	21.1361	27.3163	12.0994	13.3297	6.75086	0.956553	-0.162088	normal	0.552039	-0.311066	normal	0.000795213	-1.36258	down	[J]	Translation, ribosomal structure and biogenesis	Biological Process: cytokinesis by cell plate formation (GO:0000911);; Biological Process: RNA methylation (GO:0001510);; Molecular Function: structural constituent of ribosome (GO:0003735);; Cellular Component: cell wall (GO:0005618);; Cellular Component: nucleolus (GO:0005730);; Cellular Component: endoplasmic reticulum (GO:0005783);; Cellular Component: Golgi apparatus (GO:0005794);; Biologica…	K02953|3.61715e-105|brp:103841918|40S ribosomal protein S13-2; K02953 small subunit ribosomal protein S13e (A)	Ribosome (ko03010)	[J]	Translation, ribosomal structure and biogenesis	Ribosomal S13/S15 N-terminal domain;; Ribosomal protein S15	J	Translation, ribosomal structure and biogenesis	PREDICTED: 40S ribosomal protein S13-2 [Brassica rapa]	biological process: cellular process (GO:0009987);; biological process: single-organism process (GO:0044699);; biological process: metabolic process (GO:0008152);; molecular function: structural molecule activity (GO:0005198);; cellular component: cell (GO:0005623);; cellular component: cell part (GO:0044464);; cellular component: organelle (GO:0043226);; cellular component: organelle part (GO:00…
BnaA10g25520D	55.1727	49.7975	75.8251	25.6407	2.80699	47.0008	12.9537	0.000248554	6.8248	6.68734	17.0293	15.4906	0.180667	-1.21735	normal	1.85e-14	-3.11225	down	1.26e-09	-2.16289	down	[J]	Translation, ribosomal structure and biogenesis	Biological Process: ribosomal small subunit assembly (GO:0000028);; Biological Process: RNA methylation (GO:0001510);; Molecular Function: structural constituent of ribosome (GO:0003735);; Cellular Component: Golgi apparatus (GO:0005794);; Biological Process: purine nucleotide biosynthetic process (GO:0006164);; Biological Process: translational elongation (GO:0006414);; Cellular Component: cytos…	K02962|1.92374e-83|brp:103847265|40S ribosomal protein S17-4-like; K02962 small subunit ribosomal protein S17e (A)	Ribosome (ko03010)	[J]	Translation, ribosomal structure and biogenesis	Ribosomal S17	J	Translation, ribosomal structure and biogenesis	PREDICTED: 40S ribosomal protein S17-4-like [Brassica rapa]	biological process: cellular component organization or biogenesis (GO:0071840);; biological process: metabolic process (GO:0008152);; biological process: cellular process (GO:0009987);; molecular function: structural molecule activity (GO:0005198);; cellular component: cell (GO:0005623);; cellular component: organelle (GO:0043226);; cellular component: cell part (GO:0044464);; biological process:…
BnaA04g12260D	59.7247	78.6942	72.0345	47.7246	55.3292	28.2164	34.2334	62.1088	59.6614	30.0094	25.99	24.4678	0.270039	-0.617395	normal	0.346134	-0.406751	normal	6.9e-07	-1.36751	down	[J]	Translation, ribosomal structure and biogenesis	Biological Process: RNA methylation (GO:0001510);; Molecular Function: structural constituent of ribosome (GO:0003735);; Cellular Component: vacuolar membrane (GO:0005774);; Cellular Component: Golgi apparatus (GO:0005794);; Biological Process: translation (GO:0006412);; Cellular Component: plasmodesma (GO:0009506);; Cellular Component: cytosolic small ribosomal subunit (GO:0022627);;	K02975|6.46074e-45|brp:103864282|40S ribosomal protein S25-4-like; K02975 small subunit ribosomal protein S25e (A)	Ribosome (ko03010)	[J]	Translation, ribosomal structure and biogenesis	S25 ribosomal protein	J	Translation, ribosomal structure and biogenesis	BnaA04g12260D [Brassica napus]	biological process: metabolic process (GO:0008152);; biological process: cellular process (GO:0009987);; molecular function: structural molecule activity (GO:0005198);; cellular component: cell (GO:0005623);; cellular component: membrane (GO:0016020);; cellular component: organelle (GO:0043226);; cellular component: organelle part (GO:0044422);; cellular component: cell part (GO:0044464);; cellul…
BnaC07g13120D	52.9749	45.8317	61.4185	34.732	43.2302	26.9157	34.7862	49.5773	37.0203	22.6862	27.1964	23.2512	0.205808	-0.514046	normal	0.230965	-0.372445	normal	8.22e-05	-1.08644	down	--	--	Molecular Function: structural constituent of ribosome (GO:0003735);; Cellular Component: Golgi apparatus (GO:0005794);; Cellular Component: plasma membrane (GO:0005886);; Biological Process: chromatin silencing (GO:0006342);; Biological Process: translation (GO:0006412);; Biological Process: nucleotide biosynthetic process (GO:0009165);; Cellular Component: plasmodesma (GO:0009506);; Cellular Co…	K02977|7.38518e-91|brp:103840761|ubiquitin-40S ribosomal protein S27a-1; K02977 small subunit ribosomal protein S27Ae (A)	Ribosome (ko03010)	[J]	Translation, ribosomal structure and biogenesis	Ubiquitin family;; Ribosomal protein S27a;; Ubiquitin-2 like Rad60 SUMO-like;; Ubiquitin-like domain	R	General function prediction only	PREDICTED: ubiquitin-40S ribosomal protein S27a-1 [Brassica rapa]	molecular function: structural molecule activity (GO:0005198);; cellular component: cell (GO:0005623);; cellular component: organelle (GO:0043226);; cellular component: cell part (GO:0044464);; cellular component: membrane (GO:0016020);; biological process: cellular process (GO:0009987);; biological process: single-organism process (GO:0044699);; biological process: biological regulation (GO:0065…
BnaA04g05330D	8.04847	77.1954	9.70704	68.1671	114.671	28.846	46.8667	146.78	36.5801	5.66969	42.6553	14.4113	0.114264	-0.714285	normal	0.970264	-0.0773013	normal	0.000116649	-1.22586	down	[O]	Posttranslational modification, protein turnover, chaperones	Molecular Function: structural constituent of ribosome (GO:0003735);; Cellular Component: nucleolus (GO:0005730);; Biological Process: translation (GO:0006412);; Cellular Component: cytosolic large ribosomal subunit (GO:0022625);;	K02927|9.99891e-38|pop:POPTR_0016s07790g|UBIQUITIN EXTENSION protein 1; K02927 large subunit ribosomal protein L40e (A)	Ribosome (ko03010)	[J]	Translation, ribosomal structure and biogenesis	Ubiquitin family;; Ubiquitin-2 like Rad60 SUMO-like;; Ubiquitin-like domain	O	Posttranslational modification, protein turnover, chaperones	BnaA04g05330D [Brassica napus]	molecular function: structural molecule activity (GO:0005198);; cellular component: cell (GO:0005623);; cellular component: organelle (GO:0043226);; cellular component: organelle part (GO:0044422);; cellular component: cell part (GO:0044464);; biological process: metabolic process (GO:0008152);; biological process: cellular process (GO:0009987);; cellular component: macromolecular complex (GO:003…
