# Supplementary material for: Transcriptome Profile Analysis of Winter Rapeseed (Brassica napus L.) in Response to Freezing Stress, Reveal Potentially Connected Events to Freezing Stress
Source: Int J Mol Sci. 2019 Jun 5;20(11):2771. doi: 10.3390/ijms20112771 (PMC6600501; doi:10.3390/ijms20112771)
Supplement: Supplementary file 1 [file ijms-20-02771-s001.zip › 5.29 addition file/Table_S17.xlsx]

## Sheet: 1
#ID	0h	1h	3h	24h	T01	T02	T03	T04	T05	T06	T07	T08	T09	T10	T11	T12	T01_T02_T03_vs_T04_T05_T06_DESeq_FDR	T01_T02_T03_vs_T04_T05_T06_DESeq_log2FC	T01_T02_T03_vs_T04_T05_T06_DESeq_(FDR_0.01_FC_2)_regulated	T01_T02_T03_vs_T07_T08_T09_DESeq_FDR	T01_T02_T03_vs_T07_T08_T09_DESeq_log2FC	T01_T02_T03_vs_T07_T08_T09_DESeq_(FDR_0.01_FC_2)_regulated	T01_T02_T03_vs_T10_T11_T12_DESeq_FDR	T01_T02_T03_vs_T10_T11_T12_DESeq_log2FC	T01_T02_T03_vs_T10_T11_T12_DESeq_(FDR_0.01_FC_2)_regulated	COG_class	COG_class_annotation	GO_annotation	KEGG_annotation	KEGG_pathway_annotation	KOG_class	KOG_class_annotation	Pfam_annotation	Swiss_Prot_annotation	eggNOG_class	eggNOG_class_annotation	NR_annotation	GO_second_level_annotation
BnaC07g34180D	82.2076	141.536	310.59	371.619	64.3161	86.3202	95.9865	112.097	119.865	192.645	309.959	307.995	313.816	312.58	304.601	497.676	0.178133	0.801373	normal	5.21754e-18	1.8887	up	1.40948e-05	2.13479	up	--	--	Biological Process: maltose biosynthetic process (GO:0000024);; Biological Process: starch catabolic process (GO:0005983);; Biological Process: response to cold (GO:0009409);; Cellular Component: chloroplast stroma (GO:0009570);; Molecular Function: beta-amylase activity (GO:0016161);; Molecular Function: cation binding (GO:0043169);;	K01177|0|brp:103860895|beta-amylase 3, chloroplastic; K01177 beta-amylase [EC:3.2.1.2] (A)	Starch and sucrose metabolism (ko00500)	--	--	Glycosyl hydrolase family 14	Beta-amylase 3, chloroplastic (Precursor) OS=Arabidopsis thaliana (Mouse-ear cress) PE=1 SV=3	G	Carbohydrate transport and metabolism	BnaC07g34180D [Brassica napus]	biological process: metabolic process (GO:0008152);; biological process: cellular process (GO:0009987);; biological process: single-organism process (GO:0044699);; biological process: response to stimulus (GO:0050896);; cellular component: cell (GO:0005623);; cellular component: organelle (GO:0043226);; cellular component: organelle part (GO:0044422);; cellular component: cell part (GO:0044464);;…
BnaC05g39340D	184.905	268.449	329.838	268.389	191.203	166.452	197.059	260.593	271.677	273.076	329.774	271.111	388.628	270.375	281.615	253.176	0.175977	0.508698	normal	6.02399e-05	1.02636	up	0.0174737	0.644552	normal	--	--	Molecular Function: enzyme inhibitor activity (GO:0004857);; Cellular Component: cell wall (GO:0005618);; Cellular Component: cytoplasm (GO:0005737);; Cellular Component: plasma membrane (GO:0005886);; Biological Process: glycine catabolic process (GO:0006546);; Biological Process: tryptophan catabolic process (GO:0006569);; Biological Process: response to nematode (GO:0009624);; Biological Proce…	K01051|0|brp:103870041|pectinesterase/pectinesterase inhibitor 3; K01051 pectinesterase [EC:3.1.1.11] (A)	Pentose and glucuronate interconversions (ko00040);; Starch and sucrose metabolism (ko00500)	--	--	Pectinesterase;; Plant invertase/pectin methylesterase inhibitor	Pectinesterase 3 (Precursor) GN=MLN21.10 OS=Arabidopsis thaliana (Mouse-ear cress) PE=2 SV=2	G	Carbohydrate transport and metabolism	BnaC05g39340D [Brassica napus]	biological process: biological regulation (GO:0065007);; molecular function: enzyme regulator activity (GO:0030234);; cellular component: cell (GO:0005623);; cellular component: cell part (GO:0044464);; cellular component: membrane (GO:0016020);; biological process: metabolic process (GO:0008152);; biological process: cellular process (GO:0009987);; biological process: single-organism process (GO…
BnaC07g46060D	74.0493	88.0967	134.352	173.907	58.464	66.1909	97.4931	109.769	71.5891	82.9319	119.885	157.712	125.458	169.744	176.216	175.76	0.844792	0.249819	normal	0.00493799	0.827257	normal	3.93116e-07	1.21322	up	[C]	Energy production and conversion	Molecular Function: 3-chloroallyl aldehyde dehydrogenase activity (GO:0004028);; Molecular Function: aldehyde dehydrogenase (NAD) activity (GO:0004029);; Molecular Function: aldehyde dehydrogenase [NAD(P)+] activity (GO:0004030);; Cellular Component: endoplasmic reticulum (GO:0005783);; Biological Process: cellular aldehyde metabolic process (GO:0006081);; Biological Process: response to mechanic…	K00128|0|brp:103862462|aldehyde dehydrogenase family 3 member F1-like; K00128 aldehyde dehydrogenase (NAD+) [EC:1.2.1.3] (A)	Glycolysis / Gluconeogenesis (ko00010);; Pentose and glucuronate interconversions (ko00040);; Ascorbate and aldarate metabolism (ko00053);; Fatty acid degradation (ko00071);; Valine, leucine and isoleucine degradation (ko00280);; Lysine degradation (ko00310);; Arginine and proline metabolism (ko00330);; Histidine metabolism (ko00340);; Tryptophan metabolism (ko00380);; beta-Alanine metabolism (ko…	[C]	Energy production and conversion	Aldehyde dehydrogenase family	Aldehyde dehydrogenase family 3 member F1 GN=ALDH3F1 OS=Arabidopsis thaliana (Mouse-ear cress) PE=2 SV=2	C	Energy production and conversion	BnaC07g46060D [Brassica napus]	biological process: metabolic process (GO:0008152);; biological process: single-organism process (GO:0044699);; molecular function: catalytic activity (GO:0003824);; cellular component: cell (GO:0005623);; cellular component: organelle (GO:0043226);; cellular component: cell part (GO:0044464);; biological process: cellular process (GO:0009987);; biological process: response to stimulus (GO:005089…
BnaA03g42940D	18.9781	42.3348	111.16	125.437	13.386	20.4184	23.1299	29.5364	37.4516	60.0166	109.004	106.556	117.921	85.2757	95.7767	195.258	0.0411861	1.18116	normal	1.09411e-35	2.52794	up	0.00416608	2.76626	up	--	--	Biological Process: maltose biosynthetic process (GO:0000024);; Biological Process: starch catabolic process (GO:0005983);; Biological Process: response to cold (GO:0009409);; Cellular Component: chloroplast stroma (GO:0009570);; Molecular Function: beta-amylase activity (GO:0016161);; Molecular Function: cation binding (GO:0043169);;	K01177|0|brp:103860895|beta-amylase 3, chloroplastic; K01177 beta-amylase [EC:3.2.1.2] (A)	Starch and sucrose metabolism (ko00500)	--	--	Glycosyl hydrolase family 14	Beta-amylase 3, chloroplastic (Precursor) OS=Arabidopsis thaliana (Mouse-ear cress) PE=1 SV=3	G	Carbohydrate transport and metabolism	BnaA03g42940D [Brassica napus]	biological process: metabolic process (GO:0008152);; biological process: cellular process (GO:0009987);; biological process: single-organism process (GO:0044699);; biological process: response to stimulus (GO:0050896);; cellular component: cell (GO:0005623);; cellular component: organelle (GO:0043226);; cellular component: organelle part (GO:0044422);; cellular component: cell part (GO:0044464);;…
BnaC09g21440D	32.8619	19.1717	81.2948	119.329	27.404	42.5977	28.584	17.1576	13.1005	27.2569	68.8076	95.1626	79.9143	82.9383	129.536	145.512	0.514844	-0.571104	normal	2.54018e-08	1.26763	up	5.17099e-06	1.78761	up	--	--	Biological Process: polysaccharide biosynthetic process (GO:0000271);; Molecular Function: protein serine/threonine kinase activity (GO:0004674);; Molecular Function: ATP binding (GO:0005524);; Cellular Component: nucleus (GO:0005634);; Cellular Component: cytosol (GO:0005829);; Cellular Component: plasma membrane (GO:0005886);; Biological Process: starch catabolic process (GO:0005983);; Biologic…	K01177|0|brp:103828653|beta-amylase 1, chloroplastic; K01177 beta-amylase [EC:3.2.1.2] (A)	Starch and sucrose metabolism (ko00500)	--	--	Glycosyl hydrolase family 14	Beta-amylase 1, chloroplastic (Precursor) GN=F14O13.12 OS=Arabidopsis thaliana (Mouse-ear cress) PE=1 SV=1	G	Carbohydrate transport and metabolism	BnaC09g21440D [Brassica napus]	biological process: metabolic process (GO:0008152);; biological process: single-organism process (GO:0044699);; biological process: cellular process (GO:0009987);; molecular function: catalytic activity (GO:0003824);; molecular function: binding (GO:0005488);; cellular component: cell (GO:0005623);; cellular component: organelle (GO:0043226);; cellular component: cell part (GO:0044464);; cellular…
BnaA09g06500D	25.6064	70.9461	116.404	96.9255	23.6642	22.9139	30.241	78.1425	85.0901	49.6058	106.367	87.167	155.678	93.7085	111.255	85.8129	0.00176029	1.48433	up	3.04317e-05	2.16449	up	6.75386e-17	1.90644	up	--	--	Cellular Component: extracellular region (GO:0005576);; Molecular Function: pectate lyase activity (GO:0030570);;	K01728|0|brp:103837461|probable pectate lyase 22; K01728 pectate lyase [EC:4.2.2.2] (A)	Pentose and glucuronate interconversions (ko00040)	--	--	Pectate lyase	Probable pectate lyase 22 (Precursor) GN=At5g63180 OS=Arabidopsis thaliana (Mouse-ear cress) PE=2 SV=1	G	Carbohydrate transport and metabolism	BnaA09g06500D [Brassica napus]	cellular component: extracellular region (GO:0005576);; biological process: metabolic process (GO:0008152);; molecular function: catalytic activity (GO:0003824)
BnaA03g59170D	36.1985	39.1732	65.9131	86.7082	28.0575	31.5571	48.9809	53.2132	29.9365	34.3699	60.4293	84.9888	52.3213	89.3679	90.0113	80.7455	0.951343	0.141439	normal	0.0882803	0.728803	normal	9.53569e-07	1.17457	up	[C]	Energy production and conversion	Molecular Function: 3-chloroallyl aldehyde dehydrogenase activity (GO:0004028);; Molecular Function: aldehyde dehydrogenase (NAD) activity (GO:0004029);; Molecular Function: aldehyde dehydrogenase [NAD(P)+] activity (GO:0004030);; Cellular Component: endoplasmic reticulum (GO:0005783);; Biological Process: cellular aldehyde metabolic process (GO:0006081);; Biological Process: response to mechanic…	K00128|0|brp:103862462|aldehyde dehydrogenase family 3 member F1-like; K00128 aldehyde dehydrogenase (NAD+) [EC:1.2.1.3] (A)	Glycolysis / Gluconeogenesis (ko00010);; Pentose and glucuronate interconversions (ko00040);; Ascorbate and aldarate metabolism (ko00053);; Fatty acid degradation (ko00071);; Valine, leucine and isoleucine degradation (ko00280);; Lysine degradation (ko00310);; Arginine and proline metabolism (ko00330);; Histidine metabolism (ko00340);; Tryptophan metabolism (ko00380);; beta-Alanine metabolism (ko…	[C]	Energy production and conversion	Aldehyde dehydrogenase family	Aldehyde dehydrogenase family 3 member F1 GN=ALDH3F1 OS=Arabidopsis thaliana (Mouse-ear cress) PE=2 SV=2	C	Energy production and conversion	BnaA03g59170D [Brassica napus]	biological process: metabolic process (GO:0008152);; biological process: single-organism process (GO:0044699);; molecular function: catalytic activity (GO:0003824);; cellular component: cell (GO:0005623);; cellular component: organelle (GO:0043226);; cellular component: cell part (GO:0044464);; biological process: cellular process (GO:0009987);; biological process: response to stimulus (GO:005089…
BnaA05g25150D	45.9402	81.0295	114.031	86.6834	39.5029	45.4615	52.8563	70.347	101.534	71.2078	103.425	86.0596	152.609	84.4323	94.7727	80.8454	0.0241828	0.691005	normal	0.000674912	1.52475	up	8.7896e-05	0.966879	normal	--	--	Molecular Function: enzyme inhibitor activity (GO:0004857);; Cellular Component: cytoplasm (GO:0005737);; Cellular Component: plasma membrane (GO:0005886);; Biological Process: glycine catabolic process (GO:0006546);; Biological Process: tryptophan catabolic process (GO:0006569);; Cellular Component: plant-type cell wall (GO:0009505);; Biological Process: response to nematode (GO:0009624);; Biolo…	K01051|0|brp:103870041|pectinesterase/pectinesterase inhibitor 3; K01051 pectinesterase [EC:3.1.1.11] (A)	Pentose and glucuronate interconversions (ko00040);; Starch and sucrose metabolism (ko00500)	--	--	Pectinesterase;; Plant invertase/pectin methylesterase inhibitor	Pectinesterase 3 (Precursor) GN=MLN21.10 OS=Arabidopsis thaliana (Mouse-ear cress) PE=2 SV=2	G	Carbohydrate transport and metabolism	BnaA05g25150D [Brassica napus]	biological process: biological regulation (GO:0065007);; molecular function: enzyme regulator activity (GO:0030234);; cellular component: cell (GO:0005623);; cellular component: cell part (GO:0044464);; cellular component: membrane (GO:0016020);; biological process: metabolic process (GO:0008152);; biological process: cellular process (GO:0009987);; biological process: single-organism process (GO…
BnaA01g06610D	36.5551	69.7522	82.6565	76.8269	33.9713	31.0296	44.6643	50.5297	66.3165	92.4105	87.7992	87.6765	72.4939	79.9104	67.274	83.2962	0.10829	0.945106	normal	3.14354e-10	1.25102	up	3.37334e-06	1.11315	up	[MG]	Cell wall/membrane/envelope biogenesis;; Carbohydrate transport and metabolism	Molecular Function: nucleotide binding (GO:0000166);; Cellular Component: endosome (GO:0005768);; Cellular Component: Golgi apparatus (GO:0005794);; Cellular Component: trans-Golgi network (GO:0005802);; Biological Process: carbohydrate metabolic process (GO:0005975);; Biological Process: nucleotide-sugar metabolic process (GO:0009225);; Molecular Function: UDP-glucuronate 4-epimerase activity (G…	K08679|0|brp:103852660|UDP-glucuronate 4-epimerase 1; K08679 UDP-glucuronate 4-epimerase [EC:5.1.3.6] (A)	Starch and sucrose metabolism (ko00500);; Amino sugar and nucleotide sugar metabolism (ko00520)	[M]	Cell wall/membrane/envelope biogenesis	NAD dependent epimerase/dehydratase family;; 3-beta hydroxysteroid dehydrogenase/isomerase family;; RmlD substrate binding domain;; Male sterility protein;; Polysaccharide biosynthesis protein;; NADH(P)-binding;; short chain dehydrogenase	UDP-glucuronate 4-epimerase 1 GN=F17I23.220 OS=Arabidopsis thaliana (Mouse-ear cress) PE=1 SV=1	G	Carbohydrate transport and metabolism	BnaCnng70410D [Brassica napus]	molecular function: binding (GO:0005488);; cellular component: cell (GO:0005623);; cellular component: organelle (GO:0043226);; cellular component: cell part (GO:0044464);; cellular component: organelle part (GO:0044422);; biological process: metabolic process (GO:0008152);; biological process: cellular process (GO:0009987);; biological process: single-organism process (GO:0044699);; molecular fu…
BnaA09g03190D	32.6498	41.7539	58.796	72.6411	30.9459	28.8067	38.1968	50.125	40.8274	34.3093	59.5278	50.0397	66.8205	68.2502	70.4914	79.1817	0.480936	0.378341	normal	2.46192e-05	0.879555	normal	5.33597e-07	1.19182	up	[G]	Carbohydrate transport and metabolism	Cellular Component: extracellular region (GO:0005576);; Biological Process: pattern specification process (GO:0007389);; Biological Process: regulation of cell size (GO:0008361);; Biological Process: auxin polar transport (GO:0009926);; Biological Process: root morphogenesis (GO:0010015);; Molecular Function: pectate lyase activity (GO:0030570);; Biological Process: growth (GO:0040007);;	K01728|0|brp:103837270|probable pectate lyase 20; K01728 pectate lyase [EC:4.2.2.2] (A)	Pentose and glucuronate interconversions (ko00040)	--	--	Pectate lyase;; Right handed beta helix region;; Periplasmic copper-binding protein (NosD)	Probable pectate lyase 20 (Precursor) GN=At5g48900 OS=Arabidopsis thaliana (Mouse-ear cress) PE=2 SV=1	G	Carbohydrate transport and metabolism	BnaA09g03190D [Brassica napus]	cellular component: extracellular region (GO:0005576);; biological process: multicellular organismal process (GO:0032501);; biological process: developmental process (GO:0032502);; biological process: single-organism process (GO:0044699);; biological process: cellular process (GO:0009987);; biological process: biological regulation (GO:0065007);; biological process: cellular component organizatio…
BnaCnng15740D	12.7594	34.9281	63.3314	52.311	11.7186	11.18	15.3798	35.8264	43.047	25.911	65.8832	42.3763	81.7349	49.0082	61.7983	46.1266	0.000805599	1.46519	up	2.77764e-05	2.29223	up	7.79241e-17	2.02512	up	--	--	Cellular Component: extracellular region (GO:0005576);; Molecular Function: pectate lyase activity (GO:0030570);;	K01728|0|brp:103837461|probable pectate lyase 22; K01728 pectate lyase [EC:4.2.2.2] (A)	Pentose and glucuronate interconversions (ko00040)	--	--	Pectate lyase	Probable pectate lyase 22 (Precursor) GN=At5g63180 OS=Arabidopsis thaliana (Mouse-ear cress) PE=2 SV=1	G	Carbohydrate transport and metabolism	BnaCnng15740D [Brassica napus]	cellular component: extracellular region (GO:0005576);; biological process: metabolic process (GO:0008152);; molecular function: catalytic activity (GO:0003824)
BnaA07g05790D	18.1452	11.4268	38.0592	51.2634	18.403	19.579	16.4536	9.7733	9.64763	14.8595	35.8823	44.8009	33.4944	41.2953	52.3229	60.172	0.0522903	-0.623835	normal	3.08263e-07	1.04226	up	2.37771e-09	1.49159	up	--	--	Biological Process: polysaccharide biosynthetic process (GO:0000271);; Molecular Function: protein serine/threonine kinase activity (GO:0004674);; Molecular Function: ATP binding (GO:0005524);; Cellular Component: nucleus (GO:0005634);; Cellular Component: cytosol (GO:0005829);; Cellular Component: plasma membrane (GO:0005886);; Biological Process: starch catabolic process (GO:0005983);; Biologic…	K01177|0|brp:103828653|beta-amylase 1, chloroplastic; K01177 beta-amylase [EC:3.2.1.2] (A)	Starch and sucrose metabolism (ko00500)	--	--	Glycosyl hydrolase family 14	Beta-amylase 1, chloroplastic (Precursor) GN=F14O13.12 OS=Arabidopsis thaliana (Mouse-ear cress) PE=1 SV=1	G	Carbohydrate transport and metabolism	PREDICTED: beta-amylase 1, chloroplastic [Brassica rapa]	biological process: metabolic process (GO:0008152);; biological process: single-organism process (GO:0044699);; biological process: cellular process (GO:0009987);; molecular function: catalytic activity (GO:0003824);; molecular function: binding (GO:0005488);; cellular component: cell (GO:0005623);; cellular component: organelle (GO:0043226);; cellular component: cell part (GO:0044464);; cellular…
BnaC03g74010D	21.9093	29.2761	46.9266	49.1969	17.1072	22.2046	26.4163	33.9827	28.7484	25.0973	40.5598	34.2701	65.95	44.9631	49.7173	52.9104	0.204153	0.477273	normal	0.0970087	0.935603	normal	6.80696e-06	1.08305	up	[MG]	Cell wall/membrane/envelope biogenesis;; Carbohydrate transport and metabolism	Molecular Function: nucleotide binding (GO:0000166);; Molecular Function: protein binding (GO:0005515);; Cellular Component: endosome (GO:0005768);; Cellular Component: Golgi apparatus (GO:0005794);; Cellular Component: trans-Golgi network (GO:0005802);; Biological Process: carbohydrate metabolic process (GO:0005975);; Biological Process: tryptophan catabolic process (GO:0006569);; Biological Pro…	K08679|0|brp:103860010|UDP-glucuronate 4-epimerase 6-like; K08679 UDP-glucuronate 4-epimerase [EC:5.1.3.6] (A)	Starch and sucrose metabolism (ko00500);; Amino sugar and nucleotide sugar metabolism (ko00520)	[M]	Cell wall/membrane/envelope biogenesis	NAD dependent epimerase/dehydratase family;; 3-beta hydroxysteroid dehydrogenase/isomerase family;; RmlD substrate binding domain;; Male sterility protein;; Polysaccharide biosynthesis protein;; NADH(P)-binding	UDP-glucuronate 4-epimerase 6 GN=F14O13.1 OS=Arabidopsis thaliana (Mouse-ear cress) PE=1 SV=1	M	Cell wall/membrane/envelope biogenesis	BnaC03g74010D [Brassica napus]	molecular function: binding (GO:0005488);; cellular component: cell (GO:0005623);; cellular component: organelle (GO:0043226);; cellular component: cell part (GO:0044464);; cellular component: organelle part (GO:0044422);; biological process: metabolic process (GO:0008152);; biological process: cellular process (GO:0009987);; biological process: single-organism process (GO:0044699);; biological p…
BnaC03g74840D	13.9624	31.8206	56.6197	44.9468	10.4556	12.7274	18.7043	37.604	38.8799	18.9779	52.5186	50.4899	66.8505	47.7661	48.5365	38.5379	0.120959	1.20361	normal	8.97589e-14	2.00574	up	2.47668e-13	1.6759	up	--	--	Cellular Component: extracellular region (GO:0005576);; Molecular Function: pectate lyase activity (GO:0030570);;	K01728|0|brp:103873738|probable pectate lyase 22; K01728 pectate lyase [EC:4.2.2.2] (A)	Pentose and glucuronate interconversions (ko00040)	--	--	Pectate lyase	Probable pectate lyase 22 (Precursor) GN=At5g63180 OS=Arabidopsis thaliana (Mouse-ear cress) PE=2 SV=1	G	Carbohydrate transport and metabolism	BnaC03g74840D [Brassica napus]	cellular component: extracellular region (GO:0005576);; biological process: metabolic process (GO:0008152);; molecular function: catalytic activity (GO:0003824)
BnaA06g22590D	15.2582	30.3934	60.1206	44.5781	13.3256	12.5826	19.8665	34.0876	35.4753	21.6174	55.6328	55.1419	69.5872	41.5751	53.0461	39.113	0.0493979	1.01322	normal	4.20293e-18	1.96432	up	1.78863e-08	1.53843	up	--	--	Cellular Component: extracellular region (GO:0005576);; Cellular Component: membrane (GO:0016020);; Molecular Function: pectate lyase activity (GO:0030570);;	K01728|0|brp:103873738|probable pectate lyase 22; K01728 pectate lyase [EC:4.2.2.2] (A)	Pentose and glucuronate interconversions (ko00040)	--	--	Pectate lyase	Probable pectate lyase 22 (Precursor) GN=At5g63180 OS=Arabidopsis thaliana (Mouse-ear cress) PE=2 SV=1	G	Carbohydrate transport and metabolism	BnaA06g22590D [Brassica napus]	cellular component: extracellular region (GO:0005576);; cellular component: membrane (GO:0016020);; biological process: metabolic process (GO:0008152);; molecular function: catalytic activity (GO:0003824)
BnaA08g11860D	15.0074	22.8099	43.1904	42.9638	13.4063	14.3625	17.2533	22.62	28.0707	17.739	35.725	34.3163	59.53	36.4828	42.0474	50.3613	0.197956	0.610255	normal	0.00296507	1.49268	up	7.00493e-09	1.4905	up	--	--	Molecular Function: enzyme inhibitor activity (GO:0004857);; Cellular Component: extracellular region (GO:0005576);; Cellular Component: plant-type cell wall (GO:0009505);; Molecular Function: pectinesterase activity (GO:0030599);; Biological Process: cell wall modification (GO:0042545);; Biological Process: negative regulation of catalytic activity (GO:0043086);; Molecular Function: aspartyl est…	K01051|0|brp:103834493|probable pectinesterase/pectinesterase inhibitor 44; K01051 pectinesterase [EC:3.1.1.11] (A)	Pentose and glucuronate interconversions (ko00040);; Starch and sucrose metabolism (ko00500)	--	--	Pectinesterase;; Plant invertase/pectin methylesterase inhibitor	Pectinesterase 44 (Precursor) GN=F4I10.150 OS=Arabidopsis thaliana (Mouse-ear cress) PE=2 SV=2	G	Carbohydrate transport and metabolism	BnaA08g11860D [Brassica napus]	biological process: biological regulation (GO:0065007);; molecular function: enzyme regulator activity (GO:0030234);; cellular component: extracellular region (GO:0005576);; cellular component: cell (GO:0005623);; cellular component: cell part (GO:0044464);; biological process: metabolic process (GO:0008152);; molecular function: catalytic activity (GO:0003824);; biological process: cellular proc…
BnaC05g44980D	22.8633	41.5154	46.1971	41.1239	20.1111	16.9925	31.4862	44.9702	57.9659	21.6101	43.0939	38.4161	57.0813	39.6111	43.2647	40.496	0.429378	0.920673	normal	0.0085682	1.01356	up	0.000232043	0.906438	normal	[G]	Carbohydrate transport and metabolism	Cellular Component: extracellular region (GO:0005576);; Biological Process: pattern specification process (GO:0007389);; Biological Process: regulation of cell size (GO:0008361);; Biological Process: auxin polar transport (GO:0009926);; Biological Process: root morphogenesis (GO:0010015);; Molecular Function: pectate lyase activity (GO:0030570);; Biological Process: growth (GO:0040007);;	K01728|0|brp:103870710|probable pectate lyase 8; K01728 pectate lyase [EC:4.2.2.2] (A)	Pentose and glucuronate interconversions (ko00040)	--	--	Pectate lyase	Probable pectate lyase 8 (Precursor) GN=At3g07010 OS=Arabidopsis thaliana (Mouse-ear cress) PE=2 SV=1	G	Carbohydrate transport and metabolism	BnaC05g44980D [Brassica napus]	cellular component: extracellular region (GO:0005576);; biological process: multicellular organismal process (GO:0032501);; biological process: developmental process (GO:0032502);; biological process: single-organism process (GO:0044699);; biological process: cellular process (GO:0009987);; biological process: biological regulation (GO:0065007);; biological process: cellular component organizatio…
BnaC03g66720D	17.5782	22.8988	43.6932	40.5852	15.909	18.1152	18.7104	21.5805	27.8602	19.2556	37.3926	34.2642	59.4228	35.6009	35.4281	50.7267	0.301932	0.426523	normal	0.0105896	1.30657	normal	0.000200534	1.20625	up	--	--	Molecular Function: enzyme inhibitor activity (GO:0004857);; Cellular Component: extracellular region (GO:0005576);; Cellular Component: plant-type cell wall (GO:0009505);; Molecular Function: pectinesterase activity (GO:0030599);; Biological Process: cell wall modification (GO:0042545);; Biological Process: negative regulation of catalytic activity (GO:0043086);; Molecular Function: aspartyl est…	K01051|0|brp:103834493|probable pectinesterase/pectinesterase inhibitor 44; K01051 pectinesterase [EC:3.1.1.11] (A)	Pentose and glucuronate interconversions (ko00040);; Starch and sucrose metabolism (ko00500)	--	--	Pectinesterase;; Plant invertase/pectin methylesterase inhibitor	Pectinesterase 44 (Precursor) GN=F4I10.150 OS=Arabidopsis thaliana (Mouse-ear cress) PE=2 SV=2	G	Carbohydrate transport and metabolism	BnaC03g66720D [Brassica napus]	biological process: biological regulation (GO:0065007);; molecular function: enzyme regulator activity (GO:0030234);; cellular component: extracellular region (GO:0005576);; cellular component: cell (GO:0005623);; cellular component: cell part (GO:0044464);; biological process: metabolic process (GO:0008152);; molecular function: catalytic activity (GO:0003824);; biological process: cellular proc…
BnaCnng30870D	20.2109	22.8856	34.4859	40.228	18.7301	18.9776	22.9248	27.4853	22.6408	18.5309	32.8644	36.2002	34.3931	39.247	40.2355	41.2015	0.772964	0.226959	normal	0.000726123	0.733882	normal	3.25428e-05	1.00541	up	[G]	Carbohydrate transport and metabolism	Cellular Component: extracellular region (GO:0005576);; Biological Process: pattern specification process (GO:0007389);; Biological Process: regulation of cell size (GO:0008361);; Biological Process: auxin polar transport (GO:0009926);; Biological Process: root morphogenesis (GO:0010015);; Molecular Function: pectate lyase activity (GO:0030570);; Biological Process: growth (GO:0040007);;	K01728|0|brp:103837270|probable pectate lyase 20; K01728 pectate lyase [EC:4.2.2.2] (A)	Pentose and glucuronate interconversions (ko00040)	--	--	Pectate lyase;; Right handed beta helix region;; Periplasmic copper-binding protein (NosD)	Probable pectate lyase 20 (Precursor) GN=At5g48900 OS=Arabidopsis thaliana (Mouse-ear cress) PE=2 SV=1	G	Carbohydrate transport and metabolism	BnaCnng30870D [Brassica napus]	cellular component: extracellular region (GO:0005576);; biological process: multicellular organismal process (GO:0032501);; biological process: developmental process (GO:0032502);; biological process: single-organism process (GO:0044699);; biological process: cellular process (GO:0009987);; biological process: biological regulation (GO:0065007);; biological process: cellular component organizatio…
BnaA05g30530D	23.4379	43.0499	47.3019	37.8481	23.2073	17.9027	29.2039	43.5296	56.0602	29.5598	47.6734	40.3486	53.8836	38.4029	34.1256	41.0157	0.228939	0.924812	normal	3.24874e-05	1.06532	up	0.00445394	0.733288	normal	[G]	Carbohydrate transport and metabolism	Cellular Component: extracellular region (GO:0005576);; Biological Process: pattern specification process (GO:0007389);; Biological Process: regulation of cell size (GO:0008361);; Biological Process: auxin polar transport (GO:0009926);; Biological Process: root morphogenesis (GO:0010015);; Molecular Function: pectate lyase activity (GO:0030570);; Biological Process: growth (GO:0040007);;	K01728|0|brp:103870710|probable pectate lyase 8; K01728 pectate lyase [EC:4.2.2.2] (A)	Pentose and glucuronate interconversions (ko00040)	--	--	Pectate lyase	Probable pectate lyase 8 (Precursor) GN=At3g07010 OS=Arabidopsis thaliana (Mouse-ear cress) PE=2 SV=1	G	Carbohydrate transport and metabolism	BnaA05g30530D [Brassica napus]	cellular component: extracellular region (GO:0005576);; biological process: multicellular organismal process (GO:0032501);; biological process: developmental process (GO:0032502);; biological process: single-organism process (GO:0044699);; biological process: cellular process (GO:0009987);; biological process: biological regulation (GO:0065007);; biological process: cellular component organizatio…
BnaA08g14630D	17.5608	42.9958	59.418	37.0323	13.6403	13.2345	25.8075	41.6328	61.6736	25.6809	53.2683	43.4526	81.5331	38.1189	35.5004	37.4777	0.204153	1.31749	normal	0.00372853	1.69742	up	7.07265e-05	1.04527	up	--	--	Cellular Component: extracellular region (GO:0005576);; Biological Process: syncytium formation (GO:0006949);; Cellular Component: membrane (GO:0016020);; Molecular Function: pectate lyase activity (GO:0030570);;	K01728|0|brp:103834896|probable pectate lyase 18; K01728 pectate lyase [EC:4.2.2.2] (A)	Pentose and glucuronate interconversions (ko00040)	--	--	Pectate lyase	Probable pectate lyase 18 (Precursor) GN=At4g24780 OS=Arabidopsis thaliana (Mouse-ear cress) PE=2 SV=2	G	Carbohydrate transport and metabolism	BnaA08g14630D [Brassica napus]	cellular component: extracellular region (GO:0005576);; biological process: cellular process (GO:0009987);; biological process: developmental process (GO:0032502);; biological process: single-organism process (GO:0044699);; cellular component: membrane (GO:0016020);; biological process: metabolic process (GO:0008152);; molecular function: catalytic activity (GO:0003824)
BnaC07g47330D	42.7337	24.5321	18.5322	33.8936	46.581	44.5859	37.0341	15.9921	20.777	36.8271	20.2801	17.6595	17.6571	32.4502	35.0503	34.1804	0.324901	-0.629585	normal	2.18818e-07	-1.26592	down	0.325822	-0.323691	normal	[G]	Carbohydrate transport and metabolism	Biological Process: glycogen biosynthetic process (GO:0005978);; Molecular Function: glucose-1-phosphate adenylyltransferase activity (GO:0008878);; Cellular Component: chloroplast (GO:0009507);; Biological Process: photorespiration (GO:0009853);; Cellular Component: glucose-1-phosphate adenylyltransferase complex (GO:0010170);; Biological Process: starch biosynthetic process (GO:0019252);;	K00975|0|brp:103828058|glucose-1-phosphate adenylyltransferase large subunit 3, chloroplastic; K00975 glucose-1-phosphate adenylyltransferase [EC:2.7.7.27] (A)	Starch and sucrose metabolism (ko00500);; Amino sugar and nucleotide sugar metabolism (ko00520)	[M]	Cell wall/membrane/envelope biogenesis	Nucleotidyl transferase	Glucose-1-phosphate adenylyltransferase large subunit 3, chloroplastic (Precursor) GN=APL3 OS=Arabidopsis thaliana (Mouse-ear cress) PE=2 SV=2	M	Cell wall/membrane/envelope biogenesis	BnaC07g47330D [Brassica napus]	biological process: metabolic process (GO:0008152);; biological process: cellular process (GO:0009987);; biological process: single-organism process (GO:0044699);; molecular function: catalytic activity (GO:0003824);; cellular component: cell (GO:0005623);; cellular component: organelle (GO:0043226);; cellular component: cell part (GO:0044464);; cellular component: macromolecular complex (GO:0032…
BnaA10g26450D	13.4868	27.1034	47.0765	31.8475	9.09942	21.0504	10.3105	32.1304	21.7425	27.4372	44.8735	45.4531	50.9029	32.902	38.7268	23.9137	0.0795914	1.01774	normal	6.52904e-13	1.73561	up	0.0145131	1.20786	normal	[G]	Carbohydrate transport and metabolism	Biological Process: maltose metabolic process (GO:0000023);; Molecular Function: 1,4-alpha-glucan branching enzyme activity (GO:0003844);; Molecular Function: hydrolase activity, hydrolyzing O-glycosyl compounds (GO:0004553);; Biological Process: glycogen biosynthetic process (GO:0005978);; Biological Process: pentose-phosphate shunt (GO:0006098);; Cellular Component: chloroplast stroma (GO:00095…	K00700|0|brp:103847372|1,4-alpha-glucan-branching enzyme 2-2, chloroplastic/amyloplastic; K00700 1,4-alpha-glucan branching enzyme [EC:2.4.1.18] (A)	Starch and sucrose metabolism (ko00500)	[G]	Carbohydrate transport and metabolism	Alpha amylase, C-terminal all-beta domain;; Carbohydrate-binding module 48 (Isoamylase N-terminal domain);; Alpha amylase, catalytic domain	1,4-alpha-glucan-branching enzyme 2-2, chloroplastic/amyloplastic (Precursor) GN=F17C15.70 OS=Arabidopsis thaliana (Mouse-ear cress) PE=2 SV=1	G	Carbohydrate transport and metabolism	BnaA10g26450D [Brassica napus]	biological process: metabolic process (GO:0008152);; biological process: cellular process (GO:0009987);; biological process: single-organism process (GO:0044699);; molecular function: catalytic activity (GO:0003824);; cellular component: cell (GO:0005623);; cellular component: organelle (GO:0043226);; cellular component: organelle part (GO:0044422);; cellular component: cell part (GO:0044464);; b…
BnaA06g40730D	33.6208	21.4769	13.4048	27.2225	39.0699	33.2396	28.553	16.0334	19.3899	29.0075	19.3671	9.04991	11.7972	24.5866	31.0295	26.0515	0.262196	-0.596815	normal	1.89334e-05	-1.41092	down	0.2232	-0.379816	normal	[G]	Carbohydrate transport and metabolism	Biological Process: glycogen biosynthetic process (GO:0005978);; Molecular Function: glucose-1-phosphate adenylyltransferase activity (GO:0008878);; Cellular Component: chloroplast (GO:0009507);; Biological Process: photorespiration (GO:0009853);; Cellular Component: glucose-1-phosphate adenylyltransferase complex (GO:0010170);; Biological Process: starch biosynthetic process (GO:0019252);;	K00975|0|brp:103828058|glucose-1-phosphate adenylyltransferase large subunit 3, chloroplastic; K00975 glucose-1-phosphate adenylyltransferase [EC:2.7.7.27] (A)	Starch and sucrose metabolism (ko00500);; Amino sugar and nucleotide sugar metabolism (ko00520)	[M]	Cell wall/membrane/envelope biogenesis	Nucleotidyl transferase	Glucose-1-phosphate adenylyltransferase large subunit 3, chloroplastic (Precursor) GN=APL3 OS=Arabidopsis thaliana (Mouse-ear cress) PE=2 SV=2	M	Cell wall/membrane/envelope biogenesis	BnaA06g40730D [Brassica napus]	biological process: metabolic process (GO:0008152);; biological process: cellular process (GO:0009987);; biological process: single-organism process (GO:0044699);; molecular function: catalytic activity (GO:0003824);; cellular component: cell (GO:0005623);; cellular component: organelle (GO:0043226);; cellular component: cell part (GO:0044464);; cellular component: macromolecular complex (GO:0032…
BnaC05g20280D	12.0252	20.2827	21.6783	26.1237	11.9571	11.9427	12.1758	18.9295	23.2389	18.6797	21.2557	20.1892	23.59	28.4705	25.4497	24.4509	0.00748353	0.776926	normal	0.000183465	0.816444	normal	4.51831e-06	1.10547	up	[G]	Carbohydrate transport and metabolism	Molecular Function: hydrolase activity, hydrolyzing O-glycosyl compounds (GO:0004553);; Biological Process: carbohydrate metabolic process (GO:0005975);; Cellular Component: chloroplast (GO:0009507);; Molecular Function: cation binding (GO:0043169);; Cellular Component: apoplast (GO:0048046);;	K01188|0|brp:103840622|beta-glucosidase 40; K01188 beta-glucosidase [EC:3.2.1.21] (A)	Cyanoamino acid metabolism (ko00460);; Starch and sucrose metabolism (ko00500);; Phenylpropanoid biosynthesis (ko00940)	[G]	Carbohydrate transport and metabolism	Glycosyl hydrolase family 1	Beta-glucosidase 40 (Precursor) GN=BGLU40 OS=Arabidopsis thaliana (Mouse-ear cress) PE=2 SV=1	G	Carbohydrate transport and metabolism	BnaC05g20280D [Brassica napus]	biological process: metabolic process (GO:0008152);; molecular function: catalytic activity (GO:0003824);; cellular component: cell (GO:0005623);; cellular component: organelle (GO:0043226);; cellular component: cell part (GO:0044464);; molecular function: binding (GO:0005488);; cellular component: extracellular region (GO:0005576)
BnaCnng70410D	10.0141	17.9036	26.3603	23.1896	8.69813	8.60786	12.7364	12.7645	14.5652	26.3812	27.5164	29.3316	22.2328	25.7135	21.6369	22.2184	0.413022	0.854459	normal	1.66477e-10	1.47412	up	5.45755e-07	1.25488	up	[MG]	Cell wall/membrane/envelope biogenesis;; Carbohydrate transport and metabolism	Molecular Function: nucleotide binding (GO:0000166);; Cellular Component: endosome (GO:0005768);; Cellular Component: Golgi apparatus (GO:0005794);; Cellular Component: trans-Golgi network (GO:0005802);; Biological Process: carbohydrate metabolic process (GO:0005975);; Biological Process: nucleotide-sugar metabolic process (GO:0009225);; Molecular Function: UDP-glucuronate 4-epimerase activity (G…	K08679|0|brp:103852660|UDP-glucuronate 4-epimerase 1; K08679 UDP-glucuronate 4-epimerase [EC:5.1.3.6] (A)	Starch and sucrose metabolism (ko00500);; Amino sugar and nucleotide sugar metabolism (ko00520)	[M]	Cell wall/membrane/envelope biogenesis	NAD dependent epimerase/dehydratase family;; 3-beta hydroxysteroid dehydrogenase/isomerase family;; RmlD substrate binding domain;; Male sterility protein;; Polysaccharide biosynthesis protein;; NADH(P)-binding;; short chain dehydrogenase	UDP-glucuronate 4-epimerase 1 GN=F17I23.220 OS=Arabidopsis thaliana (Mouse-ear cress) PE=1 SV=1	G	Carbohydrate transport and metabolism	BnaCnng70410D [Brassica napus]	molecular function: binding (GO:0005488);; cellular component: cell (GO:0005623);; cellular component: organelle (GO:0043226);; cellular component: cell part (GO:0044464);; cellular component: organelle part (GO:0044422);; biological process: metabolic process (GO:0008152);; biological process: cellular process (GO:0009987);; biological process: single-organism process (GO:0044699);; molecular fu…
BnaA01g14130D	6.34126	10.8107	10.5655	17.1537	5.70661	5.63042	7.68674	13.9394	8.43556	10.057	11.4326	8.32179	11.9422	19.8536	17.6474	13.9601	0.136301	0.801263	normal	0.0153858	0.723759	normal	4.1545e-07	1.43362	up	--	--	Cellular Component: extracellular region (GO:0005576);; Biological Process: syncytium formation (GO:0006949);; Cellular Component: membrane (GO:0016020);; Molecular Function: pectate lyase activity (GO:0030570);;	K01728|0|brp:103862557|probable pectate lyase 18; K01728 pectate lyase [EC:4.2.2.2] (A)	Pentose and glucuronate interconversions (ko00040)	--	--	Pectate lyase	Probable pectate lyase 18 (Precursor) GN=At4g24780 OS=Arabidopsis thaliana (Mouse-ear cress) PE=2 SV=2	G	Carbohydrate transport and metabolism	BnaC01g16630D [Brassica napus]	cellular component: extracellular region (GO:0005576);; biological process: cellular process (GO:0009987);; biological process: developmental process (GO:0032502);; biological process: single-organism process (GO:0044699);; cellular component: membrane (GO:0016020);; biological process: metabolic process (GO:0008152);; molecular function: catalytic activity (GO:0003824)
BnaC05g09640D	7.27212	13.3214	17.1255	17.044	5.52516	7.47745	8.81376	12.6259	12.4628	14.8756	18.0444	14.1141	19.2181	16.1761	18.4248	16.5311	0.0013138	0.893923	normal	3.84398e-07	1.2365	up	4.09415e-07	1.21587	up	[G]	Carbohydrate transport and metabolism	Cellular Component: plant-type vacuole (GO:0000325);; Molecular Function: sucrose alpha-glucosidase activity (GO:0004575);; Biological Process: carbohydrate metabolic process (GO:0005975);; Biological Process: polyamine catabolic process (GO:0006598);; Biological Process: calcium ion transport (GO:0006816);; Biological Process: iron ion transport (GO:0006826);; Biological Process: Golgi organizat…	K01193|0|brp:103872021|acid beta-fructofuranosidase 4, vacuolar-like; K01193 beta-fructofuranosidase [EC:3.2.1.26] (A)	Galactose metabolism (ko00052);; Starch and sucrose metabolism (ko00500)	[G]	Carbohydrate transport and metabolism	Glycosyl hydrolases family 32 N-terminal domain;; Domain of unknown function (DUF3357);; Glycosyl hydrolases family 32 C terminal	Acid beta-fructofuranosidase 4, vacuolar (Precursor) GN=T28K15.3 OS=Arabidopsis thaliana (Mouse-ear cress) PE=2 SV=2	G	Carbohydrate transport and metabolism	BnaC05g09640D [Brassica napus]	cellular component: cell (GO:0005623);; cellular component: organelle (GO:0043226);; cellular component: cell part (GO:0044464);; biological process: metabolic process (GO:0008152);; molecular function: catalytic activity (GO:0003824);; biological process: cellular process (GO:0009987);; biological process: single-organism process (GO:0044699);; biological process: localization (GO:0051179);; bio…
BnaA10g02830D	7.23725	9.22773	19.8999	15.3516	5.28288	5.38464	11.0442	10.3332	8.20906	9.14088	16.2457	24.2991	19.155	15.0012	16.4825	14.5711	0.790257	0.352777	normal	0.000426951	1.40817	up	0.00128124	1.03902	up	[G]	Carbohydrate transport and metabolism	Biological Process: polysaccharide biosynthetic process (GO:0000271);; Cellular Component: extracellular region (GO:0005576);; Biological Process: pattern specification process (GO:0007389);; Biological Process: regulation of cell size (GO:0008361);; Biological Process: plant-type cell wall organization (GO:0009664);; Biological Process: multidimensional cell growth (GO:0009825);; Biological Proc…	K01728|0|brp:103844229|probable pectate lyase 1; K01728 pectate lyase [EC:4.2.2.2] (A)	Pentose and glucuronate interconversions (ko00040)	--	--	Pectate lyase;; Right handed beta helix region	Probable pectate lyase 1 (Precursor) GN=At1g04680 OS=Arabidopsis thaliana (Mouse-ear cress) PE=2 SV=2	G	Carbohydrate transport and metabolism	BnaA10g02830D [Brassica napus]	biological process: metabolic process (GO:0008152);; biological process: single-organism process (GO:0044699);; cellular component: extracellular region (GO:0005576);; biological process: multicellular organismal process (GO:0032501);; biological process: developmental process (GO:0032502);; biological process: cellular process (GO:0009987);; biological process: biological regulation (GO:0065007)…
BnaC05g48970D	7.5249	8.2046	20.4686	14.0886	4.2303	6.31423	12.0302	10.6216	8.60881	5.38338	15.8062	27.5248	18.0749	14.8901	14.9011	12.4747	0.969938	0.165448	normal	0.00875105	1.47796	up	0.0469085	0.901553	normal	[G]	Carbohydrate transport and metabolism	Biological Process: polysaccharide biosynthetic process (GO:0000271);; Cellular Component: extracellular region (GO:0005576);; Biological Process: pattern specification process (GO:0007389);; Biological Process: regulation of cell size (GO:0008361);; Biological Process: plant-type cell wall organization (GO:0009664);; Biological Process: multidimensional cell growth (GO:0009825);; Biological Proc…	K01728|0|brp:103844229|probable pectate lyase 1; K01728 pectate lyase [EC:4.2.2.2] (A)	Pentose and glucuronate interconversions (ko00040)	--	--	Pectate lyase;; Right handed beta helix region	Probable pectate lyase 1 (Precursor) GN=At1g04680 OS=Arabidopsis thaliana (Mouse-ear cress) PE=2 SV=2	G	Carbohydrate transport and metabolism	BnaC05g48970D [Brassica napus]	biological process: metabolic process (GO:0008152);; biological process: single-organism process (GO:0044699);; cellular component: extracellular region (GO:0005576);; biological process: multicellular organismal process (GO:0032501);; biological process: developmental process (GO:0032502);; biological process: cellular process (GO:0009987);; biological process: biological regulation (GO:0065007)…
BnaA03g43320D	6.34885	9.17744	9.86078	13.995	5.86754	6.50292	6.67609	9.10223	8.3465	10.0836	9.95578	8.93511	10.6914	13.7984	15.5413	12.6454	0.103691	0.566745	normal	0.00759027	0.632331	normal	1.82002e-06	1.14832	up	[G]	Carbohydrate transport and metabolism	Biological Process: maltose metabolic process (GO:0000023);; Molecular Function: alpha,alpha-trehalose-phosphate synthase (UDP-forming) activity (GO:0003825);; Molecular Function: trehalose-phosphatase activity (GO:0004805);; Biological Process: trehalose biosynthetic process (GO:0005992);; Biological Process: starch biosynthetic process (GO:0019252);; Biological Process: positive regulation of c…	K16055|0|brp:103860941|alpha,alpha-trehalose-phosphate synthase [UDP-forming] 5; K16055 trehalose 6-phosphate synthase/phosphatase [EC:2.4.1.15 3.1.3.12] (A)	Starch and sucrose metabolism (ko00500)	[G]	Carbohydrate transport and metabolism	Glycosyltransferase family 20;; Trehalose-phosphatase;; haloacid dehalogenase-like hydrolase	Alpha,alpha-trehalose-phosphate synthase [UDP-forming] 5 GN=TPS5 OS=Arabidopsis thaliana (Mouse-ear cress) PE=1 SV=2	G	Carbohydrate transport and metabolism	BnaA03g43320D [Brassica napus]	biological process: metabolic process (GO:0008152);; biological process: cellular process (GO:0009987);; biological process: single-organism process (GO:0044699);; molecular function: catalytic activity (GO:0003824);; biological process: biological regulation (GO:0065007)
BnaC01g16630D	6.16807	10.6348	12.324	13.522	4.4746	5.26996	8.75964	15.013	9.78317	7.10831	10.4648	10.2939	16.2133	14.9836	14.4183	11.1641	0.470655	0.827914	normal	0.0492401	1.00005	normal	0.000549608	1.13682	up	--	--	Cellular Component: extracellular region (GO:0005576);; Biological Process: syncytium formation (GO:0006949);; Cellular Component: membrane (GO:0016020);; Molecular Function: pectate lyase activity (GO:0030570);;	K01728|0|brp:103862557|probable pectate lyase 18; K01728 pectate lyase [EC:4.2.2.2] (A)	Pentose and glucuronate interconversions (ko00040)	--	--	Pectate lyase	Probable pectate lyase 18 (Precursor) GN=At4g24780 OS=Arabidopsis thaliana (Mouse-ear cress) PE=2 SV=2	G	Carbohydrate transport and metabolism	BnaC01g16630D [Brassica napus]	cellular component: extracellular region (GO:0005576);; biological process: cellular process (GO:0009987);; biological process: developmental process (GO:0032502);; biological process: single-organism process (GO:0044699);; cellular component: membrane (GO:0016020);; biological process: metabolic process (GO:0008152);; molecular function: catalytic activity (GO:0003824)
BnaA09g55050D	5.85484	12.4178	14.6596	12.4226	3.86695	5.90651	7.79105	15.2583	15.3353	6.6598	12.1114	18.891	12.9762	14.0692	11.7477	11.451	0.265234	1.07529	normal	0.000542691	1.42321	up	2.40443e-05	1.12891	up	--	--	Biological Process: polysaccharide biosynthetic process (GO:0000271);; Biological Process: defense response, incompatible interaction (GO:0009814);; Biological Process: cell tip growth (GO:0009932);; Biological Process: regulation of hormone levels (GO:0010817);; Molecular Function: pectate lyase activity (GO:0030570);; Biological Process: cell wall modification involved in multidimensional cell …	K01728|0|brp:103841403|probable pectate lyase 13; K01728 pectate lyase [EC:4.2.2.2] (A)	Pentose and glucuronate interconversions (ko00040)	--	--	Pectate lyase;; Right handed beta helix region	Probable pectate lyase 13 (Precursor) GN=PMR6 OS=Arabidopsis thaliana (Mouse-ear cress) PE=1 SV=1	R	General function prediction only	BnaA09g55050D [Brassica napus]	biological process: metabolic process (GO:0008152);; biological process: single-organism process (GO:0044699);; biological process: immune system process (GO:0002376);; biological process: response to stimulus (GO:0050896);; biological process: multi-organism process (GO:0051704);; biological process: cellular process (GO:0009987);; biological process: developmental process (GO:0032502);; biologi…
BnaC01g14030D	1.21062	3.52623	3.36816	11.783	1.25032	1.32053	1.06099	3.49911	2.73484	4.34473	3.08039	2.58911	4.43497	9.00309	13.9371	12.4087	0.0131697	1.47245	normal	0.000870799	1.55609	up	5.67598e-15	3.27213	up	[G]	Carbohydrate transport and metabolism	Molecular Function: trehalose-phosphatase activity (GO:0004805);; Cellular Component: cytoplasm (GO:0005737);; Biological Process: trehalose biosynthetic process (GO:0005992);;	K01087|0|brp:103860163|probable trehalose-phosphate phosphatase G; K01087 trehalose 6-phosphate phosphatase [EC:3.1.3.12] (A)	Starch and sucrose metabolism (ko00500)	[G]	Carbohydrate transport and metabolism	Trehalose-phosphatase	Probable trehalose-phosphate phosphatase G GN=F7K2.170 OS=Arabidopsis thaliana (Mouse-ear cress) PE=2 SV=1	G	Carbohydrate transport and metabolism	BnaC01g14030D [Brassica napus]	biological process: metabolic process (GO:0008152);; biological process: cellular process (GO:0009987);; molecular function: catalytic activity (GO:0003824);; cellular component: cell (GO:0005623);; cellular component: cell part (GO:0044464);; biological process: single-organism process (GO:0044699)
BnaA04g25720D	7.77389	8.23247	18.4334	10.9216	7.9233	7.05362	8.34476	8.11146	8.61847	7.96749	14.7815	21.47	19.0488	9.74229	12.0493	10.9733	0.966729	0.0766491	normal	5.01616e-06	1.16996	up	0.154604	0.457525	normal	[G]	Carbohydrate transport and metabolism	Molecular Function: hydrolase activity, hydrolyzing O-glycosyl compounds (GO:0004553);; Cellular Component: extracellular region (GO:0005576);; Cellular Component: Golgi apparatus (GO:0005794);; Cellular Component: cytosol (GO:0005829);; Biological Process: carbohydrate metabolic process (GO:0005975);; Cellular Component: plant-type cell wall (GO:0009505);; Cellular Component: plasmodesma (GO:000…	K01188|0|brp:103866139|beta-glucosidase 15; K01188 beta-glucosidase [EC:3.2.1.21] (A)	Cyanoamino acid metabolism (ko00460);; Starch and sucrose metabolism (ko00500);; Phenylpropanoid biosynthesis (ko00940)	[G]	Carbohydrate transport and metabolism	Glycosyl hydrolase family 1	Beta-glucosidase 15 (Precursor) GN=BGLU15 OS=Arabidopsis thaliana (Mouse-ear cress) PE=2 SV=1	G	Carbohydrate transport and metabolism	BnaA04g25720D [Brassica napus]	biological process: metabolic process (GO:0008152);; molecular function: catalytic activity (GO:0003824);; cellular component: extracellular region (GO:0005576);; cellular component: cell (GO:0005623);; cellular component: organelle (GO:0043226);; cellular component: cell part (GO:0044464);; cellular component: cell junction (GO:0030054);; biological process: biological regulation (GO:0065007);; …
BnaA01g17940D	2.80394	1.70391	11.2454	9.60785	2.55736	3.26454	2.58991	1.86094	1.69053	1.56026	9.61073	12.1767	11.9489	6.81395	8.3648	13.6448	0.247255	-0.709473	normal	1.55435e-18	2.00312	up	0.00610648	1.76878	up	--	--	Biological Process: maltose biosynthetic process (GO:0000024);; Biological Process: starch catabolic process (GO:0005983);; Biological Process: response to cold (GO:0009409);; Cellular Component: chloroplast stroma (GO:0009570);; Molecular Function: beta-amylase activity (GO:0016161);; Molecular Function: cation binding (GO:0043169);;	K01177|0|brp:103868361|beta-amylase 3, chloroplastic-like; K01177 beta-amylase [EC:3.2.1.2] (A)	Starch and sucrose metabolism (ko00500)	--	--	Glycosyl hydrolase family 14	Beta-amylase 3, chloroplastic (Precursor) OS=Arabidopsis thaliana (Mouse-ear cress) PE=1 SV=3	G	Carbohydrate transport and metabolism	BnaA01g17940D [Brassica napus]	biological process: metabolic process (GO:0008152);; biological process: cellular process (GO:0009987);; biological process: single-organism process (GO:0044699);; biological process: response to stimulus (GO:0050896);; cellular component: cell (GO:0005623);; cellular component: organelle (GO:0043226);; cellular component: organelle part (GO:0044422);; cellular component: cell part (GO:0044464);;…
BnaC08g25770D	6.04965	12.0712	12.4544	9.35717	3.24189	7.06707	7.83999	13.4368	15.6014	7.17551	10.134	15.9188	11.3105	11.9062	9.93895	6.22636	0.179479	1.05115	normal	0.00584937	1.1315	up	0.191977	0.72132	normal	--	--	Biological Process: polysaccharide biosynthetic process (GO:0000271);; Biological Process: defense response, incompatible interaction (GO:0009814);; Biological Process: cell tip growth (GO:0009932);; Biological Process: regulation of hormone levels (GO:0010817);; Molecular Function: pectate lyase activity (GO:0030570);; Biological Process: cell wall modification involved in multidimensional cell …	K01728|0|brp:103841403|probable pectate lyase 13; K01728 pectate lyase [EC:4.2.2.2] (A)	Pentose and glucuronate interconversions (ko00040)	--	--	Pectate lyase;; Right handed beta helix region	Probable pectate lyase 13 (Precursor) GN=PMR6 OS=Arabidopsis thaliana (Mouse-ear cress) PE=1 SV=1	R	General function prediction only	BnaC08g25770D [Brassica napus]	biological process: metabolic process (GO:0008152);; biological process: single-organism process (GO:0044699);; biological process: immune system process (GO:0002376);; biological process: response to stimulus (GO:0050896);; biological process: multi-organism process (GO:0051704);; biological process: cellular process (GO:0009987);; biological process: developmental process (GO:0032502);; biologi…
BnaC01g04140D	10.2335	4.2281	7.95051	7.35367	11.9318	9.77976	8.98881	5.85611	2.84234	3.98585	6.71468	10.8923	6.24456	5.0346	6.80418	10.2222	9.55547e-05	-1.19881	down	0.714247	-0.23097	normal	0.475341	-0.368886	normal	[C]	Energy production and conversion	Molecular Function: 3-chloroallyl aldehyde dehydrogenase activity (GO:0004028);; Molecular Function: aldehyde dehydrogenase (NAD) activity (GO:0004029);; Molecular Function: aldehyde dehydrogenase [NAD(P)+] activity (GO:0004030);; Cellular Component: mitochondrion (GO:0005739);; Biological Process: cellular aldehyde metabolic process (GO:0006081);; Biological Process: response to water deprivatio…	K00128|0|brp:103840237|aldehyde dehydrogenase family 3 member I1, chloroplastic; K00128 aldehyde dehydrogenase (NAD+) [EC:1.2.1.3] (A)	Glycolysis / Gluconeogenesis (ko00010);; Pentose and glucuronate interconversions (ko00040);; Ascorbate and aldarate metabolism (ko00053);; Fatty acid degradation (ko00071);; Valine, leucine and isoleucine degradation (ko00280);; Lysine degradation (ko00310);; Arginine and proline metabolism (ko00330);; Histidine metabolism (ko00340);; Tryptophan metabolism (ko00380);; beta-Alanine metabolism (ko…	[C]	Energy production and conversion	Aldehyde dehydrogenase family	Aldehyde dehydrogenase family 3 member I1, chloroplastic (Precursor) GN=F10M10.10 OS=Arabidopsis thaliana (Mouse-ear cress) PE=1 SV=2	C	Energy production and conversion	BnaC01g04140D [Brassica napus]	biological process: metabolic process (GO:0008152);; biological process: single-organism process (GO:0044699);; molecular function: catalytic activity (GO:0003824);; cellular component: cell (GO:0005623);; cellular component: organelle (GO:0043226);; cellular component: cell part (GO:0044464);; biological process: cellular process (GO:0009987);; biological process: response to stimulus (GO:005089…
Brassica_napus_newGene_2311	8.42889	7.75743	4.13818	6.86004	8.78586	7.82176	8.67905	6.41921	7.90799	8.94508	5.59852	3.64885	3.16717	7.19098	7.14992	6.23923	0.93279	-0.14833	normal	0.0044502	-1.05035	down	0.519983	-0.323154	normal	[G]	Carbohydrate transport and metabolism	Biological Process: carbohydrate metabolic process (GO:0005975);; Molecular Function: racemase and epimerase activity, acting on carbohydrates and derivatives (GO:0016857);;	K01783|1.41582e-46|atr:s00078p00063510|AMTR_s00078p00063510; hypothetical protein; K01783 ribulose-phosphate 3-epimerase [EC:5.1.3.1] (A)	Pentose phosphate pathway (ko00030);; Pentose and glucuronate interconversions (ko00040);; Carbon fixation in photosynthetic organisms (ko00710);; Carbon metabolism (ko01200);; Biosynthesis of amino acids (ko01230)	--	--	Ribulose-phosphate 3 epimerase family	Ribulose-phosphate 3-epimerase, chloroplastic (Precursor) GN=OSJNBa0091P11.10 OS=Oryza sativa subsp. japonica (Rice) PE=1 SV=2	G	Carbohydrate transport and metabolism	hypothetical protein AMTR_s00078p00063510 [Amborella trichopoda]	biological process: metabolic process (GO:0008152);; molecular function: catalytic activity (GO:0003824)
BnaA03g17410D	15.2799	7.21912	4.82663	6.64679	14.4312	18.7082	12.7002	7.48417	6.40425	7.76895	5.11798	2.90329	6.45862	4.87386	6.27703	8.78949	0.00146509	-1.07157	down	6.02735e-06	-1.67884	down	0.000727391	-1.22302	down	[R]	General function prediction only	Molecular Function: alcohol dehydrogenase (NADP+) activity (GO:0008106);; Biological Process: response to cold (GO:0009409);; Biological Process: response to water deprivation (GO:0009414);; Cellular Component: chloroplast (GO:0009507);; Biological Process: response to salt stress (GO:0009651);; Molecular Function: steroid dehydrogenase activity (GO:0016229);; Biological Process: oxidation-reduct…	K00011|0|brp:103857735|aldo-keto reductase family 4 member C9-like; K00011 aldehyde reductase [EC:1.1.1.21] (A)	Pentose and glucuronate interconversions (ko00040);; Fructose and mannose metabolism (ko00051);; Galactose metabolism (ko00052);; Glycerolipid metabolism (ko00561)	[R]	General function prediction only	Aldo/keto reductase family	Aldo-keto reductase family 4 member C9 GN=AKR4C9 OS=Arabidopsis thaliana (Mouse-ear cress) PE=1 SV=1	R	General function prediction only	BnaA03g17410D [Brassica napus]	biological process: metabolic process (GO:0008152);; biological process: single-organism process (GO:0044699);; molecular function: catalytic activity (GO:0003824);; biological process: response to stimulus (GO:0050896);; cellular component: cell (GO:0005623);; cellular component: organelle (GO:0043226);; cellular component: cell part (GO:0044464);; molecular function: binding (GO:0005488)
BnaC02g06070D	2.73638	5.57568	6.31666	6.44427	2.48787	2.20255	3.51871	6.37372	5.79284	4.56047	6.87756	5.98664	6.08579	6.80294	7.12428	5.40558	0.0514703	0.906623	normal	8.06143e-06	1.161	up	0.000106997	1.11841	up	--	--	Cellular Component: Golgi apparatus (GO:0005794);; Biological Process: pollen development (GO:0009555);; Biological Process: pollen tube growth (GO:0009860);; Molecular Function: polygalacturonate 4-alpha-galacturonosyltransferase activity (GO:0047262);; Biological Process: cell wall pectin biosynthetic process (GO:0052325);; Cellular Component: pollen tube (GO:0090406);;	K13648|0|brp:103850984|probable galacturonosyltransferase 14; K13648 alpha-1,4-galacturonosyltransferase [EC:2.4.1.43] (A)	Starch and sucrose metabolism (ko00500);; Amino sugar and nucleotide sugar metabolism (ko00520)	--	--	Glycosyl transferase family 8	Probable galacturonosyltransferase 14 GN=GAUT14 OS=Arabidopsis thaliana (Mouse-ear cress) PE=2 SV=1	G	Carbohydrate transport and metabolism	BnaC02g06070D [Brassica napus]	cellular component: cell (GO:0005623);; cellular component: organelle (GO:0043226);; cellular component: cell part (GO:0044464);; biological process: multicellular organismal process (GO:0032501);; biological process: developmental process (GO:0032502);; biological process: single-organism process (GO:0044699);; biological process: cellular process (GO:0009987);; biological process: reproductive …
BnaA01g12320D	0.846436	1.86957	2.85089	6.41071	0.347789	0.965594	1.22593	1.64991	1.4862	2.47259	2.7224	2.1859	3.64436	2.99676	6.08616	10.1492	0.30843	1.11891	normal	0.00168762	1.7241	up	0.00855644	2.86111	up	[G]	Carbohydrate transport and metabolism	Molecular Function: trehalose-phosphatase activity (GO:0004805);; Cellular Component: cytoplasm (GO:0005737);; Biological Process: trehalose biosynthetic process (GO:0005992);;	K01087|0|brp:103860163|probable trehalose-phosphate phosphatase G; K01087 trehalose 6-phosphate phosphatase [EC:3.1.3.12] (A)	Starch and sucrose metabolism (ko00500)	[G]	Carbohydrate transport and metabolism	Trehalose-phosphatase	Probable trehalose-phosphate phosphatase G GN=F7K2.170 OS=Arabidopsis thaliana (Mouse-ear cress) PE=2 SV=1	G	Carbohydrate transport and metabolism	PREDICTED: probable trehalose-phosphate phosphatase G [Brassica rapa]	biological process: metabolic process (GO:0008152);; biological process: cellular process (GO:0009987);; molecular function: catalytic activity (GO:0003824);; cellular component: cell (GO:0005623);; cellular component: cell part (GO:0044464);; biological process: single-organism process (GO:0044699)
BnaA01g31480D	0.699571	1.48173	5.90433	5.89875	0.673613	0.76752	0.657581	1.59217	2.08074	0.772283	5.68718	5.89965	6.12615	3.01826	4.90943	9.76857	0.336306	1.09043	normal	3.36072e-22	3.09537	up	0.0173473	3.09123	normal	--	--	Molecular Function: enzyme inhibitor activity (GO:0004857);; Cellular Component: extracellular region (GO:0005576);; Cellular Component: plant-type cell wall (GO:0009505);; Biological Process: sterol biosynthetic process (GO:0016126);; Molecular Function: pectinesterase activity (GO:0030599);; Biological Process: cell wall modification (GO:0042545);; Biological Process: negative regulation of cat…	K01051|0|brp:103847348|probable pectinesterase/pectinesterase inhibitor 25; K01051 pectinesterase [EC:3.1.1.11] (A)	Pentose and glucuronate interconversions (ko00040);; Starch and sucrose metabolism (ko00500)	--	--	Pectinesterase;; Plant invertase/pectin methylesterase inhibitor	Pectinesterase 25 (Precursor) GN=T7M13.20 OS=Arabidopsis thaliana (Mouse-ear cress) PE=2 SV=1	G	Carbohydrate transport and metabolism	BnaA01g31480D [Brassica napus]	biological process: biological regulation (GO:0065007);; molecular function: enzyme regulator activity (GO:0030234);; cellular component: extracellular region (GO:0005576);; cellular component: cell (GO:0005623);; cellular component: cell part (GO:0044464);; biological process: metabolic process (GO:0008152);; biological process: single-organism process (GO:0044699);; molecular function: catalyti…
BnaAnng20820D	1.18601	1.07988	5.82476	5.49701	0.691429	0.786864	2.07975	0.983302	0.944153	1.3122	4.54517	8.54803	4.38107	5.30666	6.12068	5.06369	0.984846	-0.151695	normal	0.00323909	2.35567	up	6.34122e-11	2.24304	up	--	--	Molecular Function: enzyme inhibitor activity (GO:0004857);; Cellular Component: extracellular region (GO:0005576);; Biological Process: response to cold (GO:0009409);; Cellular Component: plant-type cell wall (GO:0009505);; Biological Process: response to brassinosteroid (GO:0009741);; Biological Process: proline transport (GO:0015824);; Molecular Function: pectinesterase activity (GO:0030599);;…	K01051|0|brp:103836758|probable pectinesterase/pectinesterase inhibitor 41; K01051 pectinesterase [EC:3.1.1.11] (A)	Pentose and glucuronate interconversions (ko00040);; Starch and sucrose metabolism (ko00500)	--	--	Pectinesterase;; Plant invertase/pectin methylesterase inhibitor	Pectinesterase 41 (Precursor) GN=T14P8.14 OS=Arabidopsis thaliana (Mouse-ear cress) PE=2 SV=2	G	Carbohydrate transport and metabolism	BnaAnng20820D [Brassica napus]	biological process: biological regulation (GO:0065007);; molecular function: enzyme regulator activity (GO:0030234);; cellular component: extracellular region (GO:0005576);; biological process: response to stimulus (GO:0050896);; cellular component: cell (GO:0005623);; cellular component: cell part (GO:0044464);; biological process: single-organism process (GO:0044699);; biological process: local…
Brassica_napus_newGene_4506	2.39434	2.61449	2.92706	5.22168	2.28113	2.85669	2.0452	2.63414	3.0614	2.14795	3.59722	2.5945	2.58947	5.62476	5.51563	4.52464	0.966468	0.121298	normal	0.671546	0.266051	normal	0.0015641	1.10538	up	[G]	Carbohydrate transport and metabolism	Molecular Function: trehalose-phosphatase activity (GO:0004805);; Biological Process: trehalose biosynthetic process (GO:0005992);; Cellular Component: chloroplast (GO:0009507);;	K01087|1.35798e-175|brp:103846836|probable trehalose-phosphate phosphatase I; K01087 trehalose 6-phosphate phosphatase [EC:3.1.3.12] (A)	Starch and sucrose metabolism (ko00500)	--	--	Trehalose-phosphatase;; Trehalose-phosphatase	Probable trehalose-phosphate phosphatase I GN=TPPI OS=Arabidopsis thaliana (Mouse-ear cress) PE=2 SV=1	J	Translation, ribosomal structure and biogenesis	PREDICTED: probable trehalose-phosphate phosphatase I isoform X1 [Brassica rapa]	biological process: metabolic process (GO:0008152);; biological process: cellular process (GO:0009987);; molecular function: catalytic activity (GO:0003824);; biological process: single-organism process (GO:0044699);; cellular component: cell (GO:0005623);; cellular component: organelle (GO:0043226);; cellular component: cell part (GO:0044464)
BnaCnng23260D	16.6612	4.50617	1.68437	5.15409	17.7908	20.8259	11.367	1.14985	3.10437	9.26429	2.43762	0.774145	1.84134	2.55886	3.31733	9.58609	0.0211818	-1.85104	normal	8.13943e-09	-3.25582	down	0.00851232	-1.69107	down	[M]	Cell wall/membrane/envelope biogenesis	Biological Process: response to hypoxia (GO:0001666);; Biological Process: starch metabolic process (GO:0005982);; Biological Process: sucrose biosynthetic process (GO:0005986);; Biological Process: response to water deprivation (GO:0009414);; Cellular Component: chloroplast (GO:0009507);; Biological Process: suspensor development (GO:0010098);; Biological Process: seed maturation (GO:0010431);; …	K00695|0|brp:103836763|sucrose synthase 3; K00695 sucrose synthase [EC:2.4.1.13] (A)	Starch and sucrose metabolism (ko00500)	[M]	Cell wall/membrane/envelope biogenesis	Sucrose synthase;; Glycosyl transferases group 1	Sucrose synthase 3 GN=SUS3 OS=Arabidopsis thaliana (Mouse-ear cress) PE=1 SV=1	M	Cell wall/membrane/envelope biogenesis	BnaCnng23260D [Brassica napus]	biological process: response to stimulus (GO:0050896);; biological process: metabolic process (GO:0008152);; biological process: cellular process (GO:0009987);; biological process: single-organism process (GO:0044699);; cellular component: cell (GO:0005623);; cellular component: organelle (GO:0043226);; cellular component: cell part (GO:0044464);; biological process: developmental process (GO:003…
BnaC05g02930D	2.22367	2.32667	2.41648	4.86406	1.75733	2.38346	2.53023	2.46809	1.98082	2.53111	1.99911	2.65463	2.59571	4.45595	4.7457	5.39052	0.960409	0.0930774	normal	0.931949	0.0566522	normal	2.82772e-05	1.10035	up	[M]	Cell wall/membrane/envelope biogenesis	Biological Process: response to hypoxia (GO:0001666);; Cellular Component: nucleus (GO:0005634);; Biological Process: sucrose metabolic process (GO:0005985);; Biological Process: galactolipid biosynthetic process (GO:0019375);; Molecular Function: sucrose-phosphate synthase activity (GO:0046524);;	K00696|0|brp:103844199|probable sucrose-phosphate synthase 3; K00696 sucrose-phosphate synthase [EC:2.4.1.14] (A)	Starch and sucrose metabolism (ko00500)	[M]	Cell wall/membrane/envelope biogenesis	Glycosyl transferases group 1;; Sucrose-6F-phosphate phosphohydrolase;; Glycosyl transferase 4-like domain;; Glycosyl transferases group 1;; Sucrose synthase	Probable sucrose-phosphate synthase 3 GN=F13M7.9 OS=Arabidopsis thaliana (Mouse-ear cress) PE=2 SV=1	M	Cell wall/membrane/envelope biogenesis	BnaC05g02930D [Brassica napus]	biological process: response to stimulus (GO:0050896);; cellular component: cell (GO:0005623);; cellular component: organelle (GO:0043226);; cellular component: cell part (GO:0044464);; biological process: metabolic process (GO:0008152);; biological process: cellular process (GO:0009987);; biological process: single-organism process (GO:0044699);; molecular function: catalytic activity (GO:000382…
BnaA02g13340D	1.54822	3.14414	5.01062	4.59112	1.21303	1.03342	2.39822	3.94232	4.96481	0.525278	5.90293	6.33461	2.79431	4.57615	5.15277	4.04445	0.729788	1.07813	normal	0.0187312	1.70946	normal	0.000226601	1.58348	up	--	--	Cellular Component: extracellular region (GO:0005576);; Molecular Function: pectate lyase activity (GO:0030570);;	K01728|0|brp:103852424|probable pectate lyase 5; K01728 pectate lyase [EC:4.2.2.2] (A)	Pentose and glucuronate interconversions (ko00040)	--	--	Pectate lyase	Probable pectate lyase 5 (Precursor) GN=At1g67750 OS=Arabidopsis thaliana (Mouse-ear cress) PE=2 SV=2	G	Carbohydrate transport and metabolism	BnaA02g13340D [Brassica napus]	cellular component: extracellular region (GO:0005576);; biological process: metabolic process (GO:0008152);; molecular function: catalytic activity (GO:0003824)
BnaA01g01360D	1.58511	3.38963	3.11385	3.66951	1.54084	1.46955	1.74494	3.60394	4.44838	2.11657	2.81206	3.94741	2.58206	3.93544	3.44861	3.62449	0.152721	1.09659	normal	0.0382079	0.975224	normal	0.00523439	1.19869	up	[C]	Energy production and conversion	Molecular Function: 3-chloroallyl aldehyde dehydrogenase activity (GO:0004028);; Molecular Function: aldehyde dehydrogenase (NAD) activity (GO:0004029);; Molecular Function: aldehyde dehydrogenase [NAD(P)+] activity (GO:0004030);; Cellular Component: endoplasmic reticulum (GO:0005783);; Biological Process: cellular aldehyde metabolic process (GO:0006081);; Biological Process: response to mechanic…	K00128|0|brp:103869258|aldehyde dehydrogenase family 3 member F1; K00128 aldehyde dehydrogenase (NAD+) [EC:1.2.1.3] (A)	Glycolysis / Gluconeogenesis (ko00010);; Pentose and glucuronate interconversions (ko00040);; Ascorbate and aldarate metabolism (ko00053);; Fatty acid degradation (ko00071);; Valine, leucine and isoleucine degradation (ko00280);; Lysine degradation (ko00310);; Arginine and proline metabolism (ko00330);; Histidine metabolism (ko00340);; Tryptophan metabolism (ko00380);; beta-Alanine metabolism (ko…	[C]	Energy production and conversion	Aldehyde dehydrogenase family	Aldehyde dehydrogenase family 3 member F1 GN=ALDH3F1 OS=Arabidopsis thaliana (Mouse-ear cress) PE=2 SV=2	C	Energy production and conversion	BnaA01g01360D [Brassica napus]	biological process: metabolic process (GO:0008152);; biological process: single-organism process (GO:0044699);; molecular function: catalytic activity (GO:0003824);; cellular component: cell (GO:0005623);; cellular component: organelle (GO:0043226);; cellular component: cell part (GO:0044464);; biological process: cellular process (GO:0009987);; biological process: response to stimulus (GO:005089…
BnaA10g25380D	1.73314	2.64579	2.81964	3.60237	1.76322	1.45926	1.97694	2.73672	2.46526	2.73538	2.94445	3.28043	2.23405	4.14106	4.05005	2.61599	0.281874	0.62727	normal	0.0816566	0.676278	normal	0.00696206	1.02755	up	[G]	Carbohydrate transport and metabolism	Molecular Function: hydrolase activity, hydrolyzing O-glycosyl compounds (GO:0004553);; Cellular Component: extracellular region (GO:0005576);; Cellular Component: plasma membrane (GO:0005886);; Biological Process: carbohydrate metabolic process (GO:0005975);; Cellular Component: anchored component of membrane (GO:0031225);;	K05349|0|eus:EUTSA_v10012900mg|hypothetical protein; K05349 beta-glucosidase [EC:3.2.1.21] (A)	Cyanoamino acid metabolism (ko00460);; Starch and sucrose metabolism (ko00500);; Phenylpropanoid biosynthesis (ko00940)	--	--	Glycosyl hydrolase family 3 N terminal domain;; Glycosyl hydrolase family 3 C-terminal domain	Alpha-L-arabinofuranosidase (Precursor) OS=Medicago sativa subsp. varia (Alfalfa) PE=2 SV=1	G	Carbohydrate transport and metabolism	BnaA10g25380D [Brassica napus]	biological process: metabolic process (GO:0008152);; molecular function: catalytic activity (GO:0003824);; cellular component: extracellular region (GO:0005576);; cellular component: cell (GO:0005623);; cellular component: membrane (GO:0016020);; cellular component: cell part (GO:0044464);; cellular component: membrane part (GO:0044425)
BnaC08g00880D	1.98195	3.66327	4.30916	3.5481	2.0815	1.64156	2.22278	1.93792	3.95232	5.09957	4.16462	4.50722	4.25564	3.72014	3.93496	2.9892	0.331612	0.854777	normal	0.00127246	1.04717	up	0.0446493	0.776682	normal	[G]	Carbohydrate transport and metabolism	Biological Process: polysaccharide biosynthetic process (GO:0000271);; Cellular Component: extracellular region (GO:0005576);; Biological Process: pattern specification process (GO:0007389);; Biological Process: regulation of cell size (GO:0008361);; Biological Process: plant-type cell wall organization (GO:0009664);; Biological Process: multidimensional cell growth (GO:0009825);; Biological Proc…	K01728|0|brp:103836561|probable pectate lyase 1; K01728 pectate lyase [EC:4.2.2.2] (A)	Pentose and glucuronate interconversions (ko00040)	--	--	Pectate lyase;; Right handed beta helix region	Probable pectate lyase 1 (Precursor) GN=At1g04680 OS=Arabidopsis thaliana (Mouse-ear cress) PE=2 SV=2	G	Carbohydrate transport and metabolism	BnaC08g00880D [Brassica napus]	biological process: metabolic process (GO:0008152);; biological process: single-organism process (GO:0044699);; cellular component: extracellular region (GO:0005576);; biological process: multicellular organismal process (GO:0032501);; biological process: developmental process (GO:0032502);; biological process: cellular process (GO:0009987);; biological process: biological regulation (GO:0065007)…
BnaA05g04020D	1.33842	0.56419	4.67567	3.54219	0.824369	0.670546	2.52034	0.157734	0.49043	1.04441	4.39603	2.28825	7.34272	2.5339	3.34994	4.74274	0.927598	-0.402358	normal	0.0240182	2.70939	normal	0.00113395	1.70112	up	[G]	Carbohydrate transport and metabolism	Molecular Function: hydrolase activity, hydrolyzing O-glycosyl compounds (GO:0004553);; Cellular Component: extracellular region (GO:0005576);; Cellular Component: Golgi apparatus (GO:0005794);; Cellular Component: cytosol (GO:0005829);; Biological Process: carbohydrate metabolic process (GO:0005975);; Cellular Component: plant-type cell wall (GO:0009505);; Cellular Component: plasmodesma (GO:000…	K01188|0|brp:103866799|beta-glucosidase 15-like; K01188 beta-glucosidase [EC:3.2.1.21] (A)	Cyanoamino acid metabolism (ko00460);; Starch and sucrose metabolism (ko00500);; Phenylpropanoid biosynthesis (ko00940)	[G]	Carbohydrate transport and metabolism	Glycosyl hydrolase family 1	Beta-glucosidase 15 (Precursor) GN=BGLU15 OS=Arabidopsis thaliana (Mouse-ear cress) PE=2 SV=1	G	Carbohydrate transport and metabolism	BnaA05g04020D [Brassica napus]	biological process: metabolic process (GO:0008152);; molecular function: catalytic activity (GO:0003824);; cellular component: extracellular region (GO:0005576);; cellular component: cell (GO:0005623);; cellular component: organelle (GO:0043226);; cellular component: cell part (GO:0044464);; cellular component: cell junction (GO:0030054);; biological process: biological regulation (GO:0065007);; …
BnaC07g22990D	8.49572	3.49665	2.13702	2.90271	11.5818	8.28974	5.61558	5.14815	2.74052	2.60128	1.5442	3.29002	1.57685	2.02977	3.51953	3.15883	0.0941578	-1.28458	normal	0.00127379	-2.04339	down	0.00567683	-1.59915	down	[G]	Carbohydrate transport and metabolism	Molecular Function: hydrolase activity, hydrolyzing O-glycosyl compounds (GO:0004553);; Cellular Component: extracellular region (GO:0005576);; Biological Process: carbohydrate metabolic process (GO:0005975);; Biological Process: purine nucleobase transport (GO:0006863);; Molecular Function: cation binding (GO:0043169);;	K01188|0|ath:AT4G22100|BGLU3; beta-glucosidase 3; K01188 beta-glucosidase [EC:3.2.1.21] (A)	Cyanoamino acid metabolism (ko00460);; Starch and sucrose metabolism (ko00500);; Phenylpropanoid biosynthesis (ko00940)	[G]	Carbohydrate transport and metabolism	Glycosyl hydrolase family 1	Beta-glucosidase 3 (Precursor) GN=BGLU3 OS=Arabidopsis thaliana (Mouse-ear cress) PE=3 SV=2	G	Carbohydrate transport and metabolism	BnaC07g22990D [Brassica napus]	biological process: metabolic process (GO:0008152);; molecular function: catalytic activity (GO:0003824);; cellular component: extracellular region (GO:0005576);; biological process: single-organism process (GO:0044699);; biological process: localization (GO:0051179);; molecular function: binding (GO:0005488)
BnaC07g03950D	0.659857	1.20534	1.78126	2.79737	0.474291	0.490429	1.01485	1.16705	1.92177	0.527204	1.55536	2.20819	1.58023	3.26467	3.58823	1.53921	0.674486	0.97839	normal	0.0327424	1.48587	normal	0.00733102	2.1558	up	[G]	Carbohydrate transport and metabolism	Cellular Component: extracellular region (GO:0005576);; Molecular Function: pectate lyase activity (GO:0030570);;	K01728|0|brp:103828610|probable pectate lyase 10; K01728 pectate lyase [EC:4.2.2.2] (A)	Pentose and glucuronate interconversions (ko00040)	--	--	Pectate lyase	Probable pectate lyase 10 (Precursor) GN=At3g24670 OS=Arabidopsis thaliana (Mouse-ear cress) PE=2 SV=2	R	General function prediction only	BnaC07g03950D [Brassica napus]	cellular component: extracellular region (GO:0005576);; biological process: metabolic process (GO:0008152);; molecular function: catalytic activity (GO:0003824)
BnaA02g30490D	1.19611	1.91311	2.56606	2.75452	0.726782	1.05667	1.80489	1.94526	1.35739	2.43667	2.41201	3.94848	1.3377	2.52322	3.4833	2.25705	0.398525	0.817474	normal	0.270584	1.09448	normal	0.00801026	1.30079	up	[G]	Carbohydrate transport and metabolism	Cellular Component: extracellular region (GO:0005576);; Biological Process: pattern specification process (GO:0007389);; Biological Process: regulation of cell size (GO:0008361);; Biological Process: auxin polar transport (GO:0009926);; Biological Process: root morphogenesis (GO:0010015);; Molecular Function: pectate lyase activity (GO:0030570);; Biological Process: growth (GO:0040007);;	K01728|0|brp:103854567|probable pectate lyase 20; K01728 pectate lyase [EC:4.2.2.2] (A)	Pentose and glucuronate interconversions (ko00040)	--	--	Pectate lyase;; Right handed beta helix region;; Periplasmic copper-binding protein (NosD)	Probable pectate lyase 20 (Precursor) GN=At5g48900 OS=Arabidopsis thaliana (Mouse-ear cress) PE=2 SV=1	G	Carbohydrate transport and metabolism	BnaA02g30490D [Brassica napus]	cellular component: extracellular region (GO:0005576);; biological process: multicellular organismal process (GO:0032501);; biological process: developmental process (GO:0032502);; biological process: single-organism process (GO:0044699);; biological process: cellular process (GO:0009987);; biological process: biological regulation (GO:0065007);; biological process: cellular component organizatio…
BnaA10g14610D	1.30387	1.82007	3.15222	2.6111	1.5794	0.85164	1.48058	1.85891	1.8028	1.7985	3.27405	3.63658	2.54603	2.3534	3.37241	2.1075	0.599133	0.516608	normal	0.000547011	1.25095	up	0.0317199	0.98671	normal	[G]	Carbohydrate transport and metabolism	Molecular Function: hydrolase activity, hydrolyzing O-glycosyl compounds (GO:0004553);; Cellular Component: extracellular region (GO:0005576);; Cellular Component: cytosol (GO:0005829);; Biological Process: carbohydrate metabolic process (GO:0005975);; Cellular Component: plant-type cell wall (GO:0009505);; Cellular Component: plasmodesma (GO:0009506);; Biological Process: systemic acquired resis…	K05349|0|brp:103845624|lysosomal beta glucosidase-like; K05349 beta-glucosidase [EC:3.2.1.21] (A)	Cyanoamino acid metabolism (ko00460);; Starch and sucrose metabolism (ko00500);; Phenylpropanoid biosynthesis (ko00940)	--	--	Glycosyl hydrolase family 3 N terminal domain;; Glycosyl hydrolase family 3 C-terminal domain	Alpha-L-arabinofuranosidase (Precursor) OS=Medicago sativa subsp. varia (Alfalfa) PE=2 SV=1	G	Carbohydrate transport and metabolism	BnaA10g14610D [Brassica napus]	biological process: metabolic process (GO:0008152);; molecular function: catalytic activity (GO:0003824);; cellular component: extracellular region (GO:0005576);; cellular component: cell (GO:0005623);; cellular component: cell part (GO:0044464);; cellular component: cell junction (GO:0030054);; biological process: immune system process (GO:0002376);; biological process: response to stimulus (GO:…
BnaC06g34330D	0.52125	0.64268	1.43853	2.46352	0.363302	0.732607	0.46784	0.61283	0.463145	0.852066	1.40019	1.56095	1.35446	1.51608	3.87943	1.99505	0.912844	0.291508	normal	0.00151336	1.42168	up	0.023982	2.19811	normal	[M]	Cell wall/membrane/envelope biogenesis	Biological Process: response to hypoxia (GO:0001666);; Cellular Component: cell wall (GO:0005618);; Biological Process: sucrose biosynthetic process (GO:0005986);; Cellular Component: chloroplast (GO:0009507);; Molecular Function: sucrose synthase activity (GO:0016157);; Biological Process: galactolipid biosynthetic process (GO:0019375);; Biological Process: callose deposition in phloem sieve pla…	K00695|0|brp:103831821|sucrose synthase 6; K00695 sucrose synthase [EC:2.4.1.13] (A)	Starch and sucrose metabolism (ko00500)	[M]	Cell wall/membrane/envelope biogenesis	Sucrose synthase;; Glycosyl transferases group 1	Sucrose synthase 6 GN=SUS6 OS=Arabidopsis thaliana (Mouse-ear cress) PE=1 SV=1	M	Cell wall/membrane/envelope biogenesis	BnaC06g34330D [Brassica napus]	biological process: response to stimulus (GO:0050896);; cellular component: cell (GO:0005623);; cellular component: cell part (GO:0044464);; biological process: metabolic process (GO:0008152);; biological process: cellular process (GO:0009987);; biological process: single-organism process (GO:0044699);; cellular component: organelle (GO:0043226);; molecular function: catalytic activity (GO:000382…
BnaC03g53360D	4.34521	2.79023	2.09618	2.43332	4.96815	4.70329	3.36419	1.90142	3.62674	2.84252	2.50854	2.06166	1.71835	2.42879	2.25531	2.61586	0.308686	-0.635476	normal	0.00088056	-1.10507	down	0.0123912	-0.84382	normal	[C]	Energy production and conversion	Molecular Function: 3-chloroallyl aldehyde dehydrogenase activity (GO:0004028);; Molecular Function: aldehyde dehydrogenase (NAD) activity (GO:0004029);; Molecular Function: ATP binding (GO:0005524);; Cellular Component: mitochondrion (GO:0005739);; Cellular Component: chloroplast (GO:0009507);; Biological Process: response to cadmium ion (GO:0046686);; Biological Process: oxidation-reduction pro…	K00128|0|brp:103873557|aldehyde dehydrogenase family 2 member B4, mitochondrial-like; K00128 aldehyde dehydrogenase (NAD+) [EC:1.2.1.3] (A)	Glycolysis / Gluconeogenesis (ko00010);; Pentose and glucuronate interconversions (ko00040);; Ascorbate and aldarate metabolism (ko00053);; Fatty acid degradation (ko00071);; Valine, leucine and isoleucine degradation (ko00280);; Lysine degradation (ko00310);; Arginine and proline metabolism (ko00330);; Histidine metabolism (ko00340);; Tryptophan metabolism (ko00380);; beta-Alanine metabolism (ko…	[C]	Energy production and conversion	Aldehyde dehydrogenase family	Aldehyde dehydrogenase family 2 member B4, mitochondrial (Precursor) GN=T17F15.130 OS=Arabidopsis thaliana (Mouse-ear cress) PE=2 SV=1	C	Energy production and conversion	BnaC03g53360D [Brassica napus]	biological process: metabolic process (GO:0008152);; biological process: single-organism process (GO:0044699);; molecular function: catalytic activity (GO:0003824);; molecular function: binding (GO:0005488);; cellular component: cell (GO:0005623);; cellular component: organelle (GO:0043226);; cellular component: cell part (GO:0044464);; biological process: response to stimulus (GO:0050896)
BnaC03g49150D	0.50294	1.09086	0.907205	2.42428	0.195072	0.859325	0.454425	0.92409	0.374089	1.97441	1.73372	0.319091	0.668803	1.46944	2.46134	3.34205	0.724722	1.21674	normal	--	--	--	0.002778	2.3739	up	[G]	Carbohydrate transport and metabolism	Molecular Function: trehalose-phosphatase activity (GO:0004805);; Cellular Component: nucleus (GO:0005634);; Cellular Component: cytoplasm (GO:0005737);; Biological Process: trehalose biosynthetic process (GO:0005992);; Biological Process: response to cadmium ion (GO:0046686);;	K01087|0|brp:103873941|probable trehalose-phosphate phosphatase J; K01087 trehalose 6-phosphate phosphatase [EC:3.1.3.12] (A)	Starch and sucrose metabolism (ko00500)	[G]	Carbohydrate transport and metabolism	Trehalose-phosphatase	Probable trehalose-phosphate phosphatase J GN=TPPJ OS=Arabidopsis thaliana (Mouse-ear cress) PE=1 SV=1	G	Carbohydrate transport and metabolism	BnaC03g49150D [Brassica napus]	biological process: metabolic process (GO:0008152);; biological process: cellular process (GO:0009987);; molecular function: catalytic activity (GO:0003824);; cellular component: cell (GO:0005623);; cellular component: organelle (GO:0043226);; cellular component: cell part (GO:0044464);; biological process: single-organism process (GO:0044699);; biological process: response to stimulus (GO:005089…
BnaC06g12120D	0.723723	0.653064	1.62618	2.28404	0.390558	0.76933	1.01128	0.471199	0.862685	0.625308	1.57092	1.62869	1.67893	1.80725	3.18012	1.86476	0.971322	-0.162965	normal	0.00811173	1.15358	up	0.00780554	1.63249	up	[M]	Cell wall/membrane/envelope biogenesis	Biological Process: response to hypoxia (GO:0001666);; Cellular Component: cell wall (GO:0005618);; Biological Process: sucrose biosynthetic process (GO:0005986);; Cellular Component: chloroplast (GO:0009507);; Molecular Function: sucrose synthase activity (GO:0016157);; Biological Process: galactolipid biosynthetic process (GO:0019375);; Biological Process: callose deposition in phloem sieve pla…	K00695|0|brp:103868315|sucrose synthase 5; K00695 sucrose synthase [EC:2.4.1.13] (A)	Starch and sucrose metabolism (ko00500)	[M]	Cell wall/membrane/envelope biogenesis	Sucrose synthase;; Glycosyl transferases group 1	Sucrose synthase 5 GN=SUS5 OS=Arabidopsis thaliana (Mouse-ear cress) PE=2 SV=1	M	Cell wall/membrane/envelope biogenesis	BnaC06g12120D [Brassica napus]	biological process: response to stimulus (GO:0050896);; cellular component: cell (GO:0005623);; cellular component: cell part (GO:0044464);; biological process: metabolic process (GO:0008152);; biological process: cellular process (GO:0009987);; biological process: single-organism process (GO:0044699);; cellular component: organelle (GO:0043226);; molecular function: catalytic activity (GO:000382…
BnaC03g10290D	0.537815	0.907969	2.02323	2.16664	0.521882	0.793055	0.298508	0.913374	0.658374	1.15216	2.95088	1.33698	1.78183	1.84399	2.77582	1.8801	0.516444	0.763617	normal	0.0158374	1.90329	normal	6.91423e-06	2.00066	up	[M]	Cell wall/membrane/envelope biogenesis	Biological Process: microtubule cytoskeleton organization (GO:0000226);; Biological Process: mitotic cell cycle (GO:0000278);; Biological Process: cytokinesis by cell plate formation (GO:0000911);; Biological Process: response to hypoxia (GO:0001666);; Molecular Function: double-stranded RNA binding (GO:0003725);; Molecular Function: ribonuclease III activity (GO:0004525);; Molecular Function: pr…	K00695|0|brp:103856465|sucrose synthase 1; K00695 sucrose synthase [EC:2.4.1.13] (A)	Starch and sucrose metabolism (ko00500)	[M]	Cell wall/membrane/envelope biogenesis	Sucrose synthase;; Glycosyl transferases group 1;; Glycosyl transferases group 1	Sucrose synthase 1 GN=SUS1 OS=Arabidopsis thaliana (Mouse-ear cress) PE=1 SV=3	M	Cell wall/membrane/envelope biogenesis	BnaC03g10290D [Brassica napus]	biological process: cellular process (GO:0009987);; biological process: single-organism process (GO:0044699);; biological process: cellular component organization or biogenesis (GO:0071840);; biological process: response to stimulus (GO:0050896);; molecular function: binding (GO:0005488);; biological process: metabolic process (GO:0008152);; molecular function: catalytic activity (GO:0003824);; c…
BnaA07g30830D	0.549177	0.543618	1.50221	2.1445	0.703085	0.310532	0.633913	0.520357	0.291951	0.818546	1.57312	1.60746	1.32604	1.75776	2.83615	1.83958	1	-0.0184825	normal	0.00129026	1.41214	up	4.21614e-05	1.92886	up	[M]	Cell wall/membrane/envelope biogenesis	Biological Process: response to hypoxia (GO:0001666);; Cellular Component: cell wall (GO:0005618);; Biological Process: sucrose biosynthetic process (GO:0005986);; Cellular Component: chloroplast (GO:0009507);; Molecular Function: sucrose synthase activity (GO:0016157);; Biological Process: galactolipid biosynthetic process (GO:0019375);; Biological Process: callose deposition in phloem sieve pla…	K00695|0|brp:103831821|sucrose synthase 6; K00695 sucrose synthase [EC:2.4.1.13] (A)	Starch and sucrose metabolism (ko00500)	[M]	Cell wall/membrane/envelope biogenesis	Sucrose synthase;; Glycosyl transferases group 1	Sucrose synthase 6 GN=SUS6 OS=Arabidopsis thaliana (Mouse-ear cress) PE=1 SV=1	M	Cell wall/membrane/envelope biogenesis	BnaA07g30830D [Brassica napus]	biological process: response to stimulus (GO:0050896);; cellular component: cell (GO:0005623);; cellular component: cell part (GO:0044464);; biological process: metabolic process (GO:0008152);; biological process: cellular process (GO:0009987);; biological process: single-organism process (GO:0044699);; cellular component: organelle (GO:0043226);; molecular function: catalytic activity (GO:000382…
BnaCnng00020D	9.22688	1.53609	2.24152	2.13568	13.2323	8.31619	6.13221	2.33261	0.67447	1.6012	2.43574	2.63603	1.65281	1.49837	2.1302	2.77846	0.00389454	-2.61623	down	0.00552495	-2.11107	down	0.00473075	-2.14428	down	[G]	Carbohydrate transport and metabolism	--	K01188|9.12203e-172|eus:EUTSA_v10002493mg|hypothetical protein; K01188 beta-glucosidase [EC:3.2.1.21] (A)	Cyanoamino acid metabolism (ko00460);; Starch and sucrose metabolism (ko00500);; Phenylpropanoid biosynthesis (ko00940)	[G]	Carbohydrate transport and metabolism	Glycosyl hydrolase family 1	Beta-glucosidase 3 (Precursor) GN=BGLU3 OS=Arabidopsis thaliana (Mouse-ear cress) PE=3 SV=2	G	Carbohydrate transport and metabolism	BnaCnng00020D [Brassica napus]	--
BnaA06g24090D	1.85227	0.817306	0.516601	1.95863	2.42754	1.44828	1.68098	0.403313	0.713452	1.33515	0.493198	0.639961	0.416643	2.09081	1.51046	2.27463	0.133547	-1.28146	normal	0.000113498	-2.21439	down	1	0.00631769	normal	[G]	Carbohydrate transport and metabolism	Molecular Function: trehalose-phosphatase activity (GO:0004805);; Cellular Component: nucleus (GO:0005634);; Cellular Component: cytoplasm (GO:0005737);; Biological Process: trehalose biosynthetic process (GO:0005992);; Biological Process: response to cadmium ion (GO:0046686);;	K01087|0|brp:103873941|probable trehalose-phosphate phosphatase J; K01087 trehalose 6-phosphate phosphatase [EC:3.1.3.12] (A)	Starch and sucrose metabolism (ko00500)	[G]	Carbohydrate transport and metabolism	Trehalose-phosphatase	Probable trehalose-phosphate phosphatase J GN=TPPJ OS=Arabidopsis thaliana (Mouse-ear cress) PE=1 SV=1	G	Carbohydrate transport and metabolism	BnaA06g24090D [Brassica napus]	biological process: metabolic process (GO:0008152);; biological process: cellular process (GO:0009987);; molecular function: catalytic activity (GO:0003824);; cellular component: cell (GO:0005623);; cellular component: organelle (GO:0043226);; cellular component: cell part (GO:0044464);; biological process: single-organism process (GO:0044699);; biological process: response to stimulus (GO:005089…
BnaA03g08110D	0.726608	0.719541	1.4953	1.77592	0.329349	1.17968	0.670795	0.893259	0.382521	0.882844	1.34141	1.52759	1.6169	1.50535	2.15891	1.6635	1	0.00195443	normal	0.0591172	1.03323	normal	0.00925975	1.2906	up	[M]	Cell wall/membrane/envelope biogenesis	Biological Process: microtubule cytoskeleton organization (GO:0000226);; Biological Process: mitotic cell cycle (GO:0000278);; Biological Process: cytokinesis by cell plate formation (GO:0000911);; Biological Process: response to hypoxia (GO:0001666);; Molecular Function: double-stranded RNA binding (GO:0003725);; Molecular Function: ribonuclease III activity (GO:0004525);; Molecular Function: pr…	K00695|0|brp:103856465|sucrose synthase 1; K00695 sucrose synthase [EC:2.4.1.13] (A)	Starch and sucrose metabolism (ko00500)	[M]	Cell wall/membrane/envelope biogenesis	Sucrose synthase;; Glycosyl transferases group 1;; Glycosyl transferases group 1	Sucrose synthase 1 GN=SUS1 OS=Arabidopsis thaliana (Mouse-ear cress) PE=1 SV=3	M	Cell wall/membrane/envelope biogenesis	BnaA03g08110D [Brassica napus]	biological process: cellular process (GO:0009987);; biological process: single-organism process (GO:0044699);; biological process: cellular component organization or biogenesis (GO:0071840);; biological process: response to stimulus (GO:0050896);; molecular function: binding (GO:0005488);; biological process: metabolic process (GO:0008152);; molecular function: catalytic activity (GO:0003824);; c…
BnaCnng74430D	0.216135	0.383149	1.2495	1.71783	0.34161	0	0.306795	0.297735	0.340728	0.510985	1.06649	0.938224	1.74378	0.961372	2.59476	1.59736	--	--	--	--	--	--	0.00424865	3.16174	up	[M]	Cell wall/membrane/envelope biogenesis	Biological Process: response to hypoxia (GO:0001666);; Cellular Component: cell wall (GO:0005618);; Biological Process: sucrose biosynthetic process (GO:0005986);; Cellular Component: chloroplast (GO:0009507);; Molecular Function: sucrose synthase activity (GO:0016157);; Biological Process: galactolipid biosynthetic process (GO:0019375);; Biological Process: callose deposition in phloem sieve pla…	K00695|0|brp:103868315|sucrose synthase 5; K00695 sucrose synthase [EC:2.4.1.13] (A)	Starch and sucrose metabolism (ko00500)	[M]	Cell wall/membrane/envelope biogenesis	Sucrose synthase	Sucrose synthase 5 GN=SUS5 OS=Arabidopsis thaliana (Mouse-ear cress) PE=2 SV=1	M	Cell wall/membrane/envelope biogenesis	BnaC06g12120D [Brassica napus]	biological process: response to stimulus (GO:0050896);; cellular component: cell (GO:0005623);; cellular component: cell part (GO:0044464);; biological process: metabolic process (GO:0008152);; biological process: cellular process (GO:0009987);; biological process: single-organism process (GO:0044699);; cellular component: organelle (GO:0043226);; molecular function: catalytic activity (GO:000382…
BnaA05g14130D	1.00402	1.06893	2.85775	1.70258	0.681469	0.868894	1.46171	1.27927	1.48908	0.438453	1.88493	3.16353	3.52478	1.36911	1.57827	2.16036	0.99414	0.100026	normal	0.00496912	1.53616	up	0.184189	0.760947	normal	--	--	Molecular Function: enzyme inhibitor activity (GO:0004857);; Cellular Component: cytoplasm (GO:0005737);; Cellular Component: plasma membrane (GO:0005886);; Biological Process: glycine catabolic process (GO:0006546);; Biological Process: tryptophan catabolic process (GO:0006569);; Cellular Component: plant-type cell wall (GO:0009505);; Biological Process: response to nematode (GO:0009624);; Biolo…	K01051|0|brp:103848519|pectinesterase 2; K01051 pectinesterase [EC:3.1.1.11] (A)	Pentose and glucuronate interconversions (ko00040);; Starch and sucrose metabolism (ko00500)	--	--	Pectinesterase;; Plant invertase/pectin methylesterase inhibitor	Pectinesterase 2 (Precursor) GN=T18A20.6 OS=Arabidopsis thaliana (Mouse-ear cress) PE=2 SV=2	G	Carbohydrate transport and metabolism	BnaA05g14130D [Brassica napus]	biological process: biological regulation (GO:0065007);; molecular function: enzyme regulator activity (GO:0030234);; cellular component: cell (GO:0005623);; cellular component: cell part (GO:0044464);; cellular component: membrane (GO:0016020);; biological process: metabolic process (GO:0008152);; biological process: cellular process (GO:0009987);; biological process: single-organism process (GO…
BnaA07g08740D	3.9323	1.83246	1.98498	1.55392	4.79126	3.77792	3.22771	1.82541	2.15931	1.51266	2.23051	1.19775	2.52666	1.12859	1.4676	2.06555	0.00998635	-1.07065	down	0.00966083	-0.973939	normal	0.000121736	-1.36203	down	[G]	Carbohydrate transport and metabolism	--	K01188|0|brp:103829043|beta-glucosidase 9-like; K01188 beta-glucosidase [EC:3.2.1.21] (A)	Cyanoamino acid metabolism (ko00460);; Starch and sucrose metabolism (ko00500);; Phenylpropanoid biosynthesis (ko00940)	[G]	Carbohydrate transport and metabolism	Glycosyl hydrolase family 1	Beta-glucosidase 3 (Precursor) GN=BGLU3 OS=Arabidopsis thaliana (Mouse-ear cress) PE=3 SV=2	G	Carbohydrate transport and metabolism	BnaA07g08740D [Brassica napus]	--
BnaA08g28010D	0.462403	1.49643	1.69619	1.45038	0.328208	0.752014	0.306986	0.80252	1.30729	2.37949	1.71853	1.43361	1.93644	1.47206	2.08652	0.792547	0.215863	1.77543	normal	0.00590004	1.93065	up	0.062196	1.71211	normal	[G]	Carbohydrate transport and metabolism	Biological Process: polysaccharide biosynthetic process (GO:0000271);; Cellular Component: extracellular region (GO:0005576);; Biological Process: pattern specification process (GO:0007389);; Biological Process: regulation of cell size (GO:0008361);; Biological Process: plant-type cell wall organization (GO:0009664);; Biological Process: multidimensional cell growth (GO:0009825);; Biological Proc…	K01728|0|brp:103836561|probable pectate lyase 1; K01728 pectate lyase [EC:4.2.2.2] (A)	Pentose and glucuronate interconversions (ko00040)	--	--	Pectate lyase;; Right handed beta helix region	Probable pectate lyase 1 (Precursor) GN=At1g04680 OS=Arabidopsis thaliana (Mouse-ear cress) PE=2 SV=2	G	Carbohydrate transport and metabolism	PREDICTED: probable pectate lyase 1 [Brassica rapa]	biological process: metabolic process (GO:0008152);; biological process: single-organism process (GO:0044699);; cellular component: extracellular region (GO:0005576);; biological process: multicellular organismal process (GO:0032501);; biological process: developmental process (GO:0032502);; biological process: cellular process (GO:0009987);; biological process: biological regulation (GO:0065007)…
BnaA10g01400D	1.73514	1.12514	0.753825	1.36478	1.81841	1.96623	1.42077	0.728376	0.737409	1.90964	0.906437	0.782995	0.572043	0.511933	1.1036	2.4788	0.600129	-0.640004	normal	0.00556233	-1.20409	down	0.792008	-0.34089	normal	--	--	Molecular Function: enzyme inhibitor activity (GO:0004857);; Cellular Component: extracellular region (GO:0005576);; Biological Process: response to cold (GO:0009409);; Cellular Component: plant-type cell wall (GO:0009505);; Biological Process: response to brassinosteroid (GO:0009741);; Biological Process: proline transport (GO:0015824);; Molecular Function: pectinesterase activity (GO:0030599);;…	K01051|0|brp:103844561|probable pectinesterase/pectinesterase inhibitor 7; K01051 pectinesterase [EC:3.1.1.11] (A)	Pentose and glucuronate interconversions (ko00040);; Starch and sucrose metabolism (ko00500)	--	--	Pectinesterase;; Protein of unknown function, DUF538;; Plant invertase/pectin methylesterase inhibitor	Pectinesterase 7 (Precursor) GN=F22D16.20 OS=Arabidopsis thaliana (Mouse-ear cress) PE=2 SV=1	G	Carbohydrate transport and metabolism	BnaA10g01400D [Brassica napus]	biological process: biological regulation (GO:0065007);; molecular function: enzyme regulator activity (GO:0030234);; cellular component: extracellular region (GO:0005576);; biological process: response to stimulus (GO:0050896);; cellular component: cell (GO:0005623);; cellular component: cell part (GO:0044464);; biological process: single-organism process (GO:0044699);; biological process: local…
BnaA02g29680D	3.69961	2.48619	1.58347	1.31961	3.96352	3.39614	3.73917	2.40479	2.59183	2.46196	2.01732	1.6567	1.0764	1.59477	1.40117	0.962909	0.5884	-0.544042	normal	0.0111695	-1.26206	normal	0.00366884	-1.4397	down	--	--	Cellular Component: nucleus (GO:0005634);; Cellular Component: plant-type cell wall (GO:0009505);; Molecular Function: pectinesterase activity (GO:0030599);; Biological Process: cell wall modification (GO:0042545);; Molecular Function: aspartyl esterase activity (GO:0045330);; Biological Process: pectin metabolic process (GO:0045488);;	K01051|0|brp:103854159|pectinesterase 31-like; K01051 pectinesterase [EC:3.1.1.11] (A)	Pentose and glucuronate interconversions (ko00040);; Starch and sucrose metabolism (ko00500)	--	--	Pectinesterase	Pectinesterase 31 GN=MXE2.5 OS=Arabidopsis thaliana (Mouse-ear cress) PE=1 SV=1	G	Carbohydrate transport and metabolism	BnaA02g29680D [Brassica napus]	cellular component: cell (GO:0005623);; cellular component: organelle (GO:0043226);; cellular component: cell part (GO:0044464);; biological process: metabolic process (GO:0008152);; molecular function: catalytic activity (GO:0003824);; biological process: cellular process (GO:0009987);; biological process: cellular component organization or biogenesis (GO:0071840)
BnaA07g05140D	4.39649	1.13832	0.965926	1.30664	5.18257	3.39567	4.61122	2.07241	0.646406	0.696146	1.05513	0.803787	1.03886	1.21555	1.80532	0.899052	0.000154543	-1.95767	down	5.85649e-09	-2.23873	down	4.01153e-06	-1.79108	down	[G]	Carbohydrate transport and metabolism	--	K01188|0|eus:EUTSA_v10002493mg|hypothetical protein; K01188 beta-glucosidase [EC:3.2.1.21] (A)	Cyanoamino acid metabolism (ko00460);; Starch and sucrose metabolism (ko00500);; Phenylpropanoid biosynthesis (ko00940)	[G]	Carbohydrate transport and metabolism	Glycosyl hydrolase family 1	Beta-glucosidase 10 (Precursor) GN=BGLU10 OS=Arabidopsis thaliana (Mouse-ear cress) PE=2 SV=1	G	Carbohydrate transport and metabolism	BnaA07g05140D [Brassica napus]	--
BnaA07g22680D	0.169152	0.278853	1.27441	1.24734	0.0796429	0.187777	0.240037	0.346748	0.23694	0.252871	1.29361	1.59724	0.932383	0.991465	2.05374	0.69681	--	--	--	2.46799e-08	2.92478	up	0.0200319	2.87978	normal	[M]	Cell wall/membrane/envelope biogenesis	Biological Process: response to hypoxia (GO:0001666);; Cellular Component: cell wall (GO:0005618);; Biological Process: sucrose biosynthetic process (GO:0005986);; Cellular Component: chloroplast (GO:0009507);; Molecular Function: sucrose synthase activity (GO:0016157);; Biological Process: galactolipid biosynthetic process (GO:0019375);; Biological Process: callose deposition in phloem sieve pla…	K00695|0|brp:103830752|sucrose synthase 6-like; K00695 sucrose synthase [EC:2.4.1.13] (A)	Starch and sucrose metabolism (ko00500)	[M]	Cell wall/membrane/envelope biogenesis	Sucrose synthase;; Glycosyl transferases group 1	Sucrose synthase 6 GN=SUS6 OS=Arabidopsis thaliana (Mouse-ear cress) PE=1 SV=1	M	Cell wall/membrane/envelope biogenesis	BnaA07g22680D [Brassica napus]	biological process: response to stimulus (GO:0050896);; cellular component: cell (GO:0005623);; cellular component: cell part (GO:0044464);; biological process: metabolic process (GO:0008152);; biological process: cellular process (GO:0009987);; biological process: single-organism process (GO:0044699);; cellular component: organelle (GO:0043226);; molecular function: catalytic activity (GO:000382…
BnaC05g01440D	3.79093	1.36262	1.14865	1.15721	4.3197	4.36908	2.68402	1.11512	1.33034	1.64239	1.15891	0.723825	1.56322	0.670669	0.749984	2.05098	0.00105161	-1.47646	down	0.000160322	-1.70498	down	0.00172592	-1.70945	down	--	--	Molecular Function: enzyme inhibitor activity (GO:0004857);; Cellular Component: extracellular region (GO:0005576);; Cellular Component: plant-type cell wall (GO:0009505);; Molecular Function: pectinesterase activity (GO:0030599);; Biological Process: cell wall modification (GO:0042545);; Biological Process: negative regulation of catalytic activity (GO:0043086);; Molecular Function: aspartyl est…	K01051|0|brp:103844561|probable pectinesterase/pectinesterase inhibitor 7; K01051 pectinesterase [EC:3.1.1.11] (A)	Pentose and glucuronate interconversions (ko00040);; Starch and sucrose metabolism (ko00500)	--	--	Pectinesterase;; Protein of unknown function, DUF538;; Plant invertase/pectin methylesterase inhibitor	Pectinesterase 7 (Precursor) GN=F22D16.20 OS=Arabidopsis thaliana (Mouse-ear cress) PE=2 SV=1	G	Carbohydrate transport and metabolism	BnaC05g01440D [Brassica napus]	biological process: biological regulation (GO:0065007);; molecular function: enzyme regulator activity (GO:0030234);; cellular component: extracellular region (GO:0005576);; cellular component: cell (GO:0005623);; cellular component: cell part (GO:0044464);; biological process: metabolic process (GO:0008152);; molecular function: catalytic activity (GO:0003824);; biological process: cellular proc…
BnaCnng60750D	0.159131	0.549572	1.5125	1.00868	0.255598	0.0452524	0.176544	0.225721	0.875672	0.547324	1.4716	1.9206	1.1453	1.12085	1.201	0.704185	--	--	--	1.15666e-05	3.62382	up	0.00445592	3.01765	up	--	--	Molecular Function: enzyme inhibitor activity (GO:0004857);; Cellular Component: extracellular region (GO:0005576);; Biological Process: response to cold (GO:0009409);; Cellular Component: plant-type cell wall (GO:0009505);; Biological Process: response to brassinosteroid (GO:0009741);; Biological Process: proline transport (GO:0015824);; Molecular Function: pectinesterase activity (GO:0030599);;…	K01051|0|brp:103836758|probable pectinesterase/pectinesterase inhibitor 41; K01051 pectinesterase [EC:3.1.1.11] (A)	Pentose and glucuronate interconversions (ko00040);; Starch and sucrose metabolism (ko00500)	--	--	Pectinesterase;; Plant invertase/pectin methylesterase inhibitor	Pectinesterase 41 (Precursor) GN=T14P8.14 OS=Arabidopsis thaliana (Mouse-ear cress) PE=2 SV=2	G	Carbohydrate transport and metabolism	BnaCnng60750D, partial [Brassica napus]	biological process: biological regulation (GO:0065007);; molecular function: enzyme regulator activity (GO:0030234);; cellular component: extracellular region (GO:0005576);; biological process: response to stimulus (GO:0050896);; cellular component: cell (GO:0005623);; cellular component: cell part (GO:0044464);; biological process: single-organism process (GO:0044699);; biological process: local…
BnaA03g37120D	1.19656	0.000129134	0.279087	0.906198	0.59721	1.70342	1.28906	0.000195275	0.000137995	5.41325e-05	0.000311228	0.000219229	0.83673	1.56884	0.000504233	1.14925	9.71834e-05	#NAME?	down	0.143302	-2.0515	normal	0.839509	-0.40391	normal	[MG]	Cell wall/membrane/envelope biogenesis;; Carbohydrate transport and metabolism	Molecular Function: nucleotide binding (GO:0000166);; Molecular Function: protein binding (GO:0005515);; Cellular Component: endosome (GO:0005768);; Cellular Component: Golgi apparatus (GO:0005794);; Cellular Component: trans-Golgi network (GO:0005802);; Biological Process: carbohydrate metabolic process (GO:0005975);; Biological Process: tryptophan catabolic process (GO:0006569);; Biological Pro…	K08679|0|brp:103860010|UDP-glucuronate 4-epimerase 6-like; K08679 UDP-glucuronate 4-epimerase [EC:5.1.3.6] (A)	Starch and sucrose metabolism (ko00500);; Amino sugar and nucleotide sugar metabolism (ko00520)	[M]	Cell wall/membrane/envelope biogenesis	NAD dependent epimerase/dehydratase family;; 3-beta hydroxysteroid dehydrogenase/isomerase family;; RmlD substrate binding domain;; Male sterility protein;; Polysaccharide biosynthesis protein;; NADH(P)-binding	UDP-glucuronate 4-epimerase 6 GN=F14O13.1 OS=Arabidopsis thaliana (Mouse-ear cress) PE=1 SV=1	M	Cell wall/membrane/envelope biogenesis	BnaA03g37120D [Brassica napus]	molecular function: binding (GO:0005488);; cellular component: cell (GO:0005623);; cellular component: organelle (GO:0043226);; cellular component: cell part (GO:0044464);; cellular component: organelle part (GO:0044422);; biological process: metabolic process (GO:0008152);; biological process: cellular process (GO:0009987);; biological process: single-organism process (GO:0044699);; biological p…
BnaA03g03230D	0.227658	0.52026	0.423965	0.863251	0.206094	0.240104	0.236775	0.396082	0.161823	1.00287	0.535908	0.119851	0.616136	0.622297	0.882024	1.08543	0.732878	1.21218	normal	0.499541	0.886029	normal	0.000482045	1.93105	up	[M]	Cell wall/membrane/envelope biogenesis	Biological Process: response to hypoxia (GO:0001666);; Cellular Component: nucleus (GO:0005634);; Cellular Component: cytosol (GO:0005829);; Cellular Component: plasma membrane (GO:0005886);; Biological Process: sucrose metabolic process (GO:0005985);; Biological Process: pollen wall assembly (GO:0010208);; Biological Process: galactolipid biosynthetic process (GO:0019375);; Molecular Function: s…	K00696|0|brp:103855902|probable sucrose-phosphate synthase 2; K00696 sucrose-phosphate synthase [EC:2.4.1.14] (A)	Starch and sucrose metabolism (ko00500)	[M]	Cell wall/membrane/envelope biogenesis	Glycosyl transferases group 1;; Sucrose-6F-phosphate phosphohydrolase;; Glycosyl transferase 4-like domain;; Glycosyl transferases group 1;; Sucrose synthase	Probable sucrose-phosphate synthase 2 GN=T5K6.100 OS=Arabidopsis thaliana (Mouse-ear cress) PE=1 SV=1	M	Cell wall/membrane/envelope biogenesis	BnaA03g03230D [Brassica napus]	biological process: response to stimulus (GO:0050896);; cellular component: cell (GO:0005623);; cellular component: organelle (GO:0043226);; cellular component: cell part (GO:0044464);; cellular component: membrane (GO:0016020);; biological process: metabolic process (GO:0008152);; biological process: cellular process (GO:0009987);; biological process: single-organism process (GO:0044699);; biolo…
BnaA09g00710D	8.65706	1.28907	0.266965	0.646858	8.43067	12.0271	5.51341	0.252711	0.336841	3.27765	0.353807	0.217207	0.22988	0.284231	0.415404	1.24094	0.00268408	-2.76665	down	1.43327e-09	-5.09041	down	1.5459e-06	-3.7919	down	[M]	Cell wall/membrane/envelope biogenesis	Biological Process: response to hypoxia (GO:0001666);; Biological Process: starch metabolic process (GO:0005982);; Biological Process: sucrose biosynthetic process (GO:0005986);; Biological Process: response to water deprivation (GO:0009414);; Cellular Component: chloroplast (GO:0009507);; Biological Process: suspensor development (GO:0010098);; Biological Process: seed maturation (GO:0010431);; …	K00695|0|brp:103836763|sucrose synthase 3; K00695 sucrose synthase [EC:2.4.1.13] (A)	Starch and sucrose metabolism (ko00500)	[M]	Cell wall/membrane/envelope biogenesis	Sucrose synthase;; Glycosyl transferases group 1	Sucrose synthase 3 GN=SUS3 OS=Arabidopsis thaliana (Mouse-ear cress) PE=1 SV=1	M	Cell wall/membrane/envelope biogenesis	BnaA09g00710D [Brassica napus]	biological process: response to stimulus (GO:0050896);; biological process: metabolic process (GO:0008152);; biological process: cellular process (GO:0009987);; biological process: single-organism process (GO:0044699);; cellular component: cell (GO:0005623);; cellular component: organelle (GO:0043226);; cellular component: cell part (GO:0044464);; biological process: developmental process (GO:003…
BnaA07g18060D	1.03871	0.24784	0.123734	0.412248	1.438	1.11475	0.563377	0.0974225	0.264814	0.381285	0.284283	0.0422335	0.0446852	0.31178	0.43236	0.492604	0.0528088	-2.15672	normal	0.0011173	-3.49047	down	0.0947626	-1.42644	normal	--	--	Cellular Component: Golgi apparatus (GO:0005794);; Biological Process: carbohydrate biosynthetic process (GO:0016051);; Molecular Function: polygalacturonate 4-alpha-galacturonosyltransferase activity (GO:0047262);;	K13648|0|brp:103830184|probable galacturonosyltransferase 15; K13648 alpha-1,4-galacturonosyltransferase [EC:2.4.1.43] (A)	Starch and sucrose metabolism (ko00500);; Amino sugar and nucleotide sugar metabolism (ko00520)	--	--	Glycosyl transferase family 8	Probable galacturonosyltransferase 15 GN=GAUT15 OS=Arabidopsis thaliana (Mouse-ear cress) PE=2 SV=1	G	Carbohydrate transport and metabolism	BnaA07g18060D [Brassica napus]	cellular component: cell (GO:0005623);; cellular component: organelle (GO:0043226);; cellular component: cell part (GO:0044464);; biological process: metabolic process (GO:0008152);; biological process: single-organism process (GO:0044699);; molecular function: catalytic activity (GO:0003824)
BnaA06g27590D	0.906302	0.280821	0.288769	0.279334	0.73049	1.14819	0.84022	0.160114	0.0326486	0.649699	0.417073	0.170643	0.278589	0.197343	0.293409	0.347251	0.0725433	-1.72563	normal	0.000501299	-1.73572	down	0.000540026	-1.73318	down	[M]	Cell wall/membrane/envelope biogenesis	Biological Process: response to hypoxia (GO:0001666);; Cellular Component: plasma membrane (GO:0005886);; Biological Process: sucrose metabolic process (GO:0005985);; Biological Process: pollen wall assembly (GO:0010208);; Biological Process: galactolipid biosynthetic process (GO:0019375);; Molecular Function: sucrose-phosphate synthase activity (GO:0046524);;	K00696|0|brp:103874391|probable sucrose-phosphate synthase 2; K00696 sucrose-phosphate synthase [EC:2.4.1.14] (A)	Starch and sucrose metabolism (ko00500)	[M]	Cell wall/membrane/envelope biogenesis	Glycosyl transferases group 1;; Sucrose-6F-phosphate phosphohydrolase;; Glycosyl transferases group 1	Probable sucrose-phosphate synthase 2 OS=Oryza sativa subsp. japonica (Rice) PE=2 SV=2	M	Cell wall/membrane/envelope biogenesis	BnaA06g27590D [Brassica napus]	biological process: response to stimulus (GO:0050896);; cellular component: cell (GO:0005623);; cellular component: membrane (GO:0016020);; cellular component: cell part (GO:0044464);; biological process: metabolic process (GO:0008152);; biological process: cellular process (GO:0009987);; biological process: single-organism process (GO:0044699);; biological process: developmental process (GO:0032…
