# Supplementary material for: Transcriptome Profile Analysis of Winter Rapeseed (Brassica napus L.) in Response to Freezing Stress, Reveal Potentially Connected Events to Freezing Stress
Source: Int J Mol Sci. 2019 Jun 5;20(11):2771. doi: 10.3390/ijms20112771 (PMC6600501; doi:10.3390/ijms20112771)
Supplement: Supplementary file 1 [file ijms-20-02771-s001.zip › 5.29 addition file/Table_S18.xlsx]

## Sheet: Circadian rhythm - plant
																					Table S18 the genes "related Circadian rhythm - plant" pathway
#ID	0h	1h	3h	24h	T01	T02	T03	T04	T05	T06	T07	T08	T09	T10	T11	T12	T01_T02_T03_vs_T04_T05_T06_DESeq_FDR	T01_T02_T03_vs_T04_T05_T06_DESeq_log2FC	T01_T02_T03_vs_T04_T05_T06_DESeq_(FDR_0.01_FC_2)_regulated	T01_T02_T03_vs_T07_T08_T09_DESeq_FDR	T01_T02_T03_vs_T07_T08_T09_DESeq_log2FC	T01_T02_T03_vs_T07_T08_T09_DESeq_(FDR_0.01_FC_2)_regulated	T01_T02_T03_vs_T10_T11_T12_DESeq_FDR	T01_T02_T03_vs_T10_T11_T12_DESeq_log2FC	T01_T02_T03_vs_T10_T11_T12_DESeq_(FDR_0.01_FC_2)_regulated	COG_class	COG_class_annotation	GO_annotation	KEGG_annotation	KEGG_pathway_annotation	KOG_class	KOG_class_annotation	Pfam_annotation	Swiss_Prot_annotation	eggNOG_class	eggNOG_class_annotation	NR_annotation	GO_second_level_annotation
BnaC08g42660D	1.52124	2.97232	2.70633	3.36676	1.23397	1.55257	1.77718	2.44677	3.25539	3.21481	2.8193	2.31547	2.98421	2.76359	3.16751	4.16917	0.00241803	0.957157	normal	0.00194536	0.85007	normal	0.000245512	1.16655	up	[T]	Signal transduction mechanisms	Molecular Function: phosphorelay sensor kinase activity (GO:0000155);; Biological Process: phosphorelay signal transduction system (GO:0000160);; Molecular Function: ATP binding (GO:0005524);; Cellular Component: cytoplasm (GO:0005737);; Biological Process: regulation of transcription, DNA-templated (GO:0006355);; Biological Process: circadian rhythm (GO:0007623);; Molecular Function: G-protein c…	K12120|0|brp:103843346|phytochrome A-like; K12120 phytochrome A (A)	Circadian rhythm - plant (ko04712)	--	--	Phytochrome region;; PAS fold;; PAS fold;; GAF domain;; PAS domain;; Histidine kinase-, DNA gyrase B-, and HSP90-like ATPase;; PAS fold;; His Kinase A (phospho-acceptor) domain;; PAS domain	Phytochrome A GN=F14J9.23 OS=Arabidopsis thaliana (Mouse-ear cress) PE=1 SV=2	T	Signal transduction mechanisms	BnaC08g42660D [Brassica napus]	biological process: metabolic process (GO:0008152);; biological process: cellular process (GO:0009987);; biological process: signaling (GO:0023052);; biological process: single-organism process (GO:0044699);; biological process: response to stimulus (GO:0050896);; biological process: biological regulation (GO:0065007);; molecular function: catalytic activity (GO:0003824);; molecular function: rec…
BnaA02g32550D	15.3165	7.58328	9.10841	16.7893	13.5411	14.4518	17.9567	6.76925	7.01993	8.96067	10.2337	5.36666	11.7249	5.32282	9.13268	35.9123	0.000169578	-1.00867	down	0.0420152	-0.801253	normal	0.927679	0.229685	normal	[T]	Signal transduction mechanisms	Molecular Function: phosphorelay response regulator activity (GO:0000156);; Biological Process: phosphorelay signal transduction system (GO:0000160);; Molecular Function: DNA binding (GO:0003677);; Cellular Component: nucleus (GO:0005634);; Biological Process: starch metabolic process (GO:0005982);; Biological Process: photomorphogenesis (GO:0009640);; Biological Process: response to red light (G…	K12130|0|brp:103854859|two-component response regulator-like APRR5; K12130 pseudo-response regulator 5 (A)	Circadian rhythm - plant (ko04712)	[K]	Transcription	Response regulator receiver domain;; CCT motif	Two-component response regulator-like APRR5 GN=APRR5 OS=Arabidopsis thaliana (Mouse-ear cress) PE=1 SV=2	K	Transcription	BnaA02g32550D [Brassica napus]	biological process: cellular process (GO:0009987);; biological process: signaling (GO:0023052);; biological process: single-organism process (GO:0044699);; biological process: response to stimulus (GO:0050896);; biological process: biological regulation (GO:0065007);; molecular function: molecular transducer activity (GO:0060089);; molecular function: binding (GO:0005488);; cellular component: ce…
BnaA06g26980D	30.0814	13.9348	17.3482	33.7172	28.7955	28.7158	32.7329	10.7609	11.5756	19.4679	19.6717	10.038	22.3348	13.972	21.2229	65.9566	2.82829e-05	-1.07744	down	0.0134787	-0.784058	normal	0.921559	0.204143	normal	[T]	Signal transduction mechanisms	Molecular Function: phosphorelay response regulator activity (GO:0000156);; Biological Process: phosphorelay signal transduction system (GO:0000160);; Molecular Function: DNA binding (GO:0003677);; Cellular Component: nucleus (GO:0005634);; Biological Process: starch metabolic process (GO:0005982);; Biological Process: photomorphogenesis (GO:0009640);; Biological Process: response to red light (G…	K12130|0|brp:103874318|two-component response regulator-like APRR5; K12130 pseudo-response regulator 5 (A)	Circadian rhythm - plant (ko04712)	[K]	Transcription	Response regulator receiver domain;; CCT motif	Two-component response regulator-like APRR5 GN=APRR5 OS=Arabidopsis thaliana (Mouse-ear cress) PE=1 SV=2	K	Transcription	BnaA06g26980D [Brassica napus]	biological process: cellular process (GO:0009987);; biological process: signaling (GO:0023052);; biological process: single-organism process (GO:0044699);; biological process: response to stimulus (GO:0050896);; biological process: biological regulation (GO:0065007);; molecular function: molecular transducer activity (GO:0060089);; molecular function: binding (GO:0005488);; cellular component: ce…
BnaA09g04840D	3.29577	1.28359	2.24649	2.93965	3.01455	3.352	3.52075	1.00134	1.56821	1.28121	2.74197	0.506072	3.49143	0.353008	0.991158	7.47477	0.00843219	-1.34766	down	0.50512	-0.578595	normal	0.955115	-0.188225	normal	[T]	Signal transduction mechanisms	Molecular Function: phosphorelay response regulator activity (GO:0000156);; Biological Process: phosphorelay signal transduction system (GO:0000160);; Molecular Function: DNA binding (GO:0003677);; Cellular Component: nucleus (GO:0005634);; Biological Process: starch metabolic process (GO:0005982);; Biological Process: photomorphogenesis (GO:0009640);; Biological Process: response to red light (G…	K12130|0|brp:103837062|two-component response regulator-like APRR5; K12130 pseudo-response regulator 5 (A)	Circadian rhythm - plant (ko04712)	[K]	Transcription	Response regulator receiver domain;; CCT motif	Two-component response regulator-like APRR5 GN=APRR5 OS=Arabidopsis thaliana (Mouse-ear cress) PE=1 SV=2	K	Transcription	BnaA09g04840D [Brassica napus]	biological process: cellular process (GO:0009987);; biological process: signaling (GO:0023052);; biological process: single-organism process (GO:0044699);; biological process: response to stimulus (GO:0050896);; biological process: biological regulation (GO:0065007);; molecular function: molecular transducer activity (GO:0060089);; molecular function: binding (GO:0005488);; cellular component: ce…
BnaAnng24480D	2.69109	0.172762	1.13263	1.683	3.59613	2.7633	1.71383	0.213047	0.0984644	0.206775	1.19443	0.880766	1.32269	0.38213	0.43035	4.23653	4.20934e-05	-4.33822	down	0.100489	-1.26188	normal	0.738842	-0.69587	normal	--	--	Molecular Function: DNA binding (GO:0003677);; Molecular Function: sequence-specific DNA binding transcription factor activity (GO:0003700);; Molecular Function: protein binding (GO:0005515);; Cellular Component: nucleus (GO:0005634);; Cellular Component: mitochondrion (GO:0005739);; Biological Process: cell death (GO:0008219);; Molecular Function: zinc ion binding (GO:0008270);; Biological Proce…	K16222|0|brp:103855006|cyclic dof factor 1-like; K16222 Dof zinc finger protein DOF5.5 (A)	Circadian rhythm - plant (ko04712)	--	--	Dof domain, zinc finger	Cyclic dof factor 1 OS=Arabidopsis thaliana (Mouse-ear cress) PE=1 SV=2	K	Transcription	BnaAnng24480D [Brassica napus]	molecular function: binding (GO:0005488);; biological process: biological regulation (GO:0065007);; molecular function: nucleic acid binding transcription factor activity (GO:0001071);; cellular component: cell (GO:0005623);; cellular component: organelle (GO:0043226);; cellular component: cell part (GO:0044464);; biological process: cellular process (GO:0009987);; biological process: single-orga…
BnaC07g29960D	53.0273	25.2527	30.9894	48.4481	46.6734	51.5427	60.8657	15.7285	22.8114	37.2182	37.2527	18.9172	36.7985	21.125	33.3658	90.8535	0.00800254	-1.02879	down	0.0170614	-0.773874	normal	0.964741	-0.0896149	normal	[T]	Signal transduction mechanisms	Molecular Function: phosphorelay response regulator activity (GO:0000156);; Biological Process: phosphorelay signal transduction system (GO:0000160);; Molecular Function: DNA binding (GO:0003677);; Cellular Component: nucleus (GO:0005634);; Biological Process: starch metabolic process (GO:0005982);; Biological Process: photomorphogenesis (GO:0009640);; Biological Process: response to red light (G…	K12130|0|brp:103874318|two-component response regulator-like APRR5; K12130 pseudo-response regulator 5 (A)	Circadian rhythm - plant (ko04712)	[K]	Transcription	Response regulator receiver domain;; CCT motif	Two-component response regulator-like APRR5 GN=APRR5 OS=Arabidopsis thaliana (Mouse-ear cress) PE=1 SV=2	K	Transcription	BnaC07g29960D [Brassica napus]	biological process: cellular process (GO:0009987);; biological process: signaling (GO:0023052);; biological process: single-organism process (GO:0044699);; biological process: response to stimulus (GO:0050896);; biological process: biological regulation (GO:0065007);; molecular function: molecular transducer activity (GO:0060089);; molecular function: binding (GO:0005488);; cellular component: ce…
BnaA09g30390D	37.6534	19.8161	13.3562	21.4945	34.2148	38.6572	40.0882	12.0337	18.1763	29.2382	17.4543	5.54038	17.0739	10.7555	16.7428	36.9851	0.0134809	-0.948069	normal	2.0027e-07	-1.51373	down	0.138259	-0.84047	normal	--	--	Molecular Function: protein binding (GO:0005515);; Cellular Component: nucleoplasm (GO:0005654);; Biological Process: starch metabolic process (GO:0005982);; Biological Process: regulation of transcription, DNA-templated (GO:0006355);; Biological Process: response to cold (GO:0009409);; Biological Process: response to blue light (GO:0009637);; Biological Process: flower development (GO:0009908);;…	K12124|0|brp:103249166|GI; protein GIGANTEA; K12124 GIGANTEA (A)	Circadian rhythm - plant (ko04712)	--	--	--	Protein GIGANTEA GN=GI OS=Arabidopsis thaliana (Mouse-ear cress) PE=1 SV=2	S	Function unknown	PREDICTED: protein GIGANTEA [Brassica rapa]	molecular function: binding (GO:0005488);; cellular component: cell (GO:0005623);; cellular component: organelle (GO:0043226);; cellular component: organelle part (GO:0044422);; cellular component: cell part (GO:0044464);; biological process: metabolic process (GO:0008152);; biological process: cellular process (GO:0009987);; biological process: biological regulation (GO:0065007);; biological pro…
BnaC05g18020D	30.9477	14.2164	8.41793	14.4734	30.7483	31.7667	30.328	9.60616	11.9061	21.1368	10.9621	3.20659	11.0851	6.10623	9.4981	27.8159	0.000171126	-1.10231	down	1.52252e-20	-1.91696	down	0.0537307	-1.12144	normal	--	--	Molecular Function: protein binding (GO:0005515);; Cellular Component: nucleoplasm (GO:0005654);; Biological Process: starch metabolic process (GO:0005982);; Biological Process: regulation of transcription, DNA-templated (GO:0006355);; Biological Process: response to cold (GO:0009409);; Biological Process: response to blue light (GO:0009637);; Biological Process: flower development (GO:0009908);;…	K12124|0|brp:103249166|GI; protein GIGANTEA; K12124 GIGANTEA (A)	Circadian rhythm - plant (ko04712)	--	--	--	Protein GIGANTEA GN=GI OS=Arabidopsis thaliana (Mouse-ear cress) PE=1 SV=2	S	Function unknown	BnaC05g18020D [Brassica napus]	molecular function: binding (GO:0005488);; cellular component: cell (GO:0005623);; cellular component: organelle (GO:0043226);; cellular component: organelle part (GO:0044422);; cellular component: cell part (GO:0044464);; biological process: metabolic process (GO:0008152);; biological process: cellular process (GO:0009987);; biological process: biological regulation (GO:0065007);; biological pro…
BnaCnng03230D	100.008	40.175	25.4875	37.6331	117.462	86.2474	96.313	27.5326	39.1588	53.8335	33.2857	13.5962	29.5805	25.708	24.6526	62.5386	1.58085e-05	-1.31076	down	1.32505e-12	-2.01669	down	0.000320593	-1.42908	down	[T]	Signal transduction mechanisms	Molecular Function: phosphorelay response regulator activity (GO:0000156);; Biological Process: phosphorelay signal transduction system (GO:0000160);; Molecular Function: DNA binding (GO:0003677);; Cellular Component: nucleus (GO:0005634);; Cellular Component: mitochondrion (GO:0005739);; Biological Process: response to temperature stimulus (GO:0009266);; Biological Process: red or far-red light …	K12129|0|brp:103847424|two-component response regulator-like APRR7; K12129 pseudo-response regulator 7 (A)	Circadian rhythm - plant (ko04712)	[K]	Transcription	Response regulator receiver domain;; CCT motif	Two-component response regulator-like APRR7 GN=APRR7 OS=Arabidopsis thaliana (Mouse-ear cress) PE=1 SV=1	K	Transcription	BnaCnng03230D [Brassica napus]	biological process: cellular process (GO:0009987);; biological process: signaling (GO:0023052);; biological process: single-organism process (GO:0044699);; biological process: response to stimulus (GO:0050896);; biological process: biological regulation (GO:0065007);; molecular function: molecular transducer activity (GO:0060089);; molecular function: binding (GO:0005488);; cellular component: ce…
BnaA03g04590D	4.5809	8.9025	6.52853	9.53235	5.84806	2.87889	5.01575	17.6366	4.4005	4.67039	6.50504	8.91285	4.16771	10.3455	10.8914	7.36015	0.798901	1.00391	normal	0.486491	0.531598	normal	0.00493893	1.07563	up	--	--	Biological Process: flavonoid biosynthetic process (GO:0009813);; Molecular Function: naringenin-chalcone synthase activity (GO:0016210);;	K00660|0|brp:103856040|chalcone synthase 3-like; K00660 chalcone synthase [EC:2.3.1.74] (A)	Flavonoid biosynthesis (ko00941);; Circadian rhythm - plant (ko04712)	--	--	Chalcone and stilbene synthases, N-terminal domain;; Chalcone and stilbene synthases, C-terminal domain;; 3-Oxoacyl-[acyl-carrier-protein (ACP)] synthase III C terminal;; 3-Oxoacyl-[acyl-carrier-protein (ACP)] synthase III;; FAE1/Type III polyketide synthase-like protein	Chalcone synthase 3 GN=CHS3 OS=Sinapis alba (White mustard) PE=2 SV=1	H	Coenzyme transport and metabolism	chalcone synthase 1 protein [Brassica rapa subsp. rapa]	biological process: metabolic process (GO:0008152);; molecular function: catalytic activity (GO:0003824)
BnaC03g06120D	20.7378	29.8052	27.8027	42.0863	24.1254	15.1179	22.9701	39.9922	24.8759	24.5475	30.2137	36.052	17.1423	47.1004	45.096	34.0625	0.517081	0.564847	normal	0.491294	0.459001	normal	0.000186894	1.0486	up	--	--	Biological Process: flavonoid biosynthetic process (GO:0009813);; Molecular Function: naringenin-chalcone synthase activity (GO:0016210);;	K00660|0|brp:103856040|chalcone synthase 3-like; K00660 chalcone synthase [EC:2.3.1.74] (A)	Flavonoid biosynthesis (ko00941);; Circadian rhythm - plant (ko04712)	--	--	Chalcone and stilbene synthases, N-terminal domain;; Chalcone and stilbene synthases, C-terminal domain;; 3-Oxoacyl-[acyl-carrier-protein (ACP)] synthase III C terminal;; 3-Oxoacyl-[acyl-carrier-protein (ACP)] synthase III;; FAE1/Type III polyketide synthase-like protein	Chalcone synthase 3 GN=CHS3 OS=Sinapis alba (White mustard) PE=2 SV=1	H	Coenzyme transport and metabolism	chalcone synthase 1 protein [Brassica rapa subsp. rapa]	biological process: metabolic process (GO:0008152);; molecular function: catalytic activity (GO:0003824)
BnaC09g43250D	29.5761	41.941	47.305	66.3729	38.5711	20.1221	30.0352	69.2523	28.6389	27.9319	39.8367	71.6846	30.3938	59.1081	82.5517	57.4589	0.834463	0.546608	normal	0.41385	0.722244	normal	0.00190808	1.19899	up	--	--	Biological Process: flavonoid biosynthetic process (GO:0009813);; Molecular Function: naringenin-chalcone synthase activity (GO:0016210);;	K00660|0|brp:103846527|chalcone synthase 1; K00660 chalcone synthase [EC:2.3.1.74] (A)	Flavonoid biosynthesis (ko00941);; Circadian rhythm - plant (ko04712)	--	--	Chalcone and stilbene synthases, N-terminal domain;; Chalcone and stilbene synthases, C-terminal domain;; 3-Oxoacyl-[acyl-carrier-protein (ACP)] synthase III C terminal;; 3-Oxoacyl-[acyl-carrier-protein (ACP)] synthase III;; FAE1/Type III polyketide synthase-like protein	Chalcone synthase 3 GN=CHS3 OS=Sinapis alba (White mustard) PE=2 SV=1	H	Coenzyme transport and metabolism	BnaC09g43250D [Brassica napus]	biological process: metabolic process (GO:0008152);; molecular function: catalytic activity (GO:0003824)
BnaC08g42700D	8.51296	4.12867	2.78889	5.62164	9.4989	9.09183	6.94814	3.63378	4.29685	4.45537	3.18358	2.22927	2.95382	4.57576	5.10283	7.18633	0.000831647	-0.99833	normal	6.20634e-11	-1.61271	down	0.0598051	-0.577304	normal	--	--	Molecular Function: DNA binding (GO:0003677);; Molecular Function: sequence-specific DNA binding transcription factor activity (GO:0003700);; Cellular Component: nucleus (GO:0005634);; Biological Process: regulation of transcription, DNA-templated (GO:0006355);; Biological Process: circadian rhythm (GO:0007623);; Biological Process: gravitropism (GO:0009630);; Biological Process: de-etiolation (G…	K12126|0|brp:103843349|transcription factor PIF3-like; K12126 phytochrome-interacting factor 3 (A)	Plant hormone signal transduction (ko04075);; Circadian rhythm - plant (ko04712)	--	--	Helix-loop-helix DNA-binding domain	Transcription factor PIF3 GN=F14J9.19 OS=Arabidopsis thaliana (Mouse-ear cress) PE=1 SV=1	K	Transcription	BnaC08g42700D [Brassica napus]	molecular function: binding (GO:0005488);; biological process: biological regulation (GO:0065007);; molecular function: nucleic acid binding transcription factor activity (GO:0001071);; cellular component: cell (GO:0005623);; cellular component: organelle (GO:0043226);; cellular component: cell part (GO:0044464);; biological process: rhythmic process (GO:0048511);; biological process: response to…
BnaA06g37850D	49.8473	15.5865	8.22092	20.9863	64.4146	50.0266	35.1007	9.10619	14.5342	23.1191	13.2783	5.69304	5.69141	15.9975	18.2394	28.7219	0.0042123	-1.67807	down	1.15597e-06	-2.62054	down	0.0105186	-1.26515	normal	--	--	Molecular Function: DNA binding (GO:0003677);; Molecular Function: sequence-specific DNA binding transcription factor activity (GO:0003700);; Cellular Component: nucleus (GO:0005634);; Biological Process: regulation of transcription, DNA-templated (GO:0006355);; Biological Process: circadian rhythm (GO:0007623);; Biological Process: gravitropism (GO:0009630);; Biological Process: de-etiolation (G…	K12126|0|brp:103871725|transcription factor PIF3; K12126 phytochrome-interacting factor 3 (A)	Plant hormone signal transduction (ko04075);; Circadian rhythm - plant (ko04712)	--	--	Helix-loop-helix DNA-binding domain	Transcription factor PIF3 GN=F14J9.19 OS=Arabidopsis thaliana (Mouse-ear cress) PE=1 SV=1	K	Transcription	BnaA06g37850D [Brassica napus]	molecular function: binding (GO:0005488);; biological process: biological regulation (GO:0065007);; molecular function: nucleic acid binding transcription factor activity (GO:0001071);; cellular component: cell (GO:0005623);; cellular component: organelle (GO:0043226);; cellular component: cell part (GO:0044464);; biological process: rhythmic process (GO:0048511);; biological process: response to…
BnaC05g07080D	18.301	5.22811	2.10155	6.38953	20.8484	19.5758	14.4787	2.17239	4.7357	8.77623	2.43282	1.61851	2.25331	3.64503	4.41119	11.1124	6.8326e-05	-1.83727	down	1.7e-19	-3.17722	down	0.0013632	-1.55192	down	--	--	Molecular Function: DNA binding (GO:0003677);; Molecular Function: sequence-specific DNA binding transcription factor activity (GO:0003700);; Cellular Component: nucleus (GO:0005634);; Biological Process: regulation of transcription, DNA-templated (GO:0006355);; Biological Process: circadian rhythm (GO:0007623);; Biological Process: gravitropism (GO:0009630);; Biological Process: de-etiolation (G…	K12126|0|brp:103871725|transcription factor PIF3; K12126 phytochrome-interacting factor 3 (A)	Plant hormone signal transduction (ko04075);; Circadian rhythm - plant (ko04712)	--	--	Helix-loop-helix DNA-binding domain	Transcription factor PIF3 GN=F14J9.19 OS=Arabidopsis thaliana (Mouse-ear cress) PE=1 SV=1	K	Transcription	BnaC05g07080D [Brassica napus]	molecular function: binding (GO:0005488);; biological process: biological regulation (GO:0065007);; molecular function: nucleic acid binding transcription factor activity (GO:0001071);; cellular component: cell (GO:0005623);; cellular component: organelle (GO:0043226);; cellular component: cell part (GO:0044464);; biological process: rhythmic process (GO:0048511);; biological process: response to…
