# Supplementary material for: Transcriptome Profile Analysis of Winter Rapeseed (Brassica napus L.) in Response to Freezing Stress, Reveal Potentially Connected Events to Freezing Stress
Source: Int J Mol Sci. 2019 Jun 5;20(11):2771. doi: 10.3390/ijms20112771 (PMC6600501; doi:10.3390/ijms20112771)
Supplement: Supplementary file 1 [file ijms-20-02771-s001.zip › 5.29 addition file/Table_S2.xlsx]

## Sheet: readme
		Replicate
Teatment	0h	T01	T02	T03
	1h	T04	T05	T06
	3h	T07	T08	T09
	24h	T10	T11	T12

## Sheet: 1h_vs_0h_up
Table S2: Up-regulated differentially expressed genes (pvalue＜0.05, FC≥2) of at 1 h freezing stress
#ID	gene_name	T01_FPKM	T01_count	T02_FPKM	T02_count	T03_FPKM	T03_count	T04_FPKM	T04_count	T05_FPKM	T05_count	T06_FPKM	T06_count	FDR	log2FC	regulated
BnaC01g02150D	BnaC01g02150D	3.10082	62	1.90392	38	2.04283	40	5.03048	102	5.25169	108	5.92437	120	0.00195686	1.23847	up
BnaC03g04580D	BnaC03g04580D	21.7286	259	28.0396	355	30.4517	366	59.1755	724	49.243	636	73.0403	873	6.14223e-06	1.18953	up
BnaC08g25600D	BnaC08g25600D	2.05007	66	2.40036	79	1.99771	66	6.0699	188	6.23655	203	5.04256	157	7.55698e-06	1.37848	up
BnaA03g44400D	BnaA03g44400D	10.876	289	9.91447	260	13.2579	353	23.5089	636	23.4237	633	21.8049	575	7.29357e-05	1.03267	up
BnaA03g54320D	BnaA03g54320D	3.12858	46	2.7778	41	2.88294	41	8.71325	136	6.39618	97	5.95121	84	0.00239569	1.30952	up
BnaA10g09640D	BnaA10g09640D	1.53468	1	5.17797e-05	0	3.30508	2	12.3424	11	28.2009	24	26.6516	21	0.0033439	4.22194	up
BnaA03g30130D	BnaA03g30130D	3.56896	90	5.59091	147	8.4316	219	12.059	315	13.7127	343	14.4369	374	0.000198562	1.17928	up
BnaC07g36080D	BnaC07g36080D	2.76263	111	2.43318	91	3.55554	139	5.88499	230	6.20602	235	7.53057	289	5.53783e-05	1.14582	up
BnaA06g04280D	BnaA06g04280D	2.61585	48	2.63193	48	2.917	53	5.35732	99	6.58155	121	8.14547	149	0.000431518	1.30976	up
BnaA05g01380D	BnaA05g01380D	2.05907	76	2.51764	99	2.01555	80	4.26165	169	4.97601	191	6.58298	256	0.000452569	1.27422	up
BnaC05g09690D	BnaC05g09690D	0.226537	6	1.44837	9	0.0920562	2	2.27993	24	1.66442	36	1.56902	28	0.00666305	2.37479	up
BnaA01g12890D	BnaA01g12890D	20.6774	157	23.1195	176	18.3566	135	38.6533	300	65.2671	509	50.3616	384	0.00303655	1.35184	up
BnaC02g36300D	BnaC02g36300D	4.50904	99	5.97256	137	6.58452	149	11.8446	256	27.2294	459	14.916	332	0.0075495	1.44477	up
BnaC08g42240D	BnaC08g42240D	0.870903	22	0.953218	24	0.989759	25	3.33804	86	2.70299	70	1.85095	46	0.00547484	1.50957	up
BnaC04g16720D	BnaC04g16720D	0.167026	6	0.209028	8	0.303932	11	0.890052	31	1.32415	52	1.32104	50	0.000205906	2.41264	up
BnaA08g11880D	BnaA08g11880D	0.39482	15	0.435939	18	0.209185	7	1.31668	53	1.03934	40	1.5641	64	0.000745547	1.97501	up
BnaC09g34140D	BnaC09g34140D	1.76719	20	0.0749355	0	0.993932	11	3.42997	40	3.68369	44	2.87207	33	0.00698461	1.91643	up
BnaC02g43300D	BnaC02g43300D	45.4128	279	76.1357	283	53.0073	277	242.322	731	134.889	847	183.625	495	0.00239734	1.3063	up
BnaC03g39380D	BnaC03g39380D	13.1706	86	10.869	71	12.9177	80	25.0057	174	28.2408	199	26.7916	176	9.55547e-05	1.21322	up
BnaA08g16130D	BnaA08g16130D	14.4323	162	14.1373	165	17.5516	212	44.0565	471	47.2589	516	36.6561	413	3.58591e-08	1.37815	up
BnaA02g13460D	BnaA02g13460D	0.507723	3	0.237572	1	0.309838	2	2.32186	17	5.86631	43	3.19665	22	0.00615193	3.77368	up
BnaA10g27210D	BnaA10g27210D	0.495836	10	0.730257	13	0.199503	4	2.02202	39	2.75283	55	1.35586	26	0.00742743	2.15442	up
BnaCnng13490D	BnaCnng13490D	3.95498	158	5.23725	207	6.89828	292	10.9822	451	10.6479	435	11.159	435	0.000168041	1.00861	up
BnaA06g12200D	BnaA06g12200D	1.06193	50	1.08035	52	1.1099	53	2.10465	98	3.35429	156	2.22695	104	0.00810687	1.20915	up
BnaC02g41200D	BnaC02g41200D	6.06771	61	6.14716	65	12.2131	107	18.2704	161	19.783	198	19.1374	172	0.000170363	1.18924	up
BnaC08g43170D	BnaC08g43170D	3.31327	161	3.4586	153	4.18663	206	8.22084	402	12.9354	629	9.72578	427	0.000732197	1.48856	up
BnaA09g26680D	BnaA09g26680D	0.876369	49	0.628547	34	1.06616	59	2.00666	110	2.61093	143	1.82658	102	0.000477724	1.32278	up
BnaA09g27590D	BnaA09g27590D	1.00358	54	1.09406	60	2.12569	116	4.74707	257	5.55114	298	3.48212	188	0.000169578	1.69226	up
BnaC05g10070D	BnaC05g10070D	2.8476	60	4.1819	81	4.17468	88	7.40394	151	8.82848	184	6.39688	134	0.0027081	1.03552	up
BnaA06g10890D	BnaA06g10890D	0.611431	20	0.266715	8	0.313047	11	1.92484	66	1.19263	42	1.6966	59	0.000204545	2.09937	up
BnaC01g26050D	BnaC01g26050D	0.0578595	2	0.061014	2	0.156366	6	0.875061	17	0.77843	32	1.64264	39	0.000696856	3.13793	up
BnaC02g13680D	BnaC02g13680D	0.27456	22	0.273628	26	0.562796	45	1.44851	121	1.53121	130	1.52701	110	1.20168e-07	1.9574	up
BnaC01g15640D	BnaC01g15640D	0	0	0.124632	1	0.726418	9	2.21187	31	5.5554	77	5.26317	72	9.55547e-05	4.16906	up
BnaA03g09340D	BnaA03g09340D	1.93714	104	1.14363	61	1.50364	68	3.92451	160	5.48261	265	4.24539	201	0.00272826	1.42729	up
BnaC01g14890D	BnaC01g14890D	1.17401	36	0.948574	30	1.31259	41	3.88205	120	4.29727	137	4.72044	147	4.07736e-08	1.9179	up
BnaA01g01120D	BnaA01g01120D	2.59483	67	2.66617	62	3.39057	90	4.76934	131	5.22081	158	6.49788	175	0.00155375	1.0843	up
BnaCnng61860D	BnaCnng61860D	0.963446	10	0.306223	3	0.497929	5	4.21519	48	4.75938	54	2.39141	26	0.000247929	2.83099	up
BnaA08g17060D	BnaA08g17060D	1.97604	38	4.98004	89	4.44699	53	4.9966	153	10.8298	170	11.924	231	0.000307445	1.62406	up
BnaA03g24580D	BnaA03g24580D	56.0648	91	64.773	158	102.682	129	309.835	507	669.544	1038	554.042	861	6.98818e-05	2.67205	up
BnaA08g17070D	BnaA08g17070D	9.23924	196	9.31869	200	10.2881	205	24.1803	547	23.2861	520	22.9733	492	2.81262e-08	1.37651	up
BnaC04g23290D	BnaC04g23290D	1.46668	22	4.27629	73	2.70325	42	14.5609	242	16.7697	275	15.6974	260	4.53859e-20	2.50587	up
BnaA06g23720D	BnaA06g23720D	122.97	197	127.236	179	144.135	191	277.962	466	473.781	720	790.224	1028	0.00988411	1.96687	up
BnaA05g12640D	BnaA05g12640D	2.66957	51	2.21834	45	3.42122	69	5.24866	108	5.86717	122	6.34037	130	0.00383252	1.12654	up
BnaC04g25160D	BnaC04g25160D	10.5105	200	8.34718	161	10.9345	210	21.8648	418	26.1922	496	26.2504	498	2.14435e-07	1.30738	up
BnaC09g54310D	BnaC09g54310D	2.71584	28	5.58311	30	5.81351	38	11.9783	76	14.8018	100	10.4566	72	0.00322849	1.37038	up
BnaA09g46130D	BnaA09g46130D	3.831	66	2.21623	37	2.51453	46	9.6066	175	8.30885	154	5.92734	110	0.000162934	1.55995	up
BnaA06g16600D	BnaA06g16600D	11.9269	307	18.9455	488	16.8876	418	45.3587	1107	54.2045	1327	83.4264	2033	0.0022906	1.88252	up
BnaA02g23980D	BnaA02g23980D	0.416368	32	0.49228	38	0.405005	31	1.21316	95	1.16354	91	1.16966	90	0.000753529	1.4519	up
BnaC07g48010D	BnaC07g48010D	1.85196	13	1.77338	11	5.43332	38	11.5813	84	38.7682	278	32.0135	225	0.00996349	3.24339	up
BnaC03g49500D	BnaC03g49500D	108.861	149	92.9421	146	78.173	136	174.116	278	257.558	444	326.502	522	0.00430943	1.53095	up
BnaC03g60970D	BnaC03g60970D	1.21122	13	1.41027	15	1.01475	11	2.8677	32	4.78007	52	5.04489	54	0.00432396	1.82507	up
BnaA07g02880D	BnaA07g02880D	9.80139	85	16.4698	146	9.29869	81	24.1352	219	24.4051	225	19.9382	180	0.00191434	1.00199	up
BnaA01g04710D	BnaA01g04710D	5.05741	56	3.61463	36	3.4828	31	11.8293	112	10.3056	99	7.36584	77	0.00460259	1.22881	up
BnaCnng17470D	BnaCnng17470D	1.55505	25	3.74082	60	1.86278	29	14.7554	238	23.8204	390	15.3223	249	4.17388e-07	2.94588	up
BnaA08g30950D	BnaA08g30950D	0	0	0.112278	0	0	0	2.6974	21	5.55881	44	15.8165	118	0.00852577	Inf	up
BnaA07g20740D	BnaA07g20740D	4.22696	97	5.81396	129	5.1041	120	9.24483	220	15.074	360	11.3437	269	0.00251521	1.29659	up
BnaA07g14290D	BnaA07g14290D	4.44071	119	4.16577	116	4.74698	129	10.362	287	10.9375	294	7.93952	220	5.01961e-05	1.13906	up
BnaA06g17950D	BnaA06g17950D	3.13769	58	4.52232	85	5.39584	79	9.10441	161	10.7885	188	13.8427	211	1.24123e-05	1.33645	up
BnaA07g27120D	BnaA07g27120D	0.190637	3	0.1202	4	0.19401	2	3.31305	54	2.63538	54	5.78989	108	3.37749e-05	4.58732	up
BnaA10g26620D	BnaA10g26620D	2.64101	64	4.07216	85	2.73939	61	9.33963	233	7.11835	176	6.36416	155	7.14534e-05	1.42688	up
BnaC07g20300D	BnaC07g20300D	21.6337	28	18.1863	24	30.5982	37	40.9961	62	58.2223	86	62.2279	82	0.00493793	1.37082	up
BnaA07g01850D	BnaA07g01850D	9.17153	31	8.328	31	13.2974	39	29.5513	191	123.37	761	112.515	662	0.00581734	3.9998	up
BnaC09g17270D	BnaC09g17270D	2.3218	22	3.70312	42	3.10505	29	8.16586	90	11.6524	132	13.9427	158	7.54207e-05	2.03275	up
BnaC05g11500D	BnaC05g11500D	0.878945	76	0.788389	75	1.01574	89	2.51211	187	4.87154	390	4.97704	389	0.00496771	2.0105	up
BnaC03g45110D	BnaC03g45110D	3.30839	17	1.8195	9	1.48674	7	11.8609	67	9.42898	53	10.5004	56	1.287e-05	2.41655	up
BnaCnng15740D	BnaCnng15740D	11.7186	210	11.18	201	15.3798	274	35.8264	649	43.047	780	25.911	461	0.000805599	1.46519	up
Brassica_napus_newGene_1300	--	4.4741	79	2.86747	52	4.72513	83	10.8646	203	23.084	413	24.9046	437	0.00192079	2.30007	up
BnaA08g26050D	BnaA08g26050D	0.510948	22	1.01286	46	1.0372	47	3.31104	147	3.82626	171	4.29066	194	8.39286e-12	2.15597	up
BnaA09g48890D	BnaA09g48890D	1.38346	30	1.13086	24	1.93682	41	3.5573	78	4.66674	101	3.32267	72	0.00228008	1.40252	up
BnaC05g44310D	BnaC05g44310D	6.25433	171	9.88547	273	11.7778	324	28.6046	723	26.2409	722	25.9876	676	1.29326e-09	1.46671	up
BnaA03g03200D	BnaA03g03200D	21.1065	188	32.5108	283	28.1136	258	67.8869	596	103.005	773	79.7883	605	7.76564e-09	1.43867	up
BnaC03g13950D	BnaC03g13950D	4.29107	188	3.49887	154	3.27212	144	7.64446	328	8.81374	389	6.94347	304	8.27428e-05	1.07242	up
BnaC03g25370D	BnaC03g25370D	0.629606	7	0.447467	5	0.195756	2	4.1028	48	1.90982	22	4.49637	51	0.000753078	3.11354	up
BnaC02g42410D	BnaC02g42410D	3.64296	87	4.97918	125	2.87429	75	25.1988	596	27.455	629	63.0692	1391	0.00995838	3.1905	up
BnaC01g33830D	BnaC01g33830D	1.22307	28	1.54671	43	1.68052	47	2.61395	76	3.89566	107	3.4895	88	0.0078648	1.20087	up
BnaA06g39660D	BnaA06g39660D	1.02663	12	0.422776	5	0.469418	5	2.61741	32	2.75228	33	3.87466	45	0.00158971	2.32348	up
BnaA10g19640D	BnaA10g19640D	1.25828	62	1.35978	70	2.32789	103	3.80136	181	3.44585	166	3.77157	160	0.000674145	1.11021	up
BnaA01g28130D	BnaA01g28130D	1.68015	46	1.49205	43	0.849053	19	4.17754	107	6.45739	119	4.80219	86	0.000130194	1.53258	up
BnaAnng00630D	BnaAnng00630D	2.64959	37	4.3455	62	3.81918	53	6.10457	106	10.4179	159	7.40105	130	0.000115512	1.37947	up
Brassica_napus_newGene_1148	--	0.217134	4	0.750451	17	0.401339	9	2.63446	62	6.48746	149	3.57899	81	0.00367844	3.28535	up
BnaA06g38350D	BnaA06g38350D	2.27613	36	2.67363	42	2.49408	39	6.59527	105	5.86617	93	5.91593	80	0.00462646	1.24994	up
BnaA10g26950D	BnaA10g26950D	0.277722	9	1.32823	46	0.572524	19	1.90363	67	2.09069	73	2.76149	96	0.00367844	1.67585	up
BnaA01g13720D	BnaA01g13720D	0.514071	9	0.624605	18	1.04567	33	1.99238	49	2.26108	73	3.50911	77	0.00119238	1.7305	up
BnaA03g46550D	BnaA03g46550D	1.31069	32	1.84064	47	2.28821	46	6.01655	138	5.47021	132	6.04303	128	2.02592e-06	1.67222	up
BnaAnng02750D	BnaAnng02750D	18.8032	316	18.41	333	22.639	389	39.5583	720	43.5505	822	31.3343	542	0.001873	1.0067	up
BnaAnng34260D	BnaAnng34260D	4.1265	27	1.36932	9	2.36985	15	22.182	155	29.1013	205	48.6993	326	1.40712e-05	3.75097	up
BnaC05g19300D	BnaC05g19300D	2.57814	45	1.24676	22	2.78218	48	4.32055	78	4.74355	85	5.63945	100	0.00956611	1.19421	up
BnaC08g44350D	BnaC08g44350D	3.32743	49	2.7887	43	2.78191	48	10.0523	150	7.71774	120	7.20823	109	7.54207e-05	1.43791	up
BnaC02g08630D	BnaC02g08630D	5.64171	91	6.6106	109	10.673	176	15.9039	256	17.9292	284	19.0249	307	2.222e-05	1.17252	up
BnaC03g00160D	BnaC03g00160D	106.077	1775	116.365	1967	80.2451	1258	216.003	3534	405.752	6533	310.21	4969	0.00394789	1.59045	up
BnaA03g27520D	BnaA03g27520D	5.46261	84	5.48306	82	4.33712	67	10.1951	167	17.3138	272	15.3797	225	0.000140658	1.51261	up
BnaCnng71940D	BnaCnng71940D	21.5093	22	21.7368	23	21.0859	26	61.7961	94	118.19	188	141.227	221	0.000728929	2.82626	up
BnaA02g12620D	BnaA02g12620D	2.59243	126	2.15252	100	2.29452	96	6.54539	271	8.39339	367	5.34673	234	0.000279409	1.43871	up
BnaC09g11030D	BnaC09g11030D	2.74504	102	2.25167	85	3.43973	129	4.6045	179	7.91628	297	8.11945	303	0.0078648	1.30287	up
BnaA01g27540D	BnaA01g27540D	1.05558	30	0.916302	25	0.866005	24	2.17452	62	2.24324	63	3.30769	93	0.00327868	1.46599	up
BnaA02g34380D	BnaA02g34380D	408.979	173	240.302	167	131.877	160	559.096	419	659.45	466	414.422	268	0.00799632	1.20672	up
BnaCnng68300D	BnaCnng68300D	0.000716253	0	1.56042	32	0.855243	17	3.62509	75	4.06521	84	3.94575	81	8.14383e-07	2.29454	up
BnaA01g00270D	BnaA01g00270D	0.0669976	1	0	0	0	0	1.26111	22	0.934871	16	0.462254	8	0.00562426	5.52469	up
BnaC07g34880D	BnaC07g34880D	2.92927	16	9.61853	52	9.47335	49	23.7571	137	19.6081	114	14.4569	80	0.0096715	1.50156	up
BnaA10g23240D	BnaA10g23240D	13.1915	455	10.7404	390	13.8027	505	24.3615	922	30.2154	1071	30.2714	1110	1.52992e-06	1.20191	up
BnaA01g36230D	BnaA01g36230D	2.10808	52	3.65458	85	2.18354	58	8.32013	208	8.13852	215	8.09507	202	5.34288e-09	1.6822	up
BnaCnng60140D	BnaCnng60140D	0.953707	19	0.417757	8	0.642331	13	2.00136	40	3.05803	61	2.55972	51	0.00127544	1.92715	up
Brassica_napus_newGene_3020	--	0.930068	19	0.957821	20	1.38261	29	3.69448	81	2.84299	62	2.48271	52	0.00415419	1.52064	up
BnaA10g13580D	BnaA10g13580D	5.03852	114	2.69676	61	2.91522	63	6.28665	146	7.17636	167	8.11354	182	0.00155375	1.05795	up
BnaA01g26180D	BnaA01g26180D	4.34924	64	5.71136	85	5.02042	73	10.9903	166	14.6312	222	18.311	277	0.000224753	1.58456	up
BnaC03g31720D	BnaC03g31720D	1.94389	70	1.12504	42	1.50735	56	3.80374	142	4.64544	173	3.68515	135	2.20248e-05	1.42262	up
BnaC03g71620D	BnaC03g71620D	2.24153	39	2.43682	46	2.56248	46	6.88896	120	8.40208	143	5.58592	100	7.27078e-05	1.47176	up
BnaC06g31870D	BnaC06g31870D	5.49601	120	4.53592	98	11.264	242	15.6755	345	17.5127	390	23.3874	513	0.0028819	1.44045	up
BnaC01g39520D	BnaC01g39520D	1.04127	13	0.731909	9	0.516102	6	3.1737	40	4.69581	59	2.92358	37	0.000349261	2.2819	up
BnaCnng57010D	BnaCnng57010D	3.3464	70	2.40859	51	2.27396	48	5.80372	124	5.16537	110	5.58153	118	0.00802484	1.05998	up
BnaA01g03340D	BnaA01g03340D	4.28733	51	6.80053	81	5.32	62	8.85472	107	13.0378	158	13.9165	167	0.00481684	1.15686	up
BnaA03g50050D	BnaA03g50050D	0	0	0	0	0.125451	1	3.38479	30	2.11192	18	4.34182	38	3.43962e-07	6.42445	up
BnaA03g29310D	BnaA03g29310D	2.43882	57	4.08935	93	3.6508	85	6.03603	140	7.41162	179	6.95592	167	0.00192079	1.04988	up
BnaC03g53950D	BnaC03g53950D	0.150948	3	0.123474	3	0.237527	6	1.89318	23	1.82933	40	0.684801	18	0.00730221	2.7555	up
BnaC07g29940D	BnaC07g29940D	2.0349	27	0.940606	24	2.00205	35	5.92066	101	11.2363	193	9.44099	170	5.22835e-05	2.43294	up
BnaAnng33580D	BnaAnng33580D	0.662465	7	0.156656	1	1.22328	13	2.66631	30	4.35092	48	6.7278	73	0.00605955	2.846	up
BnaA05g01580D	BnaA05g01580D	4.9799	54	5.74679	63	6.61687	71	13.631	150	12.6311	139	9.72385	105	0.00439564	1.06859	up
BnaC08g36280D	BnaC08g36280D	2.81035	37	2.23862	30	3.74301	48	6.59673	89	8.28082	111	8.43889	111	0.000362921	1.43628	up
BnaA07g28760D	BnaA07g28760D	1.91914	67	2.61397	96	2.32643	81	4.83215	178	4.31433	153	4.84359	164	0.00247178	1.02208	up
BnaC02g18310D	BnaC02g18310D	13.8142	269	14.8496	287	12.5663	242	26.064	528	29.5547	595	26.8532	521	6.55862e-05	1.04434	up
BnaA05g29980D	BnaA05g29980D	7.29785	200	6.73377	218	10.5166	275	14.2439	411	20.9642	603	19.6154	585	0.00022729	1.20753	up
BnaCnng47740D	BnaCnng47740D	0.218052	1	1.35357	7	3.23723	17	9.56986	54	31.8016	178	31.8007	175	0.00245948	4.02554	up
BnaA10g26670D	BnaA10g26670D	3.24594	274	4.4537	492	1.97508	237	10.0755	949	38.385	726	5.62127	671	0.00373674	1.22792	up
BnaC08g26270D	BnaC08g26270D	4.12165	80	3.64135	71	4.13342	83	8.96281	184	6.89571	139	8.59523	168	0.00138189	1.07037	up
BnaCnng70380D	BnaCnng70380D	4.15598	44	4.91938	56	8.44619	92	15.0744	165	13.2109	146	11.102	121	0.00156687	1.17058	up
BnaC08g13910D	BnaC08g13910D	0.559331	25	1.19083	54	1.00532	46	2.41959	109	1.79968	81	2.06217	94	0.00717888	1.18544	up
BnaA03g38180D	BnaA03g38180D	17.4313	208	8.39261	96	14.172	159	25.6925	323	41.0843	494	39.8467	477	0.000433646	1.48391	up
BnaA03g50100D	BnaA03g50100D	1.93093	119	2.74534	163	2.60005	153	5.34974	330	5.02783	297	5.76189	364	9.65461e-06	1.18935	up
BnaA10g17020D	BnaA10g17020D	7.40659	232	5.76372	177	7.86368	244	14.0597	456	17.3392	557	25.2645	785	0.00352719	1.46252	up
BnaA09g34640D	BnaA09g34640D	2.25184	78	2.99105	111	2.57309	95	6.56992	235	6.79316	247	5.46539	196	1.30156e-05	1.25691	up
BnaA01g12590D	BnaA01g12590D	0.548951	20	0.764826	26	1.00799	37	2.9043	98	3.5112	120	1.83652	63	0.00332826	1.76025	up
BnaC07g31250D	BnaC07g31250D	0.473544	9	0.163418	4	0.82404	18	3.33503	90	4.89711	140	2.46012	65	0.000210863	3.25031	up
BnaC05g45240D	BnaC05g45240D	5.27181	37	5.3533	43	4.67725	39	11.2955	93	8.93723	83	12.301	96	0.00811419	1.19414	up
BnaA09g01390D	BnaA09g01390D	8.83329	91	9.63466	100	17.3478	176	23.3289	249	29.3743	310	30.3155	313	6.29976e-05	1.24937	up
BnaA10g23100D	BnaA10g23100D	101.77	1541	97.7591	1684	75.7127	1257	196.982	3510	145.202	2680	211.03	3556	1.48607e-05	1.12233	up
BnaA10g26840D	BnaA10g26840D	1.5511	45	2.42737	68	1.36908	34	7.63346	219	6.95314	196	3.57745	105	0.00969025	1.82458	up
BnaA05g34110D	BnaA05g34110D	2.21244	57	2.56734	71	4.09679	116	6.01408	171	6.39172	186	5.44773	166	0.00064432	1.10072	up
BnaCnng58230D	BnaCnng58230D	2.35107	129	2.28293	128	3.37494	187	7.65111	424	11.0034	611	5.9953	331	0.00598923	1.62228	up
BnaC07g06560D	BnaC07g06560D	0.433987	12	0.530234	16	0.314494	8	2.00084	68	1.63465	49	1.02165	36	0.000981854	2.0893	up
BnaC02g35530D	BnaC02g35530D	0.0989937	6	0.630558	38	0.37553	23	0.92812	56	1.36335	83	1.15682	70	0.00276029	1.64347	up
BnaC04g55480D	BnaC04g55480D	1.87169	48	2.77906	72	3.40637	87	8.9211	230	10.9466	281	7.2712	187	9.71143e-07	1.75471	up
BnaC03g30880D	BnaC03g30880D	1.4688	9	0.6987	6	1.39433	9	3.96957	35	11.6843	114	11.6912	104	0.00725195	3.39944	up
BnaA10g30140D	BnaA10g30140D	2.32206	42	2.1609	36	0.479312	9	9.46306	178	12.4691	232	6.44572	112	0.000386514	2.58729	up
BnaA06g06960D	BnaA06g06960D	12.5666	293	14.5827	344	17.4859	395	29.3412	693	44.8923	1073	32.8592	774	0.000981854	1.30071	up
BnaC08g15730D	BnaC08g15730D	9.44968	143	10.3021	155	11.8915	177	25.5617	393	24.0788	370	17.4372	263	0.000460262	1.11213	up
BnaCnng45600D	BnaCnng45600D	1.40044	19	1.86323	30	2.11984	36	4.38696	71	6.67005	121	5.58293	95	0.000342513	1.75683	up
BnaC03g51090D	BnaC03g51090D	18.114	287	18.7822	304	22.2845	361	35.6223	568	54.5476	869	46.7834	745	0.000307445	1.19796	up
BnaC03g12300D	BnaC03g12300D	0.586022	10	1.01539	18	0.894398	16	3.81152	72	2.61234	48	3.10737	56	0.000261619	2.00137	up
BnaA05g20100D	BnaA05g20100D	23.0486	463	32.8398	671	37.6727	787	122.546	2504	119.151	2462	129.294	2633	2.76069e-17	1.98515	up
BnaA01g12870D	BnaA01g12870D	3.62143	76	4.48513	100	7.33211	161	10.0275	229	11.9605	266	11.7057	256	5.53783e-05	1.15692	up
BnaA08g03370D	BnaA08g03370D	7.03894	18	10.6621	28	12.4431	30	18.312	50	26.8402	72	30.8026	79	0.00780692	1.40461	up
BnaC05g18410D	BnaC05g18410D	8.39577	240	5.43442	156	7.8216	219	12.4486	359	14.722	428	16.6247	466	0.000126714	1.02791	up
BnaA07g33880D	BnaA07g33880D	102.214	312	128.022	402	123.808	365	299.659	967	225.873	718	303.069	928	2.18701e-07	1.27745	up
BnaC03g70600D	BnaC03g70600D	0.452381	5	0.837958	10	0.00114125	0	2.83106	35	3.8275	47	2.41274	29	0.0001093	2.89104	up
BnaA03g20310D	BnaA03g20310D	1.54139	13	0.396879	3	2.46542	20	4.78703	41	6.73811	58	10.099	86	0.00493793	2.36163	up
BnaA03g03190D	BnaA03g03190D	11.4469	210	16.8751	303	19.3486	345	34.9941	632	33.6493	609	39.9071	706	2.61265e-06	1.18346	up
BnaC05g16540D	BnaC05g16540D	1.47361	25	0.828235	31	0.44138	17	1.24272	50	1.67446	67	1.92689	79	0.00762957	1.42708	up
BnaC07g14360D	BnaC07g14360D	1.28737	27	1.1289	27	1.39453	30	7.83125	166	5.3581	122	3.9838	82	0.00119231	2.14006	up
BnaC03g14650D	BnaC03g14650D	0.379054	8	0.542067	12	0.506466	11	2.45754	55	2.20946	49	3.20406	70	8.54883e-06	2.49031	up
BnaA08g24600D	BnaA08g24600D	7.09224	113	7.7776	124	8.70998	136	15.284	248	16.625	271	15.2669	239	0.000420189	1.02431	up
BnaCnng58900D	BnaCnng58900D	0.264212	4	0.326681	6	0.602307	11	2.20655	40	2.35779	43	1.92927	35	0.000391135	2.49091	up
BnaC02g14090D	BnaC02g14090D	0.825474	21	1.2422	33	0.995185	26	4.10572	102	4.52817	118	3.54072	86	1.5245e-06	1.93709	up
BnaA04g02500D	BnaA04g02500D	2.06364	28	1.22871	17	4.17776	55	11.4505	164	12.7504	181	9.93271	138	2.91013e-12	2.27216	up
BnaC07g34240D	BnaC07g34240D	0.0761353	2	0.2428	7	0.209712	6	0.62775	20	0.761587	24	1.26647	40	0.00622461	2.48727	up
BnaC03g08260D	BnaC03g08260D	2.23619	51	0.954253	24	2.03123	52	5.83685	151	4.94914	133	3.93342	96	0.00022729	1.5817	up
BnaAnng21530D	BnaAnng21530D	1.61091	43	2.39708	59	2.51508	66	6.07895	155	7.88862	188	7.8318	193	4.37805e-08	1.67512	up
BnaAnng00120D	BnaAnng00120D	7.2854	141	4.49857	85	5.61363	117	10.6356	219	14.3893	313	14.3835	290	7.14534e-05	1.26217	up
BnaC02g42250D	BnaC02g42250D	5.11474	295	2.87419	164	3.6716	213	7.47913	436	11.3499	662	10.9934	632	0.000480158	1.36559	up
BnaA06g33990D	BnaA06g33990D	1.28772	40	0.881957	28	1.66449	49	3.43947	110	2.63821	84	3.24047	102	0.00138158	1.33985	up
BnaA06g05830D	BnaA06g05830D	0.0183796	0	0.353582	11	4.08097e-05	0	2.41363	76	3.46093	110	2.08006	64	1.86993e-10	4.5109	up
BnaA10g30000D	BnaA10g30000D	0.000249244	0	0.00199107	0	0.00047526	0	0.775805	27	1.19373	42	0.951173	33	7.09164e-10	Inf	up
BnaCnng46690D	BnaCnng46690D	0.241195	18	0.497819	37	0.289607	20	1.12003	83	1.12214	86	1.46757	110	8.08694e-06	1.89751	up
BnaA06g09620D	BnaA06g09620D	0.970565	8	1.06336	9	1.92038	16	3.37877	30	4.00134	35	6.17864	53	0.00942268	1.83917	up
BnaC07g46780D	BnaC07g46780D	4.53863	45	3.91904	39	4.44522	44	15.5283	160	15.1465	154	8.78912	87	0.00267555	1.64854	up
BnaC05g10980D	BnaC05g10980D	10.3085	632	10.3746	644	11.5919	714	19.8631	1228	22.5149	1389	26.9114	1606	2.62059e-05	1.08689	up
BnaCnng63870D	BnaCnng63870D	28.075	179	23.726	153	28.1331	171	49.9962	331	51.37	335	57.7114	360	0.000184802	1.02971	up
BnaC01g33680D	BnaC01g33680D	5.69877	70	3.42091	42	6.82143	84	13.1536	168	11.5627	144	10.5738	130	0.000667967	1.1738	up
BnaA10g26130D	BnaA10g26130D	1.44779	64	2.61345	117	1.33347	59	5.18197	235	5.0185	229	5.20062	234	3.19846e-08	1.54234	up
BnaC06g43740D	BnaC06g43740D	6.763	303	6.83573	279	5.94273	256	12.4795	561	12.6768	575	15.0977	644	2.47802e-05	1.08839	up
BnaA03g37550D	BnaA03g37550D	40.1388	40	46.863	70	34.0325	34	108.897	139	171.081	205	278.434	254	0.000268349	2.0565	up
BnaAnng14710D	BnaAnng14710D	3.72808	14	3.45162	13	5.90472	23	12.4151	49	23.6878	92	22.4879	87	0.000366685	2.19003	up
BnaC05g16020D	BnaC05g16020D	6.96708	197	3.76341	125	3.4552	116	8.01429	258	15.2222	410	10.9691	328	0.00790706	1.18683	up
BnaC02g20930D	BnaC02g20930D	6.38444	31	3.57135	18	6.3378	30	14.5364	72	20.2311	100	13.6724	67	0.000576775	1.59803	up
BnaA01g15080D	BnaA01g15080D	9.30204	159	10.337	186	14.5547	243	23.6152	407	24.7302	442	21.3861	374	7.43683e-05	1.0576	up
BnaC06g38510D	BnaC06g38510D	135.447	585	145.188	652	137.945	591	382.672	1750	336.818	1500	369.248	1597	8.01573e-09	1.40827	up
BnaAnng12370D	BnaAnng12370D	3.59776	119	5.19186	175	6.05909	203	11.2014	368	12.8741	423	9.24298	304	0.000168041	1.14078	up
BnaC04g26560D	BnaC04g26560D	0.248764	1	0.174984	0	0.125878	1	1.43377	9	6.59787	45	6.93226	41	0.00655644	5.57019	up
BnaC03g18910D	BnaC03g18910D	3.10403	57	2.37979	44	2.26024	40	7.30506	151	5.50843	107	4.65561	90	0.00762957	1.30465	up
BnaC01g04600D	BnaC01g04600D	94.6304	64	83.0248	60	124.986	78	164.282	131	211.609	163	167.194	112	0.00717888	1.00822	up
BnaA03g54160D	BnaA03g54160D	1.06401	58	1.32112	74	2.19566	124	3.74144	212	4.20435	238	3.34691	189	1.4885e-05	1.32041	up
BnaAnng34840D	BnaAnng34840D	5.55731	67	5.86799	65	6.01602	66	11.4037	131	14.6913	172	14.1707	161	0.000239659	1.23011	up
Brassica_napus_newGene_387	--	5.05568	115	4.56494	104	6.26044	143	11.524	269	11.7885	273	11.0765	252	5.59119e-05	1.13418	up
BnaA06g15980D	BnaA06g15980D	0	0	0	0	0	0	0.358463	5	1.25851	18	1.9345	27	0.00921	Inf	up
BnaC05g20560D	BnaC05g20560D	4.02852	64	4.75107	76	6.85313	107	9.0046	149	13.3927	222	10.3598	167	0.0054258	1.12417	up
BnaC08g15370D	BnaC08g15370D	2.37112	57	4.75391	115	4.88441	117	13.4254	331	15.9204	392	9.23233	223	0.000885059	1.71203	up
BnaA05g27520D	BnaA05g27520D	0	0	1.35484	13	5.57757	18	6.43438	47	12.0885	70	11.7091	48	2.58035e-05	2.41302	up
BnaA07g28430D	BnaA07g28430D	1.30122	9	1.07248	10	1.04017	9	5.84431	50	5.59318	74	8.8003	101	3.32738e-05	3.00821	up
BnaC06g12130D	BnaC06g12130D	1.87293	31	2.8135	56	1.74394	29	15.1848	282	11.7684	226	21.1673	363	1.86993e-10	2.91074	up
BnaA03g56900D	BnaA03g56900D	1.05957	22	1.3684	34	1.31402	31	5.205	111	7.69242	165	9.12499	199	4.50246e-06	2.45057	up
BnaA06g27580D	BnaA06g27580D	1.90066	62	2.19776	68	1.6706	49	4.3181	142	4.26029	139	3.79653	123	0.0011522	1.17608	up
BnaA05g27470D	BnaA05g27470D	2.29048	99	3.7171	144	4.72366	188	8.27329	360	8.29835	341	7.40556	288	7.98701e-06	1.19925	up
BnaC01g05160D	BnaC01g05160D	10.6751	386	14.0773	484	15.3771	551	29.473	1021	32.943	1154	36.6378	1268	2.28283e-07	1.27808	up
BnaA07g01410D	BnaA07g01410D	1.65969	46	1.56553	42	1.83954	51	3.48012	100	4.76253	137	3.23239	90	0.00212383	1.23541	up
BnaC04g04400D	BnaC04g04400D	1.84902	45	1.53161	34	1.61688	42	3.05023	70	5.14211	99	4.87374	113	0.00547459	1.22208	up
BnaA02g30210D	BnaA02g30210D	152.309	162	87.8694	93	198.732	185	429.485	538	590.105	732	367.902	383	0.00185639	1.9102	up
BnaC09g51720D	BnaC09g51720D	13.3549	91	8.80447	70	14.8312	104	27.0519	196	41.3353	303	39.164	270	2.21206e-05	1.53814	up
BnaA06g14550D	BnaA06g14550D	1.94459	30	1.59731	24	1.5646	24	7.02822	110	7.47119	116	5.30144	81	8.5943e-07	1.97801	up
BnaA03g15720D	BnaA03g15720D	4.35167	72	3.48964	66	6.46404	109	11.2858	203	12.1602	210	8.53799	151	0.000268349	1.19193	up
BnaC05g41390D	BnaC05g41390D	0.293529	3	1.46647	18	1.27289	15	3.9107	49	3.14054	39	3.45713	42	0.00525534	1.85398	up
BnaC03g35180D	BnaC03g35180D	1.16999	22	1.36122	32	3.17945	48	5.40823	109	7.58412	97	3.24352	72	0.000745547	1.44724	up
BnaC01g16130D	BnaC01g16130D	0.942042	23	0.619793	17	1.87562	37	3.49263	95	4.20926	94	3.30906	77	3.9508e-05	1.78899	up
BnaAnng40190D	BnaAnng40190D	20.48	167	28.2408	226	32.12	263	56.6256	485	61.7789	545	66.2359	553	3.74154e-07	1.27216	up
BnaA03g36950D	BnaA03g36950D	6.05536	90	2.77486	37	5.31051	64	15.5176	196	12.2365	159	9.73359	133	0.00126304	1.35411	up
BnaA08g24700D	BnaA08g24700D	5.35582	62	3.75323	43	6.03325	68	10.9041	131	13.204	158	8.23103	96	0.00939955	1.15496	up
BnaAnng18240D	BnaAnng18240D	4.72813	74	4.93775	71	6.75647	109	13.7131	175	12.2895	193	12.0004	184	0.000361642	1.12078	up
BnaA02g13920D	BnaA02g13920D	34.0737	654	33.4472	637	39.7448	753	76.6571	1534	89.9849	1786	78.3059	1492	8.24718e-07	1.23647	up
BnaA07g28990D	BnaA07g28990D	12.0589	580	11.8258	555	13.751	653	26.6171	1315	24.4159	1178	22.8032	1083	0.000140184	1.00114	up
BnaA10g30560D	BnaA10g30560D	1.97313	6	2.42274	7	3.27814	9	14.3387	46	8.06772	25	9.03064	27	0.00729131	2.15608	up
BnaA09g21970D	BnaA09g21970D	7.34022	79	6.75187	79	9.22965	98	12.8902	149	14.2042	183	19.3089	208	0.000745547	1.07811	up
BnaA09g45370D	BnaA09g45370D	32.3789	262	37.5863	336	41.1088	319	95.3619	775	164.532	1270	141.997	1219	2.00361e-05	1.8333	up
BnaCnng31040D	BnaCnng31040D	18.8806	169	17.1826	152	16.4108	143	45.1055	419	40.6213	379	60.338	542	2.37482e-07	1.53158	up
BnaA03g34520D	BnaA03g34520D	2.15364	53	4.66844	99	3.79353	82	7.81566	166	5.89785	136	10.8683	207	0.00688355	1.12282	up
BnaA03g43810D	BnaA03g43810D	4.6212	68	3.52926	54	4.88614	85	7.79786	151	6.30098	118	9.02194	158	0.00383508	1.0455	up
BnaC03g59390D	BnaC03g59390D	3.00213	111	3.56387	128	3.27462	118	8.12084	289	12.996	464	8.19597	290	0.0024218	1.5483	up
BnaA05g02730D	BnaA05g02730D	17.2092	273	10.0404	170	18.1908	303	30.9497	502	36.9075	601	33.2212	530	1.05087e-05	1.13115	up
BnaA08g30930D	BnaA08g30930D	0	0	0	0	0	0	3.31452	18	4.25378	23	10.3481	55	0.00108619	Inf	up
BnaC03g28730D	BnaC03g28730D	4.06678	13	0.88943	5	0.387699	2	7.57272	21	13.295	42	7.71217	31	0.00709465	2.23479	up
BnaA08g14900D	BnaA08g14900D	2.5543	31	3.10287	38	3.66212	45	6.26323	79	9.84313	123	10.4235	128	0.000344703	1.53483	up
BnaA03g32660D	BnaA03g32660D	0.0410127	1	0	0	0.0551524	1	0.917453	24	1.40776	38	0.672932	29	4.49659e-07	5.50774	up
BnaAnng08500D	BnaAnng08500D	1.73819	34	4.12942	71	3.94583	78	7.27702	138	6.15719	133	6.01196	105	0.00731765	1.04004	up
BnaC08g22450D	BnaC08g22450D	0	0	0	0	0.0783136	1	1.18197	17	4.22422	60	6.0369	84	0.000987337	7.32961	up
BnaA10g27330D	BnaA10g27330D	457.587	991	936.676	2098	388.777	806	1827.21	4213	1537.18	3530	1398.77	3056	0.000344862	1.47351	up
BnaC05g06800D	BnaC05g06800D	1.60997	15	3.6055	36	2.89006	28	8.20489	80	8.93148	87	12.1108	118	1.01166e-05	1.85288	up
BnaCnng38130D	BnaCnng38130D	2.99402	116	3.13258	124	4.32447	151	8.24328	259	11.9181	393	12.3956	417	0.000292118	1.45239	up
BnaC09g22450D	BnaC09g22450D	4.6048	128	4.54184	151	7.84947	207	16.0929	440	13.2615	401	9.27168	292	0.000745547	1.22199	up
BnaC07g39850D	BnaC07g39850D	7.81223	192	8.6987	207	6.6582	166	17.591	450	16.761	410	15.6815	408	7.90036e-06	1.16781	up
BnaA06g38230D	BnaA06g38230D	8.39841	30	4.22832	15	10.9119	36	21.4151	83	18.8386	73	16.0922	56	0.00669011	1.38849	up
Brassica_napus_newGene_856	--	0.634561	12	0.838795	16	0.795828	15	2.68651	56	4.08063	87	3.94589	81	8.54069e-07	2.38272	up
BnaA09g34840D	BnaA09g34840D	12.1927	135	7.47399	80	7.72166	90	21.0347	243	15.4299	181	21.898	251	0.000516093	1.14736	up
BnaA02g33520D	BnaA02g33520D	11.499	359	9.06169	266	11.9904	351	15.9165	506	24.119	757	24.0416	692	0.00264802	1.00349	up
BnaC05g49350D	BnaC05g49350D	2.23257	90	2.52277	96	4.07001	151	12.2918	428	10.5008	338	12.1002	396	7.74222e-13	1.78659	up
Brassica_napus_newGene_4126	--	2.93007e-06	0	0.596985	4	2.35383e-07	0	3.07038	22	5.49828	39	2.2826	16	0.00127544	4.27134	up
BnaA03g56840D	BnaA03g56840D	3.38394	86	3.72942	97	3.95839	103	13.2031	343	13.6967	366	14.6417	383	1.30259e-14	1.93425	up
BnaAnng04550D	BnaAnng04550D	1.06934	33	1.04125	27	1.45341	42	3.10214	85	4.773	125	3.87537	103	4.95759e-05	1.61863	up
BnaA06g39100D	BnaA06g39100D	2.21883	55	2.54422	51	1.79437	41	6.31866	149	3.97398	98	7.66344	164	0.00062049	1.48492	up
BnaA03g45970D	BnaA03g45970D	0.00440206	0	5.56692e-05	0	7.65816e-06	0	0.484631	25	0.804604	41	0.874245	44	8.88928e-11	Inf	up
BnaCnng14480D	BnaCnng14480D	8.26922	194	9.3821	219	15.3187	357	23.1807	535	25.35	535	21.6842	495	9.73627e-05	1.02402	up
BnaC07g01980D	BnaC07g01980D	2.7863	37	2.84364	56	3.52219	42	6.1845	101	7.5397	109	7.23363	110	0.00216203	1.24687	up
BnaC06g38340D	BnaC06g38340D	2.03177	44	2.88461	57	2.32418	45	5.15861	108	4.78003	99	6.02942	109	0.00785458	1.1156	up
BnaCnng34790D	BnaCnng34790D	0.990462	34	0.784175	35	0.710181	37	2.56323	102	2.02265	80	2.62479	115	0.000307876	1.48774	up
BnaC06g24400D	BnaC06g24400D	5.95077	121	4.51956	92	5.21411	105	13.72	284	12.4196	256	9.30327	190	0.000148217	1.19999	up
BnaC07g27160D	BnaC07g27160D	1.05586	40	1.63803	63	2.41423	94	6.89855	267	8.38476	336	12.8582	488	6.02549e-05	2.47049	up
BnaC09g24190D	BnaC09g24190D	7.09965	258	8.36827	306	9.90059	362	16.0927	577	16.6044	601	19.0751	679	0.000126714	1.00514	up
BnaCnng29490D	BnaCnng29490D	2.57451	61	2.94924	75	4.37303	121	7.48129	206	6.9726	177	5.92671	148	0.00779153	1.04762	up
BnaA09g06500D	BnaA09g06500D	23.6642	417	22.9139	405	30.241	531	78.1425	1397	85.0901	1516	49.6058	870	0.00176029	1.48433	up
BnaC04g43580D	BnaC04g43580D	2.55326	123	2.52128	129	3.06698	150	5.30139	277	5.47448	273	6.04993	297	0.000126714	1.07641	up
BnaA10g12780D	BnaA10g12780D	26.017	110	15.8228	67	18.4789	74	113.95	511	117.881	527	202.391	858	1.95911e-06	2.91871	up
BnaA07g24080D	BnaA07g24080D	0.984995	27	0.349134	9	0.34398	9	1.87564	50	1.96574	49	2.06898	52	0.00401489	1.748	up
BnaC07g38840D	BnaC07g38840D	1.22822	16	0.852372	22	1.39984	30	3.81005	102	4.41466	99	4.04223	94	2.74935e-07	2.11808	up
BnaC01g04170D	BnaC01g04170D	0.871115	15	1.39968	24	1.54364	30	2.95023	57	3.22913	61	4.4862	84	0.00272002	1.55093	up
BnaA03g17380D	BnaA03g17380D	2.08727	72	2.05368	71	1.83178	63	3.83686	132	4.88662	171	5.1414	177	0.000212583	1.22204	up
BnaA02g33650D	BnaA02g33650D	2.88907	70	8.11731	182	2.70965	64	15.6282	360	14.3043	313	27.7839	577	0.00733819	1.98666	up
BnaA08g13240D	BnaA08g13240D	3.55954	113	2.79326	90	3.7761	112	6.37308	200	6.5968	206	8.15131	249	0.000412472	1.0574	up
BnaC09g32050D	BnaC09g32050D	0.0164295	0	9.0066e-21	0	0.141505	2	2.12957	31	1.00296	14	1.98581	28	3.4093e-05	5.18784	up
BnaC06g25100D	BnaC06g25100D	1.63438	30	1.35469	24	1.86957	34	3.9016	72	4.90989	91	4.15258	76	0.00222737	1.44252	up
BnaA03g27310D	BnaA03g27310D	9.02509	22	7.62828	19	5.95478	13	18.5254	50	20.5491	56	22.0807	54	0.00835175	1.56884	up
BnaC04g00760D	BnaC04g00760D	1.21562	26	1.70307	36	0.819678	17	2.8003	62	3.58079	79	3.66322	79	0.00278064	1.47985	up
Brassica_napus_newGene_5001	--	0.527184	4	0.453176	4	0.709824	6	4.39428	40	4.85107	44	4.44317	40	8.91755e-06	3.14779	up
BnaC01g41460D	BnaC01g41460D	0.944619	7	0.22449	1	0.445541	3	5.92937	46	18.8297	146	28.2752	216	0.00370413	5.21438	up
BnaC05g31460D	BnaC05g31460D	32.7255	644	49.9252	1005	55.0274	1092	130.371	2557	143.877	2922	212.765	4222	0.000197833	1.8249	up
BnaA01g15730D	BnaA01g15730D	1.19904	28	1.9513	47	1.37196	33	3.59256	87	4.1708	100	3.01514	72	0.00605509	1.26368	up
BnaA03g40290D	BnaA03g40290D	1.42587	36	0.683223	18	1.33911	36	3.13262	81	3.86932	103	3.83403	106	4.79811e-05	1.68894	up
BnaA02g33920D	BnaA02g33920D	0.486196	16	0.739336	25	0.716754	25	1.5786	55	2.15367	77	1.73208	60	0.00392655	1.54203	up
BnaA01g24810D	BnaA01g24810D	0.737545	25	1.84338	63	1.84276	60	6.22058	209	8.8292	291	5.32284	181	5.35208e-06	2.2035	up
BnaA09g47380D	BnaA09g47380D	1.50144	34	2.34306	54	2.35037	53	4.50389	106	7.03718	165	4.57139	105	0.00540413	1.41651	up
BnaA05g31200D	BnaA05g31200D	1.45735	46	0.82858	27	1.82505	48	2.41169	84	3.09817	109	2.34422	84	0.00736287	1.19577	up
BnaA09g33720D	BnaA09g33720D	44.4753	393	38.486	335	38.8979	332	120.715	1105	79.8308	733	100.543	886	2.29288e-05	1.36293	up
BnaA10g26490D	BnaA10g26490D	3.05239	108	7.3267	262	3.41181	113	13.1735	458	13.4792	473	12.2801	423	1.67027e-06	1.48947	up
Brassica_napus_newGene_1705	--	10.8456	206	2.42157	46	2.56579	49	27.5173	457	28.525	548	19.3323	359	3.37749e-05	2.18138	up
BnaA08g17790D	BnaA08g17790D	4.69564	437	3.30839	310	4.63241	438	11.4315	1070	16.1959	1510	12.04	1116	3.55336e-07	1.6422	up
Brassica_napus_newGene_5021	--	3.13333	90	4.24034	125	4.45669	131	10.3993	295	9.9645	283	7.04572	201	0.000392082	1.17205	up
BnaA10g27470D	BnaA10g27470D	0.108191	4	0.19125	8	0.162328	5	0.548612	24	0.990004	44	0.766648	31	0.00144669	2.544	up
Brassica_napus_newGene_3658	--	27.3736	673	21.1519	524	26.8832	661	53.101	1325	60.6997	1508	50.5883	1247	8.91755e-06	1.13598	up

## Sheet: 1h_vs_0h_down
Table S3: Down-regulated differentially expressed genes (pvalue＜0.05, FC≥2) of at 1 h freezing stress
#ID	gene_name	T01_FPKM	T01_count	T02_FPKM	T02_count	T03_FPKM	T03_count	T04_FPKM	T04_count	T05_FPKM	T05_count	T06_FPKM	T06_count	FDR	log2FC	regulated
BnaA09g22300D	BnaA09g22300D	12.2975	977	9.92697	832	7.49528	583	3.75944	307	2.18305	173	3.84558	314	0.00044583	-1.58933	down
BnaA05g22450D	BnaA05g22450D	160.332	2565	201.216	3261	103.077	1631	26.4475	430	31.1809	502	72.355	1155	0.00939955	-1.8347	down
Brassica_napus_newGene_1021	--	130.583	2741	90.0118	1932	107.138	2302	8.09529	171	12.1215	254	21.9085	459	1.12131e-19	-2.97847	down
BnaA03g24280D	BnaA03g24280D	11.553	67	18.7333	109	11.362	62	0	0	0	0	0.361308	2	2.91013e-12	-6.89179	down
BnaAnng18430D	BnaAnng18430D	177.475	174	47.8594	188	18.2263	160	4.50549	77	2.9833	53	9.76181	75	1.87241e-05	-1.34692	down
BnaA07g22620D	BnaA07g22620D	67.2509	1929	71.931	2049	48.6658	1364	25.286	733	22.2344	645	39.8604	1124	0.00726559	-1.09235	down
BnaCnng03230D	BnaCnng03230D	117.462	5505	86.2474	4087	96.313	4551	27.5326	1305	39.1588	1880	53.8335	2510	1.58085e-05	-1.31076	down
BnaC07g23610D	BnaC07g23610D	78.6534	660	83.0908	745	61.891	490	31.1056	228	31.1565	262	48.0132	377	0.00322849	-1.12608	down
BnaC09g04550D	BnaC09g04550D	17.0419	524	18.9198	626	11.0341	372	4.00227	139	4.25574	135	8.09488	249	0.00143893	-1.53895	down
BnaC09g01090D	BnaC09g01090D	176.75	5252	154.394	4614	132.463	4092	49.5543	1402	48.6178	1361	58.7155	1630	4.84003e-12	-1.66625	down
BnaA06g37850D	BnaA06g37850D	64.4146	1369	50.0266	1075	35.1007	751	9.10619	197	14.5342	310	23.1191	490	0.0042123	-1.67807	down
BnaC04g24610D	BnaC04g24610D	8.89686	185	10.6115	207	7.16708	145	0.359752	7	0.218811	5	1.29997	28	9.70408e-23	-3.74458	down
BnaC09g43920D	BnaC09g43920D	23.4655	386	24.8018	467	22.8055	392	5.05061	53	7.69477	93	11.4602	145	1.5588e-17	-2.09509	down
BnaA09g48190D	BnaA09g48190D	7.69413	559	6.62939	454	5.64852	399	2.88837	197	2.91365	205	2.72324	197	1.20806e-06	-1.23558	down
BnaA01g03890D	BnaA01g03890D	5.89344	44	8.33546	91	5.00292	55	0.612418	5	0.575191	11	1.89035	17	0.00326809	-2.52303	down
BnaA05g17060D	BnaA05g17060D	2.5585	43	1.93508	33	1.22405	20	0	0	0.284529	4	0.365019	6	0.000192327	-3.26041	down
BnaC05g45860D	BnaC05g45860D	2.58608	104	1.83147	75	1.78672	73	0.726373	30	0.498235	20	0.578942	23	7.06567e-05	-1.78618	down
BnaA09g56560D	BnaA09g56560D	5.67113	67	6.36694	74	4.33559	49	1.72473	20	1.48437	17	2.1919	25	0.00251809	-1.61378	down
BnaA05g01050D	BnaA05g01050D	22.5903	668	12.9392	373	8.81826	247	0.916032	30	1.73941	55	1.80999	54	0.0072911	-3.20999	down
BnaC01g05640D	BnaC01g05640D	9.35336	282	7.32481	218	5.2441	157	2.75311	83	2.37539	70	2.34833	69	0.00184039	-1.56372	down
BnaAnng00280D	BnaAnng00280D	3.88338	54	5.31853	75	2.50942	35	1.37652	19	0.771102	10	0.890199	12	0.00914797	-1.9981	down
BnaA03g58470D	BnaA03g58470D	4.83112	72	6.63578	95	3.44478	45	0.589321	8	0.555319	7	1.79574	25	0.00253333	-2.40342	down
BnaC04g10770D	BnaC04g10770D	1149.1	19207	978.006	16647	849.197	14331	539.493	9003	503.685	8372	454.938	7633	0.000268349	-1.00338	down
BnaCnng56120D	BnaCnng56120D	21.4876	200	21.768	207	20.7788	193	10.7182	101	9.44805	89	7.75317	72	7.4508e-05	-1.19406	down
BnaA03g36020D	BnaA03g36020D	14.0177	319	16.1497	366	11.856	269	3.79953	89	7.03356	162	8.8804	200	0.00373674	-1.07882	down
BnaC05g18020D	BnaC05g18020D	30.7483	2084	31.7667	2069	30.328	1984	9.60616	639	11.9061	815	21.1368	1401	0.000171126	-1.10231	down
BnaC06g34290D	BnaC06g34290D	6.96887	43	4.95979	30	4.85427	28	0.838111	5	0.767449	4	0.835499	5	0.000345463	-2.84942	down
BnaA05g12390D	BnaA05g12390D	89.4228	2151	88.8923	2151	66.0477	1557	34.6269	840	31.6099	766	54.8244	1309	0.00599349	-1.00528	down
BnaA06g12480D	BnaA06g12480D	7.52391	86	6.04383	69	3.11161	35	0.544261	6	1.17596	13	0.993212	11	0.00354251	-2.66071	down
BnaA06g20370D	BnaA06g20370D	2.78521	76	2.41991	62	1.91997	49	0.850461	23	0.733884	20	0.420893	11	0.000759502	-1.79063	down
BnaA09g01560D	BnaA09g01560D	17.15	248	16.5772	254	9.83449	154	3.81939	54	3.48168	55	8.83817	121	0.00694284	-1.50988	down
BnaA06g35460D	BnaA06g35460D	85.3184	2850	97.4571	3322	52.075	1688	36.9541	495	24.7339	620	31.7975	1140	0.00579308	-1.79903	down
BnaA09g44160D	BnaA09g44160D	9.05586	179	7.47515	147	7.9516	155	1.94083	38	2.20645	44	2.3997	47	4.08175e-09	-1.89723	down
BnaAnng34390D	BnaAnng34390D	4.20232	21	1.62067	12	5.65416	19	0	0	0.113043	0	1.19102	2	0.0036911	-4.69845	down
BnaC07g48680D	BnaC07g48680D	3.82979	61	4.63603	75	3.36287	53	1.5074	24	0.8383	13	1.22458	19	0.00093835	-1.7533	down
BnaA06g17300D	BnaA06g17300D	7.2392	329	4.33948	209	5.51526	274	2.08057	92	1.34684	64	2.0226	103	2.09412e-05	-1.64738	down
BnaA08g16920D	BnaA08g16920D	554.038	2560	502.293	2322	376.357	1632	102.995	500	123.321	607	290.727	1342	0.00946562	-1.40924	down
BnaA02g21750D	BnaA02g21750D	1.63344	25	2.35409	36	1.37366	20	0	0	0	0	0	0	1.88759e-07	#NAME?	down
BnaC03g61130D	BnaC03g61130D	20.5632	184	33.8172	300	23.9175	208	7.59231	69	7.4997	69	10.1727	89	0.000443379	-1.60618	down
BnaC04g15030D	BnaC04g15030D	143.537	3299	138.489	3228	101.771	2350	61.2669	1448	51.493	1197	72.7714	1683	0.000342513	-1.03463	down
BnaC06g09680D	BnaC06g09680D	10.5219	387	8.31222	315	6.47675	246	0.80864	32	0.99432	37	2.16822	79	6.1153e-10	-2.67732	down
BnaA10g08760D	BnaA10g08760D	116.971	3188	77.7379	2136	78.9848	2155	40.181	1134	40.6201	1147	44.9593	1218	0.00508762	-1.09448	down
BnaA07g03250D	BnaA07g03250D	3.51235	78	3.93297	85	3.71527	87	1.54068	31	1.1963	27	1.55479	36	0.00222737	-1.40979	down
BnaA04g10530D	BnaA04g10530D	15.6691	120	16.9958	132	12.5502	95	5.34733	41	4.42667	34	6.04195	46	6.26558e-05	-1.51818	down
BnaC07g24660D	BnaC07g24660D	1119.03	9868	781.175	7014	788.948	6874	347.246	3208	304.586	2793	322.006	2839	2.20248e-05	-1.42481	down
BnaCnng23930D	BnaCnng23930D	38.9396	775	44.5638	894	29.254	577	11.1456	228	10.2106	206	16.9707	339	4.14476e-05	-1.53684	down
BnaA04g24770D	BnaA04g24770D	39.8289	1187	37.5106	1126	32.8037	936	16.7112	493	13.1096	393	23.1659	666	3.71642e-05	-1.0642	down
BnaA03g15850D	BnaA03g15850D	4.3859	147	2.45501	104	3.62383	121	2.19032	45	0.435824	19	1.53797	65	0.00040008	-1.5266	down
BnaC02g48140D	BnaC02g48140D	6.79985	190	7.13875	163	6.50383	135	1.76867	26	1.20448	23	1.85807	44	2.17424e-13	-2.38981	down
BnaC01g43680D	BnaC01g43680D	26.8896	150	31.6278	181	24.8772	138	7.7886	43	9.24139	51	16.9934	95	0.00030945	-1.30922	down
BnaA03g32280D	BnaA03g32280D	16.228	363	11.1634	250	7.19544	157	1.26693	28	1.88729	43	2.83787	63	0.0033439	-2.52051	down
BnaA04g17700D	BnaA04g17700D	56.0147	2425	63.8156	2772	44.8204	1948	17.6321	766	19.2996	850	18.8058	810	1.51346e-09	-1.55656	down
BnaA07g13770D	BnaA07g13770D	22.901	222	23.364	241	20.9462	205	11.2781	111	9.24111	87	6.26133	68	3.78724e-06	-1.32706	down
BnaA10g01410D	BnaA10g01410D	4748.19	2246	3834.95	1928	1657.57	747	147.755	84	197.671	106	773.203	370	0.00599349	-3.13274	down
BnaA04g13830D	BnaA04g13830D	163.297	1907	167.666	2003	103.407	1211	20.7103	244	14.0369	163	25.5146	296	1.24376e-09	-2.86291	down
BnaA03g40080D	BnaA03g40080D	3.68297	173	2.68298	124	2.77531	129	1.09907	51	1.44323	66	1.73585	81	0.00200081	-1.1038	down
BnaA09g26590D	BnaA09g26590D	61.3274	1562	48.5915	1244	43.5398	1094	12.9767	337	9.0268	232	18.1713	460	4.85488e-09	-1.92063	down
BnaCnng15140D	BnaCnng15140D	46.5714	849	34.9422	637	32.7395	591	10.4168	195	11.1395	205	18.6396	338	5.07672e-05	-1.49113	down
BnaC05g35710D	BnaC05g35710D	100.306	1893	132.374	2575	77.7731	1455	21.6682	424	27.58	534	51.7163	997	0.00678915	-1.59684	down
BnaA06g26980D	BnaA06g26980D	28.7955	1019	28.7158	1008	32.7329	1129	10.7609	394	11.5756	418	19.4679	682	2.82829e-05	-1.07744	down
BnaC03g45630D	BnaC03g45630D	11.493	248	15.5249	338	6.31561	136	1.35641	30	0.935164	20	3.52432	76	0.00801359	-2.51595	down
BnaA07g08720D	BnaA07g08720D	39.047	722	43.7268	814	35.8455	604	13.0042	212	11.481	220	23.5585	450	0.000853339	-1.27677	down
BnaA05g25100D	BnaA05g25100D	2.824	50	1.29351	23	1.64625	28	0.177503	3	0.323736	5	0.346758	6	0.00472446	-2.84932	down
BnaCnng29080D	BnaCnng29080D	22.0978	396	22.6726	408	16.7276	298	10.9856	198	7.64103	138	8.4854	151	1.42239e-05	-1.17657	down
BnaA02g33690D	BnaA02g33690D	0.430336	9	1.43516	31	1.71753	37	0	0	0.0849053	1	0.0931747	2	0.00806554	-4.67989	down
BnaA04g22810D	BnaA04g22810D	62.205	2118	33.2164	1135	29.62	1012	1.08258	37	2.51735	86	3.14019	106	1.70179e-05	-4.21722	down
BnaC08g11300D	BnaC08g11300D	1.14095	23	3.82293	70	1.71458	35	5.46065e-184	0	0.101799	0	0.308852	4	0.0031759	-4.99674	down
BnaA10g22250D	BnaA10g22250D	1.38308	48	2.33238	81	1.31548	46	0	0	0	0	0.594439	20	0.000336919	-3.12624	down
BnaA01g00320D	BnaA01g00320D	9.25445	151	8.23226	130	6.74702	109	3.97903	54	2.65456	42	3.88685	55	0.000149779	-1.36738	down
BnaA06g18940D	BnaA06g18940D	62.0468	696	55.8862	614	39.8079	424	6.38778	75	12.6576	147	21.2007	234	7.40899e-05	-1.92482	down
BnaC09g04540D	BnaC09g04540D	117.533	3107	105.624	2788	85.5497	2250	47.7375	1263	48.2851	1281	51.659	1350	4.96235e-05	-1.06303	down
BnaC01g22950D	BnaC01g22950D	17.4508	414	22.8521	525	16.7611	386	5.71995	137	8.25103	194	13.1132	301	0.00966674	-1.06597	down
BnaA05g28970D	BnaA05g28970D	1.62697	49	1.84047	56	1.21733	37	0.210216	6	0.0969466	2	0.610533	18	8.93618e-05	-2.44708	down
Brassica_napus_newGene_5484	--	8.68731	170	10.2399	200	5.27187	102	2.84241	56	2.79726	54	2.98856	57	0.00996349	-1.49688	down
BnaC04g28260D	BnaC04g28260D	11.6806	51	5.04195	66	3.66928	47	2.77231	15	2.30582	18	1.19851	15	0.00213447	-1.7708	down
BnaA01g09640D	BnaA01g09640D	55.4747	1724	54.1813	1680	35.6803	1109	14.7827	468	13.1751	413	23.9926	739	0.000429512	-1.47613	down
BnaAnng12320D	BnaAnng12320D	20.66	285	19.7162	264	18.5254	243	0.954372	13	2.61878	38	2.21113	29	4.5591e-31	-3.30561	down
BnaCnng62810D	BnaCnng62810D	6.91692	52	9.22145	71	5.86661	44	0.54555	4	1.26534	9	1.089	8	3.29766e-07	-2.98918	down
BnaA03g30400D	BnaA03g30400D	4.19633	119	3.35052	95	2.8904	81	1.22672	35	0.713206	20	1.49034	42	9.76666e-05	-1.6031	down
BnaC06g38940D	BnaC06g38940D	17.0171	398	20.0011	469	13.0408	302	8.97947	205	7.66954	186	6.252	156	0.00159183	-1.09392	down
BnaA10g12720D	BnaA10g12720D	10.1595	232	11.3077	262	9.34632	212	2.48506	56	3.53929	81	6.40257	147	0.000247939	-1.31179	down
BnaC03g38250D	BnaC03g38250D	1.32173	54	1.71056	61	0.722785	29	0.232686	9	0.326563	9	0.15272	6	0.000442475	-2.58298	down
BnaA09g21100D	BnaA09g21100D	4.37074	99	4.74114	108	5.70023	93	1.20452	27	1.38976	35	2.08554	54	0.00094851	-1.36902	down
BnaA01g28900D	BnaA01g28900D	8.47401	58	7.02127	49	6.70894	46	1.95508	13	1.66957	11	2.07421	14	0.000732197	-2.00799	down
BnaC06g33320D	BnaC06g33320D	1363.79	8378	1268.32	7840	995.064	6007	42.9809	268	111.212	692	153.393	940	1.47198e-29	-3.54599	down
BnaA03g59920D	BnaA03g59920D	1.87732	52	2.52691	71	1.21849	34	0.132785	3	0.0766429	1	0.173588	4	8.32737e-07	-4.29246	down
BnaC06g17310D	BnaC06g17310D	130.606	945	102.271	763	91.6889	665	47.5269	354	54.3978	398	58.0946	422	0.000160897	-1.01367	down
BnaA04g13410D	BnaA04g13410D	8.57402	178	5.11699	107	7.53655	157	1.29826	26	3.24192	66	3.11526	64	0.00370413	-1.5011	down
BnaC02g01960D	BnaC02g01960D	38.871	1724	39.4356	1755	22.3065	1019	2.99271	122	9.55257	376	9.51541	385	1.43543e-05	-2.34645	down
BnaC01g08190D	BnaC01g08190D	20.537	726	18.6482	670	12.9644	459	7.32062	263	4.76222	171	6.27458	225	0.000110066	-1.49142	down
BnaA09g00220D	BnaA09g00220D	12.0212	145	11.4022	138	8.53031	101	3.27558	40	3.46998	43	7.13735	85	0.00956611	-1.19066	down
BnaA05g14880D	BnaA05g14880D	0.71083	24	0.716813	24	1.07886	37	0.0611639	2	0.0288022	0	0.213712	7	0.000477294	-3.2381	down
BnaCnng48780D	BnaCnng48780D	13.7234	441	12.4931	378	9.66694	311	6.39533	204	5.50841	156	6.0334	194	0.000160395	-1.02683	down
BnaC07g24030D	BnaC07g24030D	4.92078	169	4.74983	162	2.89891	99	0.703916	24	0.505667	17	0.787332	26	1.85922e-07	-2.68025	down
BnaA03g17410D	BnaA03g17410D	14.4312	152	18.7082	199	12.7002	133	7.48417	81	6.40425	68	7.76895	81	0.00146509	-1.07157	down
BnaC09g34110D	BnaC09g34110D	19.8468	1031	20.016	1055	14.4785	734	7.30161	401	6.69845	373	9.59226	457	3.62932e-05	-1.19407	down
BnaA01g02780D	BnaA01g02780D	5.63889	131	6.65582	158	4.61974	110	3.15898	76	2.71554	63	2.14426	51	0.00417449	-1.06878	down
BnaC02g25640D	BnaC02g25640D	12.9686	988	17.312	1306	14.1946	1038	7.7771	528	10.0849	547	7.50006	452	1.04646e-05	-1.12409	down
BnaC06g15270D	BnaC06g15270D	50.0326	2186	31.0497	1370	25.2403	1128	7.47644	339	10.5361	472	10.5091	462	0.00648246	-1.87779	down
BnaA06g08230D	BnaA06g08230D	24.2122	269	21.1676	237	14.9885	147	1.54027	16	4.87339	49	10.008	107	0.00600289	-1.92221	down
BnaC09g54700D	BnaC09g54700D	1.58727	52	7.39289	240	6.65102	111	0	0	0	0	0	0	0.000240265	#NAME?	down
BnaC07g24110D	BnaC07g24110D	13.6856	169	12.4297	152	9.28684	112	0.00223632	0	3.58146	46	3.2469	40	1.75392e-06	-2.32956	down
BnaA09g00710D	BnaA09g00710D	8.43067	317	12.0271	456	5.51341	209	0.252711	9	0.336841	12	3.27765	123	0.00268408	-2.76665	down
BnaA07g30790D	BnaA07g30790D	183.427	1116	138.556	854	119.933	711	12.5102	78	22.1974	138	25.741	156	2.42289e-11	-2.84754	down
BnaC06g40700D	BnaC06g40700D	6.41256	97	5.5861	100	3.91045	64	0.160037	6	1.20918	16	2.30523	40	0.000281152	-2.07124	down
BnaC03g42360D	BnaC03g42360D	6.9271	119	7.21666	123	6.93111	117	2.60833	46	2.56679	45	2.94914	50	0.000345463	-1.34682	down
BnaC07g20100D	BnaC07g20100D	31.2917	582	29.27	557	22.7549	416	10.9055	218	10.9921	213	18.1485	342	0.00381013	-1.00652	down
BnaA07g08740D	BnaA07g08740D	4.79126	131	3.77792	105	3.22771	92	1.82541	52	2.15931	60	1.51266	44	0.00998635	-1.07065	down
BnaA07g17130D	BnaA07g17130D	22.0085	360	23.8537	392	17.7798	288	1.35561	23	0.645624	10	3.04083	49	1.70471e-31	-3.66285	down
BnaA09g07400D	BnaA09g07400D	31.5017	453	36.7858	509	16.0175	224	5.8728	85	5.5246	77	6.97022	96	0.00417449	-2.19846	down
BnaA05g03260D	BnaA05g03260D	5.2049	127	5.50498	147	3.27113	85	0	0	0.283612	7	0.794776	18	7.86808e-11	-3.84118	down
BnaA09g35230D	BnaA09g35230D	68.3339	2697	68.9604	2741	41.9399	1658	5.97274	240	13.4929	550	21.9223	860	5.11166e-05	-2.10219	down
BnaA09g26040D	BnaA09g26040D	21.4112	254	25.176	302	16.4885	182	5.94297	68	6.37088	75	11.0962	120	0.00114161	-1.48643	down
BnaC07g36650D	BnaC07g36650D	10.9315	145	8.48568	115	4.8624	66	0.480837	6	0.814257	12	2.23551	31	0.000803069	-2.73156	down
BnaA06g35910D	BnaA06g35910D	8.56989	152	8.15829	143	4.62656	81	0.693937	19	0.575474	17	1.15608	24	1.33107e-05	-2.6457	down
BnaC08g26560D	BnaC08g26560D	30.8789	1354	27.3969	1232	20.659	931	6.11908	275	7.39399	328	10.2411	454	4.13112e-08	-1.7325	down
BnaA02g07740D	BnaA02g07740D	81.5616	797	90.8746	867	73.226	677	30.6073	306	33.6124	336	33.6567	323	2.23013e-07	-1.27684	down
BnaA01g30490D	BnaA01g30490D	9.29108	307	7.983	263	4.41282	145	1.09918	37	0.57906	19	1.78228	58	0.000279529	-2.64686	down
BnaCnng76180D	BnaCnng76180D	142.843	1000	175.674	1259	140.604	980	62.6687	454	76.3297	541	87.5776	614	0.000116098	-1.00759	down
BnaC04g29680D	BnaC04g29680D	9.20104	37	9.54035	39	11.6946	45	3.45308	15	0.000717441	0	0.0238972	0	2.41382e-05	-3.01219	down
BnaC03g14720D	BnaC03g14720D	38.9828	548	40.0682	567	30.8844	432	20.981	291	12.9538	188	18.1939	259	4.47752e-05	-1.06621	down
BnaC03g37680D	BnaC03g37680D	10.4766	341	15.0658	490	9.99884	320	0.864846	28	1.59903	52	2.09179	67	1.1711e-10	-2.9668	down
BnaA01g18000D	BnaA01g18000D	12.628	109	13.5316	115	8.23484	68	0	0	0.328473	2	2.40806	20	1.60098e-09	-3.72752	down
BnaC04g08280D	BnaC04g08280D	7.9266	134	7.29292	123	8.24756	138	0.865999	15	1.81284	31	4.92605	83	0.000831647	-1.61262	down
BnaA02g37020D	BnaA02g37020D	42.8978	1532	51.1978	1792	29.0745	1035	9.88411	360	9.69478	344	21.4818	740	0.0033439	-1.59171	down
BnaC03g68430D	BnaC03g68430D	180.706	1172	191.931	1270	132.096	813	87.7651	571	81.5693	518	72.5814	480	0.00266291	-1.05104	down
BnaC03g48430D	BnaC03g48430D	7.85422	165	7.03624	151	6.67889	143	3.649	79	3.24876	69	3.65986	77	0.0033439	-1.02714	down
BnaC08g22870D	BnaC08g22870D	80.9826	441	79.8371	445	55.7227	306	38.2336	202	33.9588	184	40.3924	208	0.00081974	-1.00308	down
BnaC01g38510D	BnaC01g38510D	1.50438	50	1.34019	44	1.66491	55	0	0	0.0568955	1	0.30825	10	1.53546e-08	-3.75762	down
BnaA05g23860D	BnaA05g23860D	2.03977	20	4.12395	42	2.35178	23	0	0	0.287995	2	0.728679	7	0.00279148	-3.23649	down
BnaC01g03770D	BnaC01g03770D	4.09821	119	3.67695	105	3.31244	97	1.07262	35	0.975376	31	1.11071	34	1.95995e-05	-1.68112	down
BnaA09g36240D	BnaA09g36240D	149.181	5733	122.701	4768	102.436	3979	67.6373	2637	55.228	2140	54.901	2108	0.000141735	-1.07107	down
BnaC02g16680D	BnaC02g16680D	6.37217	30	4.60937	22	3.60956	16	1.06367	5	0.396604	1	0.444631	2	0.00560388	-3.08637	down
BnaA09g55800D	BnaA09g55800D	2.80141	43	4.08143	62	3.21334	48	0.135269	2	0.371405	5	1.13057	17	1.04646e-05	-2.67006	down
BnaC05g40680D	BnaC05g40680D	3.6061	44	7.15761	88	6.10902	73	0	0	0	0	0.673632	8	1.67265e-08	-4.67686	down
BnaC01g21960D	BnaC01g21960D	4.34785	22	6.00008	31	4.38768	22	0.195245	1	0.180392	0	0.597015	3	0.000146045	-4.22665	down
BnaC06g10580D	BnaC06g10580D	7.19134	79	8.07225	91	4.06151	46	1.02981	11	2.14786	24	1.38202	15	0.00127773	-2.10877	down
BnaA05g26160D	BnaA05g26160D	5.384	524	4.86769	475	3.36174	329	1.83867	180	1.99962	195	2.06035	200	0.000838231	-1.20582	down
BnaC01g43710D	BnaC01g43710D	4.09119	95	6.51911	154	4.83112	110	2.52121	60	1.06974	23	2.05607	48	0.00677745	-1.45286	down
BnaC05g23480D	BnaC05g23480D	6.14892	82	6.65005	94	5.07548	59	1.13749	16	1.82187	25	2.8423	32	0.000317048	-1.68454	down
Brassica_napus_newGene_15	--	6.76308	315	5.24283	247	3.93628	185	1.80908	83	2.11413	98	1.39971	65	0.000467516	-1.60083	down
BnaC08g44590D	BnaC08g44590D	22.354	221	18.1248	168	15.1083	142	6.66841	57	7.68252	71	4.00256	35	5.2123e-05	-1.70238	down
BnaC01g27270D	BnaC01g27270D	37.4334	287	36.3132	307	34.2682	288	12.9559	98	13.6091	125	19.917	158	9.58935e-06	-1.20934	down
BnaA09g25870D	BnaA09g25870D	3.1403	143	3.61813	164	3.99989	183	1.97488	89	1.38407	63	2.0226	89	0.00259625	-1.02253	down
BnaC05g35500D	BnaC05g35500D	37.8797	1285	32.3601	1167	33.2483	1140	15.0163	546	12.8348	461	15.1537	543	1.30717e-06	-1.21112	down
BnaCnng71250D	BnaCnng71250D	1.98648	26	3.06073	41	1.57923	20	0	0	0.0713172	0	0.0771849	1	3.33037e-07	-6.43977	down
BnaA02g15280D	BnaA02g15280D	39.7569	673	31.2541	579	29.455	541	13.1633	188	15.3831	249	16.3962	277	7.81404e-08	-1.32675	down
BnaC01g11300D	BnaC01g11300D	17.8485	574	17.2112	527	13.1885	424	5.80681	178	5.87569	179	6.77969	220	1.54208e-08	-1.40048	down
Brassica_napus_newGene_558	--	27.597	204	26.9351	203	21.1203	153	6.63825	51	5.37358	41	6.44772	46	2.42289e-11	-2.01914	down
BnaC02g15280D	BnaC02g15280D	5.03443	159	19.4789	618	13.6051	428	0.0985124	3	0.151473	4	1.84035	57	0.00492274	-4.23209	down
BnaC04g54520D	BnaC04g54520D	28.7826	109	30.0425	116	27.688	97	13.2664	54	9.81492	40	9.71527	36	0.00111106	-1.30715	down
BnaCnng03080D	BnaCnng03080D	35.2942	1157	24.2706	799	28.7092	942	15.3716	508	13.5613	440	13.2667	433	0.000165924	-1.06817	down
Brassica_napus_newGene_4172	--	8.84859	408	6.71121	309	5.91126	272	1.79251	82	2.70342	125	2.47348	113	6.9839e-06	-1.62622	down
BnaCnng26110D	BnaCnng26110D	121.425	1996	142.142	2317	86.2441	1385	20.2077	342	22.6795	383	58.6977	964	0.00151559	-1.75198	down
BnaA07g24570D	BnaA07g24570D	21.3898	779	19.9866	728	23.8005	865	9.31019	344	11.2945	414	9.97487	362	2.52825e-05	-1.08135	down
BnaA06g21870D	BnaA06g21870D	4.85689	46	3.69859	36	3.30101	31	0.222675	2	0.306061	2	1.52034	14	0.000279676	-2.64803	down
BnaA07g03930D	BnaA07g03930D	7.43401	359	7.32852	363	6.46591	301	2.76494	135	2.69045	130	4.76896	232	0.000388887	-1.0397	down
BnaC05g09490D	BnaC05g09490D	25.8993	181	42.8375	306	25.6484	177	2.99823	21	2.58606	18	12.4873	87	0.00152584	-2.39523	down
BnaC03g37520D	BnaC03g37520D	4.89218	104	4.0693	79	2.27412	38	0.31261	4	0.478187	5	0.59072	10	0.00110597	-3.53762	down
BnaA07g22650D	BnaA07g22650D	20.9819	451	21.8663	474	15.7851	341	6.44201	143	5.25163	121	8.17141	196	4.36302e-07	-1.45874	down
BnaA03g38770D	BnaA03g38770D	9.27986	209	9.00837	204	5.97735	134	1.11713	25	0.427881	9	2.61094	58	2.35768e-07	-2.56974	down
BnaA04g16900D	BnaA04g16900D	17.7904	428	17.8398	417	21.8475	520	7.43843	186	7.38147	200	11.2896	280	9.71834e-05	-1.034	down
BnaC02g10060D	BnaC02g10060D	248.54	278	349.056	402	109.135	111	0.000349566	0	0.000256495	0	45.4492	50	0.00595157	-3.98009	down
BnaC01g37160D	BnaC01g37160D	51.5644	811	51.6814	857	40.0941	651	18.3114	311	26.2313	433	23.812	397	8.27428e-05	-1.0214	down
BnaC07g35800D	BnaC07g35800D	4.17421	111	3.89595	111	3.14447	92	0.705654	20	2.31192	51	1.51285	34	7.38175e-05	-1.57852	down
BnaC07g19530D	BnaC07g19530D	9.92593	117	9.12611	112	8.00312	94	4.27853	52	4.9733	61	2.66873	31	0.00459798	-1.16401	down
BnaA09g20260D	BnaA09g20260D	29.2633	494	29.7264	506	22.2647	375	10.6926	183	9.09537	154	14.7472	250	1.48452e-05	-1.2262	down
BnaC06g35220D	BnaC06g35220D	1.50862	84	2.11529	135	1.14333	68	0.210863	13	0.254209	16	0.547036	35	0.00625136	-2.1624	down
BnaA06g03860D	BnaA06g03860D	502.605	113	408.918	102	393.397	93	165.989	48	153.513	40	207.88	47	0.00466136	-1.18851	down
BnaA09g11970D	BnaA09g11970D	17.3605	851	19.1696	948	15.0307	741	1.17699	56	9.58175	460	8.60964	416	0.00391211	-1.44419	down
BnaC04g14940D	BnaC04g14940D	14.6732	348	19.7592	451	11.5991	273	6.52649	150	4.27251	108	5.23174	125	0.000439701	-1.48308	down
BnaCnng03890D	BnaCnng03890D	1.72399	36	2.76153	52	3.13393	65	0.629337	11	0.667928	11	1.00374	19	0.00146509	-1.89853	down
BnaCnng63330D	BnaCnng63330D	8.15436	116	7.86551	115	11.3653	161	4.28644	51	3.54308	61	3.48734	51	0.000481255	-1.26494	down
BnaA02g07110D	BnaA02g07110D	894.887	873	1144.06	1156	960.535	864	15.4966	17	11.8364	12	263.378	253	1.06881e-15	-3.35625	down
BnaA03g31030D	BnaA03g31030D	1.40235	37	1.25253	32	0.798815	20	0.0397848	1	0.0362888	0	0.234237	6	7.50562e-05	-3.66588	down
BnaC04g03870D	BnaC04g03870D	7.185	141	5.29948	125	6.13095	139	2.50835	57	3.72642	75	2.836	48	0.00125417	-1.16865	down
BnaA07g16350D	BnaA07g16350D	3.41022	97	2.82394	91	2.41796	62	0.837471	26	1.18488	29	1.17607	34	0.0011079	-1.48817	down
BnaAnng17250D	BnaAnng17250D	14.518	153	15.5034	170	10.2088	109	2.86684	31	4.49611	48	7.24479	77	0.00151584	-1.46729	down
BnaCnng59950D	BnaCnng59950D	74.0499	301	58.8966	246	50.6401	200	22.3542	95	16.8232	70	26.3784	106	1.85624e-05	-1.46121	down
BnaA03g32320D	BnaA03g32320D	10.4943	324	12.6482	390	8.49624	259	1.91659	61	1.76906	55	5.09167	157	7.14534e-05	-1.83137	down
BnaC01g06280D	BnaC01g06280D	15.6634	851	13.5462	742	10.6688	587	4.90853	275	4.7499	259	4.71068	250	7.60582e-08	-1.47381	down
BnaC01g35820D	BnaC01g35820D	10.3513	22	20.852	47	6.79548	14	0	0	0	0	0.46953	1	0.0042123	-6.37137	down
BnaA03g37990D	BnaA03g37990D	1796.6	16822	1487.64	13984	1286.36	11870	612.429	5795	536.835	5114	749.805	7067	7.25478e-06	-1.24574	down
BnaA05g12670D	BnaA05g12670D	11.2554	105	10.113	97	9.9999	93	6.97804	66	4.73023	45	2.66294	24	0.00983584	-1.1267	down
BnaA06g23320D	BnaA06g23320D	14.2018	536	14.6565	563	10.3835	392	3.80688	137	3.04972	113	7.50291	277	0.000406563	-1.49839	down
BnaA05g20890D	BnaA05g20890D	3.98048	85	3.67716	80	2.94049	63	0.988642	21	1.23407	26	2.18027	46	0.00919728	-1.2918	down
BnaA09g18200D	BnaA09g18200D	9.79402	268	9.40015	256	5.07048	135	1.91979	53	2.30037	64	3.18117	86	0.00880556	-1.69662	down
BnaCnng73240D	BnaCnng73240D	6.26852	80	6.68335	87	3.88899	50	1.87795	24	1.35865	17	1.91808	24	0.000392994	-1.73729	down
BnaAnng35370D	BnaAnng35370D	14.3105	115	11.3198	99	12.1556	106	5.03607	37	1.31478	9	5.65985	41	1.77173e-06	-1.87775	down
BnaC04g08690D	BnaC04g08690D	41.548	968	39.285	919	26.6264	613	14.814	344	14.8472	350	14.3277	330	0.000388233	-1.28593	down
BnaA10g14300D	BnaA10g14300D	1.14441	25	0.785572	17	1.23627	27	1.37181e-05	0	4.13265e-05	0	1.30345e-05	0	4.50246e-06	#NAME?	down
BnaC05g47750D	BnaC05g47750D	3.01173	57	4.2619	81	2.5594	48	0.0549796	1	0.250774	4	0.645686	12	3.94281e-08	-3.44901	down
BnaAnng22720D	BnaAnng22720D	67.2668	1338	50.1142	994	44.3818	859	11.207	226	15.5882	306	26.0806	518	0.000511897	-1.60176	down
BnaC04g43050D	BnaC04g43050D	53.7315	1411	55.8644	1505	44.458	1192	29.2954	759	24.0688	609	24.4383	628	6.92655e-05	-1.03979	down
BnaC08g44630D	BnaC08g44630D	9.23267	134	9.60833	139	6.84593	96	3.47647	49	4.02279	60	4.11021	58	0.00285493	-1.14192	down
BnaC05g07080D	BnaC05g07080D	20.8484	708	19.5758	670	14.4787	483	2.17239	72	4.7357	150	8.77623	298	6.8326e-05	-1.83727	down
BnaC01g38750D	BnaC01g38750D	21.4132	50	27.8934	67	21.761	46	1.63245	4	3.35296	8	4.89721	11	1.5681e-06	-2.82298	down
BnaA06g17360D	BnaA06g17360D	5.08395	512	3.70021	377	4.00469	410	1.15766	117	1.23989	124	0.788532	79	1.94178e-13	-2.02005	down
BnaC05g01480D	BnaC05g01480D	1.96498	38	2.88217	46	2.11088	34	0.465522	8	0.155096	1	0.88167	16	0.00141858	-2.23687	down
BnaC01g44980D	BnaC01g44980D	9.63083	43	8.13272	36	6.96076	29	0	0	0	0	0.229149	1	1.51346e-09	-6.75226	down
BnaA04g25470D	BnaA04g25470D	78.1907	583	95.683	745	61.7162	458	27.6296	222	33.9518	242	35.9158	253	0.000692979	-1.31472	down
BnaAnng14500D	BnaAnng14500D	19.0585	214	12.0986	146	15.4923	151	5.03321	50	5.59007	58	4.00615	43	3.06732e-06	-1.75742	down
BnaC08g05120D	BnaC08g05120D	86.1448	2388	61.4356	1699	56.9137	1572	27.5467	786	21.6171	614	28.7464	774	0.000299616	-1.37876	down
BnaC03g49290D	BnaC03g49290D	20.9468	235	22.5588	261	21.6471	245	10.4604	120	9.35755	106	9.77406	111	7.14534e-05	-1.13531	down
BnaA03g27410D	BnaA03g27410D	0.321585	18	0.427401	24	0.372494	20	0.0378113	2	0.0484374	1	0.036984	2	0.00373674	-3.63076	down
BnaC09g25870D	BnaC09g25870D	9.50206	160	10.3265	193	6.9461	153	5.11524	89	2.79744	59	4.44446	99	0.00194963	-1.03299	down
BnaC09g08130D	BnaC09g08130D	548.367	2015	871.62	3218	466.588	1579	18.0017	70	13.9619	55	181.501	661	0.000273673	-3.11257	down
BnaC04g02870D	BnaC04g02870D	0.83142	15	2.25862	42	1.31663	24	0.0556092	1	0	0	0.0556088	1	0.000744829	-5.33799	down
BnaA03g35580D	BnaA03g35580D	8.16489	192	5.65473	134	6.91979	161	2.39233	56	2.23436	52	1.68267	39	6.63581e-08	-1.72701	down
BnaA09g21230D	BnaA09g21230D	9.71775	149	8.45307	130	6.25232	101	3.42905	49	2.39341	42	4.37544	75	0.00158444	-1.19303	down
BnaA05g24640D	BnaA05g24640D	3.19082	125	2.2641	99	2.47334	109	1.74086	71	0.755629	31	1.46788	54	0.00765556	-1.09289	down
BnaA02g22360D	BnaA02g22360D	21.0633	192	21.162	196	10.3585	94	1.2523	11	0.74704	6	2.85196	25	9.11308e-06	-3.51821	down
BnaA05g00940D	BnaA05g00940D	25.6642	653	32.6179	845	17.6559	454	5.03758	129	5.80882	144	8.00403	203	0.000241679	-2.03371	down
BnaCnng69940D	BnaCnng69940D	187.234	3910	152.982	3214	155.683	3256	44.6329	955	62.1305	1316	87.6637	1819	6.63581e-08	-1.34199	down
BnaC03g20950D	BnaC03g20950D	3.38523	22	6.5304	43	5.02349	31	0.457594	3	0.273037	1	1.22535	8	0.000321793	-2.99787	down
BnaA04g07660D	BnaA04g07660D	14.2882	766	16.5419	881	10.6464	564	5.15861	314	3.74804	222	8.64875	449	0.00900254	-1.16455	down
BnaC06g39280D	BnaC06g39280D	5.15443	91	8.12937	146	5.56424	100	0.118187	2	0.984739	17	0.812619	14	1.69847e-09	-3.34982	down
BnaA05g14930D	BnaA05g14930D	17.8125	48	12.7381	77	6.61907	49	0.418555	8	2.58907	16	0.592117	12	4.79811e-05	-2.27091	down
BnaCnng53320D	BnaCnng53320D	77.0948	1770	67.8791	1556	77.7122	1770	31.0162	724	27.6447	637	31.1719	706	1.73355e-07	-1.30059	down
BnaA09g29380D	BnaA09g29380D	17.1647	67	18.1204	74	11.5204	45	1.05698	4	1.23231	4	4.18315	16	8.64732e-08	-2.95179	down
BnaC03g17240D	BnaC03g17240D	1.15542	42	7.09054	99	2.77385	58	0.201726	7	0.0604266	1	0.373755	13	0.00228008	-3.24211	down
BnaC02g45160D	BnaC02g45160D	85.3518	662	206.689	1546	144.898	1030	1.58289	12	5.21154	44	23.5661	180	5.385e-05	-3.77558	down
BnaC05g14070D	BnaC05g14070D	6.40118	85	5.41571	72	2.99142	39	1.09831	15	1.15657	15	0.780169	10	0.00221017	-2.29096	down
BnaA04g09570D	BnaA04g09570D	17.1129	135	21.7896	200	12.4773	123	7.95659	66	6.36113	47	6.6693	62	0.00373674	-1.38614	down
BnaCnng10030D	BnaCnng10030D	18.7436	354	12.6426	258	18.4371	339	6.23204	126	8.39436	150	7.10757	151	2.222e-05	-1.154	down
BnaA09g34520D	BnaA09g34520D	6.17345	214	6.67148	228	5.3545	185	3.0017	105	3.11253	108	2.42569	84	0.000374318	-1.07646	down
BnaA10g08420D	BnaA10g08420D	19.3406	102	19.9157	105	17.966	93	4.77637	25	9.46295	50	8.13277	43	0.00121415	-1.34441	down
BnaA02g22520D	BnaA02g22520D	3.07207	49	2.94345	42	1.70252	22	0.209551	3	1.15719	10	0.770528	12	0.00969025	-2.17386	down
BnaCnng22600D	BnaCnng22600D	28.964	681	29.5651	701	23.9197	562	6.57301	156	6.73494	160	12.5827	297	7.86808e-11	-1.66321	down
BnaC03g00100D	BnaC03g00100D	6.34243	108	5.93627	100	4.72225	73	0.801368	11	1.25315	25	2.17115	39	9.07362e-06	-1.90344	down
BnaC07g45800D	BnaC07g45800D	8.88857	57	9.08337	59	10.9964	69	1.91357	12	1.46619	9	2.85675	18	2.82829e-05	-2.24464	down
BnaA03g52780D	BnaA03g52780D	0.84317	19	1.39552	31	0.917304	20	0	0	0	0	0.272537	6	0.00146253	-3.54142	down
BnaA07g16420D	BnaA07g16420D	21.569	689	15.5137	497	10.9489	346	4.13266	134	3.25554	104	5.78443	182	0.00438708	-1.86514	down
BnaA04g29330D	BnaA04g29330D	15.457	514	14.8153	491	11.3708	373	5.78579	195	5.48495	184	6.67749	221	3.13216e-06	-1.19783	down
BnaA04g23700D	BnaA04g23700D	10.0085	84	13.155	111	10.2193	84	3.1898	27	4.52925	39	2.83988	23	0.000103603	-1.64668	down
BnaC02g04530D	BnaC02g04530D	16.3086	212	21.3507	288	15.5968	225	0.591058	9	1.77737	26	6.32156	89	6.11058e-09	-2.54526	down
BnaC03g65160D	BnaC03g65160D	1.74212	42	1.8027	54	1.46282	29	0.0961288	3	0.266515	8	0.656631	17	0.00196827	-2.15581	down
BnaA05g01960D	BnaA05g01960D	12.98	261	10.3153	232	10.4336	234	4.45477	101	4.78976	107	2.96408	57	1.57619e-07	-1.45473	down
BnaC05g46790D	BnaC05g46790D	20.4568	570	22.72	648	22.029	584	6.46144	182	6.72241	190	14.3277	389	8.27428e-05	-1.24185	down
BnaA02g34420D	BnaA02g34420D	178.517	6409	143.465	5204	102.003	3691	56.1878	2055	46.6392	1687	72.5989	2608	0.00842486	-1.26729	down
BnaA02g11920D	BnaA02g11920D	14.5305	321	13.9476	311	7.02488	155	1.02496	22	1.17041	27	1.95119	42	2.71887e-05	-3.11014	down
BnaC05g01440D	BnaC05g01440D	4.3197	174	4.36908	176	2.68402	107	1.11512	45	1.33034	53	1.64239	66	0.00105161	-1.47646	down
BnaC03g40200D	BnaC03g40200D	46.8164	728	55.3798	867	31.2649	482	11.0684	175	7.51591	117	16.3845	255	0.000301833	-1.9228	down
BnaA06g31910D	BnaA06g31910D	91.5279	823	57.54	527	57.7948	514	26.4894	248	22.4166	209	27.809	250	0.00427393	-1.39721	down
BnaC07g17710D	BnaC07g17710D	93.3042	1825	63.5784	1272	53.2235	1045	21.6215	436	20.9597	417	21.7162	419	0.000792659	-1.70166	down
BnaC04g00990D	BnaC04g00990D	5.53882	100	6.26027	100	5.32443	77	2.70182	37	2.24589	36	2.1013	38	0.00262118	-1.31766	down
BnaA10g20120D	BnaA10g20120D	37.7069	318	51.8201	448	35.9914	306	0	0	2.30254	19	8.33321	70	4.85799e-14	-3.58765	down
BnaC01g25440D	BnaC01g25440D	1.77526	25	1.67299	23	2.94128	39	0.501133	7	0.260601	3	0.295108	4	0.00296576	-2.63513	down
BnaC01g21280D	BnaC01g21280D	22.8889	218	31.4182	304	24.3105	223	0	0	0.792976	7	8.74403	84	6.14002e-09	-3.0306	down
BnaA04g18820D	BnaA04g18820D	42.3657	618	41.891	607	39.5724	566	24.1721	367	9.14942	138	18.3502	266	4.19584e-05	-1.21476	down
BnaA01g02510D	BnaA01g02510D	2.83684	81	2.99229	97	1.77807	54	0.149733	4	0.195858	6	0.332612	10	6.3049e-09	-3.53372	down
BnaA07g20840D	BnaA07g20840D	9.57144	387	9.06997	366	7.90318	317	2.95258	121	2.34874	95	5.75744	232	0.000456954	-1.25427	down
BnaAnng35540D	BnaAnng35540D	5.19585	67	5.72197	73	3.96438	50	1.45818	19	0.971391	12	1.12147	14	7.67972e-05	-2.0764	down
BnaCnng01880D	BnaCnng01880D	188.826	3508	167.286	3082	141.723	2645	70.0683	1309	61.1244	1177	57.693	1044	1.9244e-08	-1.38598	down
BnaC03g02910D	BnaC03g02910D	34.0642	285	40.1358	280	23.5646	197	8.89335	79	8.78602	68	14.0343	123	3.37749e-05	-1.49494	down
BnaA01g01550D	BnaA01g01550D	117.966	277	154.639	372	80.6105	178	15.1865	38	23.1228	58	46.962	112	0.00791099	-1.98876	down
BnaC08g35830D	BnaC08g35830D	6.23206	58	5.11689	43	4.90576	41	0.666842	5	2.1983	18	1.15508	7	0.00031162	-2.24115	down
BnaC01g15830D	BnaC01g15830D	13.4331	247	11.0908	228	9.51297	160	4.66039	76	1.50894	42	5.39646	99	0.000268349	-1.54728	down
BnaC05g11880D	BnaC05g11880D	3.54564	159	5.03142	225	3.46217	155	1.44525	66	1.60164	73	2.25922	101	0.00274227	-1.16529	down
BnaC01g01580D	BnaC01g01580D	8.51303	176	7.98894	166	6.01157	124	4.53963	95	2.20127	46	3.85856	79	0.00527204	-1.08131	down
BnaA08g07440D	BnaA08g07440D	4.52689	132	5.94995	175	4.25942	124	1.46752	43	1.68275	49	2.58539	73	7.08087e-05	-1.38325	down
BnaC03g71690D	BnaC03g71690D	2265.76	1615	2068.34	1578	1483.1	1000	647.146	536	619.783	479	707.21	499	0.000248952	-1.46782	down
BnaCnng42990D	BnaCnng42990D	7561.63	52203	8055.42	56681	5120.27	37047	1496.38	12118	834.24	7193	3368.54	26075	0.000919315	-1.68288	down
BnaC07g32490D	BnaC07g32490D	1.05747	16	3.70807	58	2.82912	43	2.28417e-07	0	4.31781e-13	0	0.26338	3	0.00127544	-5.28261	down
BnaA06g38500D	BnaA06g38500D	5.08511	95	3.42317	67	3.35828	67	0.239125	4	0.890272	16	0.712285	12	7.27907e-09	-2.83738	down
BnaA09g37540D	BnaA09g37540D	78.2572	1923	65.3244	1689	53.5663	1451	22.9952	665	32.6136	878	36.4884	934	8.70151e-05	-1.0297	down
BnaA08g28420D	BnaA08g28420D	53.9866	599	43.0291	486	36.47	392	14.4798	171	20.1278	232	18.286	202	0.000161311	-1.28596	down
BnaA07g22090D	BnaA07g22090D	19.6889	460	15.9186	372	14.694	341	7.95594	188	8.01123	188	8.87715	206	0.000204545	-1.00959	down
BnaA06g23960D	BnaA06g23960D	4.69079	36	9.1279	72	6.74728	51	1.50622	11	0.373886	2	1.71297	13	0.000503482	-2.61072	down
BnaA09g33200D	BnaA09g33200D	1.25466	21	2.53513	43	1.61007	27	0.365766	6	0.168195	2	0.603193	10	0.00748353	-2.3358	down
BnaA07g18350D	BnaA07g18350D	93.7199	666	80.3347	590	73.4673	524	43.0321	316	37.354	268	41.5627	296	0.000106453	-1.01483	down
BnaA01g05120D	BnaA01g05120D	66.7922	1342	44.4491	882	48.7922	887	16.2854	300	20.2561	361	26.4648	506	0.00243092	-1.41297	down
BnaA09g05710D	BnaA09g05710D	34.7207	188	29.0126	162	20.0051	106	3.16661	18	6.44528	36	4.9459	26	2.21204e-06	-2.50896	down
BnaC07g32980D	BnaC07g32980D	70.6141	1058	49.1518	744	44.7091	662	12.7727	191	13.3866	203	13.6915	206	3.5485e-06	-2.03642	down
BnaA06g32290D	BnaA06g32290D	50.6383	591	62.6355	722	32.0148	364	6.10087	74	7.77269	95	20.3574	236	0.0033439	-2.04738	down
BnaA07g34420D	BnaA07g34420D	122.391	2090	173.174	2943	116.195	1962	31.0418	539	42.9972	739	58.7063	998	7.14534e-05	-1.61774	down
BnaA07g09050D	BnaA07g09050D	15.9858	425	10.2395	272	7.85323	212	1.28819	42	2.65409	77	2.3436	65	0.00162103	-2.30274	down
BnaA07g05140D	BnaA07g05140D	5.18257	108	3.39567	70	4.61122	94	2.07241	43	0.646406	13	0.696146	14	0.000154543	-1.95767	down
BnaC07g39460D	BnaC07g39460D	10.0571	377	9.13923	341	8.80533	329	4.74756	181	4.57342	175	3.78323	142	8.10873e-05	-1.07069	down
BnaCnng78710D	BnaCnng78710D	18.2365	125	13.5618	96	16.1281	110	0.764744	5	1.26487	8	3.58651	24	2.33146e-14	-3.15941	down
BnaC08g36720D	BnaC08g36720D	5.99012	119	5.63265	111	5.51599	107	2.03396	40	2.67801	53	2.7517	54	0.00269842	-1.19536	down
BnaC09g04620D	BnaC09g04620D	13.8247	325	12.1056	299	10.8042	278	5.35842	140	4.3998	101	2.33822	53	6.78781e-10	-1.6162	down
BnaA01g11400D	BnaA01g11400D	24.5059	286	26.2318	311	19.2968	227	9.46667	111	8.96202	104	10.6208	124	2.90816e-06	-1.27961	down
BnaC01g42060D	BnaC01g42060D	2.32711	36	3.44547	54	1.35719	20	0.0682204	1	0.313596	4	0.398681	6	0.00431111	-3.31897	down
BnaC06g09640D	BnaC06g09640D	3.99292	90	22.3028	83	16.0583	44	1.20303	26	3.70404	18	0.5964	13	0.00582652	-1.92697	down
BnaC08g13040D	BnaC08g13040D	11.7184	198	23.4114	399	11.2406	191	0	0	0.588631	8	1.65547	27	3.49922e-05	-4.48966	down
BnaC03g60160D	BnaC03g60160D	151.35	716	151.709	721	128.872	573	38.494	191	35.4684	178	66.7272	316	6.78781e-10	-1.55121	down
BnaC04g00640D	BnaC04g00640D	3.63527	70	4.79653	93	2.50561	48	0	0	0.0551652	0	0.470669	8	5.1086e-09	-4.71801	down
BnaA03g26660D	BnaA03g26660D	3.90239	86	3.21712	75	2.78891	59	0.778929	13	0.460618	7	0.790128	17	1.937e-07	-2.57023	down
BnaA05g24230D	BnaA05g24230D	19.8832	147	15.7411	119	11.4169	84	0.279554	2	3.21365	24	4.8015	36	3.03978e-05	-2.49458	down
BnaAnng00720D	BnaAnng00720D	6.17551	68	5.3855	60	3.31384	36	0.670002	7	0.617287	6	1.4086	15	7.14534e-05	-2.54805	down
BnaC05g04110D	BnaC05g04110D	76.5879	1163	79.685	1215	60.9853	916	24.6343	381	25.7675	397	33.3416	506	2.72205e-08	-1.3574	down
BnaC02g10050D	BnaC02g10050D	1086.58	1060	2288.35	2313	815.657	734	1.82247	2	2.89659e-05	0	76.8403	74	0.000477724	-5.75238	down
BnaC06g23520D	BnaC06g23520D	55.4814	1564	57.6213	1590	32.1555	907	16.2338	458	14.3666	394	22.7519	649	0.00698461	-1.43386	down
BnaA10g03990D	BnaA10g03990D	43.4273	439	55.4951	562	40.6324	405	15.4067	154	20.0972	216	16.9091	175	1.07073e-06	-1.36543	down
BnaA03g09530D	BnaA03g09530D	6405.24	36265	6477.16	38549	3611.47	21704	187.647	2159	379.759	4019	1165.39	7890	8.24718e-07	-2.77595	down
Brassica_napus_newGene_4816	--	56.1195	849	92.4594	1411	49.7614	743	1.34131	20	3.22376	48	8.1274	121	3.10107e-07	-3.98724	down
BnaA05g24200D	BnaA05g24200D	689.348	291	632.226	367	296.089	183	55.2545	102	11.7122	60	13.6565	68	0.00335462	-1.86861	down
BnaA05g22260D	BnaA05g22260D	31.7051	1019	26.6267	860	26.9702	871	11.0561	353	7.88322	255	10.8988	349	2.07526e-10	-1.5215	down
BnaA03g50510D	BnaA03g50510D	8.74715	206	8.19137	200	9.34646	210	5.85203	105	3.58795	77	4.51161	123	0.00105161	-1.01276	down
BnaA06g01990D	BnaA06g01990D	117.514	6811	83.0703	4821	93.8723	5457	30.2568	1775	42.4697	2397	49.7339	2864	3.37749e-05	-1.27876	down
BnaA09g42660D	BnaA09g42660D	10.6236	141	9.05463	138	7.17451	110	4.98556	67	4.61461	59	5.25722	68	0.00914797	-1.0021	down
BnaA05g03610D	BnaA05g03610D	43.6451	566	51.9298	674	35.3324	446	20.3117	223	17.7578	215	19.3151	223	1.11807e-05	-1.34906	down
BnaA02g28730D	BnaA02g28730D	17.0887	208	14.5524	174	6.65599	79	0.438001	5	0.00123753	0	3.80117	45	0.00278064	-3.20193	down
BnaCnng21680D	BnaCnng21680D	12.7127	514	13.3553	542	9.69033	404	5.76303	235	4.14822	170	5.81388	234	3.27037e-06	-1.19043	down
BnaA03g21970D	BnaA03g21970D	74.755	520	105.162	751	67.5777	469	29.1458	210	24.7447	174	27.5801	192	0.000235461	-1.5931	down
BnaCnng43380D	BnaCnng43380D	105.049	3196	105.476	3167	80.7444	2455	26.7551	871	29.5283	993	39.1785	1256	7.88231e-10	-1.49711	down
BnaC04g36140D	BnaC04g36140D	100.827	1848	84.0089	1557	61.0263	1133	26.831	495	20.9569	383	30.8714	560	3.83577e-05	-1.65628	down
BnaA03g48310D	BnaA03g48310D	11.5638	285	9.32543	240	9.45194	247	4.70412	126	2.98495	81	3.60678	89	4.49659e-07	-1.38183	down
BnaC06g24200D	BnaC06g24200D	4.14029	235	5.27088	290	3.5307	203	1.22844	69	2.15467	118	2.06586	102	3.24781e-05	-1.33091	down
BnaC09g45580D	BnaC09g45580D	31.9761	588	31.619	588	20.9885	382	8.44571	156	8.75955	164	13.9122	259	0.000598057	-1.42605	down
BnaCnng43810D	BnaCnng43810D	2.15147	39	3.53341	66	2.26758	41	0.459926	8	0.36856	6	0.223845	4	5.48033e-06	-3.01824	down
BnaC01g08620D	BnaC01g08620D	22.6165	487	24.1839	526	23.2651	496	9.84804	214	9.6158	209	11.2402	242	3.8856e-06	-1.18067	down
BnaA04g02970D	BnaA04g02970D	35.3982	719	32.9739	665	26.3357	548	5.19959	105	6.67427	133	10.9065	232	4.07964e-14	-2.03747	down
BnaC04g15990D	BnaC04g15990D	9.5859	131	12.113	162	11.8696	159	6.60591	83	4.45059	57	6.11107	75	0.00216592	-1.07067	down
BnaA09g23050D	BnaA09g23050D	15.517	131	13.0009	114	9.4182	80	6.09841	52	6.39191	54	4.12149	35	0.0054258	-1.20312	down
BnaA04g18330D	BnaA04g18330D	6.70829	57	5.22197	40	4.60297	35	0.319287	2	0.294972	1	0.718715	7	1.75661e-07	-3.72047	down
BnaA04g23170D	BnaA04g23170D	14.0053	250	9.69198	175	9.99057	179	0.719006	11	1.18449	21	1.50197	26	4.91849e-16	-3.3787	down
BnaCnng01740D	BnaCnng01740D	6.74235	133	8.78905	171	4.85869	93	0.692316	13	1.20163	24	1.25082	24	3.19458e-06	-2.69997	down
BnaA07g29030D	BnaA07g29030D	14.0579	150	14.7398	159	11.757	126	4.03751	43	7.19607	77	8.62908	92	0.00395083	-1.03501	down
BnaA03g46380D	BnaA03g46380D	14.116	95	21.9018	126	15.7784	89	8.07265	50	5.96934	35	9.63171	58	0.0086077	-1.11447	down
BnaC05g43440D	BnaC05g43440D	2.90318	90	3.75099	118	1.22412	38	0.204456	6	0.157178	4	0.56285	17	0.00892144	-3.18481	down
BnaC02g10800D	BnaC02g10800D	4.77679	98	3.87765	74	3.05613	61	0.370952	7	0.941647	17	0.414999	8	7.80202e-09	-2.86243	down
BnaUnng03000D	BnaUnng03000D	16.6042	347	9.93312	211	10.8787	207	2.81633	45	3.67201	77	3.01823	81	0.00138158	-1.9123	down
BnaA04g22480D	BnaA04g22480D	91.9457	143	137.498	222	146.607	207	55.1961	97	52.6792	90	35.8974	54	0.00257998	-1.24571	down
BnaC01g07550D	BnaC01g07550D	1.84653	31	1.8385	34	1.34299	25	0.0548685	1	0.149898	1	0.608144	11	0.00128949	-2.78892	down
BnaA05g24530D	BnaA05g24530D	37.1091	469	36.1821	459	28.2698	356	11.0885	144	7.33708	94	13.499	170	1.86993e-10	-1.65234	down
BnaA06g13760D	BnaA06g13760D	257.471	1404	190.343	1086	159.181	876	64.3887	358	68.0379	378	94.7257	527	0.00053641	-1.41243	down
BnaA04g23780D	BnaA04g23780D	114.417	832	108.184	781	60.1532	428	15.805	134	18.8898	148	20.88	168	0.000319527	-2.17923	down
BnaC06g40830D	BnaC06g40830D	45.719	773	29.4707	695	41.3974	839	15.479	289	12.933	295	13.8951	318	2.9822e-08	-1.35359	down
BnaA04g06610D	BnaA04g06610D	40.8807	769	37.811	706	30.6987	496	11.1499	188	8.80673	153	12.8655	236	1.51135e-06	-1.77048	down
BnaA04g12130D	BnaA04g12130D	455.114	9412	457.844	9498	304.783	6272	223.854	4729	146.745	3090	141.942	2946	0.00222737	-1.22447	down
BnaC04g09800D	BnaC04g09800D	5.35749	149	6.26547	151	6.40871	122	0.917712	24	1.47939	45	1.8665	59	4.71036e-07	-1.71913	down
BnaC02g16370D	BnaC02g16370D	18.4092	346	15.4668	299	10.724	204	1.20454	24	3.13453	62	3.11796	59	1.937e-07	-2.54759	down
BnaA02g00060D	BnaA02g00060D	3.38918	145	3.53134	153	2.93421	117	1.2656	56	0.881482	39	1.33627	57	3.24781e-05	-1.44741	down
BnaC09g46770D	BnaC09g46770D	5.67128	269	6.19877	275	3.41621	151	0.375903	15	0.413821	16	1.55459	68	1.79092e-05	-2.80899	down
BnaC08g27940D	BnaC08g27940D	6.85426	167	6.76586	166	5.12721	110	1.1343	27	1.01539	27	3.11992	74	0.000433646	-1.78899	down
BnaC03g50000D	BnaC03g50000D	22.6673	851	23.8888	896	16.0599	609	3.58824	135	4.00876	150	8.42609	307	2.18701e-07	-1.99058	down
BnaA04g20160D	BnaA04g20160D	86.3029	1133	83.2923	1131	64.2007	844	40.0783	542	32.539	412	37.319	492	1.64453e-05	-1.1023	down
Brassica_napus_newGene_3612	--	64.2305	1762	62.6295	1680	61.264	1637	10.6805	265	17.3168	485	34.2142	942	1.08306e-06	-1.58393	down
BnaCnng65670D	BnaCnng65670D	32.8844	665	24.526	474	23.977	463	11.621	220	12.7927	258	12.9995	251	0.000646544	-1.13439	down
BnaC05g15180D	BnaC05g15180D	713.002	4505	653.393	4388	433.404	2847	127.314	784	149.46	917	229.508	1455	9.65328e-06	-1.89321	down
BnaC09g13360D	BnaC09g13360D	10.7984	230	9.55034	207	5.78437	121	3.08085	68	1.58672	34	2.43454	66	0.00406378	-1.73001	down
BnaA01g09900D	BnaA01g09900D	300.588	6439	298.997	6464	167.208	3579	58.981	1287	57.5198	1247	124.454	2677	0.00762269	-1.65903	down
BnaC03g27180D	BnaC03g27180D	0.657083	18	1.15376	31	0.605084	16	0	0	0.0706793	1	0.0379055	1	0.000212371	-5.01952	down
BnaC04g46630D	BnaC04g46630D	32.7824	1127	19.2328	664	14.9101	514	0.521338	18	1.1613	40	1.96098	67	1.04646e-05	-4.20267	down
BnaC05g36770D	BnaC05g36770D	4.84469	32	6.79519	37	7.70939	51	1.77959	12	1.66942	9	2.00155	11	0.00641598	-1.90595	down
BnaC08g12660D	BnaC08g12660D	34.9833	807	25.4707	586	18.7826	437	4.71205	110	5.76113	120	5.84872	138	4.94495e-05	-2.31231	down
BnaA10g15690D	BnaA10g15690D	17.2585	202	18.5611	219	12.6999	147	5.47052	65	5.61001	66	8.07063	94	7.6187e-05	-1.33403	down
BnaCnng57130D	BnaCnng57130D	9.4716	217	9.30145	201	4.56679	109	1.22646	21	1.16712	25	2.94408	69	0.00243593	-2.19377	down
BnaC06g22790D	BnaC06g22790D	5.37029	122	6.6266	150	3.88327	87	2.20917	51	2.35672	54	1.58716	36	0.00429043	-1.34643	down
BnaCnng00020D	BnaCnng00020D	13.2323	151	8.31619	94	6.13221	68	2.33261	26	0.67447	7	1.6012	18	0.00389454	-2.61623	down
BnaA02g01450D	BnaA02g01450D	35.8874	316	33.709	302	26.7606	236	0	0	0.330833	2	4.69247	41	1.08369e-33	-4.30919	down
BnaA01g31910D	BnaA01g31910D	122.901	555	181.786	832	134.976	575	55.054	261	45.7546	216	60.2123	267	0.000261619	-1.39716	down
BnaC04g07620D	BnaC04g07620D	59.5495	71	40.3252	48	36.1881	38	4.40543	5	11.3748	15	19.1729	22	0.00914797	-1.90017	down
BnaA03g37120D	BnaA03g37120D	0.59721	10	1.70342	30	1.28906	22	0.000195275	0	0.000137995	0	5.41325e-05	0	9.71834e-05	#NAME?	down
BnaA07g30760D	BnaA07g30760D	50.7328	164	87.6745	288	57.5852	178	0	0	1.71571	5	8.55289	27	4.85488e-09	-4.29634	down
BnaC03g26330D	BnaC03g26330D	14.8243	239	9.99167	174	9.33602	180	4.51799	101	5.39829	77	8.33137	114	0.00110069	-1.02068	down
BnaA04g04510D	BnaA04g04510D	4.92619	225	2.85994	154	3.33032	162	1.312	71	1.10364	51	1.38545	66	2.41382e-05	-1.52361	down
BnaC03g70970D	BnaC03g70970D	60.8821	656	55.7029	616	39.0074	420	20.6991	229	19.2412	210	27.4593	296	0.00146253	-1.20106	down
BnaC02g44520D	BnaC02g44520D	9.01683	291	6.35586	246	4.08832	192	2.33594	58	2.62832	85	3.44562	111	4.82964e-05	-1.51919	down
BnaC05g48120D	BnaC05g48120D	6.5318	169	8.25186	198	4.91775	132	1.34624	36	0.958832	25	3.97741	98	0.00319524	-1.64783	down
BnaA05g01090D	BnaA05g01090D	5.73847	103	4.52998	81	1.88272	35	0.0508551	1	0.434158	6	0.401934	8	0.00109287	-3.86519	down
BnaCnng74600D	BnaCnng74600D	151.755	615	177.24	734	97.43	381	21.8467	96	18.2617	77	61.4449	248	0.00245948	-2.03648	down
BnaA10g05650D	BnaA10g05650D	20.8998	196	25.0926	237	19.8839	168	8.16195	73	5.51098	55	8.97297	84	3.10107e-07	-1.50153	down
BnaA04g13120D	BnaA04g13120D	3.76534	81	2.94168	65	3.48231	77	0.933237	20	0.994624	21	0.712994	15	3.49981e-05	-1.9924	down
BnaA03g47040D	BnaA03g47040D	2.86549	125	2.27271	106	1.64572	77	0.359052	18	0.634203	29	1.08513	52	0.00148541	-1.63533	down
BnaC08g34130D	BnaC08g34130D	12.4498	353	11.2542	328	5.58834	164	1.42788	43	0.785816	21	1.90382	57	0.000225142	-2.80188	down
BnaC03g12050D	BnaC03g12050D	2293.01	2570	2327.03	2667	1196.07	1215	65.6075	83	151.895	188	309.592	342	2.83274e-05	-3.39316	down
BnaA10g00430D	BnaA10g00430D	3.70674	40	2.48269	28	1.8314	20	0.89177	11	0.556318	5	0.0795151	1	0.00677921	-2.37102	down
BnaA05g14040D	BnaA05g14040D	2.66248	44	3.41719	56	2.05267	33	0.0626764	1	0.171792	2	1.00444	16	3.37749e-05	-2.80459	down
BnaA07g11350D	BnaA07g11350D	4.89614	37	6.98192	36	4.25269	24	1.77261	7	0.563785	5	1.24518	7	0.00373674	-2.35024	down
BnaC01g22890D	BnaC01g22890D	24.6263	78	15.8083	48	16.3204	49	3.87345	13	2.67126	5	2.81529	15	6.93393e-05	-2.40547	down
BnaAnng29170D	BnaAnng29170D	7.32478	169	8.65056	200	8.14695	187	3.54299	83	1.85832	43	5.69354	131	0.00780692	-1.11173	down
BnaC08g01640D	BnaC08g01640D	32.5402	377	30.8106	335	26.2282	279	4.88303	63	6.11564	73	7.57744	79	6.08926e-18	-2.20287	down
BnaA07g10020D	BnaA07g10020D	171.446	604	267.545	739	105.517	396	8.12046	139	6.92773	122	12.0139	208	0.00064432	-1.88844	down
BnaC06g21810D	BnaC06g21810D	7.99076	188	7.86812	209	6.23874	157	3.74151	95	2.70836	73	2.67958	73	0.000112224	-1.19929	down
BnaCnng51700D	BnaCnng51700D	11.9889	51	9.57732	41	6.31018	25	0.232625	1	0	0	1.44959	6	2.17216e-06	-4.0605	down
BnaC01g04140D	BnaC01g04140D	11.9318	309	9.77976	262	8.98881	240	5.85611	164	2.84234	82	3.98585	107	9.55547e-05	-1.19881	down
Brassica_napus_newGene_3663	--	47.7426	986	46.6643	979	52.3709	1100	2.19626	46	4.95487	102	10.5158	216	5.04409e-39	-3.07207	down
BnaC06g36750D	BnaC06g36750D	535.794	7281	623.438	8501	481.493	6440	302.132	4223	248.185	3435	209.988	2836	5.01961e-05	-1.0809	down
BnaC08g08220D	BnaC08g08220D	1.75207	48	2.48176	69	1.48826	41	0.198146	5	0.466942	12	0.742486	20	0.000438322	-2.09188	down
BnaCnng63240D	BnaCnng63240D	11.366	171	12.9561	195	7.21778	109	3.41076	52	3.69136	56	3.21335	48	0.000967311	-1.60442	down
BnaC09g01520D	BnaC09g01520D	1969.96	19048	1385.35	13545	1435.69	13734	690.641	6777	665.645	6561	762.83	7347	0.000158912	-1.16185	down
BnaC01g02600D	BnaC01g02600D	207.87	506	201.173	501	136.864	313	26.6275	69	58.0107	151	64.4885	160	0.000152993	-1.79427	down
BnaA07g11910D	BnaA07g11910D	10.4154	229	8.13587	180	5.81211	128	2.07948	47	2.9951	66	2.11425	46	0.000588083	-1.75413	down
BnaC04g52270D	BnaC04g52270D	12.8198	282	11.1201	234	10.3937	229	4.77585	106	6.03931	135	2.63627	58	1.05087e-05	-1.31579	down
BnaAnng10160D	BnaAnng10160D	2.96213	34	4.79792	57	4.66681	55	1.93872	23	1.04894	12	1.05122	12	0.00908128	-1.63415	down
BnaC03g44110D	BnaC03g44110D	2890.48	26362	2349.14	21608	2150.52	19373	1082.34	10036	994.519	9264	1371.91	12604	7.69817e-05	-1.07621	down
BnaA09g04840D	BnaA09g04840D	3.01455	66	3.352	73	3.52075	75	1.00134	22	1.56821	35	1.28121	27	0.00843219	-1.34766	down
BnaA06g32160D	BnaA06g32160D	6.0551	54	6.67872	61	3.82944	34	1.38688	12	1.3071	11	1.2762	11	0.000412472	-2.12977	down
BnaC07g29960D	BnaC07g29960D	46.6734	1280	51.5427	1412	60.8657	1634	15.7285	443	22.8114	650	37.2182	1025	0.00800254	-1.02879	down
BnaC08g35820D	BnaC08g35820D	155.507	2419	128.911	2001	77.4091	1188	41.6532	651	28.5711	447	41.8857	656	0.00837136	-1.67501	down
BnaA08g12900D	BnaA08g12900D	2.33609	84	2.7604	102	1.435	54	0.532819	20	0.641297	24	0.802159	23	0.000962079	-1.83869	down
BnaAnng24480D	BnaAnng24480D	3.59613	36	2.7633	28	1.71383	17	0.213047	2	0.0984644	0	0.206775	2	4.20934e-05	-4.33822	down
BnaA06g32850D	BnaA06g32850D	14.6306	175	17.0085	186	9.79661	122	6.13298	43	7.12288	57	5.39336	69	3.49879e-05	-1.51299	down
BnaA07g29990D	BnaA07g29990D	1.62255	40	1.93613	49	0.554999	14	0.219979	5	3.28811e-05	0	0.093926	2	0.00764108	-3.8774	down
BnaA02g32550D	BnaA02g32550D	13.5411	380	14.4518	414	17.9567	525	6.76925	194	7.01993	217	8.96067	244	0.000169578	-1.00867	down
BnaC09g00710D	BnaC09g00710D	32.2255	546	26.8351	458	19.5447	324	11.1002	191	10.8367	198	12.2493	220	0.00734633	-1.12296	down
BnaC07g20310D	BnaC07g20310D	101.162	2597	121.107	3104	67.8873	1675	10.2297	288	13.566	431	33.8049	880	0.000209484	-2.20324	down
BnaC03g68970D	BnaC03g68970D	14.0099	737	16.0136	835	10.0039	524	2.16465	126	1.69534	96	5.46257	294	2.58035e-05	-2.02002	down
BnaA05g02050D	BnaA05g02050D	1.8801	39	2.19393	46	1.93354	40	0.251887	5	0.459321	9	1.03179	21	0.00717888	-1.83444	down
BnaCnng37430D	BnaCnng37430D	8.49595	155	6.79447	125	6.48135	120	2.62916	45	2.42803	44	3.49764	63	8.41846e-05	-1.39437	down
BnaC08g29580D	BnaC08g29580D	84.4186	2074	67.0538	1656	56.4748	1395	24.2401	590	34.8125	829	42.0203	999	0.00354251	-1.08196	down
BnaC07g23470D	BnaC07g23470D	14.149	461	13.2431	433	9.15754	300	5.63803	181	4.64558	150	6.19879	202	0.000949218	-1.16182	down
BnaA06g19240D	BnaA06g19240D	2.53504	54	2.98853	58	2.36956	47	0.184726	3	0.170938	2	0.614746	12	1.47695e-07	-3.22329	down
BnaC01g20820D	BnaC01g20820D	21.7438	166	10.2177	167	8.01656	116	12.0616	94	4.22695	65	4.21384	63	0.00459693	-1.01459	down

## Sheet: 3h_vs_0h_up
		Table S3: Up-regulated differentially expressed genes (pvalue＜0.05, FC≥2) of at 3 h freezing stress
#ID	gene_name	T01_FPKM	T01_count	T02_FPKM	T02_count	T03_FPKM	T03_count	T07_FPKM	T07_count	T08_FPKM	T08_count	T09_FPKM	T09_count	FDR	log2FC	regulated
BnaC09g41990D	BnaC09g41990D	0.165397	2	0	0	0.226691	3	1.60796	23	1.80796	26	1.39046	20	0.000122842	3.77656	up
BnaC07g31350D	BnaC07g31350D	5.42753	54	5.38462	54	5.02484	49	16.3263	163	18.3344	185	25.2038	250	1.06204e-07	1.92058	up
BnaC03g08760D	BnaC03g08760D	0.160681	3	0	0	0	0	2.98951	21	1.79426	35	2.53582	40	2.90146e-08	4.98548	up
BnaUnng02650D	BnaUnng02650D	0.0329591	0	2.6681e-05	0	0.000187975	0	29.331	25	25.5874	22	13.7492	11	5.58063e-06	Inf	up
BnaA09g36820D	BnaA09g36820D	0.368186	15	0.857678	36	0.923736	35	1.79322	71	1.49179	61	2.21006	71	0.00507325	1.23153	up
BnaC01g02150D	BnaC01g02150D	3.10082	62	1.90392	38	2.04283	40	5.74091	122	3.82513	81	4.37631	93	0.00413852	1.07044	up
BnaC03g04580D	BnaC03g04580D	21.7286	259	28.0396	355	30.4517	366	70.0793	889	43.9527	557	75.9683	967	0.00243114	1.29217	up
BnaA01g13710D	BnaA01g13710D	0.937156	22	0.94841	29	0.893546	27	2.49949	63	2.19679	58	2.68564	77	0.00259099	1.33567	up
BnaA05g06880D	BnaA05g06880D	12.2916	115	8.7447	80	19.4564	175	27.5252	263	45.1658	429	33.524	318	0.00114296	1.43934	up
BnaA03g26220D	BnaA03g26220D	176.069	70	164.919	72	253.033	100	724.389	365	458.182	236	1119.04	498	0.000660074	2.1753	up
BnaC02g03800D	BnaC02g03800D	10.6786	139	8.9687	117	13.0095	168	17.5697	233	26.191	349	26.2507	348	0.000576978	1.12403	up
BnaA03g06490D	BnaA03g06490D	0.580002	13	0.246679	6	0.503629	7	2.88689	56	6.18054	107	3.27838	63	2.28093e-05	3.10845	up
BnaCnng68890D	BnaCnng68890D	1.99459	43	2.62989	51	3.22087	67	5.70723	121	4.74961	108	6.5385	137	0.000263259	1.17655	up
BnaCnng70250D	BnaCnng70250D	6.19231	82	6.63012	87	12.6763	165	28.4234	381	28.7314	384	31.3553	420	3.38402e-17	1.8187	up
BnaC07g16820D	BnaC07g16820D	2.99862	116	1.68922	82	2.99087	110	8.24753	378	11.4918	534	8.7666	413	6.63229e-13	2.09515	up
BnaA10g27160D	BnaA10g27160D	0.354964	15	0.728811	32	0.252989	11	1.16051	51	1.15013	49	1.24519	52	0.00726917	1.38163	up
BnaC05g33160D	BnaC05g33160D	7.06024	60	6.71879	58	7.68469	66	37.6375	328	39.1924	345	43.3227	381	6.82728e-28	2.50919	up
BnaA02g10080D	BnaA02g10080D	0.818266	24	0.343478	8	0.330147	8	1.7716	45	1.72566	48	2.19153	59	0.000205822	1.91496	up
Brassica_napus_newGene_1317	--	0.274912	1	0.391982	1	0.266816	1	4.46303	19	3.1335	13	8.92799	38	0.00251383	4.53654	up
BnaA08g28010D	BnaA08g28010D	0.328208	6	0.752014	13	0.306986	5	1.71853	31	1.43361	26	1.93644	35	0.00590004	1.93065	up
BnaA04g21240D	BnaA04g21240D	18.8128	571	17.9901	545	18.548	602	65.7897	2212	105.146	3457	53.6841	1688	0.00111045	2.08837	up
BnaA06g15880D	BnaA06g15880D	7.1704	343	7.40633	328	8.13572	331	42.446	1439	52.4447	1684	32.3506	1107	5.14712e-11	2.06812	up
BnaC09g30250D	BnaC09g30250D	7.62881e-06	0	4.40969e-05	0	0.00473567	0	0.581099	26	0.146875	6	0.452729	20	0.000758263	Inf	up
BnaA10g09260D	BnaA10g09260D	13.9057	76	13.7349	79	10.6271	57	34.1948	192	34.0216	193	42.6741	238	1.56106e-09	1.54615	up
BnaA10g02720D	BnaA10g02720D	1.40688	104	2.36569	175	1.9095	145	4.06743	296	3.93962	293	4.29373	315	2.93185e-06	1.08402	up
BnaA07g24050D	BnaA07g24050D	11.1262	165	10.2903	152	9.14758	134	43.1043	637	43.4175	650	48.805	724	8.04449e-27	2.14751	up
BnaC04g16450D	BnaC04g16450D	3.33415	205	3.02837	185	4.15448	251	7.18584	418	6.06394	364	8.87531	511	0.000101167	1.00378	up
BnaA10g25740D	BnaA10g25740D	4.10137	97	7.15171	170	5.00777	117	16.3284	378	18.2807	424	20.0859	468	5.60087e-16	1.71736	up
BnaA02g03970D	BnaA02g03970D	2.21897	67	1.37619	42	1.11815	34	6.89374	205	7.66163	228	4.94542	148	3.57354e-08	2.01184	up
BnaC04g11780D	BnaC04g11780D	3.49945	80	3.41558	81	4.45251	99	9.85001	241	9.43117	221	9.20439	214	3.79794e-08	1.36964	up
Brassica_napus_newGene_2621	--	2.50244	126	2.02627	106	2.91788	153	6.7556	337	6.428	319	5.60358	283	1.86426e-08	1.27712	up
BnaA10g24250D	BnaA10g24250D	2.74909	50	2.61511	67	3.65843	71	6.15535	150	8.04084	180	4.18513	112	0.000485455	1.22422	up
BnaAnng34320D	BnaAnng34320D	1.36699	22	1.31124	22	3.28837	55	5.97598	103	6.35678	109	4.63466	79	8.43606e-05	1.54696	up
BnaA10g09640D	BnaA10g09640D	1.53468	1	5.17797e-05	0	3.30508	2	37.4281	33	22.4159	20	61.7711	51	2.07727e-05	5.10744	up
BnaC02g03260D	BnaC02g03260D	0.260188	6	0.187353	4	0.28796	6	1.49958	34	2.12359	49	1.21527	27	2.59738e-05	2.77114	up
BnaA09g15440D	BnaA09g15440D	16.0186	158	24.7829	217	26.267	250	105.311	945	101.817	930	159.335	1395	7.98244e-09	2.37945	up
BnaC01g23010D	BnaC01g23010D	7.67259	155	5.93502	122	7.61018	149	14.9078	307	14.4445	319	12.6144	259	7.59886e-06	1.04525	up
Brassica_napus_newGene_4667	--	2.37403	13	1.65298	9	1.75813	9	7.86601	44	6.12193	35	4.84459	27	0.00561833	1.76375	up
BnaA03g30130D	BnaA03g30130D	3.56896	90	5.59091	147	8.4316	219	15.247	370	11.4612	293	17.0812	436	0.00138569	1.26163	up
BnaC01g30070D	BnaC01g30070D	0.0609082	3	0.179512	10	0.352261	20	0.513146	29	0.818804	47	0.632342	36	0.004416	1.7554	up
BnaA09g15260D	BnaA09g15260D	18.2697	797	13.4443	611	12.8146	557	54.7404	2427	51.9914	2349	61.5788	2800	5.97664e-23	1.93746	up
BnaA05g07370D	BnaA05g07370D	6.55329	101	6.4377	95	8.9892	133	14.8429	223	17.9065	271	13.7434	209	1.2394e-05	1.08622	up
BnaA01g15000D	BnaA01g15000D	0.261389	3	0.549644	12	0.37955	8	1.10196	22	2.46166	50	2.48178	49	0.00257214	2.38774	up
BnaCnng40260D	BnaCnng40260D	35.7807	625	41.9587	668	40.5158	644	70.6652	1161	79.0109	1213	95.2599	1578	1.01313e-05	1.02009	up
BnaAnng27760D	BnaAnng27760D	0.861819	25	0.767718	24	0.673393	20	2.57076	74	3.60504	105	2.70792	79	1.09096e-06	1.89297	up
BnaA06g11520D	BnaA06g11520D	14.4918	101	14.9537	115	19.1429	129	32.7539	229	33.4783	230	37.4446	255	2.78645e-05	1.04071	up
BnaA07g38390D	BnaA07g38390D	2.01797	37	1.20223	22	1.56167	28	8.48303	159	13.0268	244	13.483	252	9.92794e-12	2.90251	up
BnaA06g29540D	BnaA06g29540D	5.23708	99	4.22358	74	5.93417	107	15.5744	278	20.9851	368	14.403	246	3.66305e-07	1.66182	up
BnaC01g11040D	BnaC01g11040D	0.970792	32	1.65292	56	1.70486	58	2.82539	95	3.11708	105	3.04735	98	0.00486463	1.02112	up
BnaC04g21680D	BnaC04g21680D	3.24583	32	22.7778	30	2.98945	29	42.6121	164	70.1873	232	111.87	195	4.43643e-20	2.6897	up
BnaC09g34920D	BnaC09g34920D	0.0963828	3	0.0452402	1	0.0291899	1	0.797366	21	1.13397	27	1.25315	25	5.17783e-05	3.85646	up
BnaC03g59190D	BnaC03g59190D	0	0	0.301483	0	0.420673	1	6.23489	17	15.2946	43	8.67651	24	2.16833e-05	6.38487	up
BnaA06g33330D	BnaA06g33330D	5.11443	210	1.78504	85	3.26125	174	10.0327	372	11.1206	410	9.16882	333	1.14075e-05	1.23908	up
BnaA06g17590D	BnaA06g17590D	3.15953	61	2.95667	57	2.49175	48	7.59368	147	8.83269	171	6.27254	122	2.04541e-06	1.39656	up
BnaC07g25020D	BnaC07g25020D	0.673808	7	0.863493	9	0.821825	8	3.20821	35	5.67965	63	3.36033	37	0.000136209	2.48232	up
BnaA02g16460D	BnaA02g16460D	46.1143	868	37.3987	670	36.7078	675	147.766	4231	169.137	4336	158.034	4505	2.39697e-36	2.55289	up
BnaA08g17910D	BnaA08g17910D	0.880668	2	0.302453	0	0	0	4.79186	13	6.73139	19	5.92078	16	0.00120737	4.57007	up
BnaC09g01630D	BnaC09g01630D	3.09986	72	2.64696	59	3.76954	96	5.18339	145	8.24171	201	5.89104	166	2.54451e-05	1.16418	up
Brassica_napus_newGene_4880	--	0.386842	2	0.136663	0	0.36563	2	1.47723	9	3.46671	21	2.78877	17	0.00613052	3.54358	up
BnaA08g26300D	BnaA08g26300D	1.23692	6	2.23564	11	1.81852	8	18.6105	96	15.8768	81	27.1143	138	2.7205e-10	3.64773	up
BnaA03g33120D	BnaA03g33120D	4.88415	224	5.75736	268	5.73901	268	11.2417	496	11.2663	502	13.9366	638	1.31279e-07	1.09764	up
Brassica_napus_newGene_4840	--	1.23802	6	0.870469	4	1.88505	8	4.25246	20	7.299	35	7.05415	33	0.00188554	2.2802	up
BnaA07g29470D	BnaA07g29470D	2.13027	42	1.73371	38	2.57103	49	13.531	260	6.20967	132	12.3387	248	8.92124e-05	2.30246	up
BnaC07g20090D	BnaC07g20090D	0.106315	1	0.222262	2	0.48693	5	3.94273	45	4.53338	53	2.06292	24	3.03433e-06	3.92248	up
BnaA09g19290D	BnaA09g19290D	0.245563	7	0.369077	11	0.591785	19	1.61199	57	1.49197	52	1.73549	62	7.59886e-06	2.20072	up
BnaA02g34370D	BnaA02g34370D	1.71234	89	1.72341	90	1.45413	76	4.85985	243	4.24572	213	6.24333	314	2.06914e-07	1.58565	up
BnaC01g02210D	BnaC01g02210D	0.894783	34	0.916421	36	1.90266	70	3.70143	127	3.56227	138	3.12156	113	6.68507e-06	1.42436	up
BnaAnng30710D	BnaAnng30710D	6.8063	62	4.76361	43	6.44081	58	27.6855	250	25.3452	230	27.7262	251	5.20663e-18	2.15565	up
BnaC01g04120D	BnaC01g04120D	13.977	530	9.25351	348	12.4989	470	23.8913	893	28.1492	1053	27.827	1043	1.27999e-08	1.13922	up
BnaA01g32340D	BnaA01g32340D	0.82758	4	0.438101	2	1.73545	9	4.79634	29	5.1449	31	4.37375	26	0.000900158	2.51058	up
BnaA03g07930D	BnaA03g07930D	14.1973	122	12.2352	108	11.6102	99	31.624	275	36.0671	319	20.7765	182	0.00246829	1.22795	up
BnaC07g46630D	BnaC07g46630D	0.249421	7	0.22293	7	0.0728986	2	2.52956	57	2.70501	52	2.41292	58	7.70377e-10	3.37396	up
BnaCnng55910D	BnaCnng55910D	8.72429	339	5.76538	262	6.66159	312	17.1514	629	22.4288	539	24.3006	894	0.00463691	1.16659	up
BnaC03g23340D	BnaC03g23340D	33.5431	317	25.3971	401	35.9434	360	41.616	768	30.6537	725	35.5224	838	4.90616e-08	1.10404	up
BnaA06g04280D	BnaA06g04280D	2.61585	48	2.63193	48	2.917	53	10.713	201	11.3033	212	9.78794	184	5.04756e-14	1.99327	up
BnaA03g04460D	BnaA03g04460D	0.248409	9	0.47822	14	0.178815	7	6.29664	223	5.98086	209	6.39604	220	7.92555e-44	4.43316	up
BnaA04g17200D	BnaA04g17200D	2.90208	18	5.68561	36	3.56794	20	13.6348	84	14.4954	90	14.1002	86	2.83998e-06	1.80456	up
BnaC01g09790D	BnaC01g09790D	28.7509	873	37.8516	1191	38.2866	1159	66.5204	1949	62.4103	1846	97.2237	2830	0.00590516	1.03149	up
BnaC05g09690D	BnaC05g09690D	0.226537	6	1.44837	9	0.0920562	2	1.79878	30	1.22296	27	3.40506	36	0.000633559	2.44288	up
BnaA10g05670D	BnaA10g05670D	3.94128	72	2.54509	49	2.73841	66	5.99576	131	7.1136	148	6.12362	131	0.000234433	1.1229	up
BnaC02g06070D	BnaC02g06070D	2.48787	73	2.20255	80	3.51871	116	6.87756	227	5.98664	174	6.08579	204	8.06143e-06	1.161	up
BnaC07g24970D	BnaC07g24970D	1.58852	105	2.03358	91	1.37542	96	4.51868	214	4.07973	262	3.01625	189	2.82545e-06	1.17767	up
BnaC03g39740D	BnaC03g39740D	0.46366	3	0.547838	4	0.580896	4	3.33291	26	4.08035	32	2.91019	23	0.000386429	2.87142	up
BnaA05g26470D	BnaA05g26470D	2.74751	46	1.6131	30	3.87661	60	15.0403	234	7.64608	128	14.5038	240	0.000127688	2.13779	up
BnaC08g42820D	BnaC08g42820D	5.99369	303	6.58328	334	4.97201	252	13.6307	674	13.4685	665	14.0549	695	4.6629e-09	1.185	up
BnaA01g17940D	BnaA01g17940D	2.55736	73	3.26454	93	2.58991	73	9.61073	275	12.1767	348	11.9489	341	1.55435e-18	2.00312	up
BnaC03g65240D	BnaC03g65240D	3.19	36	9.04808	111	3.93675	56	19.3376	264	18.4415	245	17.2734	227	2.34436e-12	1.85043	up
BnaA09g13260D	BnaA09g13260D	0.109085	2	0	0	0	0	0.636831	14	0.850537	19	1.20827	26	8.6307e-05	4.8684	up
BnaC02g36300D	BnaC02g36300D	4.50904	99	5.97256	137	6.58452	149	11.9344	263	14.2493	320	13.7186	307	2.03904e-07	1.20041	up
BnaC06g25140D	BnaC06g25140D	1.51635	45	0.501607	12	0.873862	20	4.74928	118	2.85411	76	5.50916	156	0.00130549	2.17414	up
BnaC01g00720D	BnaC01g00720D	5.70345	67	4.40259	53	6.8864	83	16.1904	204	18.0679	229	16.3969	205	1.14873e-10	1.64286	up
BnaC03g49620D	BnaC03g49620D	4.09394	73	3.07544	55	3.39382	60	13.424	248	12.7848	237	14.5549	270	3.17565e-16	1.99638	up
BnaA05g10730D	BnaA05g10730D	1.57768	140	1.43074	131	1.94382	178	4.21795	374	4.23584	382	6.4873	586	0.000240945	1.57121	up
BnaC08g42240D	BnaC08g42240D	0.870903	22	0.953218	24	0.989759	25	2.77954	70	3.2153	83	3.92233	97	4.31783e-06	1.80732	up
BnaC07g27240D	BnaC07g27240D	0.0956504	2	0.249157	3	0	0	1.39728	23	2.51388	48	0.906325	17	0.00330209	4.12654	up
BnaA10g27860D	BnaA10g27860D	0.747564	19	0.729983	18	1.31912	34	2.8431	72	3.55699	90	3.84077	98	1.41103e-06	1.86412	up
BnaA05g30530D	BnaA05g30530D	23.2073	369	17.9027	282	29.2039	470	47.6734	804	40.3486	665	53.8836	891	3.24874e-05	1.06532	up
BnaA07g21980D	BnaA07g21980D	9.56341	69	3.90685	28	6.56283	45	23.4781	171	26.2827	192	33.1094	240	2.13512e-10	2.07617	up
BnaC08g35020D	BnaC08g35020D	27.5334	333	14.5329	176	15.7818	186	69.6939	895	71.0126	903	70.1754	900	1.8289e-23	1.94652	up
BnaAnng30080D	BnaAnng30080D	31.3973	24	34.7782	36	87.8003	18	45.3467	99	74.5096	87	54.3538	88	1.53356e-06	1.80386	up
BnaC04g16720D	BnaC04g16720D	0.167026	6	0.209028	8	0.303932	11	1.5863	53	1.4713	50	2.33122	80	5.10592e-08	2.86411	up
BnaA09g36610D	BnaA09g36610D	0.821887	10	0.989652	12	3.0879	37	24.0942	312	16.431	209	27.0417	346	1.14628e-14	3.87011	up
BnaA03g22740D	BnaA03g22740D	0.133129	1	0.187682	1	0.494267	4	1.91205	17	2.9738	27	6.14979	55	0.00721541	4.03753	up
BnaC08g38720D	BnaC08g38720D	3.10557	184	2.59248	159	2.98419	186	6.2831	363	6.37357	371	6.21327	377	1.64079e-06	1.06134	up
BnaC07g29330D	BnaC07g29330D	140.501	2827	98.4323	1953	164.396	3237	289.526	5633	248.986	4772	327.68	6354	2.38598e-05	1.05492	up
BnaC02g42720D	BnaC02g42720D	16.6322	203	17.4654	212	15.1153	178	36.2459	446	28.6411	351	35.9072	440	1.28744e-06	1.05191	up
BnaA03g15380D	BnaA03g15380D	2.05099	124	1.76313	110	2.31363	143	5.72049	349	6.25458	377	5.149	272	2.53796e-09	1.39505	up
BnaA09g11640D	BnaA09g11640D	11.0637	239	6.53856	164	11.9933	237	26.1187	556	22.1365	505	21.7748	519	3.19244e-10	1.29442	up
BnaC01g08670D	BnaC01g08670D	6.33728	862	5.40221	737	5.10301	701	28.0484	3767	33.8685	4553	26.6488	3594	6.18687e-32	2.36322	up
BnaA06g22590D	BnaA06g22590D	13.3256	218	12.5826	207	19.8665	324	55.6328	908	55.1419	899	69.5872	1133	4.20293e-18	1.96432	up
BnaA01g22240D	BnaA01g22240D	5.7613	228	7.55232	326	4.95903	197	63.2558	2543	71.543	2850	75.4595	3038	3.74071e-65	3.48007	up
BnaA10g26450D	BnaA10g26450D	9.09942	426	21.0504	981	10.3105	474	44.8735	1979	45.4531	2033	50.9029	2287	6.52904e-13	1.73561	up
BnaC03g38730D	BnaC03g38730D	1.31791	66	0.945287	48	1.72593	82	3.35529	160	3.41752	163	4.01819	190	5.35794e-07	1.37916	up
BnaCnng21290D	BnaCnng21290D	0.161168	6	0.245696	10	0.188463	6	0.932321	35	1.74296	67	1.06747	40	0.000151902	2.68095	up
BnaA08g21940D	BnaA08g21940D	10.874	143	5.4786	72	7.55705	98	52.2856	721	50.7664	699	56.0967	772	7.91091e-43	2.79803	up
BnaA03g14870D	BnaA03g14870D	4.05155	22	5.43837	32	7.69783	44	15.9976	88	9.67467	59	12.6831	69	0.00803239	1.13226	up
BnaC07g30540D	BnaC07g30540D	0.829454	15	1.2693	24	1.91982	36	3.13312	62	3.53251	69	3.78377	75	0.000815783	1.44977	up
BnaA08g26070D	BnaA08g26070D	1.23951	25	1.22466	18	2.6555	44	4.57787	81	4.44625	86	6.29183	106	1.12312e-05	1.64132	up
BnaC02g43300D	BnaC02g43300D	45.4128	279	76.1357	283	53.0073	277	150.537	765	122.071	551	214.095	890	5.66504e-05	1.38623	up
BnaC06g38000D	BnaC06g38000D	2.20025	20	1.35548	16	1.94625	23	5.35377	57	7.87097	76	3.71907	41	0.0017838	1.5504	up
BnaC01g17090D	BnaC01g17090D	0.885291	22	1.64903	42	1.23424	31	4.32722	112	3.04922	75	4.9123	128	0.00011354	1.72181	up
BnaAnng07270D	BnaAnng07270D	0.430924	22	0.400961	21	0.931445	42	1.49291	80	1.84954	99	1.14417	61	0.000630101	1.48841	up
BnaA03g29990D	BnaA03g29990D	57.2391	502	59.2086	519	79.8594	688	138.202	1260	105.078	959	155.356	1419	0.000230159	1.08174	up
BnaA07g37120D	BnaA07g37120D	2.70283	34	2.74756	36	2.67294	35	5.93668	76	6.46381	83	8.63564	112	0.000278976	1.35926	up
BnaA08g16130D	BnaA08g16130D	14.4323	162	14.1373	165	17.5516	212	34.2026	372	35.4657	402	27.7134	314	7.10978e-06	1.00422	up
BnaC09g42960D	BnaC09g42960D	0.754158	15	1.02397	22	1.19978	25	3.1015	67	3.40819	72	2.94417	55	0.000256854	1.63708	up
BnaA07g38540D	BnaA07g38540D	5.2834	103	4.3117	83	7.14949	136	11.5988	219	15.231	287	9.4019	178	0.00577951	1.07734	up
BnaC02g44680D	BnaC02g44680D	1.72982	42	1.07299	32	1.15437	28	2.67146	68	3.70175	94	2.42843	69	0.00431435	1.16916	up
BnaC01g14030D	BnaC01g14030D	1.25032	21	1.32053	27	1.06099	22	3.08039	63	2.58911	53	4.43497	91	0.000870799	1.55609	up
Brassica_napus_newGene_10	--	5.71833	218	4.33008	167	4.69797	181	70.1061	2720	80.545	3132	59.6241	2319	1.44947e-46	3.84176	up
BnaA08g22180D	BnaA08g22180D	0.597405	12	0.720604	15	0.818997	15	3.21157	41	2.26506	42	3.8519	57	0.00134735	1.72866	up
BnaC04g33730D	BnaC04g33730D	61.2087	856	96.1207	1349	173.06	2405	228.84	3293	358.817	5153	359.233	5111	0.000695886	1.54821	up
BnaAnng03830D	BnaAnng03830D	13.0404	128	7.56309	76	9.35808	90	24.6978	251	24.0683	252	23.0361	232	6.36697e-08	1.31192	up
BnaC04g40820D	BnaC04g40820D	2.16006	43	2.16522	43	1.27086	25	6.47343	133	5.50051	114	8.44836	175	3.53011e-07	1.91772	up
BnaA09g53400D	BnaA09g53400D	2.45023	12	2.91924	14	2.54556	12	9.18825	45	7.56205	38	9.88746	49	0.00137437	1.78788	up
BnaC03g16540D	BnaC03g16540D	3.4224	69	2.83903	86	2.60712	89	23.1112	698	15.6433	500	21.4219	593	1.07073e-23	2.86743	up
BnaA10g27210D	BnaA10g27210D	0.495836	10	0.730257	13	0.199503	4	1.85711	35	2.41053	48	2.36546	48	7.44463e-05	2.26913	up
BnaC09g18860D	BnaC09g18860D	0.495785	9	1.0815	21	0.72297	14	19.1461	380	21.5348	428	19.7468	394	1.17623e-69	4.76369	up
BnaC05g13970D	BnaC05g13970D	30.7153	149	21.4748	104	25.3468	118	67.4371	341	82.1492	414	55.3572	278	9.01829e-07	1.46721	up
BnaA04g25000D	BnaA04g25000D	10.5198	54	7.53178	40	12.9458	67	35.6756	194	43.3635	238	22.8657	124	0.000629818	1.77815	up
BnaA08g18600D	BnaA08g18600D	1.45534	32	1.39309	30	1.80982	61	3.26401	90	4.08886	110	3.22856	78	0.00189756	1.16748	up
BnaC09g48950D	BnaC09g48950D	4.65299	145	3.8262	121	4.40139	139	8.1583	249	9.42778	272	10.3886	314	1.31478e-05	1.03473	up
BnaA09g49720D	BnaA09g49720D	3.11224	33	3.80956	41	6.11266	63	7.81361	84	10.2465	111	8.22414	89	0.0049303	1.04306	up
BnaA06g31650D	BnaA06g31650D	11.448	192	9.55741	178	12.275	234	19.5259	384	21.3554	451	22.0507	435	8.56082e-07	1.06317	up
Brassica_napus_newGene_2623	--	7.78202	14	2.56389	5	9.9695	18	27.0143	55	23.1856	48	19.887	40	0.000288433	1.94078	up
BnaCnng16590D	BnaCnng16590D	12.2386	25	5.53469	12	7.88081	15	30.6425	67	34.3758	76	19.7088	42	0.000362432	1.81998	up
BnaA07g12410D	BnaA07g12410D	11.3697	185	9.98282	167	9.71329	157	40.0123	679	46.6625	793	33.4421	567	1.03783e-15	1.99239	up
BnaA01g09740D	BnaA01g09740D	2.84679	73	2.52061	63	3.23579	75	5.55293	133	9.53538	225	7.77325	185	0.000392151	1.35415	up
BnaC02g30770D	BnaC02g30770D	0.736172	20	0.926356	25	0.870899	24	3.02479	82	2.10773	58	2.74488	76	0.000105529	1.63803	up
BnaA06g38690D	BnaA06g38690D	4.97819	222	6.53904	298	10.464	469	13.9645	620	20.7268	939	14.597	652	0.0086953	1.15191	up
BnaA07g35330D	BnaA07g35330D	0.47674	7	0.281493	3	0.779956	12	2.44448	44	1.83602	39	3.19635	58	2.30454e-06	2.67161	up
BnaC05g10510D	BnaC05g10510D	12.6151	230	7.8029	145	9.46167	175	21.4672	392	20.8389	383	24.3889	448	1.18071e-07	1.14333	up
BnaC06g43610D	BnaC06g43610D	30.9363	840	28.3264	780	37.0183	1000	66.5532	1964	70.5635	2081	62.5544	1834	1.13778e-08	1.15687	up
BnaC05g17200D	BnaC05g17200D	0.689053	3	1.29193	6	1.50448	7	5.0973	26	7.2232	38	5.71121	29	0.000433127	2.53086	up
BnaA10g20630D	BnaA10g20630D	12.1217	32	11.0283	30	13.4254	36	51.5829	140	45.5798	126	42.314	117	1.0572e-09	1.95742	up
BnaA09g41320D	BnaA09g41320D	2.92003	42	1.85463	26	1.82655	25	5.88414	87	6.77953	101	6.13226	91	1.92877e-05	1.57476	up
BnaA03g22370D	BnaA03g22370D	21.3201	481	25.466	548	19.2798	420	75.9433	1797	71.8118	1804	65.9333	1601	4.29168e-21	1.83483	up
BnaC02g39660D	BnaC02g39660D	5.83936	139	6.33664	158	8.08262	203	15.0997	354	20.4587	498	13.2604	314	0.00153773	1.21231	up
BnaCnng18280D	BnaCnng18280D	0	0	0	0	0.413606	2	4.76217	28	7.24378	36	10.4771	59	1.23493e-07	5.93667	up
BnaA06g12200D	BnaA06g12200D	1.06193	50	1.08035	52	1.1099	53	2.27251	107	3.24039	154	3.38637	160	2.04148e-06	1.43254	up
BnaC03g37710D	BnaC03g37710D	30.3787	423	20.0229	281	35.1224	484	68.3793	1006	80.2562	1187	78.343	1148	3.23051e-14	1.48239	up
BnaA10g23090D	BnaA10g23090D	0.942703	15	0.934607	17	0.487607	10	2.86752	60	2.23687	51	3.39066	73	6.33225e-06	2.12245	up
BnaA02g02840D	BnaA02g02840D	1.35754	14	0.962555	10	0.728115	7	8.14011	85	5.86433	61	6.14292	64	2.04924e-09	2.75015	up
BnaC06g34330D	BnaC06g34330D	0.363302	16	0.732607	34	0.46784	22	1.40019	63	1.56095	70	1.35446	61	0.00151336	1.42168	up
BnaAnng20740D	BnaAnng20740D	96.159	300	48.8537	200	55.0119	191	155.182	548	159.879	709	123.386	536	2.64441e-07	1.36532	up
BnaC08g43170D	BnaC08g43170D	3.31327	161	3.4586	153	4.18663	206	10.6975	455	11.692	475	18.9256	788	0.00164913	1.71588	up
BnaA03g11920D	BnaA03g11920D	0.417566	4	0.297225	3	0.293362	3	2.70945	31	2.02025	23	5.45123	63	0.0050348	3.54004	up
BnaA09g26680D	BnaA09g26680D	0.876369	49	0.628547	34	1.06616	59	1.89001	103	1.96918	107	2.82261	152	0.000344558	1.34133	up
BnaC05g50160D	BnaC05g50160D	22.426	323	13.3855	195	16.9767	240	82.6631	1257	132.535	2023	58.9497	898	0.00135689	2.45164	up
BnaA01g02720D	BnaA01g02720D	0.219054	6	0.421366	6	0.199432	5	2.60032	52	3.02666	56	5.58479	118	0.000691084	3.72442	up
BnaA08g16450D	BnaA08g16450D	4.21766	192	5.29701	244	4.74408	219	9.72569	441	10.7952	492	11.2235	513	7.16368e-08	1.1338	up
BnaC08g49800D	BnaC08g49800D	7.6602	55	12.5432	85	10.2761	74	24.829	170	25.7816	186	26.5123	182	1.00711e-06	1.32152	up
BnaA09g27590D	BnaA09g27590D	1.00358	54	1.09406	60	2.12569	116	5.73664	304	6.46871	347	5.44446	293	1.00607e-18	2.02864	up
BnaC03g23130D	BnaC03g23130D	8.11047	24	8.37174	25	8.14094	23	25.8197	78	27.2909	84	27.7479	83	9.3212e-06	1.75762	up
BnaA03g25420D	BnaA03g25420D	0	0	0	0	0	0	1.7628	7	5.0552	20	6.90067	27	0.000365788	Inf	up
BnaC01g18050D	BnaC01g18050D	0.0842407	6	0.0777241	3	0.188683	3	0.515724	20	0.454235	24	0.3847	22	0.00689769	2.44883	up
BnaA09g47890D	BnaA09g47890D	3.39912	97	2.13283	68	2.56587	93	5.25234	166	5.49574	171	8.06646	229	8.6913e-05	1.12434	up
BnaA03g16430D	BnaA03g16430D	2.65237	46	0.942839	17	1.72052	30	13.4457	247	9.15335	168	17.9384	331	2.09002e-06	2.99428	up
BnaC03g41920D	BnaC03g41920D	1.16902	7	0.950537	6	0.184537	1	14.6482	92	18.7426	119	16.6545	105	8.83387e-24	4.48581	up
BnaC02g39310D	BnaC02g39310D	1.12048	14	2.60944	34	3.97984	50	10.9333	143	7.4665	102	11.3779	147	1.99616e-07	1.99297	up
BnaA06g08160D	BnaA06g08160D	1.01251	42	1.29988	44	1.46285	50	3.19676	104	2.81158	95	2.83139	109	0.000890376	1.17063	up
BnaA05g21090D	BnaA05g21090D	29.3324	535	21.6953	415	19.1611	362	59.6187	1080	51.2174	941	56.7396	1040	1.06072e-09	1.2127	up
BnaA01g06730D	BnaA01g06730D	1.8477	20	0.845258	9	1.33098	14	4.74358	49	7.34893	78	9.11394	95	5.3303e-05	2.35814	up
BnaA04g22680D	BnaA04g22680D	1.95092	31	3.32272	54	3.51745	56	24.2954	403	19.2747	322	21.9626	365	3.85335e-36	2.94263	up
BnaC03g74840D	BnaC03g74840D	10.4556	188	12.7274	230	18.7043	337	52.5186	942	50.4899	906	66.8505	1201	8.97589e-14	2.00574	up
BnaA03g19320D	BnaA03g19320D	20.4754	187	17.2333	167	10.0921	167	33.1897	410	40.8416	438	34.7635	398	5.214e-09	1.24854	up
BnaA03g52830D	BnaA03g52830D	0	0	0.213326	2	0.473027	5	2.95083	35	4.26644	51	5.01345	60	2.52867e-11	4.37624	up
BnaA07g15280D	BnaA07g15280D	0.919417	24	0.782268	22	0.780033	25	2.46192	73	2.59093	77	2.12216	55	0.000456493	1.52024	up
BnaA09g27300D	BnaA09g27300D	2.07946	9	1.81	8	2.99931	13	9.86446	46	14.4392	69	8.36914	39	2.42726e-05	2.3503	up
BnaA05g20480D	BnaA05g20480D	12.8597	111	11.2409	99	12.9544	113	30.2611	269	32.813	295	23.1845	208	1.92168e-07	1.2475	up
BnaC04g18090D	BnaC04g18090D	0	0	0.611146	9	0.207647	3	1.40557	21	1.17934	18	1.71024	26	0.00805136	2.43163	up
BnaA03g56550D	BnaA03g56550D	9.98497	170	10.7102	183	8.30613	140	128.644	2264	105.313	1861	153.124	2707	1.30964e-27	3.78397	up
BnaA09g30710D	BnaA09g30710D	1.02424	18	1.74084	31	2.45914	44	6.42065	116	5.21363	98	7.79034	141	1.60991e-08	1.92505	up
BnaA02g26400D	BnaA02g26400D	3.79414	22	0.200494	5	1.61675	7	9.88503	54	12.1849	62	14.243	76	1.28052e-07	2.48604	up
BnaC04g17480D	BnaC04g17480D	2.40261	33	2.89173	41	2.24169	31	8.35267	117	16.617	234	9.06636	128	0.00297155	2.1798	up
BnaAnng30240D	BnaAnng30240D	7.19248	27	5.75169	23	6.92143	26	16.5509	67	14.2343	58	15.8386	64	0.00416767	1.30521	up
BnaA10g20190D	BnaA10g20190D	2.11362	39	1.94056	34	2.98623	50	8.6828	155	9.54559	173	7.8508	143	3.44791e-11	1.92787	up
BnaA01g16310D	BnaA01g16310D	2.97798	81	1.44657	55	2.53756	45	6.08321	225	7.83788	220	6.48968	228	7.70232e-14	1.88466	up
BnaA03g38910D	BnaA03g38910D	0.20374	4	0.0361208	0	0.140425	3	2.90406	69	1.17645	28	3.66781	87	9.88433e-05	4.70638	up
BnaA05g04590D	BnaA05g04590D	3.76643	57	2.64967	41	10.9682	167	53.8856	826	40.0662	622	35.3531	545	8.13407e-12	2.90267	up
BnaC08g11460D	BnaC08g11460D	0.0820772	4	0.20627	12	0.160119	9	0.685714	40	0.481366	29	0.525572	31	0.00277806	1.99254	up
BnaCnng44750D	BnaCnng44750D	12.9881	619	16.1093	761	15.6082	741	34.9864	1634	32.0149	1491	41.197	1926	5.11928e-10	1.24342	up
BnaAnng22640D	BnaAnng22640D	74.2762	448	140.441	866	149.755	894	216.639	1376	377.171	2380	300.14	1919	0.00274862	1.35348	up
BnaC02g13680D	BnaC02g13680D	0.27456	22	0.273628	26	0.562796	45	0.995975	84	1.13404	102	1.04583	78	7.89127e-05	1.49658	up
BnaC01g39990D	BnaC01g39990D	0.17969	13	0.202542	15	0.283122	15	0.57702	33	1.12602	57	0.492905	38	0.00579386	1.56427	up
BnaA08g10850D	BnaA08g10850D	0.552386	10	0.680972	14	0.301657	7	1.44717	35	1.65937	40	2.73038	68	0.00194572	2.19737	up
BnaC03g06000D	BnaC03g06000D	0.835067	22	1.53648	40	0.610611	17	11.1372	353	9.40661	294	13.0843	402	7.40669e-34	3.72284	up
BnaA07g32220D	BnaA07g32220D	111.753	2019	123.487	2284	195.736	3367	324.797	5378	404.694	6897	380.14	6292	2.18022e-08	1.26676	up
BnaA09g03360D	BnaA09g03360D	2.41054	9	1.66612	6	3.18807	12	13.961	59	25.0087	107	21.8672	91	7.23166e-09	3.24128	up
BnaC03g45630D	BnaC03g45630D	11.493	248	15.5249	338	6.31561	136	22.2741	492	30.3644	673	20.9086	462	0.00525988	1.1625	up
BnaA03g13660D	BnaA03g13660D	0.162548	3	0.0769441	1	0	0	4.43724	101	5.74338	131	5.80623	132	2.34718e-35	6.49526	up
BnaC09g04640D	BnaC09g04640D	8.46032	56	5.99989	40	7.05219	46	14.9936	103	15.6974	108	11.7677	79	0.00545162	1.02023	up
BnaC07g45030D	BnaC07g45030D	0	0	0	0	0	0	4.48602	54	6.71276	80	9.10349	109	4.23782e-14	Inf	up
BnaA06g25130D	BnaA06g25130D	0	0	0.552379	5	1.69293	15	19.7176	179	10.3899	95	27.2509	249	3.5766e-06	4.7035	up
BnaC01g43240D	BnaC01g43240D	4.2004	127	3.02047	90	4.00065	121	7.46061	223	8.30636	252	7.19713	220	3.88717e-05	1.03037	up
BnaA09g05560D	BnaA09g05560D	0.844159	30	0.794728	29	0.551835	19	1.56465	51	2.01467	68	2.16065	69	0.00587819	1.25966	up
BnaC01g15640D	BnaC01g15640D	0	0	0.124632	1	0.726418	9	5.07027	70	7.3512	102	7.31375	102	4.63658e-22	4.7696	up
BnaCnng38290D	BnaCnng38290D	0.0611266	1	0.389791	7	0.0559123	1	0.689035	13	1.30978	25	1.19369	23	0.00510843	2.75342	up
BnaC03g31840D	BnaC03g31840D	0	0	0	0	0	0	1.87534	36	1.20203	28	1.85114	39	1.56327e-11	Inf	up
BnaC02g21080D	BnaC02g21080D	8.7255	238	9.18271	253	9.01304	244	22.5755	635	15.1003	426	21.9716	618	5.31097e-05	1.18329	up
BnaAnng20820D	BnaAnng20820D	0.691429	15	0.786864	18	2.07975	47	4.54517	107	8.54803	202	4.38107	103	0.00323909	2.35567	up
BnaC01g00010D	BnaC01g00010D	23.8474	25	23.6456	26	20.072	19	47.5412	53	67.6273	77	49.0599	52	0.0031951	1.36869	up
BnaC05g50840D	BnaC05g50840D	12.7817	168	13.8525	184	17.088	221	72.9655	1006	72.448	1005	58.4911	802	1.66337e-31	2.28651	up
BnaA10g26150D	BnaA10g26150D	0.233954	20	0.968113	86	0.434448	38	1.8967	165	1.53159	134	2.20643	194	7.44592e-05	1.76858	up
BnaCnng38640D	BnaCnng38640D	8.93752	157	12.7847	213	17.7994	297	54.7918	944	66.8951	1162	62.2189	1063	1.27759e-30	2.23984	up
BnaC03g04990D	BnaC03g04990D	0.0935646	2	0.200163	5	0.0432332	1	1.25528	31	0.900171	22	0.875972	22	0.000248878	3.22061	up
BnaA02g03050D	BnaA02g03050D	1.79972	9	2.25073	12	2.95443	15	10.452	56	10.5885	57	14.3966	77	3.68594e-07	2.3919	up
BnaA01g01120D	BnaA01g01120D	2.59483	67	2.66617	62	3.39057	90	9.34467	253	6.23448	173	7.76751	203	5.63332e-07	1.51353	up
Brassica_napus_newGene_2298	--	0	0	0.0491903	1	0	0	0.796152	26	0.672736	22	0.832775	27	3.45833e-07	6.22293	up
BnaA07g14280D	BnaA07g14280D	21.1232	392	22.8981	409	34.6893	580	73.3044	1365	104.806	2056	65.9562	1329	1.75318e-05	1.77291	up
BnaC05g31680D	BnaC05g31680D	3.03387	51	3.88091	61	4.48362	72	11.0114	173	6.40185	103	8.05031	127	0.0067359	1.1228	up
BnaA09g33560D	BnaA09g33560D	6.97444	297	4.34346	205	5.44429	255	16.4453	747	16.1355	729	12.7298	556	1.45734e-09	1.41469	up
BnaCnng61860D	BnaCnng61860D	0.963446	10	0.306223	3	0.497929	5	5.08579	57	2.82214	31	7.29857	81	0.000737548	3.22116	up
BnaC04g56750D	BnaC04g56750D	1.38854	22	0.511556	8	0.600429	9	4.02811	69	5.23509	90	7.26567	125	1.14328e-06	2.85373	up
BnaCnng02000D	BnaCnng02000D	1.49288	18	1.65936	21	2.29984	30	14.7139	182	13.8811	183	12.3821	157	3.42829e-22	2.91073	up
BnaC02g07750D	BnaC02g07750D	9.93218	42	7.56397	38	7.75753	29	40.4443	157	38.7827	153	30.3707	125	5.28896e-11	1.98699	up
BnaC09g06860D	BnaC09g06860D	15.1519	38	9.39077	24	7.98887	19	40.7479	106	37.5533	98	35.2037	91	3.0212e-07	1.85448	up
BnaCnng40210D	BnaCnng40210D	10.0256	66	5.33908	35	7.14874	46	16.0814	111	17.8609	123	15.8691	109	0.000262925	1.21219	up
BnaC01g33500D	BnaC01g33500D	5.30441	79	4.7976	72	5.63291	82	20.426	323	19.7768	313	16.189	257	9.03782e-17	1.929	up
BnaA08g11220D	BnaA08g11220D	0.993482	10	0.552529	6	0.840374	8	11.8758	127	10.7613	116	23.4609	253	2.52587e-05	4.36043	up
BnaC08g17520D	BnaC08g17520D	10.6256	340	11.7537	378	18.2364	569	40.4246	1027	51.5727	1262	48.1908	1264	6.84323e-12	1.45646	up
BnaA05g28970D	BnaA05g28970D	1.62697	49	1.84047	56	1.21733	37	5.59169	171	6.00329	185	5.29192	163	2.1458e-11	1.86053	up
BnaC06g26680D	BnaC06g26680D	1.22579	42	1.68014	57	2.49266	84	3.21646	110	4.1709	143	3.50449	120	0.00160263	1.01883	up
BnaC02g40040D	BnaC02g40040D	0	0	0.0773342	2	0	0	0.647566	18	0.673508	19	1.0554	31	9.23515e-06	5.0819	up
BnaA01g13490D	BnaA01g13490D	1.31148	49	1.15875	44	1.401	53	3.76394	134	2.58627	93	3.30061	119	0.00018669	1.23606	up
BnaA07g33910D	BnaA07g33910D	1.88394	63	2.51025	85	3.27818	110	6.62757	226	7.85368	268	7.56776	259	1.79533e-10	1.53686	up
BnaA03g48410D	BnaA03g48410D	1.32862	63	1.37579	56	2.02105	80	6.16025	228	4.06086	169	5.80359	210	6.37139e-10	1.60029	up
Brassica_napus_newGene_2230	--	7.54387	55	3.77747	28	7.10545	52	20.3095	150	18.2249	136	19.205	142	3.33233e-08	1.65502	up
BnaA08g22400D	BnaA08g22400D	0.17047	2	0.53942	7	0.620791	8	3.8483	54	2.83015	39	3.15358	44	3.73161e-07	3.00349	up
BnaC07g09690D	BnaC07g09690D	6.32758	97	13.1873	214	19.8926	311	33.7569	541	55.068	877	61.3921	975	0.00021491	1.93625	up
BnaA07g28670D	BnaA07g28670D	0.30554	8	0.123854	3	0.16155	4	2.99341	86	2.84359	82	3.59111	104	2.422e-19	4.17013	up
BnaA08g30190D	BnaA08g30190D	3.95815	20	3.52066	20	2.2551	12	13.4972	71	22.0322	118	13.9422	75	8.80969e-06	2.33379	up
BnaCnng37520D	BnaCnng37520D	34.1561	603	28.9128	510	38.2214	655	97.1236	1759	100.685	1820	91.548	1657	1.98494e-15	1.55709	up
BnaA01g10750D	BnaA01g10750D	13.5961	331	12.5362	309	11.9079	290	45.5039	1165	54.1246	1391	49.3394	1264	1.17539e-25	2.02886	up
BnaC03g39170D	BnaC03g39170D	11.2845	235	10.7581	183	10.5064	201	63.5046	1013	69.904	1241	51.1693	863	9.08737e-16	2.32222	up
BnaC04g43980D	BnaC04g43980D	9.49452	131	8.29816	115	8.01561	110	26.6347	391	25.2882	371	24.5608	359	3.56727e-14	1.64546	up
BnaA09g35010D	BnaA09g35010D	2.95919	49	3.29269	54	4.21759	69	8.71572	149	9.66678	165	7.57075	129	3.75453e-06	1.35592	up
BnaC08g32950D	BnaC08g32950D	1.54301	82	1.21679	61	1.03192	52	2.63116	131	2.30589	117	3.24798	160	0.000599462	1.0557	up
BnaA02g01000D	BnaA02g01000D	29.1747	446	15.4141	231	29.8079	448	42.6515	633	59.0005	877	58.3461	846	0.0012558	1.05667	up
BnaA02g02530D	BnaA02g02530D	1.12821	3	5.04326	13	0.870512	2	9.99148	26	16.7192	45	18.9187	49	4.9359e-05	2.72936	up
BnaA10g27200D	BnaA10g27200D	0.856053	87	2.02146	207	0.953872	96	4.09525	410	5.12445	510	5.46534	549	4.96358e-10	1.90522	up
BnaA09g02250D	BnaA09g02250D	0	0	0.0838401	0	0.542223	5	4.26326	43	5.51738	57	7.33908	76	1.56377e-12	5.13138	up
BnaA01g28970D	BnaA01g28970D	9.09676	57	5.35034	34	3.45384	20	14.6037	95	18.5388	121	17.2693	110	5.85999e-06	1.54359	up
BnaA05g31150D	BnaA05g31150D	5.61835	115	4.74912	99	6.30847	131	11.4515	233	14.9338	306	9.81553	201	0.000577427	1.09129	up
BnaA09g30360D	BnaA09g30360D	0	0	0	0	0	0	12.2773	37	15.3073	47	11.3278	34	2.34609e-13	Inf	up
BnaAnng27140D	BnaAnng27140D	0.354862	12	1.41578	21	0.267744	5	4.80594	83	3.4446	46	3.27521	56	0.00019187	2.27493	up
BnaC03g24270D	BnaC03g24270D	1.42174	14	0.944738	9	1.44797	14	14.0941	142	5.54903	55	13.327	133	0.000419082	3.14842	up
BnaA02g02790D	BnaA02g02790D	1.19454	12	2.00264	20	1.93759	19	5.76618	60	5.78229	60	6.00888	62	8.94349e-05	1.82716	up
BnaC06g30030D	BnaC06g30030D	0.335054	3	0	0	0.407614	4	12.3128	135	13.3246	147	9.98825	109	2.63221e-35	5.79338	up
BnaC07g15110D	BnaC07g15110D	0.572123	10	0.268699	6	0.805305	13	2.56748	51	3.61653	66	1.9301	37	5.36674e-06	2.39889	up
BnaAnng29030D	BnaAnng29030D	43.984	311	60.227	433	47.4289	324	177.692	1255	173.908	1237	192.412	1345	2.70553e-21	1.83647	up
BnaA05g24690D	BnaA05g24690D	2.13882	114	3.33371	179	4.054	220	5.8671	310	11.3505	601	12.0699	638	0.00851978	1.58609	up
BnaCnng06580D	BnaCnng06580D	19.2449	211	26.7164	295	36.5251	395	153.296	1714	144.856	1623	158.823	1766	3.09187e-37	2.4936	up
BnaC08g21320D	BnaC08g21320D	12.4409	194	11.676	176	12.947	201	37.7876	578	52.8047	827	39.3605	617	8.03257e-10	1.81464	up
BnaCnng57230D	BnaCnng57230D	3.8614	69	3.67464	67	5.74261	104	11.4512	208	10.1839	187	10.0772	184	1.63682e-06	1.26183	up
BnaA02g34200D	BnaA02g34200D	2.00408	60	1.39843	44	4.30816	134	5.37213	169	5.81569	182	5.62917	178	0.00540588	1.14382	up
BnaCnng78620D	BnaCnng78620D	2.99769	24	1.36344	11	1.25791	9	17.8075	147	21.243	175	14.4442	119	4.61871e-19	3.3139	up
BnaA04g11150D	BnaA04g11150D	1.16865	78	1.48354	104	1.59008	112	4.52025	279	7.11202	447	4.34557	282	0.000123699	1.76841	up
BnaA07g12770D	BnaA07g12770D	2.18169	61	1.86523	48	2.18135	60	4.27122	121	6.08866	187	4.6343	144	2.12123e-05	1.40956	up
BnaC08g02750D	BnaC08g02750D	50.112	808	56.068	925	67.7375	1113	120.514	2011	121.355	2031	157.299	2622	1.60706e-07	1.21909	up
BnaA09g48570D	BnaA09g48570D	34.7618	353	35.6553	362	23.3266	232	90.7653	952	81.4294	853	95.4444	999	1.5871e-15	1.55688	up
BnaA10g02400D	BnaA10g02400D	5.84079	497	5.46538	473	6.60017	539	11.7506	985	11.6931	1001	12.6875	1078	6.50825e-07	1.01287	up
BnaA03g32350D	BnaA03g32350D	5.56966	79	4.77906	68	9.37029	132	17.8541	268	26.1728	394	21.7976	327	3.73991e-08	1.81669	up
BnaA07g24880D	BnaA07g24880D	0.673029	34	1.14764	50	1.6155	62	2.63839	117	3.24515	152	3.75989	168	1.94634e-07	1.57349	up
BnaA09g29240D	BnaA09g29240D	16.1939	291	16.9615	305	20.1349	317	38.6144	664	40.5318	611	54.9973	928	0.000180738	1.26235	up
BnaA07g29040D	BnaA07g29040D	1.39361	120	1.70932	141	1.86283	166	3.47097	299	3.29227	283	3.24082	279	2.20871e-05	1.00314	up
BnaC03g21360D	BnaC03g21360D	2.82171	60	3.46527	74	2.39513	51	33.8846	718	34.1414	725	33.2636	705	7.16503e-61	3.52839	up
BnaC03g16550D	BnaC03g16550D	0.699133	18	1.0185	26	0.471321	12	5.96209	158	5.38891	144	7.60569	203	2.00801e-19	3.16427	up
BnaA05g28940D	BnaA05g28940D	0	0	0.0369274	0	0.0957055	2	1.68227	39	2.32337	55	2.95579	70	3.57683e-14	6.35135	up
BnaCnng13310D	BnaCnng13310D	0	0	0.0831093	0	0.10821	1	1.39637	14	3.71434	38	1.88187	19	0.000251014	6.14213	up
BnaC04g08190D	BnaC04g08190D	8.45878	316	8.79936	342	11.5193	429	18.5709	744	26.2062	1016	15.8713	635	0.00209683	1.13032	up
BnaA05g03420D	BnaA05g03420D	7.44782	64	6.13106	53	7.62521	64	29.9862	260	18.5744	160	46.5394	404	0.00947753	2.17852	up
BnaA03g23010D	BnaA03g23010D	20.6494	171	18.3954	154	17.7733	146	46.2475	387	43.9087	366	36.433	305	1.82736e-07	1.15805	up
BnaCnng52250D	BnaCnng52250D	3.22298	108	3.83642	129	4.0141	136	14.09	488	18.154	579	12.8745	453	1.84828e-22	2.01779	up
BnaA01g08510D	BnaA01g08510D	0.173217	1	0.061366	0	0	0	1.02304	17	1.54625	29	0.875886	14	1.921e-05	5.8913	up
BnaA05g08950D	BnaA05g08950D	0.834532	16	0.454612	9	0.319627	6	7.78227	165	2.6756	57	8.45438	180	0.000813523	3.68754	up
BnaCnng23580D	BnaCnng23580D	0.78607	15	0.520634	12	0.582507	14	1.54544	37	3.48855	50	2.76969	33	0.00906763	1.53943	up
BnaC04g42570D	BnaC04g42570D	0.182735	3	0.17075	3	0.164211	3	0.620857	12	1.18534	23	1.11591	22	0.00991226	2.65369	up
BnaC04g25160D	BnaC04g25160D	10.5105	200	8.34718	161	10.9345	210	22.7575	431	19.2678	366	19.8545	377	2.71064e-06	1.03073	up
BnaA10g26590D	BnaA10g26590D	0.379288	6	1.17658	18	0.419648	6	1.8177	28	2.06132	32	2.70462	42	0.00714886	1.75794	up
Brassica_napus_newGene_4460	--	12.8438	770	8.42773	525	9.9378	625	37.1239	2174	36.2444	2149	38.1925	2257	1.97097e-19	1.76741	up
BnaC08g29000D	BnaC08g29000D	3.16276	28	2.39479	22	6.94142	63	9.13522	86	13.1804	125	10.9268	104	0.000758514	1.4703	up
BnaC04g02880D	BnaC04g02880D	20.3788	107	12.9318	69	16.9243	85	60.1787	312	80.7908	427	59.8167	312	3.18335e-11	1.99947	up
BnaA02g34120D	BnaA02g34120D	2.98663	28	0.886508	8	1.27205	12	86.4673	879	91.483	930	78.9503	800	4.32474e-115	5.75298	up
BnaA06g09880D	BnaA06g09880D	0.256207	18	0.642614	49	0.324299	25	5.36581	408	3.06267	234	7.25341	555	9.47687e-06	3.69479	up
BnaC09g54310D	BnaC09g54310D	2.71584	28	5.58311	30	5.81351	38	17.8827	109	23.0601	133	17.2206	100	5.98093e-08	1.82377	up
BnaA09g18410D	BnaA09g18410D	6.49712	111	8.2154	141	8.53091	151	14.6792	272	17.4652	318	12.9736	235	1.74429e-05	1.02464	up
BnaA06g09760D	BnaA06g09760D	1.34891	32	1.00886	24	1.48572	36	11.9732	135	17.1475	145	7.90891	90	2.95351e-07	1.99809	up
BnaC02g31120D	BnaC02g31120D	2.8289	73	4.66437	91	5.43957	122	9.7738	237	9.16888	222	12.2261	272	3.12357e-08	1.34567	up
BnaC06g32670D	BnaC06g32670D	3.41474	67	3.26462	68	3.31592	62	12.5564	245	9.14003	180	15.2527	288	3.07913e-07	1.84718	up
BnaA09g09830D	BnaA09g09830D	13.1126	629	16.0494	776	15.6988	753	44.5842	2132	36.9716	1771	47.64	2269	2.31035e-14	1.50765	up
BnaC08g07690D	BnaC08g07690D	63.8297	171	18.642	112	33.3614	113	131.335	680	216.682	811	187.91	880	9.09068e-32	2.5721	up
BnaA03g50740D	BnaA03g50740D	3.91573	85	3.68618	85	5.54527	111	25.0313	506	25.6528	531	25.0916	516	1.30158e-31	2.45755	up
BnaA09g46130D	BnaA09g46130D	3.831	66	2.21623	37	2.51453	46	6.97466	115	7.1401	127	6.75862	111	0.000161091	1.23419	up
BnaA02g06880D	BnaA02g06880D	0.16443	3	0.231308	5	0.200663	4	1.66776	38	2.25443	52	2.2811	52	5.67044e-09	3.55635	up
BnaC05g39200D	BnaC05g39200D	11.8387	318	12.1604	329	9.96435	265	36.5826	1045	29.105	833	32.142	913	2.10457e-16	1.60465	up
BnaA04g18070D	BnaA04g18070D	4.28116	66	5.17356	79	4.41038	67	13.6155	211	15.3241	236	9.10863	141	0.000114887	1.46229	up
BnaC07g35520D	BnaC07g35520D	4.15408	62	2.82455	42	2.76227	41	6.78218	103	7.81514	118	8.95766	136	7.2305e-05	1.29017	up
BnaA07g38690D	BnaA07g38690D	4.04341	55	4.76053	66	3.16379	42	9.07566	126	7.43896	105	8.98323	125	0.000649037	1.11816	up
BnaC01g05180D	BnaC01g05180D	0	0	0.0779196	1	0.150546	3	0.720014	20	0.382184	10	0.980863	27	0.000784595	3.82768	up
BnaA06g16600D	BnaA06g16600D	11.9269	307	18.9455	488	16.8876	418	72.9153	1717	49.161	1120	84.8034	1969	1.31474e-05	1.97857	up
BnaA03g27120D	BnaA03g27120D	0.703511	39	1.02667	62	1.87346	114	2.83932	158	3.55817	207	2.53582	151	0.00363488	1.25475	up
BnaA02g02680D	BnaA02g02680D	0.351513	30	0.415078	36	0.575145	48	1.07915	91	1.71109	131	1.3181	112	4.7316e-06	1.54203	up
BnaA07g28710D	BnaA07g28710D	0	0	0.25592	3	0.0827504	1	1.71889	24	2.23767	31	3.45824	49	8.08078e-07	4.69475	up
BnaC08g32290D	BnaC08g32290D	0.847663	19	1.05161	24	0.875978	19	2.48627	59	2.487	59	1.7445	41	0.00715466	1.34947	up
BnaC05g07510D	BnaC05g07510D	1.69395	32	2.92114	42	5.73958	58	10.3336	113	12.2604	127	10.0864	142	1.32724e-06	1.52481	up
BnaC09g32750D	BnaC09g32750D	3.16817	26	3.16487	26	0.930414	7	15.2737	127	19.6294	164	13.8155	115	1.27924e-14	2.7723	up
BnaA03g12500D	BnaA03g12500D	2.03643	42	2.93184	52	5.00664	78	8.6931	146	6.51909	114	6.31339	96	0.00747927	1.04102	up
BnaC01g42890D	BnaC01g42890D	2.39018	19	3.69207	25	3.47352	20	9.16776	57	11.6505	73	14.6817	98	5.64724e-05	1.82446	up
BnaA02g23980D	BnaA02g23980D	0.416368	32	0.49228	38	0.405005	31	1.12285	81	0.80321	60	1.44051	110	0.00656526	1.30516	up
BnaA09g24140D	BnaA09g24140D	143.664	19	134.69	19	157.263	22	319.902	59	279.728	52	327.387	48	0.00529863	1.39701	up
Brassica_napus_newGene_4687	--	2.82651	101	2.26606	91	1.90032	77	5.25235	214	4.30681	161	5.43872	189	7.89404e-05	1.05892	up
BnaC07g48010D	BnaC07g48010D	1.85196	13	1.77338	11	5.43332	38	29.1125	210	18.5561	135	27.0782	195	1.16714e-12	3.11501	up
BnaA03g26670D	BnaA03g26670D	14.9538	95	15.4206	97	14.1451	88	24.3146	160	37.2001	243	29.9336	194	0.00018669	1.08281	up
BnaC03g60970D	BnaC03g60970D	1.21122	13	1.41027	15	1.01475	11	4.07122	43	5.03658	54	3.93842	42	0.000763093	1.82413	up
BnaAnng08790D	BnaAnng08790D	1.43387	20	2.02203	20	1.11827	14	3.5302	68	3.31594	62	3.20989	62	5.74669e-05	1.82074	up
BnaA08g28860D	BnaA08g28860D	3.15272	22	0.7802	12	0.613446	9	6.8524	55	8.20528	82	5.68685	61	1.35402e-06	2.19209	up
BnaA03g50900D	BnaA03g50900D	9.11636	117	10.5625	134	9.63855	133	18.3068	264	18.7204	287	15.616	249	1.214e-05	1.04988	up
BnaA07g04390D	BnaA07g04390D	12.8252	394	11.4577	350	15.4257	468	35.1717	1106	38.0411	1198	28.771	907	2.66061e-12	1.39629	up
BnaA10g27350D	BnaA10g27350D	1.15086	22	1.32185	40	0.561032	14	1.91606	57	2.20825	66	2.20089	66	0.00416767	1.30562	up
BnaA01g23120D	BnaA01g23120D	4.52997	96	4.36144	99	3.86024	79	9.76969	193	7.27359	145	11.5679	232	0.00211408	1.04818	up
BnaC04g14780D	BnaC04g14780D	8.79701	60	8.43159	57	6.69996	42	23.2675	155	23.9363	160	28.0889	185	4.07273e-09	1.64365	up
BnaA02g23870D	BnaA02g23870D	21.4616	455	21.0487	439	22.3174	446	52.2171	1129	52.1467	1121	47.9086	1054	6.18718e-11	1.2928	up
BnaC03g58080D	BnaC03g58080D	21.8894	146	16.2113	111	14.4742	95	142.52	1008	154.169	1096	174.546	1228	1.83424e-57	3.23312	up
BnaC08g18280D	BnaC08g18280D	1.95143	22	0.93762	11	1.33917	15	61.7425	758	84.6594	1045	62.813	774	4.08456e-45	5.73595	up
BnaC01g31190D	BnaC01g31190D	6.8376	32	6.25967	30	6.37423	29	29.6787	143	36.7081	178	23.3697	111	4.60783e-09	2.23728	up
BnaA04g19600D	BnaA04g19600D	3.11826	75	3.29116	80	2.72006	66	7.14559	180	13.3739	338	8.83994	224	0.00131641	1.73758	up
BnaA09g07140D	BnaA09g07140D	15.5498	130	18.6186	134	13.7052	109	48.1136	325	54.3279	420	43.9076	313	2.6523e-10	1.49449	up
BnaC05g18050D	BnaC05g18050D	0.378316	1	0	0	1.12086	3	6.92347	22	8.9432	29	7.45377	24	1.41871e-05	4.22004	up
BnaC02g00140D	BnaC02g00140D	5.28966	103	4.90456	97	5.74191	112	19.5224	389	34.8589	696	27.4314	546	6.31449e-07	2.37663	up
BnaA07g24280D	BnaA07g24280D	0.968424	42	1.80603	79	1.11531	49	2.48055	108	2.7926	122	3.00288	131	0.000961349	1.07819	up
BnaA03g15040D	BnaA03g15040D	4.76196	82	4.59183	72	4.27262	69	10.052	202	8.22554	180	8.48226	142	7.64319e-06	1.22296	up
BnaA08g30950D	BnaA08g30950D	0	0	0.112278	0	0	0	34.3471	265	43.9436	342	38.1012	292	3.69085e-87	Inf	up
BnaA10g26030D	BnaA10g26030D	2.19726	34	3.6841	55	1.52007	22	9.28451	143	10.289	154	10.7897	167	3.37574e-12	2.05484	up
BnaA02g06220D	BnaA02g06220D	1.6588	24	1.85042	39	1.24314	19	4.55511	70	3.66645	72	5.36614	79	0.000646917	1.42176	up
Brassica_napus_newGene_1567	--	0.272862	25	0.341101	31	0.505751	47	1.43142	130	1.24862	114	1.90351	174	2.12199e-07	2.01304	up
BnaC03g32910D	BnaC03g32910D	0.850677	14	0.727063	9	0.816778	13	36.5873	510	44.8208	639	41.0399	575	1.89815e-96	5.57189	up
BnaC01g01570D	BnaC01g01570D	0.0456706	1	0	0	0.0422	1	0.603527	23	0.827272	35	0.924153	30	5.52951e-08	5.44862	up
Brassica_napus_newGene_2331	--	5.18938	40	4.09671	33	4.64144	36	11.7543	95	14.4267	117	12.9041	104	1.04174e-05	1.52605	up
BnaA09g32910D	BnaA09g32910D	0	0	0	0	0.140686	2	1.17408	18	0.689976	10	2.13921	33	0.00279903	4.92569	up
BnaA01g16780D	BnaA01g16780D	20.6445	419	20.5011	427	22.1291	461	57.6131	1206	52.2089	1105	59.4732	1249	2.18896e-13	1.43682	up
BnaAnng41260D	BnaAnng41260D	5.29059	92	6.07761	108	5.96179	105	19.0257	333	21.1486	367	26.2127	456	3.20312e-14	1.9137	up
BnaA01g12930D	BnaA01g12930D	4.94908	146	5.10484	150	5.74115	172	21.7802	646	25.5835	759	21.401	636	3.43183e-26	2.11555	up
BnaC07g37990D	BnaC07g37990D	0.274274	8	0.275793	8	0.384547	12	1.03279	31	1.03632	31	1.91256	58	0.00455667	2.09162	up
BnaAnng07910D	BnaAnng07910D	0	0	0.294405	6	0.164095	3	1.39201	28	0.571259	11	1.26704	26	0.00368863	2.84718	up
BnaA04g18590D	BnaA04g18590D	1.714	62	1.9157	74	1.38241	51	5.99145	221	6.6161	236	6.2472	234	6.01332e-14	1.87659	up
BnaC07g45900D	BnaC07g45900D	1.66751	63	2.15952	83	2.53549	94	4.34358	165	4.48051	170	4.74957	182	7.13453e-05	1.09872	up
BnaC03g10670D	BnaC03g10670D	2.47379e-35	0	0.000193237	0	7.98106e-06	0	2.23124	42	1.76593	33	0.45557	8	0.000532958	Inf	up
BnaA04g14500D	BnaA04g14500D	3.87707	42	4.42647	48	7.22341	78	10.4592	119	12.1884	139	9.61491	109	0.000533994	1.1186	up
BnaC04g01980D	BnaC04g01980D	1.36499	28	1.09775	25	0.823941	24	11.7219	262	7.62781	180	8.29497	194	5.20138e-16	3.03696	up
BnaC06g18320D	BnaC06g18320D	1.86306	55	2.35832	65	2.21572	66	4.16986	120	4.99775	147	3.70761	109	0.00175992	1.00627	up
BnaA03g15200D	BnaA03g15200D	0.610434	13	0.742093	16	0.905503	19	3.32925	66	1.69439	37	3.243	71	0.000773545	1.85022	up
BnaC09g21490D	BnaC09g21490D	0.413669	8	0.249295	5	0.267387	5	2.66182	56	4.19972	88	3.27663	69	4.79507e-13	3.55438	up
BnaC08g39670D	BnaC08g39670D	0.401163	7	0.0945579	1	0.184009	3	1.49848	26	1.42491	25	1.34911	24	0.00110294	2.75775	up
BnaA10g25760D	BnaA10g25760D	1.01014	26	2.05716	54	0.67323	17	3.50279	90	4.11974	107	3.50913	91	1.69959e-05	1.56131	up
BnaA07g27120D	BnaA07g27120D	0.190637	3	0.1202	4	0.19401	2	25.5235	528	30.1418	607	20.0526	437	1.5087e-66	7.43902	up
BnaA08g26630D	BnaA08g26630D	1.16871	14	1.45121	18	1.90972	23	9.48662	120	9.04113	115	10.4237	130	5.33726e-15	2.72212	up
BnaC01g12320D	BnaC01g12320D	10.6072	281	9.90612	273	10.1017	273	21.5815	624	34.0092	1011	24.4566	714	0.000103803	1.49641	up
BnaUnng01150D	BnaUnng01150D	0.333701	2	0.356734	2	0	0	29.6683	216	37.7096	276	34.3037	248	2.74771e-69	7.52081	up
BnaA10g26620D	BnaA10g26620D	2.64101	64	4.07216	85	2.73939	61	9.94244	208	8.12613	181	12.2903	285	1.38809e-05	1.67411	up
BnaC07g42560D	BnaC07g42560D	5.60182	271	6.34411	299	7.25657	363	25.8796	1269	33.2426	1648	21.1178	1081	8.21274e-10	2.09005	up
BnaC05g16660D	BnaC05g16660D	18.6982	186	21.7949	215	32.9107	291	65.528	517	103.802	859	68.3384	553	0.00178762	1.46978	up
BnaC05g40490D	BnaC05g40490D	8.14065	93	4.55488	64	10.5298	135	20.9816	289	15.8124	217	29.0935	403	0.00277013	1.6301	up
BnaA05g20490D	BnaA05g20490D	10.0046	80	16.9089	138	12.4647	100	35.2573	301	20.3006	174	31.3878	265	0.00644867	1.21068	up
BnaA06g37000D	BnaA06g37000D	0	0	0	0	0	0	0.84762	26	0.501527	12	0.554151	17	1.28074e-05	Inf	up
BnaAnng39720D	BnaAnng39720D	0.235772	4	0.0830759	1	0.054148	1	1.08367	22	0.698304	14	1.20534	25	0.00123186	3.33467	up
BnaA07g01850D	BnaA07g01850D	9.17153	31	8.328	31	13.2974	39	91.1259	493	45.541	228	95.0168	587	3.24874e-05	3.68717	up
BnaA08g29960D	BnaA08g29960D	0	0	0.104125	3	0.133478	4	1.53197	48	2.10281	66	2.37355	75	1.45062e-15	4.74866	up
BnaA10g01280D	BnaA10g01280D	1.84888	68	1.46839	54	1.80557	66	3.01532	112	3.93239	146	3.65778	135	0.000758514	1.05432	up
BnaA01g09940D	BnaA01g09940D	3.33312	46	4.77023	34	5.25051	38	57.1331	642	51.0161	554	58.9764	667	1.45786e-68	3.97147	up
BnaAnng23390D	BnaAnng23390D	2.69567	63	3.065	73	2.95841	69	6.41562	154	5.86464	140	5.43754	131	0.000559127	1.04294	up
BnaA10g14320D	BnaA10g14320D	57.0302	503	53.8594	485	48.0701	420	141.681	1286	148.431	1375	135.217	1232	9.48819e-14	1.45783	up
BnaAnng40670D	BnaAnng40670D	1.03268	4	1.94824	9	1.90656	8	9.82202	49	13.8549	69	6.776	33	6.19253e-05	2.83729	up
BnaC09g20100D	BnaC09g20100D	1.72973	19	1.04988	12	0.199995	2	4.56522	53	5.35005	62	2.66088	30	0.00254811	2.12368	up
BnaC04g10730D	BnaC04g10730D	5.65307	129	6.12422	140	12.4252	274	15.1855	337	21.7799	484	19.8544	472	0.00164818	1.24327	up
BnaCnng15740D	BnaCnng15740D	11.7186	210	11.18	201	15.3798	274	65.8832	1171	42.3763	751	81.7349	1452	2.77764e-05	2.29223	up
BnaC03g01200D	BnaC03g01200D	3.06397	64	3.44039	73	5.74237	120	7.49937	160	8.83098	189	9.4408	201	8.29302e-05	1.08931	up
BnaA06g27060D	BnaA06g27060D	6.35018	119	4.942	93	4.84364	90	18.4511	348	20.9922	398	16.3038	308	4.92004e-16	1.79336	up
BnaC01g00680D	BnaC01g00680D	29.8285	847	33.0318	904	20.1206	559	62.9284	1760	49.3371	1435	57.6578	1601	3.11317e-07	1.04479	up
BnaA06g38470D	BnaA06g38470D	55.5695	253	40.2625	184	47.8591	208	185.282	872	204.448	960	151.326	708	1.18963e-17	1.96753	up
BnaA03g18480D	BnaA03g18480D	0.830922	20	1.18759	29	1.2632	30	2.55795	62	2.83346	69	3.03074	74	0.00166727	1.36735	up
BnaA09g27780D	BnaA09g27780D	17.8958	117	11.7412	79	9.94949	64	54.1487	380	44.18	310	67.6226	469	1.20542e-09	2.14679	up
Brassica_napus_newGene_1300	--	4.4741	79	2.86747	52	4.72513	83	19.9537	354	16.421	295	21.174	377	3.56571e-23	2.25228	up
BnaA02g35750D	BnaA02g35750D	0.282716	4	0.398554	6	0.0658267	1	1.56169	27	1.17788	20	1.80402	31	0.00065517	2.81727	up
BnaA09g08700D	BnaA09g08700D	0.732993	14	0.264228	5	0.282103	5	1.67491	31	1.10462	20	1.98777	37	0.00969133	1.86409	up
BnaA10g26990D	BnaA10g26990D	2.47432	39	3.96387	60	2.55651	39	8.87765	132	9.43231	150	9.99469	130	2.53342e-07	1.56915	up
BnaA05g14900D	BnaA05g14900D	0.000137474	0	3.37559e-05	0	4.86816e-05	0	1.86353	34	1.03191	19	2.86418	53	2.01805e-06	Inf	up
BnaA01g10000D	BnaA01g10000D	4.50117	101	4.83407	109	3.57075	81	8.87099	198	8.29825	178	10.4861	234	4.94817e-05	1.05896	up
BnaA02g12410D	BnaA02g12410D	0.655129	6	1.18356	12	0.243507	2	2.92138	27	4.2135	39	5.75694	52	0.000109746	2.55229	up
BnaA01g26330D	BnaA01g26330D	0.532613	7	1.7348	22	1.60827	22	3.68304	49	4.27933	57	3.84677	50	0.00152527	1.60535	up
BnaA05g10700D	BnaA05g10700D	12.7754	1	0	0	10.7626	1	139.858	19	123.84	17	209.199	22	0.000110302	4.84779	up
BnaAnng18140D	BnaAnng18140D	0.854455	58	0.66041	46	1.10633	78	2.21651	153	1.58195	109	1.81136	126	0.00057869	1.08339	up
BnaA10g12280D	BnaA10g12280D	4.03089	15	2.89333	11	2.70641	9	13.5316	52	10.6533	40	14.3801	54	0.000113834	2.05109	up
BnaAnng00100D	BnaAnng00100D	29.4536	518	25.4351	444	21.1867	357	62.9492	1157	57.4758	1059	50.9065	926	3.67961e-10	1.24257	up
BnaA03g46460D	BnaA03g46460D	0.041568	1	0	0	0.114538	3	0.825158	23	0.573109	16	1.72524	49	0.00437071	4.4523	up
BnaA04g27560D	BnaA04g27560D	14.0947	54	19.3584	76	13.6673	48	72.9708	275	127.586	490	66.6424	247	0.000609585	2.49748	up
BnaA06g12450D	BnaA06g12450D	1.80792	34	0.880691	17	1.75812	34	3.29126	61	3.59276	67	4.1966	78	0.00354111	1.26762	up
BnaC06g32250D	BnaC06g32250D	1.65713	52	1.85269	64	2.03177	64	4.07858	131	6.03327	176	4.11503	134	1.25545e-05	1.28368	up
BnaC09g35070D	BnaC09g35070D	8.91563	235	10.1958	274	9.11477	240	23.2021	657	26.628	755	22.657	643	3.75364e-13	1.44698	up
BnaA09g54980D	BnaA09g54980D	0.586487	14	0.30258	8	0.641401	14	2.90227	74	4.52222	112	4.22266	105	4.31146e-14	3.00522	up
BnaA08g26050D	BnaA08g26050D	0.510948	22	1.01286	46	1.0372	47	4.47973	209	3.95245	185	5.99943	281	1.72162e-10	2.54588	up
BnaA04g15600D	BnaA04g15600D	28.6082	386	34.2569	379	32.9269	381	66.0417	823	96.1495	1180	63.7838	771	0.000225987	1.26566	up
BnaC08g25770D	BnaC08g25770D	3.24189	119	7.06707	190	7.83999	255	10.134	343	15.9188	520	11.3105	380	0.00584937	1.1315	up
BnaA09g48890D	BnaA09g48890D	1.38346	30	1.13086	24	1.93682	41	4.49644	96	3.34472	71	6.10185	131	0.00162545	1.64112	up
BnaA04g25890D	BnaA04g25890D	1.25142	43	1.81663	56	1.81156	58	3.23114	101	4.14463	134	2.90438	99	0.00148347	1.08007	up
BnaC05g44310D	BnaC05g44310D	6.25433	171	9.88547	273	11.7778	324	31.1038	821	27.9537	714	31.4044	815	3.55976e-16	1.60551	up
BnaAnng16130D	BnaAnng16130D	0.273032	8	0.336149	10	0.612228	18	1.66932	50	0.902403	30	1.07018	34	0.00654914	1.65505	up
BnaC07g42530D	BnaC07g42530D	0.84971	12	0.792436	12	1.10448	13	6.49872	77	5.68223	62	5.11491	63	9.38704e-08	2.43984	up
BnaA01g24190D	BnaA01g24190D	25.2118	180	21.4331	165	29.4558	197	77.6095	550	102.042	698	62.6536	462	8.86713e-08	1.64803	up
BnaA03g03200D	BnaA03g03200D	21.1065	188	32.5108	283	28.1136	258	76.6479	605	57.167	473	109.157	868	0.00550983	1.40883	up
BnaA03g14560D	BnaA03g14560D	4.40863	38	5.54821	50	4.29963	42	15.8768	135	11.1403	122	15.057	151	8.51364e-08	1.64161	up
BnaA10g25980D	BnaA10g25980D	0.568467	37	1.13483	75	0.594824	39	2.02714	132	2.74406	180	2.10948	138	2.97434e-06	1.56667	up
BnaC02g16540D	BnaC02g16540D	0.12126	2	0	0	0.277247	5	1.02208	20	1.04159	20	1.05983	21	0.00209078	3.11467	up
BnaA03g33790D	BnaA03g33790D	66.8208	459	53.8369	360	60.4974	390	223.692	1549	207.634	1424	211.24	1453	7.83866e-22	1.86278	up
BnaA09g08940D	BnaA09g08940D	0.325286	3	0.773799	8	0.598829	6	5.06763	55	5.58311	60	4.24411	46	4.64865e-09	3.23538	up
BnaA03g17600D	BnaA03g17600D	0.405103	9	0.653608	15	0.759944	16	1.93004	44	1.77861	44	2.42905	56	0.000542678	1.84011	up
BnaA09g00860D	BnaA09g00860D	0.0994254	2	0.677046	3	0.0813489	2	1.45382	40	3.17293	73	1.80223	50	5.37097e-10	4.53208	up
BnaA10g26640D	BnaA10g26640D	11.8711	167	17.0117	244	10.8412	150	27.9316	397	42.9953	614	38.7985	552	2.09024e-05	1.46926	up
BnaA07g28440D	BnaA07g28440D	0.135257	2	0.190286	3	0.124736	2	0.717317	13	1.66522	30	1.9284	35	0.000643801	3.46945	up
BnaC06g31300D	BnaC06g31300D	0.465846	6	0.854463	11	0.426583	5	2.35394	32	2.95072	40	2.29646	31	0.000782204	2.21818	up
BnaC07g20160D	BnaC07g20160D	10.2624	216	9.68281	184	8.57111	160	30.7	654	34.0056	771	25.4323	541	7.83769e-12	1.80182	up
BnaA07g10140D	BnaA07g10140D	13.6548	363	14.7764	392	20.6623	544	31.3752	846	34.3536	940	35.0424	963	1.11864e-07	1.07287	up
BnaA07g21910D	BnaA07g21910D	0.429907	3	0.711403	6	3.5463	28	16.7971	145	11.1277	96	21.1236	181	4.08875e-08	3.50537	up
BnaC04g03810D	BnaC04g03810D	0.233231	4	0.491417	10	0.744556	15	2.17134	45	1.83429	39	2.35698	50	9.39544e-05	2.20096	up
BnaC07g38560D	BnaC07g38560D	21.7398	411	16.1218	311	29.922	581	40.7599	838	50.5999	1036	44.6541	886	1.52142e-05	1.07364	up
BnaC04g51410D	BnaC04g51410D	1.31022	30	1.58471	36	0.90815	20	3.59751	80	3.54639	79	3.50198	78	0.000289173	1.4533	up
BnaA08g29950D	BnaA08g29950D	71.7908	1443	85.1879	1755	78.6283	1665	168.719	3627	150.533	3387	195.191	4318	7.49165e-09	1.21202	up
BnaA04g11860D	BnaA04g11860D	2.46539	85	1.61948	54	2.30407	78	4.27977	145	4.85007	161	4.01605	135	0.000660074	1.01329	up
BnaA10g27720D	BnaA10g27720D	28.1484	304	35.3232	386	19.657	215	54.1939	553	73.4315	732	63.2729	635	3.65088e-05	1.07581	up
BnaA01g32250D	BnaA01g32250D	0.608359	20	1.24146	42	0.685256	23	4.60837	159	6.0434	208	3.84704	132	8.03774e-10	2.54469	up
BnaCnng75290D	BnaCnng75290D	1.47728	15	0.56282	6	2.21201	23	4.85166	51	4.10975	43	3.63131	38	0.0046678	1.5757	up
BnaC08g28170D	BnaC08g28170D	0.488211	5	0.92505	11	5.78131	69	37.9454	474	17.5691	218	40.8069	506	5.87216e-06	3.81113	up
BnaC01g38740D	BnaC01g38740D	288.75	10	371.626	16	204.808	9	657.423	45	378.529	26	854.735	39	0.0082727	1.64397	up
BnaC04g07210D	BnaC04g07210D	31.693	562	26.4721	507	30.4388	609	42.2319	1130	39.7845	949	53.2361	1345	2.43327e-05	1.02029	up
BnaA01g15220D	BnaA01g15220D	1.43111	72	1.81573	89	2.11092	124	3.31592	191	4.42875	207	2.98687	180	0.000151923	1.01151	up
BnaC05g10430D	BnaC05g10430D	0.133126	3	0.129972	3	0.233421	6	1.42991	20	1.30831	19	2.00658	32	0.00317474	2.55701	up
BnaC03g25370D	BnaC03g25370D	0.629606	7	0.447467	5	0.195756	2	6.43369	76	7.46005	88	4.89483	57	3.25101e-15	3.96961	up
BnaC01g24020D	BnaC01g24020D	0	0	0.0277887	0	0.144165	4	0.597396	18	0.762573	23	1.05663	32	2.24447e-05	4.18376	up
BnaC02g42410D	BnaC02g42410D	3.64296	87	4.97918	125	2.87429	75	47.8314	1038	28.6499	604	52.8182	1154	3.05294e-08	3.27624	up
BnaC04g27780D	BnaC04g27780D	15.6964	706	15.7631	695	24.3095	1082	45.2728	1904	36.9182	1547	45.3862	1863	8.36716e-07	1.08929	up
BnaCnng60750D	BnaCnng60750D	0.255598	4	0.0452524	0	0.176544	3	1.4716	28	1.9206	37	1.1453	22	1.15666e-05	3.62382	up
BnaA02g08560D	BnaA02g08560D	5.11952	51	3.9072	45	1.5873	16	11.0485	124	10.1315	116	10.0252	113	5.41582e-07	1.64612	up
BnaC01g33830D	BnaC01g33830D	1.22307	28	1.54671	43	1.68052	47	3.61089	93	3.25713	91	5.89668	157	0.00711145	1.52338	up
BnaC01g06040D	BnaC01g06040D	99.4787	1004	101.642	1063	142.379	1487	231.791	2525	239.174	2550	331.328	3600	0.000131386	1.27917	up
BnaCnng74640D	BnaCnng74640D	6.89572	34	14.8652	53	12.9989	53	17.7424	91	21.7736	89	21.7949	105	0.00613383	1.01742	up
BnaAnng05520D	BnaAnng05520D	0.274471	9	0.574067	20	0.367708	13	4.28974	135	3.46577	118	4.18406	145	2.85428e-20	3.23652	up
BnaCnng63980D	BnaCnng63980D	7.7443	70	5.53289	51	7.83748	71	36.4018	329	23.7811	216	40.3528	368	3.61825e-07	2.24083	up
BnaA05g16700D	BnaA05g16700D	16.5056	81	9.97768	51	10.0997	49	34.5401	175	45.5978	234	29.6081	149	2.88381e-05	1.61366	up
BnaC08g26770D	BnaC08g26770D	4.38287	105	2.1532	66	3.12022	70	15.5079	363	21.3589	514	18.8063	416	3.5973e-16	2.41335	up
BnaC01g11450D	BnaC01g11450D	1.06879	24	1.91246	43	2.37478	53	5.54411	125	4.71511	107	4.70865	106	9.045e-06	1.48605	up
BnaC07g35130D	BnaC07g35130D	4.87908	87	3.84639	69	3.77123	73	6.93496	195	6.83734	150	8.76136	190	7.51267e-06	1.21506	up
BnaC02g38690D	BnaC02g38690D	1.63741	99	1.4518	91	1.59731	101	3.12806	192	3.06884	186	3.43558	212	0.000136826	1.01073	up
BnaC03g76070D	BnaC03g76070D	4.42988	82	4.71952	85	6.51405	107	10.4957	201	7.56093	182	10.3204	205	3.39746e-05	1.093	up
BnaC04g36310D	BnaC04g36310D	1.3342	22	1.27222	27	1.94571	41	5.26507	108	5.15014	111	5.73115	119	2.26071e-08	1.90075	up
BnaAnng41370D	BnaAnng41370D	3.61822	34	4.3252	42	2.85727	27	12.3916	121	7.75199	76	14.4315	141	0.000605768	1.70612	up
BnaCnng07770D	BnaCnng07770D	9.69038	206	7.86641	168	12.9404	274	23.8696	520	22.3872	484	27.4259	598	2.80294e-10	1.29711	up
BnaA06g39660D	BnaA06g39660D	1.02663	12	0.422776	5	0.469418	5	2.6788	31	4.25669	51	2.45168	28	0.000540235	2.31025	up
BnaA03g09480D	BnaA03g09480D	2.43651	38	2.46344	43	1.68196	29	5.6067	88	7.58395	126	5.65578	84	8.41436e-05	1.42808	up
BnaCnng31770D	BnaCnng31770D	11.3048	202	15.1714	252	14.0226	250	28.1054	503	24.7354	425	37.295	647	0.000249648	1.15355	up
BnaC05g34400D	BnaC05g34400D	2.22387	42	1.85041	36	2.53712	48	4.06139	80	4.70082	94	4.76745	94	0.00461889	1.07969	up
BnaA06g31630D	BnaA06g31630D	3.10088	39	1.50809	22	1.30295	19	10.8656	152	12.8575	197	13.1843	186	9.58267e-21	2.73099	up
BnaC06g12120D	BnaC06g12120D	0.390558	16	0.76933	33	1.01128	44	1.57092	67	1.62869	69	1.67893	72	0.00811173	1.15358	up
BnaA10g19640D	BnaA10g19640D	1.25828	62	1.35978	70	2.32789	103	3.97367	174	3.66917	181	3.64754	170	2.68193e-05	1.15107	up
BnaC01g26440D	BnaC01g26440D	2.33607	27	0.961884	11	0.289242	3	7.76983	91	8.23698	97	7.35403	86	8.61249e-12	2.72859	up
BnaC07g36680D	BnaC07g36680D	0.0699756	2	0.123074	4	0.221046	7	0.831297	28	0.816126	28	0.666894	23	0.00129242	2.59552	up
BnaA07g32970D	BnaA07g32970D	6.50972	33	8.73575	47	7.5124	38	20.2147	108	16.7364	90	22.9142	122	3.13412e-05	1.43106	up
BnaC05g37490D	BnaC05g37490D	29.8464	233	32.3084	255	29.1633	224	67.3766	534	58.8131	470	86.529	684	8.46606e-06	1.23682	up
BnaA06g15620D	BnaA06g15620D	0.457451	16	0.326067	12	0.29985	11	3.84278	139	5.23592	190	4.02072	147	9.86869e-27	3.59932	up
BnaA05g32750D	BnaA05g32750D	1.78659	72	1.53023	62	2.31047	95	3.31487	132	5.1582	198	3.54611	143	0.00345232	1.03706	up
BnaC03g66270D	BnaC03g66270D	13.0276	275	10.6519	236	8.01976	169	70.896	1477	79.9793	1657	72.6224	1506	1.05943e-44	2.76074	up
BnaA04g10600D	BnaA04g10600D	0.0720333	1	0.152414	2	0.327472	5	0.606787	10	1.12968	19	1.71226	28	0.00898369	2.82592	up
BnaCnng59460D	BnaCnng59460D	0.377402	8	0.837694	18	0.692671	15	2.41502	57	2.33846	55	2.65049	62	1.74429e-05	2.07763	up
BnaA05g24390D	BnaA05g24390D	17.2955	98	13.7469	78	16.5723	88	37.5177	218	44.4682	257	35.8398	207	4.29108e-08	1.35955	up
BnaC04g38300D	BnaC04g38300D	3.04065	91	2.27804	65	3.2158	98	5.65502	154	5.51235	159	8.42147	241	0.00858637	1.11627	up
BnaA03g03500D	BnaA03g03500D	0	0	0	0	0	0	0.739565	17	1.0443	24	0.981973	23	1.01308e-06	Inf	up
BnaC04g34300D	BnaC04g34300D	1.80569	16	2.73479	25	1.66608	15	7.84363	75	6.89481	66	5.50665	52	8.13597e-05	1.77624	up
BnaC02g16290D	BnaC02g16290D	8.34126	63	7.17775	55	7.76843	56	16.9955	134	25.2458	199	15.5372	122	0.000877572	1.37678	up
BnaA09g08810D	BnaA09g08810D	7.98445	211	8.90867	238	9.46969	253	19.4183	500	17.3682	525	25.4332	656	2.00909e-09	1.25124	up
BnaA02g31000D	BnaA02g31000D	0.915424	10	0.646329	7	0.284632	3	3.85413	44	2.23176	26	3.28031	38	0.000187605	2.42305	up
BnaC01g17710D	BnaC01g17710D	0.814175	13	0.720929	12	1.10901	16	4.10635	71	5.06882	89	4.95792	82	1.19254e-09	2.55221	up
BnaC02g07890D	BnaC02g07890D	4.5343	82	14.1955	46	12.6074	42	94.2186	452	77.5599	527	33.2555	289	3.63342e-08	2.88796	up
BnaA03g07140D	BnaA03g07140D	0.77868	15	1.40421	28	0.986684	19	3.00868	59	2.15832	42	2.9658	58	0.00714886	1.35083	up
BnaAnng29640D	BnaAnng29640D	1.99676	16	2.41159	25	3.09308	26	5.04745	60	6.43604	63	4.69848	57	0.00240379	1.41735	up
BnaA06g27980D	BnaA06g27980D	1.04926	15	1.30115	21	0.133214	6	4.46983	61	3.9503	46	4.29379	61	4.92272e-05	1.99116	up
BnaA10g29270D	BnaA10g29270D	3.07107	64	2.07107	43	2.3629	49	5.13864	111	6.01226	130	4.03878	87	0.00194536	1.06195	up
BnaA06g38350D	BnaA06g38350D	2.27613	36	2.67363	42	2.49408	39	6.39283	88	6.85305	87	6.36774	96	0.00137953	1.20305	up
BnaA10g13640D	BnaA10g13640D	1.50879	27	0.566265	10	2.10538	37	2.96263	55	3.9004	72	2.85063	52	0.0071596	1.26453	up
BnaA01g09430D	BnaA01g09430D	1.41328	50	0.996785	36	0.671106	24	2.8724	101	2.28303	80	1.84938	65	0.00500392	1.15096	up
BnaC06g25110D	BnaC06g25110D	3.8305	36	3.47864	32	2.18015	19	16.5403	159	21.0744	203	11.9792	114	7.85532e-07	2.44145	up
BnaC09g06560D	BnaC09g06560D	0.228404	4	0.300762	2	0.467201	5	1.54378	25	1.69789	30	1.41139	30	0.000187605	2.94056	up
BnaC02g07810D	BnaC02g07810D	2.2238	1	0.615788	0	1.59706	1	26.2628	19	25.397	19	16.5593	11	0.000954308	4.60363	up
BnaC03g05780D	BnaC03g05780D	2.09206	133	2.34658	159	2.40489	172	6.17915	392	9.0306	572	6.24166	386	1.35585e-05	1.53151	up
BnaA06g35200D	BnaA06g35200D	2.93127	167	4.451	251	3.22838	202	6.84463	389	6.18969	360	8.73791	501	0.000403007	1.00347	up
BnaA03g20720D	BnaA03g20720D	7.32267	139	9.34093	184	13.1859	263	20.8691	401	21.6184	414	20.9794	403	1.57695e-06	1.04722	up
BnaC05g50980D	BnaC05g50980D	0	0	0.0293695	0	0	0	4.78398	85	5.12181	97	6.18885	105	2.45124e-32	Inf	up
BnaC08g42120D	BnaC08g42120D	0.433692	24	0.402087	24	0.927657	55	1.82289	100	1.93466	112	1.52358	84	2.30433e-05	1.51432	up
BnaC08g18640D	BnaC08g18640D	2.03826	28	0.726521	22	1.14485	26	6.87736	154	6.71931	134	8.5278	179	2.04596e-17	2.61035	up
BnaA01g13720D	BnaA01g13720D	0.514071	9	0.624605	18	1.04567	33	3.87062	80	3.46533	79	2.78077	82	8.00823e-07	1.99847	up
BnaC03g51710D	BnaC03g51710D	1.72804	28	0.29642	14	1.36843	37	19.0991	142	9.07285	81	28.4075	151	6.95424e-05	2.2346	up
BnaA07g26610D	BnaA07g26610D	0.210095	4	0.187523	4	0.0964376	2	1.04175	23	1.24251	28	0.553267	12	0.00543159	2.64483	up
BnaC07g07110D	BnaC07g07110D	17.6357	592	15.6858	476	16.986	519	35.2837	1129	34.3205	1094	34.6482	1125	1.27153e-07	1.06764	up
BnaCnng17760D	BnaCnng17760D	7.77587	6	4.22406	3	11.009	7	37.2202	31	20.9797	18	59.7892	47	0.00643751	2.57666	up
BnaA08g02530D	BnaA08g02530D	84.2098	1414	102.599	1723	114.259	1936	198.603	3390	203.42	3479	259.071	4406	2.28034e-07	1.14387	up
BnaA03g46550D	BnaA03g46550D	1.31069	32	1.84064	47	2.28821	46	4.82777	114	5.17045	106	6.88156	150	1.18045e-06	1.5576	up
BnaA10g22680D	BnaA10g22680D	0.306996	7	0.503806	12	0.199921	3	1.36451	24	2.46822	36	4.20057	58	0.00767709	2.41489	up
BnaAnng34260D	BnaAnng34260D	4.1265	27	1.36932	9	2.36985	15	135.109	952	141.16	997	134.144	921	1.13656e-118	5.8036	up
BnaC09g46270D	BnaC09g46270D	3.3383	33	2.4653	34	3.98614	55	7.69316	95	8.44012	92	9.95021	97	0.000965849	1.21051	up
BnaA09g11650D	BnaA09g11650D	1.71434	80	1.8052	103	2.21382	113	5.29704	299	4.43842	246	4.64816	253	1.83263e-09	1.42233	up
BnaC05g19300D	BnaC05g19300D	2.57814	45	1.24676	22	2.78218	48	4.9617	91	4.80874	88	4.93052	91	0.00115824	1.22179	up
BnaC08g34420D	BnaC08g34420D	1.90034	32	1.81478	31	2.52381	40	5.06331	74	6.83361	113	5.99277	90	0.000123699	1.41796	up
BnaC06g21690D	BnaC06g21690D	0.22721	1	0	0	0	0	4.53228	24	1.16011	6	4.31236	23	0.00168979	5.7147	up
BnaCnng57170D	BnaCnng57170D	0.765832	9	0.486368	9	0.970392	14	2.14912	35	2.01375	29	3.11012	52	0.00219893	1.85004	up
BnaC08g06420D	BnaC08g06420D	0.528298	14	0.47114	12	1.09231	29	1.77035	49	2.78212	77	1.80215	50	0.00120737	1.66897	up
Brassica_napus_newGene_1639	--	26.8973	45	48.1207	85	59.7997	96	105.194	184	111.922	199	148.564	258	6.14501e-06	1.49634	up
Brassica_napus_newGene_1023	--	5.19845	46	5.76442	53	5.43635	48	16.1564	146	10.4804	95	17.9938	163	0.000375884	1.45032	up
BnaA05g01790D	BnaA05g01790D	44.0673	574	34.1495	468	59.8101	770	146.03	1875	130.407	1811	165.268	2162	9.30451e-18	1.68162	up
BnaA06g21560D	BnaA06g21560D	0.274737	9	0.210835	3	0.0891927	1	0.649049	22	1.10369	37	1.07968	36	8.3914e-05	2.85724	up
BnaA08g18370D	BnaA08g18370D	0.923706	26	1.10186	30	1.16645	31	2.74268	73	2.72931	73	3.28962	87	0.000485673	1.41267	up
Brassica_napus_newGene_4810	--	1.66249	22	0.741551	10	2.07881	28	5.19327	70	3.58753	49	3.40126	46	0.00308027	1.45008	up
BnaC04g53300D	BnaC04g53300D	3.42499	50	3.59152	53	3.53751	51	12.1393	182	11.2043	168	19.1377	288	9.69473e-05	2.0423	up
BnaA03g15170D	BnaA03g15170D	2.7928	108	3.33218	133	4.12583	165	7.50176	297	5.6804	224	8.54812	327	0.000411515	1.05455	up
BnaC05g30840D	BnaC05g30840D	0.359541	2	0.254827	1	0.512058	3	6.93075	48	5.90093	40	5.53526	38	7.94372e-10	4.3832	up
BnaC09g17820D	BnaC09g17820D	0.400106	6	0.0888144	0	1.1921	17	2.69256	39	5.38879	76	2.46501	36	0.00511608	2.70518	up
BnaC08g44350D	BnaC08g44350D	3.32743	49	2.7887	43	2.78191	48	7.79095	119	11.3208	172	8.0345	123	8.92678e-07	1.55449	up
BnaC01g38680D	BnaC01g38680D	46.1343	414	46.1022	415	46.1856	393	97.5548	900	110.825	1024	83.5627	771	1.73094e-08	1.13158	up
BnaA09g30450D	BnaA09g30450D	4.04436	8	1.71484	16	1.34851	29	11.5202	58	32.4428	151	33.881	114	0.00274642	2.59927	up
BnaC02g08630D	BnaC02g08630D	5.64171	91	6.6106	109	10.673	176	25.8833	430	20.0822	335	29.2175	485	8.02485e-08	1.72526	up
Brassica_napus_newGene_4125	--	0.977056	33	0.739413	25	1.54821	54	2.77266	95	4.53137	156	2.81272	96	0.00239232	1.62193	up
BnaC06g26570D	BnaC06g26570D	1.17698	25	0.638268	13	0.461293	9	3.373	71	2.13416	45	2.35687	50	0.00021811	1.80997	up
BnaC08g26910D	BnaC08g26910D	26.0832	678	22.9796	614	19.169	512	277.362	7443	278.894	7479	251.087	6870	7.16503e-61	3.58502	up
BnaA07g07790D	BnaA07g07790D	32.1484	540	39.4527	653	61.7239	1006	98.7436	1582	117.638	1932	134.729	2159	1.62028e-06	1.35899	up
BnaA03g46280D	BnaA03g46280D	0.279386	3	0.330205	4	0.0852182	1	4.29512	56	5.39553	70	6.25126	81	9.72921e-17	4.68426	up
BnaC09g45480D	BnaC09g45480D	84.7788	236	75.4197	218	73.3593	194	185.843	542	184.847	544	199.57	581	3.22845e-11	1.35395	up
BnaA01g01230D	BnaA01g01230D	0	0	0.106485	1	0.137722	2	2.32576	34	2.12105	32	5.61478	78	0.000159117	5.57972	up
BnaCnng71940D	BnaCnng71940D	21.5093	22	21.7368	23	21.0859	26	111.406	158	62.2935	88	77.0597	96	0.000156073	2.25947	up
BnaA02g12620D	BnaA02g12620D	2.59243	126	2.15252	100	2.29452	96	4.12124	181	6.38393	266	7.54458	342	0.00866413	1.28367	up
BnaC09g28190D	BnaC09g28190D	0.191236	1	7.92493	50	2.50319	15	32.346	207	28.4391	184	41.3092	264	2.20623e-15	3.30505	up
BnaA10g02830D	BnaA10g02830D	5.28288	115	5.38464	117	11.0442	238	16.2457	343	24.2991	513	19.155	399	0.000426951	1.40817	up
BnaA10g26610D	BnaA10g26610D	0.747135	13	0.86547	16	0.685475	12	2.506	44	3.22756	62	2.9976	60	4.83446e-05	2.00845	up
BnaC05g38410D	BnaC05g38410D	18.9365	116	13.6446	83	11.9546	69	37.6243	234	46.1723	287	34.9902	218	4.19519e-09	1.45308	up
BnaA02g30100D	BnaA02g30100D	3.0193	82	2.71932	79	2.75814	90	5.8647	175	5.46042	176	6.05936	193	4.44734e-05	1.10701	up
BnaA03g13740D	BnaA03g13740D	0.381501	12	1.29863	6	0.465772	17	2.2442	60	14.9707	113	4.45974	61	0.000331011	2.73096	up
BnaC02g17390D	BnaC02g17390D	0.576883	16	0.411662	12	0.976566	28	1.24527	35	1.98695	57	2.2661	65	0.00812736	1.47862	up
BnaC07g16020D	BnaC07g16020D	6.05791	315	3.84344	203	2.98332	158	9.50139	497	8.92226	465	10.9108	572	1.14775e-05	1.1723	up
BnaC09g11030D	BnaC09g11030D	2.74504	102	2.25167	85	3.43973	129	6.77367	248	6.76396	252	6.66167	253	2.59928e-07	1.24373	up
BnaA01g27540D	BnaA01g27540D	1.05558	30	0.916302	25	0.866005	24	3.22918	91	3.86222	109	3.49353	99	1.19212e-07	1.91061	up
BnaC03g11760D	BnaC03g11760D	0.301163	12	0.213446	8	0.356576	14	1.60063	42	1.49056	54	1.87046	55	4.44734e-05	2.14165	up
BnaC08g42830D	BnaC08g42830D	31.2902	392	29.708	371	21.5093	263	73.1393	951	73.8423	960	78.5322	1015	1.51253e-14	1.50251	up
BnaA03g14700D	BnaA03g14700D	3.12002	52	5.05955	86	4.98892	84	10.4297	178	9.28791	159	9.46983	162	3.34391e-05	1.16029	up
BnaA02g34380D	BnaA02g34380D	408.979	173	240.302	167	131.877	160	582.898	471	428.871	389	900.606	568	4.02479e-08	1.5053	up
BnaA03g05130D	BnaA03g05130D	6.54178	163	5.0771	138	7.67373	204	14.7291	372	17.2951	444	14.2547	359	2.39234e-08	1.20901	up
BnaAnng09160D	BnaAnng09160D	3.21413	39	3.17353	39	5.50423	67	7.76092	98	9.19533	116	7.52525	95	0.00219272	1.08272	up
BnaA03g18100D	BnaA03g18100D	0.186912	1	0	0	0.690422	4	2.57458	16	4.58319	29	2.58094	16	0.000670397	3.59984	up
BnaA03g38770D	BnaA03g38770D	9.27986	209	9.00837	204	5.97735	134	16.8662	388	21.9265	506	16.3246	375	8.18666e-06	1.2042	up
BnaA03g53470D	BnaA03g53470D	0.182239	2	0	0	0	0	1.27412	37	2.69796	72	0.840886	26	6.25254e-05	6.06086	up
BnaA03g50070D	BnaA03g50070D	2.63563	36	2.44268	36	2.69349	37	15.9935	182	14.2839	171	14.3246	176	1.03407e-15	2.26995	up
BnaA06g23810D	BnaA06g23810D	0.109894	2	0.351592	7	0.100646	2	1.1092	24	1.11082	24	1.3861	30	0.000655966	2.81849	up
BnaA05g11360D	BnaA05g11360D	1.20024	7	2.33834	16	0.925655	5	12.2918	81	20.1562	134	22.6304	151	1.9098e-09	3.70007	up
BnaA07g25350D	BnaA07g25350D	3.67638	110	4.43182	128	4.68118	142	8.36332	251	8.76345	259	10.1561	306	4.27028e-06	1.09405	up
BnaAnng26740D	BnaAnng26740D	0	0	0.0550222	1	0.0354758	1	2.49	77	1.94208	60	3.31024	104	6.25368e-17	6.90727	up
BnaA10g27400D	BnaA10g27400D	0.181217	8	0.699915	32	0.283819	13	0.975522	45	1.25165	59	0.998945	47	0.00358838	1.50264	up
BnaA10g17370D	BnaA10g17370D	0	0	0.174068	2	0.147959	2	2.94812	45	7.4471	118	4.51102	72	1.80736e-06	5.86931	up
BnaC08g21310D	BnaC08g21310D	0.651055	46	0.492583	35	0.552614	39	10.5555	602	11.1431	674	11.9869	714	1.34192e-71	4.04222	up
BnaA08g30510D	BnaA08g30510D	8.78889	312	9.78128	349	10.3798	370	21.9027	762	20.0401	701	19.6481	685	2.79597e-07	1.05013	up
BnaA09g17560D	BnaA09g17560D	0.0625079	1	0.305359	6	0.112211	2	13.858	273	12.9136	256	15.5321	308	4.68715e-71	6.53223	up
BnaC07g31790D	BnaC07g31790D	5.12289	45	4.73354	42	6.0686	51	14.7424	130	9.63514	85	13.7147	121	0.000143899	1.27525	up
BnaA05g31970D	BnaA05g31970D	2.47355	32	4.30822	57	6.19198	82	10.0965	132	10.1152	133	9.57679	127	0.000135878	1.18893	up
BnaA10g26850D	BnaA10g26850D	30.6317	239	30.438	238	23.4057	178	51.4417	394	80.1624	611	74.1357	558	0.000116045	1.24521	up
BnaC02g31560D	BnaC02g31560D	0.37426	6	0.333957	5	0.390325	6	18.9786	328	20.4422	360	12.4761	217	1.05295e-23	5.72451	up
BnaC08g30700D	BnaC08g30700D	0	0	0.0899839	0	0.597949	5	1.94742	18	1.99023	19	1.43776	13	0.00590516	3.31506	up
BnaCnng70410D	BnaCnng70410D	8.69813	133	8.60786	134	12.7364	193	27.5164	446	29.3316	481	22.2328	359	1.66477e-10	1.47412	up
BnaA01g36230D	BnaA01g36230D	2.10808	52	3.65458	85	2.18354	58	9.08376	232	10.6824	294	13.2597	315	4.5483e-16	2.10017	up
BnaA07g20980D	BnaA07g20980D	0.453849	51	0.58238	67	0.611431	70	1.22028	136	1.24168	139	0.997127	112	0.00110035	1.0328	up
BnaCnng60140D	BnaCnng60140D	0.953707	19	0.417757	8	0.642331	13	2.50988	51	2.94091	59	3.81878	78	2.01081e-06	2.22272	up
Brassica_napus_newGene_4389	--	0.431672	12	0.154925	4	0.60078	16	1.87268	49	1.59637	41	1.87556	49	0.000119076	2.10972	up
BnaCnng12240D	BnaCnng12240D	0.107432	3	0.186376	2	0	0	2.45038	51	3.85296	56	4.21921	78	2.26723e-16	5.19862	up
Brassica_napus_newGene_3020	--	0.930068	19	0.957821	20	1.38261	29	2.60671	54	3.80424	80	2.48117	51	0.00179724	1.43464	up
BnaA03g48750D	BnaA03g48750D	36.3848	383	22.6137	245	19.6984	211	63.2971	664	55.0097	582	64.1094	682	1.14186e-07	1.19049	up
BnaC01g08110D	BnaC01g08110D	3.50242	32	2.09411	19	5.90194	55	16.0479	149	30.1521	282	15.1074	139	0.002762	2.41701	up
BnaA07g37360D	BnaA07g37360D	4.51003	33	3.13753	24	4.24035	30	10.4641	81	11.4855	89	12.4496	95	2.46192e-05	1.5975	up
BnaA08g00190D	BnaA08g00190D	3.73026	39	3.06374	32	4.47113	47	10.1579	110	7.44776	80	6.6356	72	0.00293182	1.1417	up
BnaC06g20740D	BnaC06g20740D	1.25946	30	0.783407	17	1.35118	30	2.90704	59	4.37602	90	2.5761	52	0.00734432	1.37394	up
BnaC07g07130D	BnaC07g07130D	12.7232	470	14.5557	473	10.5191	325	43.3847	1142	35.8313	884	46.6554	1186	2.51963e-08	1.33194	up
BnaA05g28390D	BnaA05g28390D	4.67471	95	11.806	233	9.77386	186	16.2355	315	19.3089	371	19.9779	395	0.000792134	1.06474	up
BnaA03g16950D	BnaA03g16950D	1.69817	89	1.68004	85	1.7634	91	4.87902	241	5.79417	288	4.43251	221	6.02821e-10	1.49145	up
BnaA01g26180D	BnaA01g26180D	4.34924	64	5.71136	85	5.02042	73	22.6665	359	27.5092	435	20.72	329	6.8978e-24	2.32967	up
BnaC07g45940D	BnaC07g45940D	3.61763	121	3.70747	124	3.34648	111	7.83523	275	6.59952	231	9.32697	327	4.95561e-07	1.21776	up
BnaA08g22300D	BnaA08g22300D	0.312421	21	0.301643	21	0.376973	27	1.02347	69	0.965207	66	1.1657	79	0.000129095	1.62432	up
BnaA03g48520D	BnaA03g48520D	1.02829	18	1.3817	24	0.590553	11	2.09502	40	2.35912	49	3.06006	52	0.00906342	1.40257	up
BnaC03g27390D	BnaC03g27390D	4.83104	52	5.76477	74	6.52938	95	14.4982	193	17.7119	231	19.5354	249	1.66477e-10	1.59834	up
BnaCnng58270D	BnaCnng58270D	0.364549	4	1.4265	18	1.00725	13	2.90259	37	4.14645	54	2.20367	28	0.00818213	1.75745	up
BnaC03g17930D	BnaC03g17930D	1.04498	61	1.62714	97	1.49113	85	2.49791	146	2.74762	158	3.25358	192	0.000308179	1.02122	up
BnaC04g24800D	BnaC04g24800D	41.2077	282	27.7165	194	39.879	270	139.007	1012	127.565	929	110.127	803	8.06327e-22	1.86945	up
BnaA10g26870D	BnaA10g26870D	0.906587	14	0.967469	15	1.19597	18	4.80603	76	3.2499	51	4.25305	67	7.5434e-06	2.03693	up
BnaC03g71620D	BnaC03g71620D	2.24153	39	2.43682	46	2.56248	46	8.41667	152	9.6428	177	10.5092	184	2.90253e-12	1.96063	up
BnaC07g27140D	BnaC07g27140D	4.28238	103	5.99099	148	7.93489	194	19.1804	446	24.6584	621	16.8059	394	2.1082e-05	1.70622	up
BnaC09g01940D	BnaC09g01940D	2.02992	26	2.54125	36	2.2175	30	4.96251	67	4.96186	72	5.98904	77	0.00397466	1.22275	up
BnaC01g39520D	BnaC01g39520D	1.04127	13	0.731909	9	0.516102	6	4.48831	58	3.42287	44	3.78209	49	5.72458e-06	2.4211	up
BnaA06g15270D	BnaA06g15270D	1.33906	30	1.16306	25	2.41583	52	3.69414	81	4.53786	99	5.18258	114	5.31097e-05	1.44967	up
BnaCnng57010D	BnaCnng57010D	3.3464	70	2.40859	51	2.27396	48	5.89105	130	7.62834	169	5.10439	112	0.000118069	1.27183	up
BnaC06g27490D	BnaC06g27490D	2.473	40	3.72079	61	2.14832	35	5.55898	91	5.42944	89	6.137	101	0.00539394	1.0384	up
BnaC05g29300D	BnaC05g29300D	10.6907	169	13.867	191	13.2035	180	22.5634	316	39.5468	542	28.4553	373	0.00580044	1.17929	up
BnaCnng52190D	BnaCnng52190D	3.42069	80	4.43395	95	3.57315	83	5.90615	151	5.48796	172	6.76143	199	0.000282008	1.00796	up
BnaA08g28870D	BnaA08g28870D	0.336971	1	0.944551	3	1.64554	5	7.12408	25	5.5117	19	7.88232	27	0.000893305	2.97302	up
BnaA09g28080D	BnaA09g28080D	6.2042	58	4.00253	42	8.69484	69	23.9393	210	27.6458	248	27.1541	220	3.15524e-15	1.99491	up
BnaC04g14770D	BnaC04g14770D	11.0135	263	10.4702	252	6.38313	151	21.2713	520	22.8865	561	26.9397	661	1.606e-09	1.37777	up
BnaA06g04040D	BnaA06g04040D	1.80244	32	1.4802	29	1.48066	23	4.51532	71	4.73161	84	2.6508	46	0.0062388	1.24859	up
BnaC03g59870D	BnaC03g59870D	0.641356	33	0.752091	40	0.683722	36	1.95705	101	1.16264	60	1.67703	85	0.00329223	1.166	up
BnaA06g23430D	BnaA06g23430D	11.779	16	8.025	12	14.0726	18	57.7007	89	65.0933	103	57.9409	90	2.42171e-11	2.60659	up
BnaA07g09040D	BnaA07g09040D	0.277135	4	1.23168	21	0.759748	13	2.10079	36	2.85248	49	2.51881	44	0.0019225	1.75595	up
BnaC03g53950D	BnaC03g53950D	0.150948	3	0.123474	3	0.237527	6	1.97152	52	2.22031	59	1.84684	49	1.54249e-10	3.72831	up
BnaA07g24230D	BnaA07g24230D	0.265074	3	0.373808	5	0.404593	5	1.55429	21	2.56304	35	1.61588	22	0.00152336	2.57604	up
Brassica_napus_newGene_840	--	0	0	0	0	0	0	1.62948	28	0.413759	7	2.24202	39	0.00113491	Inf	up
BnaA07g01550D	BnaA07g01550D	3.42893	85	4.68887	112	4.04506	95	8.14645	183	10.8248	249	10.1276	233	2.82545e-06	1.17852	up
BnaA09g39690D	BnaA09g39690D	1.28423	38	0.796963	24	0.900211	26	2.67941	82	1.69983	52	2.22917	67	0.00750947	1.18211	up
Brassica_napus_newGene_3014	--	1.33989	7	3.55887	15	2.4438	9	9.40175	39	12.0865	51	9.74562	37	0.000435423	2.02589	up
BnaC03g76640D	BnaC03g76640D	21.1541	320	21.6792	341	28.0121	445	52.9138	806	53.1173	813	51.2912	780	4.10087e-08	1.10832	up
BnaA02g03890D	BnaA02g03890D	0.716766	13	2.01034e-06	0	0.231588	4	1.342	24	4.22477	43	4.77834	24	0.00393006	2.40678	up
BnaAnng33580D	BnaAnng33580D	0.662465	7	0.156656	1	1.22328	13	6.11968	66	4.6831	50	2.55968	27	0.00150331	2.75794	up
BnaC02g08000D	BnaC02g08000D	0.524559	27	0.411852	21	0.558623	20	1.5953	81	1.96116	100	1.51128	77	8.47893e-07	1.91381	up
BnaA03g15160D	BnaA03g15160D	0.378795	4	1.18699	18	2.41396	36	3.19976	45	3.7349	58	4.33061	64	0.00686831	1.51887	up
BnaA05g01580D	BnaA05g01580D	4.9799	54	5.74679	63	6.61687	71	11.5859	125	16.6873	182	11.6617	126	0.000324057	1.1944	up
BnaA06g15180D	BnaA06g15180D	9.11746	63	12.6803	91	18.2752	131	29.9472	213	48.1764	335	43.6102	301	4.47824e-05	1.5664	up
BnaC07g46660D	BnaC07g46660D	1.27594	62	1.32806	65	2.25468	111	3.85588	190	3.89156	191	4.56715	226	2.06599e-07	1.34244	up
BnaA05g12950D	BnaA05g12950D	5.47462	89	7.14566	118	5.56843	98	202.72	3238	211.132	3588	168.589	2735	5.93787e-79	4.96123	up
BnaA08g06880D	BnaA08g06880D	132.056	22	77.0485	14	32.8652	5	197.689	45	209.428	48	211.086	39	0.00259099	1.67587	up
BnaA02g34140D	BnaA02g34140D	17.5506	28	9.63177	16	15.8105	24	84.3037	145	121.432	212	87.8833	152	9.61845e-14	2.89382	up
BnaA09g18500D	BnaA09g18500D	12.0656	183	16.0049	214	12.2292	173	31.4725	461	34.4603	472	38.9574	537	5.99233e-11	1.35797	up
BnaAnng02950D	BnaAnng02950D	3.92071	247	4.62647	294	4.00254	263	11.2058	709	11.0475	702	8.2114	521	3.05294e-08	1.25567	up
BnaC08g45740D	BnaC08g45740D	0.275665	2	0	0	0.388724	3	5.42394	50	7.9098	72	7.42963	68	7.10094e-17	5.23806	up
BnaC06g40170D	BnaC06g40170D	8.62781	159	4.55988	93	6.58346	109	52.5078	948	38.7439	670	52.3662	953	1.86029e-17	2.82276	up
BnaA09g12330D	BnaA09g12330D	0.53594	5	1.53309	15	16.3164	2	5.62626	56	6.00515	60	9.9957	100	4.43575e-06	3.28797	up
BnaA07g28760D	BnaA07g28760D	1.91914	67	2.61397	96	2.32643	81	6.17225	213	5.51008	192	9.79005	325	0.0010382	1.57309	up
BnaC08g25010D	BnaC08g25010D	5.62184	67	5.7061	69	7.26749	87	14.4782	173	14.3247	172	20.2491	241	6.36904e-06	1.38546	up
BnaA06g22540D	BnaA06g22540D	5.17684	63	4.19798	50	3.71752	38	9.1124	124	10.3061	106	9.27404	113	0.000419635	1.17402	up
BnaA05g29980D	BnaA05g29980D	7.29785	200	6.73377	218	10.5166	275	26.555	643	21.4544	552	24.7434	587	2.37424e-11	1.35397	up
BnaC09g40190D	BnaC09g40190D	12.1886	280	11.9863	274	11.5727	263	31.9451	736	18.4705	426	24.4413	562	0.00750062	1.06862	up
BnaA08g11930D	BnaA08g11930D	2.93238	104	3.41467	117	2.74572	99	5.48563	192	6.76953	231	8.86078	312	0.00139813	1.19102	up
BnaA03g06880D	BnaA03g06880D	1.04216	43	0.510061	21	0.678677	28	8.56474	107	2.62445	108	12.693	99	4.71072e-07	1.76077	up
BnaCnng25850D	BnaCnng25850D	7.96506	327	7.67481	299	11.9969	483	21.533	846	22.5428	906	25.4731	1025	2.84912e-11	1.31563	up
BnaA08g11980D	BnaA08g11980D	0.554966	18	0.469455	16	0.842524	37	1.6246	59	1.57675	68	1.22154	50	0.0056123	1.30903	up
BnaA01g37210D	BnaA01g37210D	14.9427	588	25.4946	995	31.0276	1223	57.5722	2282	72.2553	2848	65.2916	2564	2.73617e-10	1.44699	up
BnaC09g40660D	BnaC09g40660D	0.493321	12	0.429119	9	0.369965	8	3.07003	79	5.58339	141	2.6824	68	7.68827e-05	3.30118	up
BnaA01g22000D	BnaA01g22000D	0.18568	7	0.326075	6	0.819301	23	1.27628	43	1.21807	48	0.848512	33	0.00217352	1.77585	up
BnaA02g25850D	BnaA02g25850D	3.75794	55	2.88919	43	4.44686	66	8.84748	131	7.64592	113	9.79302	150	5.12902e-05	1.25575	up
BnaA02g32440D	BnaA02g32440D	1.79021	30	1.18877	20	1.48755	24	4.44542	75	8.03104	138	4.26741	74	0.00421903	1.94485	up
BnaA08g24900D	BnaA08g24900D	0.746787	18	1.28598	30	1.05777	25	5.90855	142	6.8155	163	8.95542	214	3.19053e-13	2.82174	up
BnaC08g00880D	BnaC08g00880D	2.0815	55	1.64156	50	2.22278	71	4.16462	114	4.50722	134	4.25564	118	0.00127246	1.04717	up
BnaA10g26670D	BnaA10g26670D	3.24594	274	4.4537	492	1.97508	237	9.8654	1152	10.4936	1204	15.948	1403	4.90991e-17	1.89767	up
BnaA07g13430D	BnaA07g13430D	0.965969	54	0.646518	36	1.2574	71	1.89776	108	2.26174	125	2.64019	148	9.11272e-05	1.23379	up
BnaC08g26270D	BnaC08g26270D	4.12165	80	3.64135	71	4.13342	83	8.23881	154	6.52425	126	10.5549	206	0.00500511	1.04591	up
BnaA05g06310D	BnaA05g06310D	1.72633	12	1.33992	9	1.64936	11	6.88485	46	6.31849	43	9.15624	62	2.33895e-05	2.22943	up
BnaC07g14640D	BnaC07g14640D	0	0	0.0573046	0	0.149415	2	2.35692	34	1.65693	24	4.69249	69	0.000195331	5.98352	up
BnaC03g39000D	BnaC03g39000D	93.7815	647	58.5154	393	67.1848	435	175.901	1223	190.578	1313	156.345	1079	1.20769e-10	1.2831	up
BnaC06g18370D	BnaC06g18370D	0.341934	21	0.216031	15	0.284998	20	1.03809	74	0.606285	42	1.3179	95	0.00525684	1.9053	up
BnaC08g34580D	BnaC08g34580D	0	0	0.0630606	1	0	0	1.01844	21	0.891679	20	0.734344	16	4.2036e-05	5.8265	up
BnaAnng22550D	BnaAnng22550D	27.5414	342	17.9475	225	17.3617	213	164.306	2132	172.141	2241	151.842	1972	9.67495e-52	3.01398	up
BnaA03g38180D	BnaA03g38180D	17.4313	208	8.39261	96	14.172	159	43.9827	504	76.4026	908	45.3534	536	0.000725351	2.06205	up
BnaA08g11740D	BnaA08g11740D	4.98999	127	5.25637	132	2.9375	106	38.4201	1103	36.0288	1057	38.3011	1155	9.06917e-56	3.17398	up
BnaA03g50100D	BnaA03g50100D	1.93093	119	2.74534	163	2.60005	153	12.0001	787	12.0281	765	10.9304	726	7.79533e-33	2.38006	up
BnaA04g18600D	BnaA04g18600D	9.64436	279	9.42016	279	8.92416	262	24.9984	753	29.8117	900	34.8794	1048	7.07753e-13	1.71082	up
Brassica_napus_newGene_336	--	0.119128	3	0.452938	13	0.29282	8	2.34419	70	3.44281	103	3.26437	98	7.12706e-16	3.48972	up
BnaC01g37230D	BnaC01g37230D	3.10326	99	3.09565	97	2.34606	74	7.20545	220	6.64231	206	7.0249	222	7.1805e-07	1.25381	up
BnaA02g13840D	BnaA02g13840D	3.08625	38	3.46264	43	2.87782	35	9.91803	125	10.9506	140	8.08361	102	3.0212e-07	1.65226	up
BnaC05g21010D	BnaC05g21010D	1.20757	19	1.11513	18	0.278395	4	8.68117	144	8.70824	144	9.43403	157	5.56235e-24	3.43011	up
BnaCnng24730D	BnaCnng24730D	3.96746	63	4.72924	72	5.74672	85	11.5876	150	11.9473	167	13.3803	182	2.69987e-05	1.17293	up
BnaCnng09450D	BnaCnng09450D	12.684	287	14.2179	336	14.5278	349	57.0543	1238	36.2826	781	66.0784	1408	8.22877e-05	1.8099	up
BnaA03g27860D	BnaA03g27860D	0.148045	1	0.105376	0	0	0	5.54152	43	9.1096	72	9.66868	76	4.5483e-16	7.5628	up
BnaA09g20300D	BnaA09g20300D	1.64516	37	1.26945	28	1.12417	25	3.29867	72	3.37178	73	3.64381	78	0.00176206	1.29941	up
BnaC03g51590D	BnaC03g51590D	2.75683	81	3.44813	99	3.83641	111	7.6042	210	7.02119	199	6.81021	191	8.28956e-05	1.0353	up
BnaC06g07650D	BnaC06g07650D	2.1613	30	1.96697	28	1.98404	27	3.94076	59	5.77221	87	3.79926	56	0.00484732	1.23896	up
BnaCnng26490D	BnaCnng26490D	5.44917	81	6.02095	91	5.36078	79	17.2857	270	13.7558	215	12.031	187	1.90925e-07	1.41172	up
BnaA03g38130D	BnaA03g38130D	1.11031	40	1.20612	44	1.99886	73	2.85418	104	4.24051	155	4.92779	180	0.00129946	1.47512	up
BnaC03g21590D	BnaC03g21590D	10.7378	122	9.04859	103	15.4617	175	26.6707	306	30.754	355	19.2357	222	0.00278125	1.133	up
BnaA06g37060D	BnaA06g37060D	0.831635	12	1.28502	18	1.72906	25	7.84749	113	14.844	215	10.6155	154	3.08293e-07	3.12281	up
BnaA05g24730D	BnaA05g24730D	0.603038	30	0.221582	11	0.455993	23	1.58368	77	3.95336	194	3.12723	154	0.000942721	2.72057	up
BnaAnng13050D	BnaAnng13050D	36.4665	442	41.8957	562	55.4486	613	55.8639	1204	43.354	1352	55.3704	1264	6.10116e-10	1.23157	up
BnaA01g12590D	BnaA01g12590D	0.548951	20	0.764826	26	1.00799	37	3.00474	101	3.72251	128	4.47549	158	9.28428e-09	2.21304	up
BnaC09g54380D	BnaC09g54380D	4.57765	91	3.91371	79	7.66556	156	12.4068	251	12.2533	249	10.9701	224	4.08869e-06	1.14235	up
BnaAnng30670D	BnaAnng30670D	0.913525	25	1.7851	48	2.82772	79	5.0594	153	4.54816	137	3.67608	108	0.000662404	1.38079	up
BnaA10g23540D	BnaA10g23540D	0	0	0.0829198	1	0	0	0.296823	6	0.834833	17	0.927677	19	0.00191525	5.38612	up
BnaAnng30480D	BnaAnng30480D	0.059587	1	0	0	0	0	1.24143	25	0.39684	8	1.35488	27	0.000356126	5.89361	up
BnaC03g20490D	BnaC03g20490D	2.15452	125	2.96514	170	3.39961	192	6.15619	346	6.55507	383	4.54606	259	0.000760156	1.01169	up
BnaA05g20090D	BnaA05g20090D	39.197	464	42.0941	501	69.7924	810	98.9819	1238	108.544	1350	121.412	1504	1.87202e-07	1.1966	up
BnaC05g13120D	BnaC05g13120D	10.5244	423	11.1653	444	10.0976	405	23.1335	928	23.9799	941	30.9918	1248	1.21561e-07	1.28434	up
BnaA08g11860D	BnaA08g11860D	13.4063	347	14.3625	374	17.2533	444	35.725	918	34.3163	885	59.53	1494	0.00296507	1.49268	up
BnaC05g42230D	BnaC05g42230D	46.3691	65	15.7052	38	13.3283	18	62.3738	122	58.1236	127	56.1957	126	3.57191e-07	1.62113	up
BnaC03g52400D	BnaC03g52400D	6.26989	73	4.84722	57	7.03459	82	19.3528	230	22.3549	268	23.0514	274	1.3976e-14	1.85535	up
BnaAnng37150D	BnaAnng37150D	0.420443	10	0.389441	10	0.0415585	1	2.32845	58	3.10614	78	3.23525	81	2.00625e-12	3.35902	up
BnaA09g28800D	BnaA09g28800D	1.38636	62	2.57164	84	4.05489	147	5.17365	226	5.82239	235	6.26088	260	3.87805e-06	1.29112	up
BnaC03g51980D	BnaC03g51980D	11.2238	170	12.5511	191	14.0487	209	24.0019	369	39.3869	609	26.6676	408	0.00242748	1.27248	up
BnaC04g38620D	BnaC04g38620D	29.1687	402	24.7023	283	27.1975	326	80.6465	1058	80.8675	1102	68.527	946	1.39086e-16	1.60949	up
BnaA08g17890D	BnaA08g17890D	1.05171	7	0.928445	4	1.51744	9	2.8874	27	2.67237	49	3.25929	35	0.000118745	2.46266	up
BnaC07g42520D	BnaC07g42520D	0.952516	13	0.657716	11	0.462769	5	30.8751	368	34.4861	443	29.0682	353	7.36192e-76	5.31659	up
BnaA05g00520D	BnaA05g00520D	1.5535	34	1.33244	30	1.96661	44	3.26945	76	3.91986	91	2.87932	67	0.00682421	1.10615	up
BnaC03g72180D	BnaC03g72180D	0.23907	8	0.614155	15	0.346499	12	1.69652	60	1.12276	39	2.44363	86	0.00107125	2.39487	up
BnaC08g13660D	BnaC08g13660D	4.49069	21	3.46181	17	2.73188	13	18.6399	96	24.5542	126	19.4142	99	6.0864e-13	2.64394	up
BnaA04g02760D	BnaA04g02760D	41.0251	439	38.1924	461	42.6447	452	104.597	1142	135.177	1553	86.3336	1095	1.40772e-07	1.47761	up
BnaA05g14130D	BnaA05g14130D	0.681469	19	0.868894	24	1.46171	41	1.88493	54	3.16353	90	3.52478	101	0.00496912	1.53616	up
BnaA10g23100D	BnaA10g23100D	101.77	1541	97.7591	1684	75.7127	1257	180.25	3199	130.978	2347	225.725	4100	0.00919638	1.09734	up
BnaA09g47670D	BnaA09g47670D	5.28756	74	7.57214	112	9.50623	136	17.3318	252	23.0738	327	17.074	250	6.10489e-07	1.35571	up
BnaC09g07260D	BnaC09g07260D	10.8451	95	6.01418	53	8.56284	73	15.0014	135	19.2689	174	16.9307	153	0.000283371	1.05375	up
BnaA09g45400D	BnaA09g45400D	7.57919	86	11.4276	119	9.62433	104	29.222	360	34.9932	408	26.4118	315	2.65104e-16	1.80042	up
BnaA09g18210D	BnaA09g18210D	0.314138	3	0.144943	1	0.387776	4	2.73048	32	3.53608	42	3.0764	36	1.89169e-07	3.77164	up
BnaC03g44450D	BnaC03g44450D	1.39063	52	1.63888	61	2.94922	106	4.64603	171	3.6686	137	5.37989	192	0.00077954	1.18313	up
BnaA10g26840D	BnaA10g26840D	1.5511	45	2.42737	68	1.36908	34	6.97782	189	7.97339	235	6.57713	182	1.27924e-14	2.03434	up
BnaA06g40090D	BnaA06g40090D	13.2799	143	10.4235	113	10.2967	109	31.077	337	36.6878	402	27.705	301	1.0326e-11	1.50069	up
Brassica_napus_newGene_3650	--	4.82371	152	5.65341	181	6.32287	201	20.8235	685	13.9028	459	29.189	962	0.00159958	1.97183	up
BnaA10g26250D	BnaA10g26250D	9.61265	349	20.3914	704	10.236	339	29.2319	987	21.549	813	30.2952	1097	0.00606253	1.04944	up
BnaC08g36840D	BnaC08g36840D	0.29438	4	1.04898	19	0.888971	15	6.63762	125	3.44053	64	10.3162	197	0.00308707	3.33867	up
BnaC07g29890D	BnaC07g29890D	9.70277	270	9.98478	252	10.0775	276	25.8243	721	30.2996	890	23.0116	676	6.81924e-14	1.50951	up
BnaA01g24320D	BnaA01g24320D	1.61859	10	1.15424	10	0.382132	12	5.21676	105	11.3786	170	5.17659	95	8.47306e-08	3.52165	up
BnaA10g27040D	BnaA10g27040D	4.52594	58	8.73609	108	3.16175	40	11.306	148	14.9611	189	12.9109	157	0.000667067	1.25299	up
BnaA03g54130D	BnaA03g54130D	0.568359	10	0.407719	10	0.593428	16	2.90976	56	3.47902	76	3.58591	69	7.3492e-08	2.4723	up
BnaC05g32390D	BnaC05g32390D	0.559744	14	0.788312	20	0.000754923	0	2.57348	66	2.93022	75	4.45121	114	3.16659e-06	2.89775	up
BnaA03g55860D	BnaA03g55860D	8.06905	400	6.67498	332	8.15147	406	16.4892	813	21.6939	1072	15.1627	751	9.26987e-06	1.20213	up
BnaC03g11570D	BnaC03g11570D	4.24813	18	2.5888	11	0.542534	2	109.846	475	123.075	531	130.683	559	2.27684e-93	5.64671	up
BnaC07g10790D	BnaC07g10790D	2.00784	72	1.81776	69	2.16988	81	6.3173	168	3.75999	132	6.97326	188	6.59232e-05	1.12777	up
BnaA08g21340D	BnaA08g21340D	12.1795	73	16.4467	101	19.8425	120	42.9442	264	28.8732	179	44.6491	277	0.000341207	1.28437	up
Brassica_napus_newGene_1744	--	0.730029	26	1.75189	63	0.76143	27	2.7983	100	3.90482	139	3.06002	109	4.84299e-05	1.57646	up
BnaCnng29300D	BnaCnng29300D	11.4854	341	16.9111	500	15.3854	468	34.5684	1011	28.2784	809	44.8846	1350	0.00184674	1.26819	up
BnaC03g67520D	BnaC03g67520D	0.942157	12	0.339057	8	0.539395	8	3.30043	57	3.86366	74	5.35997	90	7.36894e-11	2.97088	up
BnaC07g25380D	BnaC07g25380D	0.0433628	1	0.0612506	1	0.314942	8	1.02121	27	0.935127	25	1.17225	31	0.000162285	3.04615	up
BnaA06g06370D	BnaA06g06370D	1.07654	34	1.01379	33	0.705465	23	2.72982	91	2.29773	78	3.5654	120	4.20526e-06	1.67419	up
BnaC09g39810D	BnaC09g39810D	0	0	1.38547	0	6.12189	3	40.6736	26	29.914	19	29.0312	17	0.000114498	4.36277	up
BnaA06g23600D	BnaA06g23600D	5.41888	99	4.63415	86	5.65308	103	23.9856	459	21.9136	422	22.715	437	1.6548e-24	2.18511	up
BnaC03g19810D	BnaC03g19810D	2.34285	39	0.641778	11	0.830912	14	4.70767	82	4.78321	84	5.23874	92	2.97434e-07	1.99997	up
BnaC05g41500D	BnaC05g41500D	12.107	224	9.06397	169	10.3303	188	29.9516	583	33.9112	662	26.6433	516	3.02444e-15	1.58996	up
BnaA09g00120D	BnaA09g00120D	0.589037	6	0.8311	8	1.82371	18	4.38496	45	4.31393	45	2.6679	27	0.00195732	1.86194	up
BnaCnng58230D	BnaCnng58230D	2.35107	129	2.28293	128	3.37494	187	8.55813	460	7.38368	401	10.3379	564	1.87632e-09	1.67403	up
BnaC04g01570D	BnaC04g01570D	1.83685	72	1.67318	63	2.11927	85	3.90718	151	6.00638	223	3.82296	148	0.000729763	1.23692	up
BnaC07g26660D	BnaC07g26660D	8.44776	140	6.94894	103	5.48898	88	11.2113	211	12.9731	232	13.0374	254	1.97408e-05	1.06461	up
BnaA06g12890D	BnaA06g12890D	35.845	532	26.2423	393	32.8851	478	123.989	1931	134.72	2108	107.211	1677	4.02733e-25	2.01675	up
BnaC05g16350D	BnaC05g16350D	0.469138	7	0.556373	8	1.66018	25	2.5547	38	3.47606	52	3.22082	49	0.000965849	1.78905	up
BnaC07g50320D	BnaC07g50320D	71.6939	1271	58.5845	1043	66.0233	1138	149.619	2495	111.443	1851	160.987	2614	5.34294e-05	1.00274	up
BnaC03g48160D	BnaC03g48160D	0.894615	49	0.773463	42	0.830844	46	2.38222	130	2.22373	122	1.59415	87	0.000101167	1.2975	up
BnaA10g26900D	BnaA10g26900D	1.92368	82	2.90438	117	1.60566	69	4.34251	189	4.68684	203	4.97334	216	6.14501e-06	1.17308	up
BnaA09g36860D	BnaA09g36860D	2.85966	68	2.25979	54	2.55115	61	4.82249	115	6.08583	146	5.2857	127	0.000640755	1.0746	up
BnaA03g42030D	BnaA03g42030D	8.82608	67	16.8283	134	16.5928	138	24.7538	192	41.7112	308	32.5085	245	0.00747345	1.1276	up
BnaC03g06270D	BnaC03g06270D	4.3386	98	4.66541	103	4.51083	99	11.225	250	7.61127	170	13.799	309	0.00395611	1.27269	up
BnaC03g74610D	BnaC03g74610D	0	0	0	0	0.608554	5	7.49285	67	8.12475	73	14.7032	132	1.45029e-08	5.75982	up
BnaC01g11610D	BnaC01g11610D	1.27829	4	0.398692	5	0.725836	9	8.00132	100	4.84293	60	5.79709	72	3.86792e-11	3.68019	up
BnaC07g06560D	BnaC07g06560D	0.433987	12	0.530234	16	0.314494	8	1.69491	52	2.47708	78	1.80711	56	6.6408e-07	2.35969	up
BnaC02g35530D	BnaC02g35530D	0.0989937	6	0.630558	38	0.37553	23	1.44711	86	1.01437	60	1.8216	109	0.0013704	1.92199	up
BnaC04g55480D	BnaC04g55480D	1.87169	48	2.77906	72	3.40637	87	6.90686	177	5.09222	128	7.97582	207	0.000956092	1.29888	up
BnaC02g12160D	BnaC02g12160D	1.14528	10	2.21238	21	2.04111	19	4.52485	36	5.77042	49	5.94864	56	0.00554347	1.48784	up
BnaC07g43490D	BnaC07g43490D	0	0	0.15832	1	0	0	2.98528	31	1.78478	19	4.70986	50	7.46581e-06	6.63885	up
BnaA06g16150D	BnaA06g16150D	66.2109	749	86.1942	994	85.1495	958	168.597	1917	162.17	1867	238.409	2710	0.000119623	1.25747	up
BnaA03g32990D	BnaA03g32990D	1.16391	40	1.17019	42	1.86899	67	2.40347	87	2.73918	100	3.30243	115	0.00502816	1.01082	up
BnaA01g34560D	BnaA01g34560D	2.86419	26	4.43515	39	2.22421	23	11.603	134	7.68289	90	11.3158	131	1.88135e-08	2.00401	up
BnaC01g17890D	BnaC01g17890D	9.09811	571	9.66507	611	12.6289	800	18.8945	1195	23.4285	1485	21.0452	1334	8.08078e-07	1.0092	up
BnaA10g26820D	BnaA10g26820D	0.4143	8	1.12188	25	0.486861	3	4.55357	51	7.37803	61	5.1808	56	8.29065e-06	2.21419	up
BnaC09g17800D	BnaC09g17800D	20.957	328	18.4337	284	22.0632	246	23.5925	868	24.3545	900	25.745	954	2.16405e-17	1.65621	up
BnaA03g55320D	BnaA03g55320D	14.3515	97	14.5087	98	11.4371	75	58.3101	410	63.8374	447	85.2414	595	7.47512e-13	2.41807	up
BnaA02g10720D	BnaA02g10720D	0.460257	1	0.46822	4	0.69179	4	6.58221	36	7.97074	70	10.9879	75	8.56353e-08	4.32265	up
BnaC07g09520D	BnaC07g09520D	1.69576	86	2.10961	110	2.07919	111	4.74468	242	5.4845	282	5.41867	277	6.03682e-09	1.37488	up
BnaA10g30140D	BnaA10g30140D	2.32206	42	2.1609	36	0.479312	9	7.4976	143	8.55433	165	12.8806	243	1.20086e-06	2.65316	up
BnaA06g06960D	BnaA06g06960D	12.5666	293	14.5827	344	17.4859	395	60.6291	1410	52.1056	1218	68.0129	1574	3.80202e-24	2.0173	up
BnaA04g09490D	BnaA04g09490D	1.03856	21	0.712399	14	1.02623	20	3.19962	66	4.12794	85	3.18711	65	4.39278e-06	1.96366	up
BnaA03g46290D	BnaA03g46290D	12.6996	293	11.811	274	21.7394	508	32.5995	746	35.4506	821	31.5036	739	4.66284e-06	1.09232	up
BnaC08g32080D	BnaC08g32080D	2.80167	143	3.01023	137	2.93803	119	5.42722	269	6.21213	301	4.79082	237	2.78538e-05	1.00661	up
BnaC08g15730D	BnaC08g15730D	9.44968	143	10.3021	155	11.8915	177	26.0817	392	22.7034	339	26.8364	405	9.66446e-09	1.24939	up
BnaAnng16340D	BnaAnng16340D	0.823484	18	0.790909	15	1.1678	27	1.91312	45	2.32464	47	3.05149	66	0.00578217	1.38848	up
BnaCnng63180D	BnaCnng63180D	49.8608	517	35.0976	391	34.9422	400	129.795	1430	136.919	1521	121.264	1356	1.47729e-18	1.70959	up
BnaA03g08510D	BnaA03g08510D	0	0	0	0	0.13545	1	0.858932	15	1.73151	28	1.51554	23	3.9016e-06	6.03755	up
BnaC08g24360D	BnaC08g24360D	6.30873	280	4.54866	204	5.20773	234	16.5225	739	15.4078	699	10.961	503	8.82409e-07	1.42487	up
BnaA03g42940D	BnaA03g42940D	13.386	543	20.4184	806	23.1299	894	109.004	4304	106.556	4126	117.921	4580	1.09411e-35	2.52794	up
BnaA05g22810D	BnaA05g22810D	0.961367	50	1.12097	59	1.21309	63	2.48328	127	2.42559	125	2.6577	137	0.00018669	1.16876	up
BnaC03g30070D	BnaC03g30070D	2.7141	48	2.40215	43	3.43395	61	14.8664	178	13.7539	225	8.98878	143	2.78651e-07	1.83531	up
BnaC04g11510D	BnaC04g11510D	4.809	139	3.28629	97	3.07789	91	7.38038	216	9.00094	266	6.80512	201	3.37692e-05	1.05239	up
BnaC04g44960D	BnaC04g44960D	0.547703	9	0.190132	3	1.30427	23	5.17473	93	7.62464	138	5.60936	102	2.28746e-13	3.24111	up
Brassica_napus_newGene_5000	--	6.97515	21	3.42703	10	1.99516	5	32.4447	96	15.0622	44	31.0643	90	0.000354468	2.66531	up
BnaA06g05490D	BnaA06g05490D	0.101905	1	0.0730674	0	0.283866	3	1.38183	16	1.61464	19	0.896465	10	0.00913435	3.48264	up
BnaA09g51230D	BnaA09g51230D	6.42188	210	5.58325	183	6.30761	203	18.9422	619	15.2776	500	18.6403	608	4.46016e-14	1.52592	up
BnaC03g51090D	BnaC03g51090D	18.114	287	18.7822	304	22.2845	361	42.9189	694	46.2545	748	61.2924	990	2.40729e-06	1.34462	up
BnaC05g21480D	BnaC05g21480D	21.5521	148	20.4125	144	13.3153	91	49.8731	368	40.8338	302	63.9138	465	9.54064e-06	1.55833	up
BnaCnng72490D	BnaCnng72490D	5.76497	43	6.40603	49	7.86655	59	11.8594	96	10.777	88	15.612	126	0.00371796	1.02949	up
BnaCnng33430D	BnaCnng33430D	10.3216	119	13.5482	174	17.8361	211	24.0111	295	26.6754	348	30.7182	374	3.11246e-05	1.0046	up
BnaA03g38800D	BnaA03g38800D	2.76067	22	1.98034	16	1.93841	15	5.65191	46	8.08659	67	5.57312	46	0.00163758	1.57467	up
BnaA10g26080D	BnaA10g26080D	0.418861	13	0.966458	29	0.738255	25	1.69477	51	1.78418	57	1.81994	59	0.00739667	1.30973	up
Brassica_napus_newGene_1304	--	5.98998	117	8.8152	156	4.3609	85	8.49677	237	7.74641	283	11.3588	318	6.12495e-06	1.21811	up
BnaA01g20340D	BnaA01g20340D	2.77197	64	3.48275	81	2.96458	69	9.95954	228	6.8518	157	10.1183	233	1.20086e-06	1.52173	up
BnaA10g01110D	BnaA10g01110D	0.595422	18	1.75202	45	1.08071	29	14.3139	343	10.277	256	17.6689	420	9.56376e-14	3.46209	up
BnaC03g77910D	BnaC03g77910D	5.86962	28	5.47314	27	5.63415	27	16.0149	81	22.954	117	13.5136	68	0.000212351	1.68786	up
BnaA04g24370D	BnaA04g24370D	0.601339	14	0.391431	9	0.50628	12	3.1659	74	4.32625	102	4.23001	100	3.004e-13	2.96951	up
BnaC03g12300D	BnaC03g12300D	0.586022	10	1.01539	18	0.894398	16	2.74143	50	3.07067	56	2.20191	40	0.00106658	1.72181	up
BnaA05g20100D	BnaA05g20100D	23.0486	463	32.8398	671	37.6727	787	110.358	2301	101.827	2140	92.6014	1959	1.32292e-18	1.72783	up
BnaA04g11900D	BnaA04g11900D	1.07999	11	1.16909	18	0.665688	4	3.58084	52	1.99836	29	2.0732	32	0.00930049	1.76703	up
BnaC08g35260D	BnaC08g35260D	3.03533	115	2.25928	85	1.31017	49	11.5305	428	18.0059	673	9.48671	358	4.01343e-05	2.53978	up
BnaA02g05510D	BnaA02g05510D	24.1741	240	16.7971	166	13.1368	127	39.2512	416	36.5305	386	51.4738	544	6.48637e-05	1.32687	up
BnaA10g27250D	BnaA10g27250D	1.24764	57	2.52044	116	1.0989	50	3.74448	170	5.02877	228	4.7391	216	2.27157e-05	1.45268	up
BnaA03g17820D	BnaA03g17820D	2.61967	58	2.57084	58	3.27857	74	21.9592	493	22.6232	509	18.9593	425	7.06283e-40	2.89986	up
BnaC03g21050D	BnaC03g21050D	0.56728	7	1.25452	16	0.602061	7	3.53457	45	2.08764	27	2.75152	35	0.00402713	1.82677	up
BnaA06g21520D	BnaA06g21520D	4.59478	52	3.36759	39	2.86654	33	11.0385	130	13.7057	163	11.1673	131	5.39405e-09	1.76363	up
BnaA04g03550D	BnaA04g03550D	0.31428	1	0	0	0	0	0.515684	6	4.67855	38	2.18691	24	0.00786318	6.07181	up
BnaA06g04390D	BnaA06g04390D	1.41036	13	2.02868	18	1.60434	13	7.84986	63	3.63527	38	6.40757	50	0.000610918	1.77064	up
BnaA02g15880D	BnaA02g15880D	0.173026	12	0.282003	19	0.297585	20	0.704434	48	0.822628	56	0.590594	40	0.00494756	1.48882	up
BnaA02g15500D	BnaA02g15500D	0.246615	4	0.444464	8	2.90882	56	8.0818	157	9.56377	187	4.09756	79	0.00239596	2.62924	up
BnaA05g05020D	BnaA05g05020D	4.38108	51	4.48223	53	6.08849	70	17.1015	207	12.4458	151	12.0056	145	1.40989e-06	1.52277	up
BnaC09g21440D	BnaC09g21440D	27.404	732	42.5977	985	28.584	647	68.8076	1705	95.1626	2221	79.9143	1802	2.54018e-08	1.26763	up
BnaCnng74030D	BnaCnng74030D	0.247659	2	0.414414	4	0	0	4.1669	50	2.19894	23	4.74746	50	2.20166e-06	4.3495	up
BnaA10g26860D	BnaA10g26860D	3.89204	85	5.56148	115	1.50695	33	9.932	207	7.62696	156	9.6201	221	0.00184534	1.31681	up
BnaA01g34500D	BnaA01g34500D	0.742432	27	0.248226	8	0.80427	28	2.88122	104	3.44548	121	3.20286	106	1.75058e-11	2.38331	up
BnaAnng29830D	BnaAnng29830D	1.27849	20	2.48643	39	3.79025	59	5.12866	80	7.20371	113	5.35093	83	0.00591547	1.21769	up
BnaA07g00650D	BnaA07g00650D	6.86945	423	8.20218	512	7.79419	483	14.855	918	12.9227	809	18.7588	1167	0.0001396	1.02089	up
BnaC05g08650D	BnaC05g08650D	5.30241	298	6.33599	362	5.923	354	12.1804	642	11.5755	644	17.1425	923	0.0004722	1.11503	up
BnaC05g12000D	BnaC05g12000D	0.203893	1	0.0215979	0	0.0871571	3	0.986697	23	1.06319	41	0.761301	28	2.59769e-07	4.51445	up
BnaA02g03900D	BnaA02g03900D	1.83586e-10	0	0.110377	3	1.91933e-06	0	0.707245	18	5.00364	20	3.2016	20	0.000289644	4.26683	up
BnaC02g00460D	BnaC02g00460D	0.651901	16	0.500148	12	0.470099	12	1.86129	44	1.59373	39	2.88232	71	0.00117641	1.93598	up
BnaCnng70420D	BnaCnng70420D	4.42125	55	3.17872	46	5.5059	66	8.40437	111	10.8106	132	12.1771	148	9.16028e-05	1.21837	up
BnaA05g00840D	BnaA05g00840D	0.0953189	6	0.188733	12	0.155652	9	0.393369	24	0.434618	27	0.721172	45	0.00737879	1.82256	up
BnaC02g04430D	BnaC02g04430D	8.92509	388	10.3323	453	10.9083	477	17.5585	757	21.496	926	24.1316	1040	1.61169e-06	1.0382	up
BnaA06g28070D	BnaA06g28070D	1.51577	66	1.59505	72	1.13344	51	4.78138	201	5.4908	220	6.355	261	1.95359e-13	1.84239	up
BnaC08g17460D	BnaC08g17460D	9.1186	62	7.30334	50	7.17537	48	37.2015	275	35.5037	260	34.7094	254	8.92313e-21	2.29243	up
BnaC01g03210D	BnaC01g03210D	0.1645	2	1.45867	21	0.534261	7	4.57195	66	5.1513	75	2.57368	37	0.000303582	2.56128	up
BnaA05g07650D	BnaA05g07650D	0.379052	8	0.676004	15	0.868574	17	1.43546	34	2.20625	40	3.26037	66	0.00756544	1.79999	up
BnaC04g40300D	BnaC04g40300D	0.653531	31	1.13271	53	0.889416	42	2.16867	99	1.8931	85	2.89609	133	0.000653013	1.32328	up
BnaA10g27050D	BnaA10g27050D	1.82795	44	2.76246	67	1.73202	41	5.38976	130	6.94782	168	6.09077	148	1.37275e-07	1.54407	up
BnaA02g35250D	BnaA02g35250D	9.19805	76	10.2875	86	6.64343	55	41.9353	352	37.2119	313	35.9467	302	7.99114e-21	2.14663	up
BnaA02g30650D	BnaA02g30650D	1.43736	31	1.05257	24	1.40085	31	3.29597	71	4.14097	90	2.61407	58	0.00140681	1.33865	up
BnaA03g03190D	BnaA03g03190D	11.4469	210	16.8751	303	19.3486	345	37.2636	665	27.7647	514	38.4171	722	4.90311e-05	1.13981	up
BnaC02g43000D	BnaC02g43000D	35.8183	54	31.5716	48	44.1537	61	311.897	492	381.001	610	315.64	499	3.33453e-50	3.28668	up
BnaC08g47200D	BnaC08g47200D	0.382704	2	1.63772	1	1.22213	2	0.980639	14	3.30469	45	2.21116	32	0.000974907	4.17547	up
BnaC09g02710D	BnaC09g02710D	5.76628	24	4.77821	20	5.81832	23	17.4633	77	21.4611	96	27.2633	119	1.05949e-08	2.11468	up
BnaCnng71320D	BnaCnng71320D	4.09374e-09	0	0.0479996	0	0.125452	2	0.843052	16	0.583161	11	1.3306	25	0.000466527	4.695	up
BnaA06g19600D	BnaA06g19600D	3.67971	39	3.66169	48	2.8877	37	8.78064	105	10.1904	118	9.69726	127	6.01751e-06	1.48818	up
BnaC07g14360D	BnaC07g14360D	1.28737	27	1.1289	27	1.39453	30	6.02398	137	4.45124	112	4.33248	102	1.0572e-09	2.054	up
BnaA09g55050D	BnaA09g55050D	3.86695	109	5.90651	166	7.79105	225	12.1114	374	18.891	574	12.9762	401	0.000542691	1.42321	up
BnaA07g31570D	BnaA07g31570D	3.69962	55	3.43938	51	2.77201	40	13.2647	205	9.80352	152	15.4593	239	2.28471e-08	2.0205	up
BnaA03g06810D	BnaA03g06810D	0.249775	4	0	0	0.0556091	1	3.36532	26	1.66986	31	7.49118	28	3.54985e-06	4.07434	up
BnaA03g43490D	BnaA03g43490D	0.699847	15	2.52086	56	1.68832	37	3.27468	72	3.71527	82	4.43886	99	0.00701527	1.22088	up
BnaC03g14650D	BnaC03g14650D	0.379054	8	0.542067	12	0.506466	11	3.19634	70	2.54569	56	5.24018	114	9.01758e-05	2.94513	up
BnaA08g24600D	BnaA08g24600D	7.09224	113	7.7776	124	8.70998	136	19.2032	299	16.2763	252	16.8966	264	2.48868e-06	1.1189	up
BnaC06g41950D	BnaC06g41950D	8.78739	248	8.21822	234	12.0425	340	19.6228	575	18.3368	540	19.5182	572	8.43598e-07	1.02851	up
BnaA05g28760D	BnaA05g28760D	0.0387468	1	0.192913	6	0.0355349	1	0.322518	10	0.659073	20	0.819189	26	0.00790009	2.80033	up
BnaA09g28400D	BnaA09g28400D	20.0288	24	35.3811	39	50.5069	45	64.427	96	110.294	119	87.3592	123	1.09096e-06	1.63783	up
BnaA10g14610D	BnaA10g14610D	1.5794	49	0.85164	26	1.48058	46	3.27405	101	3.63658	111	2.54603	78	0.000547011	1.25095	up
BnaCnng58900D	BnaCnng58900D	0.264212	4	0.326681	6	0.602307	11	6.05532	112	5.56928	103	3.57784	66	4.03368e-12	3.73377	up
BnaC02g14090D	BnaC02g14090D	0.825474	21	1.2422	33	0.995185	26	3.27632	83	4.85819	118	4.68375	113	2.75093e-08	1.96409	up
BnaC08g10290D	BnaC08g10290D	16.0623	92	17.62	102	18.0969	101	35.2618	200	43.8658	249	34.0877	191	1.47981e-05	1.1081	up
BnaA07g28880D	BnaA07g28880D	9.45258	63	11.0847	73	10.7236	52	36.7816	201	37.065	236	29.4111	195	1.11553e-11	1.73986	up
BnaC05g03070D	BnaC05g03070D	1.25048	25	0.61187	14	0.661381	16	1.62395	35	2.02403	48	2.92468	62	0.0085996	1.38874	up
BnaC03g59280D	BnaC03g59280D	1.55099	39	2.39668	65	1.84361	49	3.93948	99	3.77345	100	4.33406	112	0.00421027	1.01511	up
BnaA06g00750D	BnaA06g00750D	1.11168	43	1.24517	38	1.55189	61	2.74322	87	2.83499	108	2.67862	107	0.00254784	1.07976	up
BnaC04g30460D	BnaC04g30460D	6.23272	75	7.84029	97	8.22257	100	19.0112	210	19.7924	239	23.5318	282	5.31005e-09	1.41785	up
BnaC03g30940D	BnaC03g30940D	0.414727	16	0.393375	11	0.414441	15	1.00892	36	2.02337	73	1.72759	53	0.0013151	1.93746	up
BnaA08g17830D	BnaA08g17830D	3.34456	58	3.3581	61	5.80311	96	14.2912	229	23.1931	377	22.2949	361	4.178e-07	2.16044	up
BnaA04g02500D	BnaA04g02500D	2.06364	28	1.22871	17	4.17776	55	13.1614	186	11.4667	163	27.6046	389	0.00650298	2.87602	up
BnaC06g31250D	BnaC06g31250D	0.0644067	2	0.0685318	2	0.0887584	3	1.47522	57	2.08144	80	2.77967	107	7.48987e-12	5.115	up
BnaA08g22690D	BnaA08g22690D	26.6266	297	21.8282	254	23.6208	277	126.499	1390	122.583	1333	129.225	1437	7.96514e-33	2.3197	up
BnaA02g14980D	BnaA02g14980D	2.74095	70	1.64503	49	1.72465	53	3.45863	103	5.20806	154	5.38487	143	0.000101167	1.20772	up
BnaA04g07520D	BnaA04g07520D	4.08685	72	6.11202	110	5.1414	82	14.4328	267	13.7639	255	15.7254	292	7.06856e-12	1.61611	up
BnaC07g49640D	BnaC07g49640D	6.72966	28	9.48743	41	7.08109	28	18.5326	79	22.9408	99	21.4302	91	9.70357e-05	1.46271	up
BnaCnng33420D	BnaCnng33420D	22.9957	401	16.3978	301	19.8101	348	38.7535	675	49.5336	867	40.093	715	6.71806e-08	1.09425	up
BnaA03g46470D	BnaA03g46470D	71.5391	322	86.0939	384	124.295	516	187.583	818	219.291	962	224.642	967	6.85799e-09	1.16008	up
BnaC08g39280D	BnaC08g39280D	1.43415	21	2.44157	34	3.4084	47	5.498	78	5.72514	83	5.39903	64	0.00662411	1.13302	up
BnaA10g27230D	BnaA10g27230D	2.11439	33	3.43408	55	4.2772	67	8.0127	125	9.50633	152	11.7635	187	6.47438e-06	1.57399	up
BnaC03g08260D	BnaC03g08260D	2.23619	51	0.954253	24	2.03123	52	3.68937	90	3.72093	95	3.58219	86	0.00418946	1.08367	up
BnaA07g11240D	BnaA07g11240D	0.772921	10	0.773221	11	0.76618	11	2.42069	34	3.27554	47	2.53421	36	0.00195596	1.86106	up
BnaA04g17210D	BnaA04g17210D	2.41365	70	2.55158	68	2.184	57	4.58452	130	6.22318	194	7.29964	228	0.00040983	1.49205	up
BnaC03g22280D	BnaC03g22280D	0.807478	14	0.811045	17	1.29551	25	3.02412	62	4.34099	84	5.20957	97	2.00776e-07	2.10918	up
BnaA08g30240D	BnaA08g30240D	1.69487e-08	0	1.05944	24	0.272121	6	1.74387	41	4.29994	103	3.08872	74	0.00224178	2.8544	up
BnaA06g37300D	BnaA06g37300D	2.22932	2	5.20245	6	10.914	11	32.0053	36	28.6254	33	14.8139	16	0.00647288	2.1536	up
BnaCnng13910D	BnaCnng13910D	1.17356	10	4.19891	38	1.67372	17	6.4468	57	4.80365	46	5.69432	63	0.00613052	1.34554	up
BnaA08g14630D	BnaA08g14630D	13.6403	333	13.2345	322	25.8075	611	53.2683	1245	43.4526	1003	81.5331	1880	0.00372853	1.69742	up
BnaA03g04190D	BnaA03g04190D	2.76687	187	3.16952	216	4.05447	205	11.4173	478	14.1264	531	9.65959	427	4.04694e-09	1.23079	up
BnaA05g25150D	BnaA05g25150D	39.5029	946	45.4615	1076	52.8563	1236	103.425	2865	86.0596	2424	152.609	4138	0.000674912	1.52475	up
BnaC08g20550D	BnaC08g20550D	6.54624	386	7.79592	459	11.1721	683	18.2834	1025	23.1847	1297	16.1693	939	0.000428699	1.08481	up
BnaC03g49380D	BnaC03g49380D	2.09035	3	0.2329	3	2.93405	7	7.06781	29	11.2451	36	9.79379	28	0.000119076	2.83011	up
BnaA09g32070D	BnaA09g32070D	5.9261	234	6.61426	263	6.97857	267	15.3647	618	16.4079	664	14.8793	602	1.61946e-10	1.29318	up
BnaA02g18200D	BnaA02g18200D	0.323782	6	0.230534	4	0.711602	13	3.21485	58	3.51463	63	2.34058	42	9.64936e-08	2.81618	up
BnaC09g43990D	BnaC09g43990D	3.243	74	2.00918	41	2.96636	62	16.2825	381	18.8391	455	10.189	270	2.03931e-09	2.63312	up
BnaC03g18590D	BnaC03g18590D	1.99497	129	1.76172	115	1.75407	115	3.96628	247	4.45795	280	3.45269	217	2.13482e-05	1.04171	up
BnaA07g05790D	BnaA07g05790D	18.403	526	19.579	548	16.4536	458	35.8823	1001	44.8009	1242	33.4944	933	3.08263e-07	1.04226	up
BnaC06g06540D	BnaC06g06540D	2.08325	56	1.63237	44	2.51191	68	5.11398	136	6.53679	176	5.88619	158	2.46478e-07	1.47492	up
BnaA07g32090D	BnaA07g32090D	2.09659	36	1.19846	20	3.11796	52	4.97253	86	5.57507	97	6.51097	113	5.22808e-05	1.44562	up
BnaA03g50060D	BnaA03g50060D	0.332173	4	0	0	0	0	2.49118	39	1.44755	18	4.02574	49	4.45226e-05	4.71449	up
BnaCnng24080D	BnaCnng24080D	0.270674	4	0.332952	6	0.439054	7	2.09719	38	2.20088	40	2.55464	47	3.15975e-06	2.87024	up
BnaA09g03340D	BnaA09g03340D	10.6985	58	18.0298	68	19.6941	93	31.5941	148	38.1076	193	41.3555	162	1.88448e-05	1.19083	up
BnaA01g13500D	BnaA01g13500D	11.7887	54	10.2219	48	8.08594	36	31.2902	146	21.5415	102	37.4187	174	0.000131386	1.60371	up
BnaCnng51910D	BnaCnng51910D	0.606096	8	0.80623	11	0.734168	9	1.91504	27	3.35966	48	1.87757	26	0.00525684	1.84129	up
BnaA10g07630D	BnaA10g07630D	1.95497	26	6.38673	125	3.72968	66	49.1988	740	35.1658	595	47.6973	841	2.22498e-23	3.31909	up
BnaA03g35880D	BnaA03g35880D	4.84419	102	5.20287	109	5.31597	103	12.8607	262	20.3768	415	17.1827	355	4.00262e-07	1.7073	up
BnaA09g42560D	BnaA09g42560D	33.77	401	23.7638	283	25.7257	298	90.4517	1150	96.6712	1216	84.8965	1076	1.57741e-20	1.79961	up
BnaC03g26690D	BnaC03g26690D	8.5093	50	4.06012	43	3.79824	34	9.61925	109	15.2965	106	17.8479	140	6.27285e-06	1.47377	up
BnaC03g10270D	BnaC03g10270D	0.650667	3	0.306868	1	0.417033	2	6.74066	37	5.32188	29	5.18577	28	1.13842e-06	3.95919	up
BnaCnng47130D	BnaCnng47130D	10.6819	92	8.56584	75	5.70642	48	25.3418	220	20.4304	178	33.8267	294	0.000104617	1.67722	up
BnaAnng21530D	BnaAnng21530D	1.61091	43	2.39708	59	2.51508	66	5.50407	129	4.53958	106	5.38297	125	0.000836788	1.09134	up
BnaA05g02300D	BnaA05g02300D	1.62299	32	2.83344	57	1.5875	31	6.08409	122	4.27621	86	7.38955	149	0.000863776	1.56509	up
BnaA05g12320D	BnaA05g12320D	6.80847	159	6.09657	144	4.89843	114	24.3262	582	30.4655	730	31.3705	755	4.09737e-26	2.29995	up
BnaA10g26910D	BnaA10g26910D	3.29239	167	6.17497	309	3.352	162	9.63633	448	10.6722	514	11.6161	561	7.2095e-06	1.24692	up
BnaC03g66140D	BnaC03g66140D	1.46508	27	0.380676	10	0.285379	7	9.22844	226	8.60637	205	17.4568	370	3.93738e-09	4.17557	up
BnaC09g51080D	BnaC09g51080D	0.890489	7	0.20525	1	1.07322	8	4.32593	35	5.22198	43	6.02665	50	1.09686e-06	2.99015	up
BnaC03g56410D	BnaC03g56410D	3.52178	125	3.96788	146	4.17736	151	10.3177	359	11.2838	398	8.77929	315	1.19462e-09	1.33594	up
BnaC04g29740D	BnaC04g29740D	2.70925	46	3.92582	66	3.61337	64	7.26182	127	6.84636	126	10.2988	182	0.000169685	1.29742	up
BnaC08g48630D	BnaC08g48630D	26.4093	277	19.3688	202	27.0787	276	53.892	580	70.3842	760	50.3128	539	2.31225e-06	1.30558	up
BnaAnng00120D	BnaAnng00120D	7.2854	141	4.49857	85	5.61363	117	20.6962	365	16.9196	311	23.1991	412	1.32128e-12	1.65603	up
BnaA07g18950D	BnaA07g18950D	4.06804	144	3.23233	114	4.66948	164	8.00365	285	9.64078	343	6.89282	245	4.07899e-05	1.03916	up
BnaC02g42250D	BnaC02g42250D	5.11474	295	2.87419	164	3.6716	213	10.6591	599	9.3897	527	7.24636	409	0.000264862	1.18153	up
BnaA03g02640D	BnaA03g02640D	5.142	49	4.50653	43	5.52202	51	15.6326	151	12.0689	117	17.4847	168	6.95242e-08	1.59962	up
BnaC06g39250D	BnaC06g39250D	26.3665	488	33.9843	631	23.098	427	51.6427	992	52.047	995	65.9537	1255	3.02043e-06	1.05972	up
BnaAnng36290D	BnaAnng36290D	5.38941	44	2.53444	20	3.35401	25	39.1415	326	22.0245	182	52.2672	432	2.97778e-05	3.3914	up
BnaC04g23900D	BnaC04g23900D	12.5123	44	5.51253	19	14.2685	46	57.3742	197	56.622	199	33.77	114	1.28786e-05	2.21591	up
BnaA03g10420D	BnaA03g10420D	7.17503	196	8.24262	184	9.16695	207	16.9012	465	18.7058	502	12.3251	327	0.000140524	1.13084	up
BnaA06g33990D	BnaA06g33990D	1.28772	40	0.881957	28	1.66449	49	3.36737	104	2.67363	81	3.1572	98	0.000557962	1.2654	up
BnaC08g44460D	BnaC08g44460D	1.25644	25	0.604732	4	0.401665	7	4.23612	69	6.14629	88	2.89842	52	5.44646e-06	2.5247	up
BnaA06g26060D	BnaA06g26060D	1.4939	8	0.880433	5	1.93893	11	5.28131	30	5.09649	29	6.58801	38	0.0031511	2.00618	up
BnaA10g28460D	BnaA10g28460D	12.2026	74	5.51343	63	8.27054	72	82.4864	641	86.4507	735	92.6068	781	1.08807e-56	3.35825	up
BnaC09g37560D	BnaC09g37560D	13.201	104	14.8613	108	5.51125	45	39.1758	286	33.2963	228	49.5615	368	3.43769e-05	1.76998	up
BnaCnng19070D	BnaCnng19070D	0.625189	3	0.576257	3	0.193637	1	3.98374	23	4.69424	28	3.75611	22	0.000204241	3.37232	up
BnaA05g08150D	BnaA05g08150D	0	0	1.16307	2	0.550673	1	14.5404	32	6.40852	14	15.3607	33	1.15472e-05	4.71357	up
BnaC06g26190D	BnaC06g26190D	0.760707	32	1.01152	42	1.79411	75	4.18625	176	5.49767	231	5.74877	242	5.99826e-12	2.11479	up
BnaA03g41940D	BnaA03g41940D	3.79945	78	2.7076	55	2.91291	59	47.3388	1003	76.3096	1613	42.8126	903	1.7677e-10	4.18549	up
BnaA07g30830D	BnaA07g30830D	0.703085	32	0.310532	14	0.633913	29	1.57312	70	1.60746	72	1.32604	59	0.00129026	1.41214	up
BnaA01g06610D	BnaA01g06610D	33.9713	528	31.0296	488	44.6643	687	87.7992	1441	87.6765	1455	72.4939	1183	3.14354e-10	1.25102	up
BnaA04g25610D	BnaA04g25610D	5.46626	87	6.38331	104	9.53987	153	13.2897	216	20.5634	337	18.8939	309	0.000349833	1.31664	up
BnaC08g05600D	BnaC08g05600D	8.8339	122	5.46149	84	6.0082	95	11.8224	186	13.1974	234	14.1935	215	3.28074e-05	1.06716	up
BnaA06g09620D	BnaA06g09620D	0.970565	8	1.06336	9	1.92038	16	4.5887	39	3.95444	34	5.40815	47	0.00174643	1.85456	up
BnaC03g22390D	BnaC03g22390D	8.40708	146	6.92196	122	4.80303	83	85.0794	1541	93.619	1705	110.455	2008	6.77114e-53	3.89431	up
BnaC05g31930D	BnaC05g31930D	0.65028	25	0.313239	12	0.925327	36	1.6551	63	1.53207	58	2.23899	84	0.00064607	1.48092	up
BnaC06g31180D	BnaC06g31180D	3.03777	43	4.34752	63	4.18654	58	16.0127	241	17.9761	271	14.1149	208	1.90415e-17	2.1255	up
BnaCnng61100D	BnaCnng61100D	5.40906	67	7.07564	89	5.61351	73	18.0875	246	16.5138	223	14.1961	193	1.27856e-09	1.52264	up
BnaAnng39160D	BnaAnng39160D	4.63118	48	2.80664	29	2.27099	23	51.2876	523	56.6738	579	51.4332	527	2.41118e-66	4.01551	up
BnaA07g30920D	BnaA07g30920D	3.0971	40	2.77536	26	0.643619	19	20.7477	242	41.1044	415	24.8308	289	1.5339e-10	3.46552	up
BnaC08g43480D	BnaC08g43480D	0.271334	8	0.422767	13	0.526227	16	1.01256	31	1.52999	47	1.71837	53	0.00122611	1.81593	up
BnaC05g29330D	BnaC05g29330D	29.2796	141	23.1654	116	19.3156	92	70.2589	348	86.9333	435	51.5702	253	0.000183931	1.55942	up
BnaC07g46780D	BnaC07g46780D	4.53863	45	3.91904	39	4.44522	44	28.8211	281	14.0834	138	39.6682	390	0.00423226	2.65198	up
BnaA04g10040D	BnaA04g10040D	1.3998	28	1.28496	26	0.624185	13	2.4865	51	3.33207	65	2.68427	53	0.00624994	1.32474	up
BnaA03g06110D	BnaA03g06110D	0.48285	6	0.808003	10	0.615901	7	1.92605	24	2.55946	32	3.50604	44	0.00161569	2.1122	up
BnaA03g28150D	BnaA03g28150D	0	0	0	0	0	0	0.704395	11	1.14169	18	1.39045	22	3.93431e-05	Inf	up
BnaCnng44030D	BnaCnng44030D	6.58015	140	5.40094	110	3.45336	79	19.6221	434	16.5238	353	19.2164	418	4.53564e-18	1.86329	up
BnaA03g03760D	BnaA03g03760D	1.109	10	1.02311	10	0.673531	6	3.75648	37	2.93926	29	4.10996	41	0.00148634	2.032	up
BnaC08g07930D	BnaC08g07930D	67.2897	721	95.167	1055	79.6784	879	165.625	1906	167.684	1981	184.204	2141	6.64908e-09	1.1745	up
BnaCnng45670D	BnaCnng45670D	12.639	651	11.5136	610	14.5661	840	19.8384	1372	24.9763	1698	19.5514	1376	1.29581e-07	1.07224	up
BnaC05g10980D	BnaC05g10980D	10.3085	632	10.3746	644	11.5919	714	31.2625	1898	25.773	1559	28.7475	1795	2.03878e-12	1.39136	up
BnaCnng63870D	BnaCnng63870D	28.075	179	23.726	153	28.1331	171	81.2372	505	92.9347	587	74.8834	466	2.31847e-15	1.6215	up
BnaA08g17900D	BnaA08g17900D	1.42557	44	1.3726	29	1.04025	27	11.6055	107	15.9263	168	14.5744	105	6.02512e-05	1.91536	up
BnaC03g69420D	BnaC03g69420D	26.745	84	16.2434	52	20.7996	60	58.8588	192	52.7062	173	51.7728	167	1.30045e-07	1.4307	up
BnaA08g12420D	BnaA08g12420D	0.120123	1	0.671814	6	0.776623	7	4.58434	49	4.06534	43	3.46694	36	3.43719e-07	3.18559	up
BnaAnng34290D	BnaAnng34290D	2.55169	40	2.18511	39	1.88769	30	5.67115	102	3.88352	65	7.63912	125	0.0055132	1.41311	up
BnaC06g38620D	BnaC06g38620D	11.725	156	11.2126	150	12.4471	160	24.2867	342	26.605	374	18.6538	262	5.6797e-06	1.06001	up
BnaA02g07020D	BnaA02g07020D	4.50253	64	3.21348	46	4.59483	63	9.45773	144	9.74498	147	9.33246	141	9.84797e-06	1.31082	up
BnaC03g08730D	BnaC03g08730D	13.0542	18	11.428	19	0.617967	6	31.9297	93	49.9766	121	23.9911	56	0.000150876	2.63991	up
BnaC04g38750D	BnaC04g38750D	1.08645	37	1.20227	42	1.25962	45	3.16993	109	2.65399	93	2.21542	77	0.0017602	1.16099	up
BnaC01g33680D	BnaC01g33680D	5.69877	70	3.42091	42	6.82143	84	13.4049	165	13.913	173	9.07879	111	0.00262578	1.18608	up
BnaA10g26570D	BnaA10g26570D	4.60928	146	10.1882	284	4.63445	141	18.6128	531	22.203	628	23.5113	666	6.32021e-11	1.66798	up
BnaA10g26130D	BnaA10g26130D	1.44779	64	2.61345	117	1.33347	59	6.61152	299	6.05847	272	6.91281	314	6.44678e-16	1.87435	up
BnaA04g11410D	BnaA04g11410D	0.897214	39	0.716022	32	0.503814	23	1.44724	64	2.38829	107	1.90891	85	0.000502171	1.43526	up
BnaC03g76030D	BnaC03g76030D	3.48855	34	3.6445	35	5.64785	54	7.04667	73	7.73269	81	9.42904	98	0.0096192	1.02636	up
BnaA01g21090D	BnaA01g21090D	0.876511	16	0.810004	15	2.24589	16	32.1693	222	43.1276	370	24.961	213	9.76683e-10	4.08832	up
BnaA06g22060D	BnaA06g22060D	1.27903	32	0.41656	12	0.511158	13	5.41743	144	5.77879	150	5.62619	148	1.24695e-19	2.94403	up
BnaC07g38550D	BnaC07g38550D	0	0	0.19832	2	0.425144	5	5.08228	66	4.22548	55	5.89561	77	1.99096e-16	4.81607	up
BnaA06g27710D	BnaA06g27710D	137.383	1760	96.9957	1239	163.913	2079	288.937	3831	253.604	3335	347.109	4560	6.43724e-06	1.19857	up
BnaA02g13280D	BnaA02g13280D	0.405472	14	0.720837	22	0.788252	23	1.27399	41	1.85826	59	2.03346	60	0.00416401	1.43095	up
BnaC05g39570D	BnaC05g39570D	7.87683	362	11.4239	538	9.58131	464	20.9481	949	24.5019	1099	24.4473	1118	1.35916e-09	1.20631	up
BnaA06g36790D	BnaA06g36790D	0.924246	52	0.920575	54	1.01053	58	2.27257	127	2.22576	129	2.61933	155	1.45608e-05	1.31672	up
BnaAnng35450D	BnaAnng35450D	2.11903	18	1.89545	16	3.12049	26	12.2593	102	11.6899	96	10.5238	88	2.54567e-09	2.24409	up
BnaC06g43740D	BnaC06g43740D	6.763	303	6.83573	279	5.94273	256	16.4383	621	14.381	568	13.9901	532	7.84177e-07	1.02888	up
BnaA01g15810D	BnaA01g15810D	3.90294	119	3.88629	121	5.00869	155	7.89862	243	9.49315	295	8.82713	272	1.82625e-05	1.02711	up
BnaA01g12320D	BnaA01g12320D	0.347789	6	0.965594	17	1.22593	24	2.7224	50	2.1859	39	3.64436	67	0.00168762	1.7241	up
BnaA07g13310D	BnaA07g13310D	0.451424	13	0.714154	20	0.807051	23	2.12278	60	2.40135	68	4.47073	127	0.00796353	2.17953	up
Brassica_napus_newGene_437	--	3.48061	138	2.44597	97	1.84972	73	17.8966	720	23.7264	960	14.1913	574	4.59378e-10	2.86081	up
BnaA05g22420D	BnaA05g22420D	10.9349	161	14.3498	209	14.0652	201	26.6678	389	19.9204	289	33.1607	481	0.00701527	1.01331	up
BnaC04g02760D	BnaC04g02760D	0.251582	3	0.374813	5	0.888527	12	3.76216	55	2.36714	34	4.84132	69	1.80547e-05	2.97512	up
BnaA07g21320D	BnaA07g21320D	1.25333	7	0.72014	4	0.391744	2	4.16595	25	5.15044	31	5.25264	31	0.000338328	2.73171	up
BnaC09g24050D	BnaC09g24050D	12.7351	325	8.48895	219	13.0513	332	22.3062	548	34.876	869	24.9016	606	0.0024993	1.19753	up
BnaCnng39630D	BnaCnng39630D	0.517785	13	0.39809	10	0.437008	11	1.60138	39	1.75038	41	1.92081	39	0.00245742	1.79781	up
BnaA02g04480D	BnaA02g04480D	0	0	0.0912186	0	0	0	1.86397	17	1.94492	18	1.87381	17	2.97056e-05	Inf	up
BnaA09g29270D	BnaA09g29270D	0.0480691	1	0.135028	3	0	0	2.53258	36	2.39664	50	2.52209	45	2.05978e-11	5.02494	up
BnaC02g38230D	BnaC02g38230D	0	0	0.212424	4	0.110106	2	0.956173	19	0.803505	16	0.995263	20	0.00388164	3.19044	up
BnaC09g13570D	BnaC09g13570D	40.834	649	52.6377	869	43.504	703	98.713	1549	82.0761	1295	128.28	2025	0.00110518	1.12426	up
Brassica_napus_newGene_1709	--	370.953	110	223.335	117	210.737	122	332.953	248	348.692	229	620.826	238	3.66744e-05	1.02586	up
BnaA10g18370D	BnaA10g18370D	13.0846	232	10.484	188	10.1659	180	67.2902	1224	97.6875	1790	62.6444	1147	1.67322e-10	2.78376	up
BnaA01g15080D	BnaA01g15080D	9.30204	159	10.337	186	14.5547	243	34.5664	586	25.6112	437	33.7906	605	5.27941e-08	1.46108	up
BnaC04g30830D	BnaC04g30830D	0.760392	10	0.500107	8	0.631143	8	3.22825	55	2.35023	32	3.80679	60	1.24647e-05	2.49051	up
BnaA10g26060D	BnaA10g26060D	34.3296	2875	77.044	6428	40.077	3365	197.256	16057	193.305	15704	249.303	20397	1.53367e-12	2.03386	up
BnaA04g05470D	BnaA04g05470D	1.53169	30	1.37861	30	1.81863	39	4.36544	91	5.39264	109	5.44554	115	1.82887e-06	1.66105	up
BnaA01g13440D	BnaA01g13440D	0.268995	3	0.19179	2	0.16517	2	13.3867	181	13.1218	178	16.8995	230	2.82918e-53	6.38522	up
BnaA01g12940D	BnaA01g12940D	0.105311	6	0.324843	20	0.164868	10	1.2012	74	1.87384	116	1.47553	92	1.31906e-11	2.96158	up
BnaAnng12370D	BnaAnng12370D	3.59776	119	5.19186	175	6.05909	203	9.16389	295	13.8419	451	14.5483	475	0.000922648	1.28842	up
BnaC05g37500D	BnaC05g37500D	1.53409	54	1.5638	55	1.80242	63	4.03357	138	3.69425	128	5.2679	182	2.55909e-06	1.37261	up
BnaA02g00400D	BnaA02g00400D	0.145145	3	0.772343	18	0.254997	6	1.73719	41	1.62025	39	2.96865	72	0.00127737	2.48663	up
BnaC04g26560D	BnaC04g26560D	0.248764	1	0.174984	0	0.125878	1	2.30746	18	1.63552	14	4.46569	29	5.28039e-05	4.92111	up
BnaC03g18910D	BnaC03g18910D	3.10403	57	2.37979	44	2.26024	40	5.32848	101	4.85216	93	5.35207	101	0.00364119	1.05548	up
BnaA02g13380D	BnaA02g13380D	1.19112	33	1.75259	49	1.73693	49	4.37953	122	5.3365	144	3.90387	109	2.10908e-06	1.50857	up
BnaC05g00580D	BnaC05g00580D	1.50279	27	0.514021	9	0.241987	4	4.02346	75	4.45387	83	4.32044	80	1.42185e-09	2.56094	up
BnaA03g48550D	BnaA03g48550D	0.207589	4	0.0366661	0	0.237204	5	0.9633	22	0.967335	22	1.2788	29	0.000623002	3.01016	up
BnaA10g27610D	BnaA10g27610D	8.13787	145	8.61429	195	16.9384	274	34.3441	569	24.3661	410	32.6142	570	2.60458e-05	1.32718	up
BnaA03g54160D	BnaA03g54160D	1.06401	58	1.32112	74	2.19566	124	6.36269	360	6.62974	374	6.85951	391	5.40297e-22	2.12754	up
Brassica_napus_newGene_387	--	5.05568	115	4.56494	104	6.26044	143	10.7872	244	11.9203	270	12.5115	282	2.36855e-06	1.12785	up
BnaC03g49920D	BnaC03g49920D	16.473	151	14.761	136	19.4391	177	38.8787	373	35.3386	339	35.3327	339	1.37343e-07	1.17058	up
BnaA04g09500D	BnaA04g09500D	21.0632	99	12.1048	60	16.0989	75	38.9664	191	48.9376	246	40.8377	201	1.46181e-08	1.43692	up
BnaC06g03750D	BnaC06g03750D	0.147526	3	1.29042	28	1.13431	29	2.64157	66	3.51637	88	2.69002	67	1.09309e-05	1.87389	up
BnaA09g00190D	BnaA09g00190D	1.00202	27	1.36842	39	1.21878	35	3.07726	87	2.97429	85	2.29608	65	0.00244577	1.22174	up
BnaC03g07850D	BnaC03g07850D	3.56138	43	3.83124	54	3.5072	51	5.85102	81	7.45195	107	8.08571	125	0.00229188	1.07199	up
BnaA09g09390D	BnaA09g09390D	1.39642	74	1.56703	80	1.53962	85	4.07961	217	3.66112	197	2.99792	160	2.01694e-06	1.25497	up
BnaA07g37990D	BnaA07g37990D	1.48308	31	2.14727	45	1.8281	38	6.2737	137	7.53689	166	6.21216	135	1.36377e-10	1.93306	up
Brassica_napus_newGene_1135	--	0.915117	24	1.23424	32	0.752035	19	2.42801	64	2.2892	60	2.54784	67	0.00305428	1.33982	up
BnaC06g13450D	BnaC06g13450D	0.632943	18	0.577063	14	0.646808	22	2.10064	70	2.37476	62	1.7233	52	0.000140685	1.75944	up
BnaC05g20560D	BnaC05g20560D	4.02852	64	4.75107	76	6.85313	107	10.5631	175	7.98395	133	12.0741	201	0.00295189	1.03521	up
BnaC08g15370D	BnaC08g15370D	2.37112	57	4.75391	115	4.88441	117	10.7124	260	14.9347	362	18.0886	438	1.71379e-05	1.86716	up
BnaA09g23590D	BnaA09g23590D	12.8807	38	13.7619	42	12.6666	36	36.9985	115	53.521	167	39.1326	121	3.42603e-08	1.78715	up
BnaA02g14850D	BnaA02g14850D	18.3242	261	24.4554	345	20.8196	301	42.241	588	37.0343	522	59.5621	831	0.00430603	1.08952	up
BnaA05g27990D	BnaA05g27990D	20.5133	105	5.53763	117	7.57789	84	47.6208	441	38.9442	439	55.9374	535	1.93121e-25	2.2003	up
BnaA06g35230D	BnaA06g35230D	1.66242	45	2.06304	62	1.81161	52	3.0817	93	4.19274	125	4.55835	125	0.00100608	1.10047	up
BnaC05g18820D	BnaC05g18820D	0.831294	21	1.22027	36	1.34464	40	2.70964	82	4.09309	119	2.27706	66	0.00526481	1.45189	up
BnaA07g08440D	BnaA07g08440D	30.2684	157	22.6602	118	21.7324	107	83.6075	442	75.5797	398	66.9954	350	2.94609e-14	1.6295	up
BnaCnng69690D	BnaCnng69690D	1.16971	16	1.59459	23	3.54078	49	7.88836	112	7.14186	102	8.62438	123	1.53278e-08	1.92956	up
BnaA07g28430D	BnaA07g28430D	1.30122	9	1.07248	10	1.04017	9	5.566	81	5.49266	78	14.6104	189	0.00299056	3.62773	up
BnaC03g08740D	BnaC03g08740D	4.34009e-09	0	1.56364e-08	0	1.27778e-08	0	6.606	20	14.243	39	4.63807	16	1.11105e-05	Inf	up
BnaA09g56590D	BnaA09g56590D	0.696948	10	1.22531	11	1.03731	13	1.29303	28	1.86974	42	1.9931	43	0.00487423	1.7239	up
BnaA09g09380D	BnaA09g09380D	1.43222	19	1.2734	19	2.55903	29	4.8991	65	4.21145	60	3.0866	40	0.00877904	1.29117	up
BnaC03g47100D	BnaC03g47100D	7.43106	123	11.8921	231	7.99721	139	38.4224	651	32.8606	583	38.2757	653	7.05249e-22	1.92825	up
BnaC07g16870D	BnaC07g16870D	0.34693	12	0.886372	33	0.738616	24	1.50046	52	2.6733	84	2.04701	70	0.000384825	1.5699	up
BnaA01g05060D	BnaA01g05060D	0.116353	1	0.397252	4	0.209547	2	3.09141	32	2.20401	23	3.26886	34	7.5434e-06	3.66143	up
BnaC06g34670D	BnaC06g34670D	2.77054	55	2.34621	52	2.07129	51	4.49653	109	6.24073	154	4.41361	115	7.87719e-05	1.24883	up
BnaA03g32690D	BnaA03g32690D	2.91292	131	2.05912	133	2.75846	180	5.93738	371	7.01278	444	6.70489	427	4.03368e-12	1.47518	up
BnaC08g38140D	BnaC08g38140D	2.17997	6	3.02667	8	2.94546	7	15.5274	43	11.4013	32	10.6915	29	0.000490194	2.29944	up
BnaA10g27190D	BnaA10g27190D	0.200559	4	0.368334	10	0.138171	3	0.942124	25	1.65797	43	1.31732	30	0.000288433	2.51846	up
BnaA03g25790D	BnaA03g25790D	3.02566	73	2.92426	72	3.336	81	8.02752	196	7.12234	174	9.35245	230	6.73703e-08	1.4	up
Brassica_napus_newGene_886	--	0.862606	16	1.12308	22	1.8803	37	3.65136	70	2.80108	54	2.8154	54	0.00887117	1.23889	up
BnaCnng53390D	BnaCnng53390D	1.52109	10	1.09604	10	2.68501	20	8.36193	59	8.97971	78	7.53486	52	1.75534e-06	2.23136	up
BnaA07g38770D	BnaA07g38770D	41.2261	1165	34.345	982	49.1721	1382	89.9088	2739	95.1499	2896	80.8735	2450	6.97037e-09	1.18673	up
Brassica_napus_newGene_4842	--	1.05749	8	1.40931	15	3.92436	33	6.00092	52	6.23416	56	5.70469	57	0.00156407	1.55144	up
BnaA09g35420D	BnaA09g35420D	8.88524	163	3.33301	74	4.18281	91	40.6352	864	36.7676	772	37.1145	768	2.97501e-45	2.86326	up
BnaC06g12130D	BnaC06g12130D	1.87293	31	2.8135	56	1.74394	29	50.6154	985	68.5432	1393	44.0877	841	1.35142e-18	4.78525	up
BnaA05g31480D	BnaA05g31480D	3.91146	27	3.79709	26	2.66662	17	12.9462	92	10.4349	74	8.29706	58	5.66234e-05	1.66841	up
BnaA03g51880D	BnaA03g51880D	1.81544	39	0.118737	10	0.25821	22	4.33502	104	2.19658	184	1.88223	158	3.92202e-07	2.63994	up
BnaA03g56900D	BnaA03g56900D	1.05957	22	1.3684	34	1.31402	31	10.1649	223	9.4477	202	7.56767	179	2.19498e-23	2.78696	up
BnaA10g16780D	BnaA10g16780D	0.406209	7	2.37131	3	3.61263	4	34.4578	112	30.3137	168	11.3955	100	8.49907e-14	4.75132	up
BnaA06g09200D	BnaA06g09200D	0.0904768	2	0.416529	7	0.205935	5	0.924041	22	1.03304	27	0.90941	24	0.00469669	2.37481	up
BnaC09g11730D	BnaC09g11730D	0.947095	18	0.45431	8	0.29815	5	2.42199	46	3.50635	68	2.5752	50	2.58167e-06	2.39177	up
BnaA04g20950D	BnaA04g20950D	0.13637	2	0.236338	4	0.370605	6	2.51321	45	5.04848	92	4.04429	74	2.85371e-08	4.12797	up
BnaC08g36830D	BnaC08g36830D	3.47815	90	2.46452	45	2.5397	47	18.8286	328	20.2122	428	27.4227	505	2.76208e-13	2.7823	up
BnaA08g04510D	BnaA08g04510D	1.71188	48	2.18314	61	2.82559	78	5.25616	138	6.32931	169	4.06636	105	0.00246547	1.13057	up
BnaA03g25630D	BnaA03g25630D	6.03056	27	6.78657	31	12.7975	57	19.4592	89	36.8066	172	24.4667	112	0.00660491	1.68854	up
BnaA09g04540D	BnaA09g04540D	1.83469	25	0.998843	13	1.62427	22	4.95196	68	7.48349	103	3.56463	49	0.00539421	1.86373	up
BnaC01g05160D	BnaC01g05160D	10.6751	386	14.0773	484	15.3771	551	35.0826	1150	34.4397	1125	28.0374	953	4.00491e-09	1.175	up
BnaC05g30190D	BnaC05g30190D	1.32434	55	0.811667	34	1.21717	51	2.25714	99	2.874	124	2.27294	98	0.000563557	1.18723	up
BnaCnng15370D	BnaCnng15370D	1.89902	55	1.42597	43	1.27726	40	2.25852	70	3.6097	108	3.06943	101	0.00736246	1.0058	up
BnaA10g27390D	BnaA10g27390D	1.2362	18	4.6399	73	2.3642	36	7.22577	113	6.47273	98	7.95379	123	0.00118643	1.38788	up
BnaA08g26040D	BnaA08g26040D	1.22598	24	0.89943	21	1.06252	27	3.7264	89	4.93406	114	3.02737	72	3.20602e-07	1.92369	up
BnaC06g31800D	BnaC06g31800D	1.87984	25	2.12543	32	1.47366	22	3.36778	63	2.61547	46	5.59478	81	0.0057259	1.25787	up
Brassica_napus_newGene_1425	--	3.81808	25	5.91136	39	9.69992	63	17.8	119	13.8904	93	20.114	134	0.000116109	1.43845	up
BnaC04g04400D	BnaC04g04400D	1.84902	45	1.53161	34	1.61688	42	7.9601	178	6.07472	154	7.52024	163	1.55358e-12	2.02313	up
BnaA05g05390D	BnaA05g05390D	0.0673814	1	0.0945947	1	0.363476	6	0.860449	15	0.9122	16	1.45295	26	0.0066617	2.82605	up
BnaA04g26410D	BnaA04g26410D	0	0	0.445295	3	0.303134	2	2.64564	19	5.85052	44	2.90458	21	0.000861366	4.06295	up
BnaC04g53280D	BnaC04g53280D	1.00809	37	1.01519	34	1.33321	46	2.30969	81	3.29486	106	1.99544	73	0.00302155	1.14256	up
BnaA10g17750D	BnaA10g17750D	2.67617	97	2.28948	76	3.4988	106	7.49914	191	8.6905	221	6.14253	188	2.8298e-05	1.09527	up
BnaA02g31430D	BnaA02g31430D	0	0	0.0937999	2	0.0403014	1	0.509894	13	0.923879	24	0.735612	20	0.000364605	4.24129	up
Brassica_napus_newGene_2770	--	8.17042e-06	0	0.698426	3	0	0	6.81964	32	11.837	56	7.77378	36	1.67322e-10	5.36237	up
BnaAnng12080D	BnaAnng12080D	1.08078	15	0.805812	12	0.452848	6	4.59048	66	3.9216	57	8.23875	119	0.00064934	2.86533	up
BnaC07g45220D	BnaC07g45220D	3.73958	4	3.71369	5	1.82962	2	20.871	28	20.4867	29	13.7556	18	0.00110518	2.7596	up
BnaA03g14760D	BnaA03g14760D	1.26821	55	1.29486	51	2.15254	72	9.27257	311	7.36138	274	11.2782	415	4.05652e-11	2.48168	up
BnaC04g14100D	BnaC04g14100D	8.58055	76	5.5881	50	4.99113	44	16.3943	144	12.6086	111	18.6517	164	0.000116928	1.29191	up
BnaCnng38840D	BnaCnng38840D	5.46442	164	9.7359	266	10.1881	299	22.9899	578	18.7541	446	25.5223	627	9.70357e-05	1.17161	up
BnaA10g26350D	BnaA10g26350D	5.38393	121	7.19735	163	5.73043	129	24.0553	539	34.8206	786	22.1059	497	3.34821e-07	2.13194	up
BnaC04g25920D	BnaC04g25920D	7.61775	145	5.02656	105	8.33948	165	13.6828	328	15.9586	369	15.5291	335	4.00491e-09	1.3049	up
BnaA07g34120D	BnaA07g34120D	2.71272	102	1.86663	70	3.79082	143	6.34761	233	5.31679	196	6.20484	230	5.64721e-05	1.05613	up
BnaA09g29520D	BnaA09g29520D	37.9789	1131	32.9644	998	24.278	829	53.5373	2290	73.608	3093	57.3602	2488	1.19254e-09	1.40212	up
BnaA09g35490D	BnaA09g35490D	1.42357	51	1.43667	52	1.39801	50	3.81909	144	3.68821	138	3.47367	131	2.62437e-06	1.4235	up
BnaA02g31120D	BnaA02g31120D	3.8794	89	3.53751	92	4.78049	100	9.65786	225	8.71157	196	12.2848	299	3.60074e-05	1.34902	up
BnaC03g54940D	BnaC03g54940D	78.199	844	64.1767	695	53.8713	572	145.255	1653	140.861	1597	154.035	1752	6.52046e-10	1.23508	up
BnaC09g51720D	BnaC09g51720D	13.3549	91	8.80447	70	14.8312	104	39.5304	273	51.0079	364	47.1424	316	5.77352e-16	1.83707	up
BnaC03g08750D	BnaC03g08750D	0.346956	6	0.048295	0	0	0	6.55907	11	7.34983	25	3.18444	17	0.00556522	3.12765	up
BnaA03g15720D	BnaA03g15720D	4.35167	72	3.48964	66	6.46404	109	12.5789	217	8.02612	138	13.7389	218	0.0029278	1.20587	up
BnaC09g28720D	BnaC09g28720D	6.3822	7	2.89348	3	13.1176	14	55.1122	69	49.2063	63	59.6473	72	1.49964e-10	3.07885	up
BnaA07g37220D	BnaA07g37220D	0.679331	8	0.410749	5	1.15051	14	4.11434	51	2.10413	26	5.03839	62	0.00293627	2.35627	up
BnaC05g41390D	BnaC05g41390D	0.293529	3	1.46647	18	1.27289	15	4.7869	59	2.85857	35	5.13099	63	0.000289644	2.11845	up
BnaA07g05580D	BnaA07g05580D	3.04224	45	3.41013	58	3.07241	44	17.0954	333	10.6702	237	19.957	403	2.65827e-09	2.71846	up
BnaC06g26980D	BnaC06g26980D	6.71907	188	7.75971	216	10.6273	303	15.6482	456	24.3961	712	16.5128	474	0.00404683	1.20653	up
BnaC01g43110D	BnaC01g43110D	6.82809	291	7.88393	337	5.0975	213	50.7025	2083	47.3593	1988	52.5075	2206	3.80187e-48	2.89088	up
BnaC02g48820D	BnaC02g48820D	2.60155	26	1.50768	15	1.86416	18	69.493	742	68.6764	738	63.3699	673	5.28359e-98	5.17942	up
BnaA05g02390D	BnaA05g02390D	2.00228	123	2.87718	179	2.72067	170	4.92238	304	5.68832	342	6.43746	381	6.95666e-07	1.11322	up
BnaC08g49190D	BnaC08g49190D	25.1918	868	37.0759	1314	58.0097	1942	94.1799	2875	96.1539	3044	83.131	2631	0.000144808	1.04363	up
BnaC09g11080D	BnaC09g11080D	1.6341	15	2.05689	19	2.46545	23	10.9541	108	9.00149	88	9.63127	95	4.74977e-10	2.34363	up
BnaC04g01650D	BnaC04g01650D	0.29495	9	0.492674	18	0.203105	5	0.768718	41	0.886914	47	0.87019	46	0.00023105	2.05745	up
BnaAnng23990D	BnaAnng23990D	0.479631	10	0.11201	2	0.098957	1	9.6001	211	10.0324	213	12.9418	287	2.18863e-37	5.76095	up
BnaC01g36330D	BnaC01g36330D	12.049	90	10.7963	79	9.2093	63	26.9276	204	35.2429	266	25.8678	195	8.4727e-09	1.50928	up
BnaCnng67070D	BnaCnng67070D	30.3076	303	19.646	257	21.8616	283	63.6101	865	83.2075	1081	50.5331	707	1.39787e-07	1.64419	up
BnaC04g47280D	BnaC04g47280D	0	0	0.0436612	1	0.140467	5	0.259196	10	0.506122	19	0.684298	26	0.00388164	3.19032	up
BnaA10g06340D	BnaA10g06340D	0.778105	51	0.713178	47	0.953636	63	1.43793	92	2.07757	134	2.13825	137	0.000325189	1.16391	up
BnaA02g33240D	BnaA02g33240D	0.429057	29	0.160183	11	0.326216	22	1.48272	96	1.96582	128	1.06741	69	4.91604e-05	2.22958	up
BnaA03g15120D	BnaA03g15120D	3.36426	147	3.85927	170	3.07188	133	10.6991	488	10.8292	493	10.4506	475	3.91401e-16	1.68497	up
BnaC09g50870D	BnaC09g50870D	8.68508	223	9.18278	258	12.3314	327	20.0103	541	24.6398	670	23.253	601	1.62478e-08	1.15637	up
BnaC08g23920D	BnaC08g23920D	3.30733	63	4.81853	100	5.56979	95	10.935	192	14.9508	268	21.9622	381	0.00342195	1.6968	up
BnaA07g24890D	BnaA07g24890D	0.862827	19	1.03644	23	0.442022	9	2.32318	51	1.93465	42	2.09754	46	0.00788805	1.43731	up
BnaC01g16130D	BnaC01g16130D	0.942042	23	0.619793	17	1.87562	37	3.36661	74	2.66907	57	2.40911	58	0.00478031	1.28673	up
BnaAnng26890D	BnaAnng26890D	0.087839	5	0.135205	8	0.146876	2	0.835696	34	0.723901	41	0.968364	47	1.88976e-06	3.01496	up
BnaC07g18680D	BnaC07g18680D	1.39914	42	1.52811	47	2.03958	66	3.36672	105	3.38058	105	3.8023	116	0.00199829	1.06415	up
BnaA03g39450D	BnaA03g39450D	2.37579	33	2.20898	27	2.60058	34	8.61862	111	11.8686	157	12.1829	154	3.71758e-12	2.15718	up
BnaA04g02800D	BnaA04g02800D	77.9821	528	74.828	513	80.9408	541	165.913	1186	230.439	1651	148.931	1072	0.000110438	1.29538	up
BnaC05g30930D	BnaC05g30930D	2.91228	217	3.41326	258	3.79731	290	6.61893	496	8.65956	641	6.79924	499	4.15434e-07	1.08762	up
BnaC07g44600D	BnaC07g44600D	5.94055	151	5.78982	144	6.69867	166	40.5166	917	41.628	943	35.2471	815	2.73582e-37	2.5275	up
BnaC03g49640D	BnaC03g49640D	1.14567	30	1.01398	26	0.762015	19	2.01626	52	2.28266	59	2.56934	66	0.00960663	1.22929	up
BnaC04g12560D	BnaC04g12560D	1.43088	153	2.53863	241	2.6151	297	6.29231	683	5.80241	621	7.98247	859	2.64323e-08	1.63853	up
BnaA03g36950D	BnaA03g36950D	6.05536	90	2.77486	37	5.31051	64	19.0972	220	21.4615	259	15.2372	183	2.00023e-08	1.78259	up
BnaA06g11470D	BnaA06g11470D	7.40865	292	9.64803	379	8.18492	322	20.1832	792	21.9844	849	25.1387	989	1.36256e-12	1.39663	up
BnaA08g01300D	BnaA08g01300D	6.54577	33	4.31587	22	4.5181	22	13.6861	72	12.3401	65	11.6982	61	0.00224178	1.35267	up
BnaA04g25720D	BnaA04g25720D	7.9233	191	7.05362	169	8.34476	199	14.7815	338	21.47	493	19.0488	435	5.01616e-06	1.16996	up
BnaA08g24700D	BnaA08g24700D	5.35582	62	3.75323	43	6.03325	68	11.3946	132	12.0366	140	9.97501	116	0.000222672	1.15576	up
BnaC03g53100D	BnaC03g53100D	0	0	0.0437604	0	0.338589	6	0.726546	14	0.829168	16	1.12801	22	0.00667546	3.10941	up
BnaC08g15650D	BnaC08g15650D	10.3796	90	3.61691	30	5.59681	44	47.9047	425	27.8143	243	66.988	588	0.000360406	2.92726	up
BnaA10g17360D	BnaA10g17360D	2.55306	9	3.29174	12	6.28795	23	18.9036	75	20.4959	82	27.2442	107	1.59406e-10	2.57723	up
BnaA08g11840D	BnaA08g11840D	1.92946	79	4.13368	170	1.70754	70	8.56789	346	6.99532	283	9.73155	395	2.22478e-06	1.6747	up
BnaA05g04070D	BnaA05g04070D	0.492086	13	0.120741	3	0.192684	4	2.38711	57	2.66047	61	2.44713	57	2.26581e-09	3.11749	up
BnaC09g48340D	BnaC09g48340D	1.86272	93	2.22497	110	2.79677	135	5.29337	252	5.75184	275	5.49595	262	3.53551e-07	1.21433	up
BnaC06g40550D	BnaC06g40550D	2.37945	67	1.95842	54	3.34421	93	6.09581	167	4.3478	118	6.84919	187	0.00317449	1.13283	up
BnaA01g31480D	BnaA01g31480D	0.673613	18	0.76752	20	0.657581	17	5.68718	152	5.89965	157	6.12615	164	3.36072e-22	3.09537	up
BnaA03g51590D	BnaA03g51590D	5.00387	96	6.7281	102	7.01123	115	17.7477	298	16.9179	294	12.6415	210	3.04105e-07	1.34823	up
BnaC05g05380D	BnaC05g05380D	3.97566	54	5.10754	68	4.58731	60	9.247	123	10.4244	138	10.3375	138	0.000284836	1.12367	up
BnaC01g03990D	BnaC01g03990D	0.415261	4	0	0	0.195396	2	1.82375	21	2.39612	28	5.32349	62	0.00504705	4.19858	up
BnaA02g36580D	BnaA02g36580D	16.8372	105	16.3126	88	22.1714	147	39.9187	277	38.8241	271	44.0588	308	1.23201e-08	1.32334	up
BnaC04g40160D	BnaC04g40160D	0	0	0	0	0	0	4.87712	26	0.735083	27	1.40475	52	8.06482e-08	Inf	up
BnaA08g10990D	BnaA08g10990D	9.79758	316	10.3295	331	10.5303	335	58.6821	1890	79.24	2547	56.6421	1832	6.66897e-18	2.665	up
BnaC05g19640D	BnaC05g19640D	15.2268	799	15.036	732	18.0544	780	38.8767	1779	49.1434	2303	35.2238	1744	7.8971e-10	1.32442	up
BnaA08g01830D	BnaA08g01830D	20.0424	113	11.4999	66	22.1601	122	41.8175	246	60.0634	352	41.8951	243	5.33925e-05	1.47236	up
BnaA07g12600D	BnaA07g12600D	6.87086	217	5.24489	159	5.53689	181	20.2499	629	26.1679	813	14.8541	517	3.38816e-07	1.80424	up
BnaA04g11180D	BnaA04g11180D	1.68887	107	1.90476	115	1.98152	132	3.94134	244	7.42311	480	5.18179	321	0.00583692	1.55217	up
BnaC01g01990D	BnaC01g01990D	3.16712	30	1.01338	21	2.32617	29	4.9695	79	3.88022	78	4.68771	81	9.40445e-05	1.56351	up
BnaA10g26580D	BnaA10g26580D	1.39502	83	3.0426	196	1.42333	84	5.12065	300	5.72251	353	5.04821	343	2.91272e-06	1.44795	up
BnaCnng09440D	BnaCnng09440D	0.615529	9	0.808072	12	0.977015	15	2.2669	35	1.96206	30	3.11688	49	0.00654695	1.65518	up
BnaC06g31940D	BnaC06g31940D	9.42612	61	4.41934	47	6.59053	37	14.6343	150	20.8509	169	21.5815	172	6.12746e-10	1.74988	up
BnaA03g56320D	BnaA03g56320D	0.104594	4	0.114613	5	0	0	0.602325	27	0.532391	24	0.376713	17	0.00154166	2.90731	up
BnaC03g52580D	BnaC03g52580D	5.21976	203	3.75583	156	4.37188	171	20.3605	786	28.1914	1122	17.0813	660	1.03954e-06	2.26638	up
BnaA04g11170D	BnaA04g11170D	1.56188	146	2.5106	239	1.98035	189	4.55264	419	5.43355	506	6.2377	582	1.4881e-07	1.38429	up
Brassica_napus_newGene_430	--	0.0385349	1	0.628608	19	0.0697588	2	1.49028	45	1.17451	36	1.77311	54	6.07476e-06	2.61132	up
BnaC08g17890D	BnaC08g17890D	8.99019	113	5.6002	105	7.98469	110	46.0365	718	35.2109	572	46.6914	827	2.10788e-18	2.68156	up
BnaC03g32200D	BnaC03g32200D	1.65105e-142	0	1.73355	7	1.21191	3	5.03017	43	11.4564	69	5.81215	46	8.75255e-11	3.97498	up
BnaA02g27860D	BnaA02g27860D	4.22473	97	4.24944	100	4.93011	113	9.6555	214	9.66877	224	14.1326	324	0.000306338	1.28906	up
BnaA05g19750D	BnaA05g19750D	1.62467	129	1.68704	134	1.57305	126	3.64626	284	3.66936	285	5.04285	392	2.52892e-06	1.2961	up
BnaA10g26270D	BnaA10g26270D	28.1166	356	63.8108	794	30.5936	381	102.71	1307	93.7027	1204	135.736	1733	0.000268591	1.4632	up
BnaA07g14620D	BnaA07g14620D	0.395608	12	0.703626	21	0.469396	14	1.54015	46	1.21906	37	1.80018	54	0.00486558	1.53552	up
BnaA07g28990D	BnaA07g28990D	12.0589	580	11.8258	555	13.751	653	31.3568	1377	29.9629	1328	25.2238	1133	6.2697e-08	1.09284	up
BnaA05g31210D	BnaA05g31210D	10.8261	31	6.08286	18	5.96787	16	15.5561	44	17.669	51	26.0911	75	0.00851978	1.37722	up
BnaC08g20020D	BnaC08g20020D	0.729075	10	0.109129	1	0.323817	4	2.00281	31	2.33776	37	3.0343	32	8.96638e-05	2.72489	up
BnaA03g22230D	BnaA03g22230D	3.04316	12	1.61344	6	2.91145	7	6.76467	30	7.56208	40	4.75933	22	0.00750605	1.86866	up
BnaA10g30560D	BnaA10g30560D	1.97313	6	2.42274	7	3.27814	9	10.8885	35	6.80195	22	14.4851	47	0.00111658	2.23335	up
BnaC07g42660D	BnaC07g42660D	14.4948	224	25.1788	380	25.7389	372	54.8234	781	66.2179	892	63.84	858	4.74905e-12	1.36647	up
BnaC08g46040D	BnaC08g46040D	4.02875	123	4.30816	133	5.2387	159	12.7936	394	9.77754	302	11.8396	365	1.00013e-09	1.34574	up
BnaA09g21970D	BnaA09g21970D	7.34022	79	6.75187	79	9.22965	98	16.5536	196	13.739	180	17.6999	249	5.85885e-07	1.27924	up
BnaC07g16030D	BnaC07g16030D	14.6715	128	7.40688	64	6.17895	52	19.5344	174	19.0879	169	21.5422	191	0.00134534	1.11946	up
BnaA07g25880D	BnaA07g25880D	2.76002	44	3.07872	49	2.98055	47	7.33356	117	5.7142	91	9.05339	144	8.37248e-05	1.32182	up
BnaA02g02560D	BnaA02g02560D	72.2506	211	59.9227	180	114.116	332	207.539	662	139.37	473	217.066	708	0.000166506	1.34175	up
BnaCnng31040D	BnaCnng31040D	18.8806	169	17.1826	152	16.4108	143	47.3721	427	42.2594	380	55.3516	499	1.89028e-12	1.48398	up
BnaC06g43940D	BnaC06g43940D	4.09297	18	3.62256	16	4.43587	18	28.2132	124	40.3537	180	33.34	146	1.34584e-19	3.10381	up
BnaA10g24610D	BnaA10g24610D	0.297531	6	0.208131	4	0.213461	4	2.15298	43	1.37477	28	3.52246	72	0.00117097	3.3438	up
BnaA02g35170D	BnaA02g35170D	6.55013	229	6.84109	250	6.98926	270	10.1912	432	14.349	561	15.6457	531	1.56903e-06	1.01585	up
BnaA03g14010D	BnaA03g14010D	3.26383	76	5.15717	122	4.32507	102	11.8502	285	10.2259	246	8.2684	199	5.77979e-06	1.27436	up
BnaC09g41980D	BnaC09g41980D	1.68916	21	1.06958	13	0.949618	12	47.859	608	55.1728	701	47.3451	599	3.95788e-97	5.36398	up
BnaA07g30990D	BnaA07g30990D	0.934957	16	1.02693	18	1.67937	18	2.69796	49	4.83308	88	4.73294	69	3.1802e-05	1.97675	up
BnaC04g31220D	BnaC04g31220D	3.92755	150	4.79112	184	4.77862	182	13.1324	508	13.4637	522	13.849	538	6.55195e-15	1.5948	up
BnaC07g39680D	BnaC07g39680D	6.63421	44	2.912	19	4.52497	28	200.376	1384	169.897	1180	197.314	1353	3.35887e-118	5.41761	up
BnaA03g43810D	BnaA03g43810D	4.6212	68	3.52926	54	4.88614	85	6.53613	123	9.92634	165	7.53762	129	0.00106658	1.001	up
BnaA01g25000D	BnaA01g25000D	0.315513	1	1.11459	4	0.591081	2	5.51405	21	5.81644	22	2.95299	11	0.00735249	2.93937	up
BnaA09g42770D	BnaA09g42770D	1.13877	18	0.795304	12	0.849907	13	3.31878	54	4.3695	71	2.06339	33	0.00357695	1.86683	up
BnaA02g29490D	BnaA02g29490D	0.690761	13	0.263202	5	1.09133	17	3.99024	53	5.57249	82	5.50735	81	4.95879e-09	2.61606	up
BnaC05g44980D	BnaC05g44980D	20.1111	446	16.9925	392	31.4862	702	43.0939	934	38.4161	899	57.0813	1294	0.0085682	1.01356	up
BnaA09g13280D	BnaA09g13280D	0.280157	6	0.171622	1	0.484034	9	3.05507	62	1.60456	34	4.73933	98	0.00131024	3.59167	up
BnaA07g17260D	BnaA07g17260D	1.91566	110	2.71608	157	3.69285	210	4.62425	263	7.39327	420	7.41059	424	0.00458791	1.20627	up
BnaA09g16590D	BnaA09g16590D	3.20494	20	4.21067	27	4.2132	26	9.41974	59	12.4439	78	8.92434	55	0.00209078	1.38608	up
BnaC03g59390D	BnaC03g59390D	3.00213	111	3.56387	128	3.27462	118	8.52118	298	8.92587	315	10.8931	386	3.66834e-11	1.47592	up
BnaC01g38620D	BnaC01g38620D	0.464241	15	0.82121	18	1.01715	26	1.96368	56	2.18623	53	2.10977	64	0.00122077	1.54379	up
BnaA08g30930D	BnaA08g30930D	0	0	0	0	0	0	38.9605	215	47.6206	265	36.5109	201	6.62483e-68	Inf	up
BnaC07g43040D	BnaC07g43040D	11.3757	210	10.7717	200	12.6655	231	23.9495	456	29.7044	566	25.021	477	5.06111e-09	1.21632	up
BnaA07g22680D	BnaA07g22680D	0.0796429	3	0.187777	8	0.240037	11	1.29361	57	1.59724	70	0.932383	41	2.46799e-08	2.92478	up
BnaA08g18790D	BnaA08g18790D	40.695	284	25.8943	185	34.7877	239	141.261	1045	144.12	1072	171.126	1258	7.87387e-31	2.24361	up
BnaA06g09060D	BnaA06g09060D	1.87248	34	0.770276	14	1.4024	26	3.72498	69	4.83817	90	6.20662	116	4.68209e-05	1.88397	up
BnaCnng57120D	BnaCnng57120D	11.438	68	16.9917	101	26.5644	150	49.5755	272	59.1085	331	47.0524	265	7.85739e-08	1.43574	up
BnaA01g19190D	BnaA01g19190D	0	0	0	0	0.119181	3	0.909612	34	0.827267	31	0.702862	26	1.01322e-07	4.91623	up
BnaA05g07450D	BnaA05g07450D	1.16139	19	2.07613	34	2.01682	33	5.17193	85	4.37778	72	5.51282	91	0.000104853	1.5201	up
BnaC03g28730D	BnaC03g28730D	4.06678	13	0.88943	5	0.387699	2	9.31773	54	20.4018	91	19.5445	77	7.30102e-11	3.46047	up
BnaC09g49920D	BnaC09g49920D	9.65214	157	6.58203	106	5.73016	90	24.2146	384	26.4432	420	25.6317	408	1.43327e-16	1.76961	up
BnaC09g11040D	BnaC09g11040D	46.2861	1220	33.6561	950	50.5646	1366	87.7903	2569	88.3126	2642	81.8248	2487	6.75345e-08	1.11311	up
BnaA08g14900D	BnaA08g14900D	2.5543	31	3.10287	38	3.66212	45	14.674	179	12.2823	151	14.1617	174	8.28534e-14	2.13602	up
BnaC06g31880D	BnaC06g31880D	6.41499	144	6.23566	138	6.75486	149	12.8681	291	14.2449	325	11.5067	252	2.20497e-05	1.00061	up
BnaC05g08610D	BnaC05g08610D	10.6926	277	10.391	302	14.0255	372	23.2967	609	22.7202	609	26.3839	720	8.28085e-07	1.01852	up
BnaA06g19740D	BnaA06g19740D	0.444479	8	0.423638	10	0.80313	13	2.67602	48	2.67027	48	3.58618	67	2.97576e-06	2.38648	up
BnaA02g09590D	BnaA02g09590D	7.7481	16	4.91924	11	12.9495	26	32.7376	75	35.6931	82	18.8337	42	0.00123694	1.89914	up
BnaA05g27380D	BnaA05g27380D	15.5075	282	11.9423	218	13.7702	245	38.9257	742	40.5198	774	28.5976	542	4.04123e-08	1.45609	up
BnaA03g20940D	BnaA03g20940D	3.69479	119	3.16031	102	3.50412	112	8.72419	285	7.11522	232	6.89004	224	2.62437e-06	1.1447	up
BnaA03g09250D	BnaA03g09250D	54.8195	247	31.1537	142	36.5405	158	465.651	2153	426.539	1962	452.826	2067	5.20981e-66	3.48849	up
BnaAnng08500D	BnaAnng08500D	1.73819	34	4.12942	71	3.94583	78	10.1771	181	7.69805	157	6.99867	142	1.03669e-06	1.38328	up
BnaA04g20140D	BnaA04g20140D	2.16045	68	1.9206	61	1.84061	58	3.67627	115	6.32181	200	4.31523	136	0.00517893	1.26014	up
BnaA07g26400D	BnaA07g26400D	1.27221	32	0.617734	18	1.45232	39	2.97661	74	2.46616	81	1.95474	64	0.00211534	1.28945	up
BnaA09g42280D	BnaA09g42280D	0.05601	1	0.527343	2	0.10033	2	1.00755	21	0.804587	17	3.53218	43	0.00183505	4.0111	up
BnaC08g02910D	BnaC08g02910D	10.5367	208	15.1712	305	13.4562	269	63.5488	1307	59.9788	1242	66.8026	1367	1.0326e-32	2.31576	up
BnaA08g18750D	BnaA08g18750D	1.27235	75	1.16491	70	1.53906	91	5.19944	314	7.37476	444	4.87821	297	4.52205e-09	2.15086	up
BnaA10g26050D	BnaA10g26050D	0	0	0	0	0	0	8.37583	109	10.2894	134	14.6929	192	6.90126e-21	Inf	up
BnaC09g36670D	BnaC09g36670D	35.0778	298	42.0082	363	26.9304	225	124.345	1086	129.302	1150	118.863	1041	3.42829e-22	1.8778	up
BnaA01g28670D	BnaA01g28670D	1.52818	18	1.57533	16	1.57241	18	5.6555	73	9.62702	134	5.04851	72	0.000599462	2.41357	up
BnaA01g03200D	BnaA01g03200D	62.053	2188	74.8936	2591	119.329	3910	218.861	6177	260.927	7305	260.122	7326	1.83626e-08	1.25143	up
BnaA10g22340D	BnaA10g22340D	33.3843	675	40.9945	827	33.9791	679	69.8357	1416	84.2609	1711	82.9959	1692	1.92763e-08	1.13482	up
BnaC09g15340D	BnaC09g15340D	2.51632	9	1.3061	5	1.76253	6	8.62746	34	9.77983	39	5.21694	20	0.0017388	2.20645	up
BnaA10g27330D	BnaA10g27330D	457.587	991	936.676	2098	388.777	806	1599.53	3639	1092.47	2509	1632.99	3677	0.00342307	1.32696	up
BnaA02g03880D	BnaA02g03880D	0.204807	6	0.0569335	1	2.99437	12	14.1053	76	4.7994	93	12.8153	70	6.90786e-15	3.64355	up
BnaCnng30730D	BnaCnng30730D	7.11326	210	5.33521	154	7.34553	182	14.2261	375	25.3367	499	16.2155	402	4.4809e-08	1.21482	up
BnaC02g22250D	BnaC02g22250D	51.2154	845	38.3849	669	37.1658	746	211.541	3561	201.139	3476	205.829	3753	2.23408e-29	2.24599	up
BnaCnng38130D	BnaCnng38130D	2.99402	116	3.13258	124	4.32447	151	13.6309	454	12.0004	409	18.7472	642	1.20086e-06	1.93631	up
BnaC06g24500D	BnaC06g24500D	19.837	49	17.1294	44	18.239	44	40.6893	105	34.4423	90	34.7419	89	0.0049262	1.04248	up
BnaC01g39300D	BnaC01g39300D	0.926101	32	0.633218	30	0.48748	22	6.42359	245	7.85079	328	7.50866	299	2.39697e-36	3.36623	up
BnaCnng04580D	BnaCnng04580D	0.473159	7	0.28052	4	1.16653	17	3.75027	59	2.80176	44	3.95425	62	6.76716e-07	2.55097	up
BnaC01g10210D	BnaC01g10210D	0.170042	1	0	0	0.0749644	1	1.49244	20	2.96482	39	1.1738	16	0.000147412	5.21706	up
BnaC01g15660D	BnaC01g15660D	1.17363	25	0.712898	14	1.06629	23	3.63643	79	5.44375	115	3.51721	73	1.63682e-06	2.09619	up
BnaC01g17810D	BnaC01g17810D	6.3324	105	8.31688	122	5.94489	101	13.3627	209	11.585	182	18.0924	278	0.00166333	1.01989	up
BnaA01g14510D	BnaA01g14510D	0.916851	24	1.83963	54	2.43595	75	4.47741	129	3.25317	97	5.54459	154	0.00610025	1.30543	up
BnaA02g16750D	BnaA02g16750D	0.190594	8	0.104485	4	0.0978179	4	0.755915	32	0.396153	17	1.01764	44	0.00507677	2.52983	up
BnaA03g34270D	BnaA03g34270D	0.16412	1	0.351037	2	0.778957	5	4.50432	33	7.04292	52	8.14436	60	3.98573e-10	4.17261	up
BnaCnng70940D	BnaCnng70940D	7.07054	212	5.70559	162	6.49357	194	13.6261	413	11.5326	339	14.1992	423	2.18362e-06	1.03959	up
BnaC03g26780D	BnaC03g26780D	0	0	0.301036	3	0.0984754	1	1.71991	19	0.879284	9	2.9028	32	0.00931007	3.9021	up
BnaC05g52230D	BnaC05g52230D	3.49777	168	4.17381	207	4.43537	213	10.0885	480	10.6079	520	10.2198	490	1.31572e-10	1.33266	up
BnaA10g27430D	BnaA10g27430D	0.4292	10	1.28398	32	0.609094	15	3.052	76	2.56135	64	2.25855	56	7.29455e-05	1.77401	up
BnaC09g08050D	BnaC09g08050D	3.14562	214	2.87468	195	2.42347	166	7.79042	528	6.37311	424	4.86523	327	0.00101149	1.1438	up
BnaA03g51870D	BnaA03g51870D	246.025	3369	188.734	2702	174.862	2462	432.22	6175	419.299	5747	404.361	5615	4.96072e-06	1.0297	up
BnaC02g38520D	BnaC02g38520D	0.915807	32	1.14877	41	1.1389	35	2.29872	80	3.42365	120	3.05134	105	2.36782e-05	1.48876	up
Brassica_napus_newGene_856	--	0.634561	12	0.838795	16	0.795828	15	3.80378	79	2.71028	56	5.96621	123	0.00072658	2.57731	up
BnaC07g10890D	BnaC07g10890D	0.948849	20	0.624978	14	1.3599	27	3.59026	64	5.01982	92	3.71922	67	8.71421e-06	1.86063	up
BnaA06g21090D	BnaA06g21090D	1.5924	26	0.971108	16	1.06376	17	21.5537	364	26.6089	453	18.8511	318	2.45981e-32	4.25541	up
BnaA06g23380D	BnaA06g23380D	3.67722	32	4.44138	39	5.27307	46	19.3439	178	20.719	191	20.7757	191	3.69549e-16	2.25032	up
BnaC05g48970D	BnaC05g48970D	4.2303	90	6.31423	130	12.0302	250	15.8062	339	27.5248	584	18.0749	394	0.00875105	1.47796	up
BnaC01g41580D	BnaC01g41580D	34.8941	13	1.88324	33	19.364	20	32.8854	57	6.49844	80	3.44335	54	0.000731075	1.52457	up
BnaAnng20880D	BnaAnng20880D	16.424	117	16.4778	129	15.8573	124	42.9449	337	33.3091	262	27.5452	209	0.00111658	1.11776	up
BnaC05g22150D	BnaC05g22150D	0.930304	13	0.714745	10	0.540259	7	8.20229	116	10.302	147	8.24614	117	1.46688e-22	3.65275	up
BnaA09g34840D	BnaA09g34840D	12.1927	135	7.47399	80	7.72166	90	25.0095	269	26.9304	296	16.3015	185	0.000776018	1.28757	up
BnaA03g56630D	BnaA03g56630D	1.39789	25	0.801907	14	1.82344	33	3.8212	67	3.79156	67	4.22818	75	0.000369761	1.52835	up
BnaC08g21160D	BnaC08g21160D	2.00238	72	2.019	73	2.31512	68	8.10931	260	9.24778	288	6.60255	235	7.16406e-15	1.8688	up
BnaA03g09290D	BnaA03g09290D	1.86751	40	1.47127	32	2.31698	50	4.05983	95	6.78748	158	5.7212	133	3.1171e-05	1.65233	up
BnaAnng10190D	BnaAnng10190D	1.03032	43	0.795736	33	1.25208	52	2.31708	96	3.4351	142	2.72988	113	1.04746e-05	1.44584	up
BnaA06g14660D	BnaA06g14660D	4.21279	20	2.24137	11	3.02706	14	13.1415	68	10.9938	57	10.8655	56	2.21501e-05	1.99802	up
BnaA03g00600D	BnaA03g00600D	16.3854	270	9.06156	148	17.2969	283	32.1756	525	22.8161	372	33.5995	550	0.0048558	1.03656	up
BnaA07g28620D	BnaA07g28620D	18.9271	509	16.9724	420	11.7121	451	44.4994	1111	37.9882	965	38.0013	978	1.40385e-08	1.13672	up
BnaC06g38540D	BnaC06g38540D	7.07606	243	7.28893	246	12.0018	407	22.7187	773	28.5126	983	25.1375	858	8.27615e-12	1.53589	up
BnaAnng17240D	BnaAnng17240D	4.09816	32	1.25415	12	3.12951	35	12.286	96	13.3884	98	9.66064	75	3.25666e-06	1.75768	up
BnaA05g19210D	BnaA05g19210D	0.457372	12	0.991092	25	1.01123	19	3.00182	78	4.18673	108	2.65037	70	1.10729e-07	2.18398	up
BnaAnng08350D	BnaAnng08350D	2.03285	62	3.5908	106	3.01055	83	5.46912	197	6.35667	218	8.56142	300	5.92466e-05	1.50229	up
BnaA03g03160D	BnaA03g03160D	2.33567	56	2.20585	60	2.32931	62	4.87577	128	7.08174	181	5.91276	147	3.17715e-06	1.3479	up
BnaC08g49480D	BnaC08g49480D	14.2348	184	7.93562	103	11.4452	145	125.622	1708	111.745	1523	106.323	1447	3.62434e-64	3.42692	up
BnaA07g08390D	BnaA07g08390D	0.96612	43	0.874767	39	1.2203	55	1.71257	78	2.43441	111	2.00683	92	0.00591716	1.02715	up
BnaA03g43910D	BnaA03g43910D	15.7879	600	16.5737	628	18.9315	716	33.5056	1270	33.3933	1247	47.5159	1787	0.000201205	1.13822	up
BnaA03g33930D	BnaA03g33930D	2.93054	126	2.13445	91	2.16496	100	10.405	244	12.1821	282	7.35274	214	5.8207e-07	1.21309	up
BnaA01g08230D	BnaA01g08230D	0	0	0	0	0	0	1.37449	16	0.675961	8	2.12332	25	0.000171622	Inf	up
BnaA08g18380D	BnaA08g18380D	65.4073	722	59.9379	669	55.581	629	131.689	1546	135.86	1549	108.857	1287	4.1747e-08	1.10777	up
BnaA03g13650D	BnaA03g13650D	26.3834	184	29.5068	144	10.9924	164	90.0467	1136	152.312	1182	87.2036	989	1.02246e-43	2.73917	up
BnaC01g26290D	BnaC01g26290D	15.6269	43	0.780304	56	5.15431	57	18.2374	145	20.7746	161	62.3223	231	1.72244e-05	1.77521	up
BnaC05g20800D	BnaC05g20800D	1.73245	18	2.90031	30	2.32862	24	10.5878	58	10.1059	73	9.37689	98	0.000189167	1.66124	up
BnaA09g43650D	BnaA09g43650D	1.85344	24	1.37188	18	1.73661	22	6.05412	77	3.87902	49	4.11386	52	0.0017838	1.46649	up
BnaA05g12330D	BnaA05g12330D	4.9111	150	4.07521	107	2.45045	107	10.1593	434	10.6611	412	15.5018	557	5.82679e-13	1.93715	up
BnaA06g20930D	BnaA06g20930D	7.99666	204	14.1557	141	8.942	182	35.1862	515	72.2048	669	39.8811	440	9.29134e-07	1.6136	up
BnaC01g16110D	BnaC01g16110D	0.97633	22	1.43107	30	1.68445	38	4.13136	96	2.63827	56	4.45896	84	0.00157933	1.38299	up
BnaC06g35560D	BnaC06g35560D	0.958686	26	0.928755	25	1.15569	31	2.48222	68	2.41509	66	2.43561	67	0.00355079	1.28458	up
BnaA07g19630D	BnaA07g19630D	0.526295	3	0.896683	6	0.35133	2	4.88568	31	4.2096	27	5.09405	32	7.54817e-05	3.02413	up
BnaC06g28780D	BnaC06g28780D	0.577687	12	0.246171	5	0.210874	4	1.28916	26	1.09341	22	2.09375	43	0.00501039	2.10527	up
BnaC05g49350D	BnaC05g49350D	2.23257	90	2.52277	96	4.07001	151	5.50846	224	6.06782	218	8.94319	305	0.000905919	1.14023	up
BnaA03g56840D	BnaA03g56840D	3.38394	86	3.72942	97	3.95839	103	16.6406	414	12.7736	333	21.2576	545	1.33839e-07	2.16733	up
BnaAnng04550D	BnaAnng04550D	1.06934	33	1.04125	27	1.45341	42	2.40327	88	2.83533	81	4.05293	141	0.00302798	1.59537	up
BnaC04g31720D	BnaC04g31720D	1.13144	30	1.31191	35	1.11551	28	4.24432	107	5.23454	136	3.23907	83	3.09344e-06	1.79998	up
BnaC08g42140D	BnaC08g42140D	26.7338	811	26.4846	843	34.0885	1033	64.8243	2042	43.3816	1383	73.3253	2367	0.00530122	1.09992	up
BnaCnng78230D	BnaCnng78230D	34.1179	480	40.4632	564	50.9656	696	87.5386	1200	103.903	1424	107.58	1474	7.51576e-10	1.22723	up
BnaA06g39100D	BnaA06g39100D	2.21883	55	2.54422	51	1.79437	41	5.03911	115	3.94077	82	6.55922	134	0.00154262	1.16224	up
BnaC02g18180D	BnaC02g18180D	2.52714	31	4.66794	58	3.95079	48	10.7456	134	12.8772	163	10.9816	137	2.77603e-08	1.6551	up
BnaA09g48720D	BnaA09g48720D	28.1282	254	33.3466	260	46.6688	355	65.1924	550	82.631	693	73.5398	560	6.22937e-07	1.04392	up
BnaA08g02680D	BnaA08g02680D	9.4392	194	10.168	216	9.41118	198	54.4009	1182	41.5878	910	50.8664	1099	2.13146e-30	2.38319	up
BnaA03g20290D	BnaA03g20290D	1.01368	9	0.816199	7	0.704491	6	10.711	102	3.55025	33	12.7452	121	0.00368383	3.53227	up
BnaCnng45080D	BnaCnng45080D	3.3373	40	8.15282	59	8.41514	51	9.04235	159	15.1193	128	14.2518	181	1.37442e-08	1.63348	up
BnaA03g26780D	BnaA03g26780D	1.79205	66	1.4886	54	1.99208	73	3.62299	129	3.68499	133	4.29668	157	0.000246054	1.10939	up
BnaCnng14480D	BnaCnng14480D	8.26922	194	9.3821	219	15.3187	357	31.255	716	24.8906	568	43.5816	1016	0.00227969	1.571	up
BnaC08g40310D	BnaC08g40310D	0.111439	1	0.38978	4	0.10252	1	1.69881	18	1.25223	13	2.85835	30	0.00123197	3.33918	up
BnaA05g28580D	BnaA05g28580D	28.2795	686	19.6874	478	21.4262	515	250.613	6061	246.872	5979	230.884	5624	2.92612e-57	3.38538	up
BnaC06g38340D	BnaC06g38340D	2.03177	44	2.88461	57	2.32418	45	5.48692	106	6.71067	123	6.60215	112	0.000269791	1.21487	up
BnaC03g65810D	BnaC03g65810D	9.40081	299	9.69989	307	12.2259	385	45.5949	1444	71.7556	2275	40.7219	1298	1.54343e-05	2.33026	up
BnaC04g39580D	BnaC04g39580D	67.28	884	70.0736	917	133.661	1632	173.385	2154	212.854	2572	181.379	2281	0.000195873	1.02067	up
BnaCnng73290D	BnaCnng73290D	179.472	1371	153.522	1169	166.547	1212	395.806	3151	378.984	3004	401.873	3181	1.68851e-10	1.30589	up
BnaA03g37360D	BnaA03g37360D	17.6562	321	23.5038	439	32.7209	594	74.3281	1424	79.3262	1520	72.4905	1376	1.26009e-17	1.66539	up
BnaC03g08390D	BnaC03g08390D	1.05006	6	0	0	0.789877	4	3.41439	20	4.53874	27	4.04955	24	0.00142723	2.81627	up
BnaA03g53450D	BnaA03g53450D	0.602832	14	0.407111	6	0.608989	16	2.83148	54	1.48331	39	3.94644	91	0.00678977	2.3451	up
BnaA06g09160D	BnaA06g09160D	2.13899	74	2.28797	66	2.14782	78	3.87978	117	4.50689	168	5.11078	164	0.000455471	1.03315	up
BnaA07g33450D	BnaA07g33450D	2.03022	45	1.73659	39	1.46767	32	4.16793	90	5.60004	121	3.93672	85	0.00017264	1.34146	up
BnaCnng34790D	BnaCnng34790D	0.990462	34	0.784175	35	0.710181	37	2.43999	108	2.08069	107	2.29507	105	4.20699e-06	1.58502	up
BnaC06g24400D	BnaC06g24400D	5.95077	121	4.51956	92	5.21411	105	13.0912	273	12.3534	258	9.88811	207	7.1805e-07	1.20491	up
BnaA10g26880D	BnaA10g26880D	12.1043	194	17.0114	276	12.6363	202	23.5168	389	29.6482	488	31.7353	527	1.19374e-05	1.05437	up
BnaA03g00570D	BnaA03g00570D	1.16715	16	1.31175	18	0.768531	11	3.57475	51	4.45725	63	5.11112	73	1.04493e-05	2.04595	up
BnaC07g27160D	BnaC07g27160D	1.05586	40	1.63803	63	2.41423	94	10.5086	392	5.44616	209	14.0296	529	0.00233216	2.51314	up
BnaCnng15710D	BnaCnng15710D	6.12914	32	5.29771	29	8.75684	46	20.2151	115	24.5642	141	15.5694	88	8.00492e-06	1.67541	up
BnaA08g24480D	BnaA08g24480D	17.9134	320	13.4979	236	17.1442	301	35.7672	607	33.3798	576	36.4712	631	2.0027e-07	1.07252	up
Brassica_napus_newGene_986	--	0.445004	20	0.407966	18	0.310727	14	1.43455	64	1.71497	77	0.8349	37	0.00283079	1.76499	up
BnaA07g11930D	BnaA07g11930D	26.9457	263	21.1074	205	21.19	202	55.988	561	54.7354	547	50.4133	500	1.11612e-09	1.25339	up
BnaC09g24190D	BnaC09g24190D	7.09965	258	8.36827	306	9.90059	362	20.7169	735	21.8751	794	29.0107	1038	2.74101e-07	1.46269	up
Brassica_napus_newGene_22	--	0.539451	4	0.471398	4	0.244557	2	3.62931	32	4.20797	38	5.95117	53	5.98093e-08	3.61138	up
BnaA10g27300D	BnaA10g27300D	0.73406	9	2.4644	21	0.626156	6	5.43793	55	3.4315	40	6.85198	78	0.000663156	2.25721	up
BnaC08g19510D	BnaC08g19510D	0.574325	7	0.534281	6	1.55333	19	3.54047	44	4.12509	52	2.6428	33	0.000443311	2.0025	up
BnaA09g08980D	BnaA09g08980D	1.43752	28	0.95638	25	1.23694	31	2.46506	57	3.46514	84	2.25766	54	0.00731195	1.2053	up
BnaC09g09210D	BnaC09g09210D	4.4665	48	2.55617	27	4.01674	42	24.3851	257	20.7928	219	22.8114	240	8.56788e-24	2.60387	up
BnaA10g04200D	BnaA10g04200D	0	0	0.0590142	0	0.155113	2	1.35476	19	1.388	19	1.53419	22	6.76961e-05	4.90062	up
BnaA10g16800D	BnaA10g16800D	3.39498	2	0	0	1.67677	1	68.0829	53	54.447	43	78.2606	56	2.4253e-14	5.65143	up
BnaA01g02860D	BnaA01g02860D	15.459	579	11.9901	447	14.6877	548	29.2549	1087	30.5117	1134	30.8818	1151	6.40004e-08	1.08981	up
BnaC03g65130D	BnaC03g65130D	0.850402	24	1.57571	35	0.925226	22	2.05257	46	3.30377	85	4.68564	89	0.00947753	1.4327	up
BnaCnng29490D	BnaCnng29490D	2.57451	61	2.94924	75	4.37303	121	6.93901	171	7.87001	215	6.09717	158	0.00154474	1.07312	up
BnaA09g06500D	BnaA09g06500D	23.6642	417	22.9139	405	30.241	531	106.367	1861	87.167	1520	155.678	2719	3.04317e-05	2.16449	up
BnaCnng49290D	BnaCnng49290D	9.31828	440	11.0356	477	7.35669	340	35.0074	1429	37.7509	1438	32.6413	1498	3.57292e-20	1.78685	up
BnaA10g25940D	BnaA10g25940D	0.731614	54	1.54593	112	1.06034	78	3.11227	221	5.65618	403	4.02338	288	0.000288432	1.89345	up
BnaA05g30860D	BnaA05g30860D	5.99451	233	3.62784	150	5.61205	246	14.2453	568	10.6673	454	10.8466	448	3.0754e-07	1.21534	up
BnaC09g40590D	BnaC09g40590D	48.1162	224	30.7053	147	28.2398	129	69.5779	344	91.1156	452	86.8804	425	6.95666e-07	1.27791	up
BnaC05g10580D	BnaC05g10580D	1.83669	68	1.74129	48	2.26116	74	3.50908	110	4.10865	120	6.84325	170	0.00610025	1.06512	up
BnaA01g07190D	BnaA01g07190D	4.23429	677	3.33864	540	3.9983	635	8.58528	1360	9.39216	1493	8.11995	1287	9.91665e-09	1.15101	up
BnaC03g52390D	BnaC03g52390D	17.1846	16	10.8111	11	16.8461	15	58.5608	62	64.5168	69	53.1495	52	7.28785e-06	2.11356	up
BnaA06g30160D	BnaA06g30160D	1.89001	15	3.03777	25	2.25321	18	6.71669	57	5.31958	45	10.0586	85	0.00362523	1.68127	up
BnaC06g40160D	BnaC06g40160D	2.09668	56	1.65081	56	1.79309	57	3.63272	145	3.43001	137	2.76854	111	0.000101102	1.20824	up
BnaA03g36070D	BnaA03g36070D	1.50411	9	1.19107	7	1.43168	8	11.9203	77	17.0537	111	12.8789	82	8.58877e-16	3.48197	up
Brassica_napus_newGene_1598	--	1.90849	129	0.946779	65	1.66948	115	3.06694	208	2.77436	189	3.44721	235	0.000135183	1.0228	up
BnaAnng38860D	BnaAnng38860D	5.05183	138	5.80777	157	8.88142	189	12.8036	359	14.7224	394	13.6032	356	6.35634e-08	1.18736	up
BnaA03g23810D	BnaA03g23810D	9.57458	113	5.07213	61	10.3258	122	34.0036	415	40.8708	503	20.1064	245	0.000877572	1.96387	up
BnaC02g42730D	BnaC02g42730D	0.0689103	2	0.223274	7	0.285669	9	1.20358	40	0.507682	17	1.13393	38	0.00387675	2.39364	up
BnaC05g09640D	BnaC05g09640D	5.52516	173	7.47745	252	8.81376	279	18.0444	585	14.1141	464	19.2181	619	3.84398e-07	1.2365	up
BnaA08g19490D	BnaA08g19490D	2.83038	44	0.380691	6	1.76814	27	4.94675	80	3.6042	59	6.25605	102	0.00737399	1.6357	up
BnaC02g10670D	BnaC02g10670D	5.9775	176	3.43136	126	4.97554	162	16.1636	333	26.5317	468	15.32	320	0.000108966	1.26259	up
BnaC05g01930D	BnaC05g01930D	0	0	0	0	0.159372	3	0.545844	11	0.832987	17	1.16239	24	0.00111735	4.10941	up
BnaA10g27640D	BnaA10g27640D	0.838943	28	1.25926	43	0.780844	26	2.23919	75	3.44098	117	2.93609	100	1.1708e-05	1.58093	up
BnaA08g19870D	BnaA08g19870D	0.21186	2	0.518481	6	0.189786	2	4.22611	49	4.36595	50	3.07606	35	6.0366e-09	3.73587	up
BnaA04g06030D	BnaA04g06030D	0	0	0	0	0	0	17.448	21	11.593	14	13.512	16	3.93431e-05	Inf	up
BnaA02g15990D	BnaA02g15990D	6.99962	101	5.52042	92	5.01307	66	17.5457	278	16.8975	280	13.9132	232	1.65869e-11	1.59917	up
BnaA08g30910D	BnaA08g30910D	0	0	0	0	0.153689	1	2.66204	20	2.3547	18	3.28204	25	8.62197e-06	5.97125	up
BnaA07g38400D	BnaA07g38400D	1.63165	30	2.70032	50	2.28977	42	5.56469	105	6.04924	114	9.38485	176	0.000662404	1.68716	up
BnaCnng57040D	BnaCnng57040D	0.322362	6	0.20309	5	0.23375	4	12.3316	290	12.2492	289	12.2999	289	4.4262e-68	5.84505	up
BnaC05g39340D	BnaC05g39340D	191.203	3521	166.452	2923	197.059	3576	329.774	6775	271.111	5645	388.628	8114	6.02399e-05	1.02636	up
BnaA10g26230D	BnaA10g26230D	10.9678	371	30.6348	1008	13.1907	414	43.8121	1418	43.0482	1415	53.0855	1750	0.000721554	1.3462	up
BnaC05g50350D	BnaC05g50350D	1.89063	54	1.82011	52	1.93836	55	4.41516	129	2.98128	88	3.77852	110	0.00334377	1.01347	up
BnaA07g35260D	BnaA07g35260D	2.59301	30	3.00675	35	2.1879	25	32.7536	376	31.0016	357	32.567	375	1.65261e-48	3.61291	up
BnaC01g00900D	BnaC01g00900D	0	0	0	0	0	0	0.908496	29	0.526206	17	1.52332	50	1.51482e-05	Inf	up
BnaA05g27280D	BnaA05g27280D	0.830279	10	1.71034	22	1.10815	14	6.65669	86	6.04927	78	7.80476	102	2.64187e-10	2.52397	up
BnaA07g23350D	BnaA07g23350D	1.90643	46	3.21685	81	4.93879	118	7.64976	191	8.75827	219	12.7834	322	0.00235544	1.57164	up
BnaA02g35010D	BnaA02g35010D	2.22818	64	3.44963	100	3.2609	92	6.14449	174	5.71876	165	7.84119	229	0.000105507	1.14178	up
BnaA09g54170D	BnaA09g54170D	0.197851	6	0.197597	6	0.398985	12	2.08285	62	3.54795	106	2.54107	76	1.29871e-09	3.33681	up
BnaA10g12780D	BnaA10g12780D	26.017	110	15.8228	67	18.4789	74	461.491	1993	473.584	2040	480.556	2051	1.87014e-99	4.58932	up
BnaC08g22890D	BnaC08g22890D	14.1574	595	17.1701	719	17.1065	713	36.0169	1548	34.3886	1477	30.7573	1322	7.02567e-08	1.09183	up
BnaC07g38840D	BnaC07g38840D	1.22822	16	0.852372	22	1.39984	30	3.77837	68	3.86343	71	2.80807	63	0.00035894	1.56233	up
BnaC07g28230D	BnaC07g28230D	10.6054	31	7.77832	24	21.6264	35	13.4649	55	24.7675	76	24.9695	78	0.00526083	1.20629	up
BnaCnng52180D	BnaCnng52180D	9.58465	109	5.76035	75	5.78967	70	21.4407	282	24.9182	350	18.5161	301	3.12843e-16	1.86696	up
BnaAnng37410D	BnaAnng37410D	18.0953	244	34.7502	476	26.6103	323	87.8108	1145	60.0124	791	85.6986	1076	3.15229e-06	1.52218	up
Brassica_napus_newGene_1640	--	2.63792	7	1.51154	4	3.3032	8	9.81419	27	10.4495	29	16.823	47	0.000280987	2.42977	up
BnaC08g20880D	BnaC08g20880D	10.4102	359	7.8694	286	11.6918	400	25.6369	972	38.8986	1521	22.7668	803	0.00339636	1.64717	up
BnaA04g21200D	BnaA04g21200D	1.35908	21	2.74779	37	0.534667	7	3.8661	63	4.48669	72	5.45291	82	4.221e-05	1.73039	up
BnaC04g17750D	BnaC04g17750D	22.4371	531	27.0345	634	32.8796	773	65.8177	1535	63.8151	1476	66.6031	1553	8.1365e-10	1.22721	up
BnaA02g33530D	BnaA02g33530D	0.632476	15	0.97708	24	1.08712	26	2.24907	55	3.10752	76	2.97679	73	0.000164747	1.64171	up
BnaA09g30920D	BnaA09g30920D	16.7771	233	14.2661	202	15.0587	208	55.659	813	60.4108	892	50.3392	732	1.75702e-22	1.91266	up
BnaA03g45050D	BnaA03g45050D	0.581298	14	0.26527	7	0.288582	6	0.922626	26	1.07498	30	1.56004	45	0.00406804	1.89321	up
Brassica_napus_newGene_2329	--	0.786335	21	0.955299	27	0.991296	28	2.26309	63	1.87306	51	2.55665	70	0.00622776	1.26744	up
BnaA01g31850D	BnaA01g31850D	56.5801	1158	58.5187	1225	52.8503	1045	103.67	2316	120.358	2906	84.498	2020	2.2393e-05	1.06944	up
BnaA06g06900D	BnaA06g06900D	23.49	280	26.9082	325	32.8922	389	69.6583	859	45.7633	565	70.2523	864	0.000452753	1.19467	up
BnaCnng11250D	BnaCnng11250D	0.654771	38	0.879765	50	0.659691	37	1.91943	110	1.75879	101	1.78056	103	0.000141804	1.32007	up
BnaA06g16090D	BnaA06g16090D	13.385	389	9.8116	282	16.3608	466	24.4518	709	32.8361	949	24.0996	702	0.00034619	1.04396	up
BnaC09g48850D	BnaC09g48850D	0.301387	3	0.0958351	2	0	0	3.30463	69	4.50526	101	5.83882	136	2.1911e-12	5.92455	up
BnaA06g40170D	BnaA06g40170D	0.220727	2	0.0769042	0	0.406667	4	6.56343	74	9.94807	114	6.45747	73	4.53132e-16	5.43313	up
BnaA03g17380D	BnaA03g17380D	2.08727	72	2.05368	71	1.83178	63	3.8104	131	4.52624	157	4.5171	157	0.00018199	1.10192	up
BnaA04g03270D	BnaA04g03270D	2.87159	56	2.20475	43	2.50544	49	7.40677	144	8.81322	171	7.50778	146	1.79464e-08	1.62949	up
BnaA06g16980D	BnaA06g16980D	10.8681	331	12.4059	372	13.0846	394	38.0384	1122	36.7775	1106	37.3157	1125	1.84034e-16	1.60311	up
BnaC07g34180D	BnaC07g34180D	64.3161	1865	86.3202	2514	95.9865	2776	309.959	8909	307.995	8852	313.816	8890	5.21754e-18	1.8887	up
BnaA02g33650D	BnaA02g33650D	2.88907	70	8.11731	182	2.70965	64	23.6675	501	13.4714	290	25.5674	545	0.00042497	2.07261	up
BnaA10g26120D	BnaA10g26120D	2.18221	90	3.84076	169	2.80878	82	7.96119	291	9.60221	367	8.11249	276	5.57917e-06	1.4448	up
BnaCnng39500D	BnaCnng39500D	4.86719	139	5.62072	165	4.38222	127	16.7809	501	12.3852	372	20.3093	606	2.50948e-06	1.77051	up
BnaC08g41070D	BnaC08g41070D	0.433368	3	0.103353	0	0.140692	1	3.85089	32	2.13935	18	7.47387	62	0.002694	4.79624	up
BnaA02g05900D	BnaA02g05900D	3.51475	72	3.00677	61	3.92185	80	7.79685	158	8.205	167	7.43751	151	5.42313e-05	1.15086	up
BnaC03g16650D	BnaC03g16650D	0.590012	14	0.317623	7	0.503038	12	1.52554	37	1.91028	47	1.51473	37	0.00155249	1.86428	up
BnaC04g30860D	BnaC04g30860D	0	0	0	0	0	0	0.343625	10	3.2812	27	3.63869	68	0.00865174	Inf	up
BnaC09g06720D	BnaC09g06720D	34.3541	146	35.4303	184	40.3897	152	50.1914	271	46.4501	462	43.2716	330	0.00647774	1.13167	up
BnaC01g23090D	BnaC01g23090D	0.166372	4	0.405831	12	0.259807	7	1.08543	31	0.895985	26	1.4126	41	0.00209875	2.084	up
BnaC06g42530D	BnaC06g42530D	0.791302	15	1.8616	28	1.61704	26	3.49082	72	6.47466	133	3.28527	68	0.00676199	1.97514	up
BnaCnng55180D	BnaCnng55180D	1.60823	37	2.05159	48	2.73885	63	5.29809	124	7.60499	177	6.38703	148	5.2806e-08	1.59242	up
BnaC05g32190D	BnaC05g32190D	0.989322	32	0.863498	28	1.571	35	5.2575	91	3.96574	118	2.85673	80	1.0767e-05	1.59544	up
BnaA09g06270D	BnaA09g06270D	9.158	264	9.52357	262	13.6344	396	24.2553	625	28.2121	759	21.4923	578	1.11761e-05	1.08042	up
BnaC04g01470D	BnaC04g01470D	25.4559	215	17.8478	149	38.5494	312	102.376	880	85.1707	728	122.49	1041	2.67106e-10	1.96183	up
BnaC05g08620D	BnaC05g08620D	3.96344	84	3.19153	68	4.56544	98	9.03608	191	11.6897	248	10.0483	213	4.96781e-08	1.37359	up
Brassica_napus_newGene_1686	--	2.55808	52	2.10477	42	1.87122	39	4.08249	82	6.39591	129	4.97667	101	0.000466882	1.22016	up
BnaAnng14060D	BnaAnng14060D	3.67328	44	2.25068	27	4.78564	58	7.6822	95	7.69932	95	6.64673	82	0.00481957	1.06691	up
BnaC09g32050D	BnaC09g32050D	0.0164295	0	9.0066e-21	0	0.141505	2	3.41217	49	3.23791	46	0.450448	6	0.00747588	5.65044	up
BnaC09g12240D	BnaC09g12240D	2.66916	15	1.71792	10	1.38319	8	38.2105	236	35.1297	220	31.4936	196	1.88185e-42	4.29416	up
BnaC01g41070D	BnaC01g41070D	2.19524	22	3.30822	35	3.23716	34	7.18722	76	6.61221	70	6.20825	66	0.00476535	1.21178	up
Brassica_napus_newGene_2071	--	0.445834	7	0.374888	6	1.46225	22	1.74302	26	2.80259	42	2.76194	42	0.00828536	1.64394	up
BnaCnng30830D	BnaCnng30830D	3.05676	93	4.31173	144	2.5734	98	5.7328	184	7.24787	245	7.49349	253	0.000349225	1.017	up
BnaC05g37210D	BnaC05g37210D	5.44549	146	4.38986	122	7.3208	199	12.4503	328	12.4976	333	11.4526	306	5.33157e-06	1.04108	up
BnaC04g00760D	BnaC04g00760D	1.21562	26	1.70307	36	0.819678	17	5.02707	110	2.60703	57	4.20126	92	0.00213884	1.70465	up
BnaA10g24260D	BnaA10g24260D	3.93858	99	5.13707	132	4.83336	124	10.5498	270	11.418	294	12.6252	325	1.07647e-08	1.31585	up
BnaC06g37490D	BnaC06g37490D	10.5979	54	12.2465	64	8.84842	44	82.0616	426	62.0029	325	85.8091	443	2.33059e-24	2.87309	up
BnaC01g23060D	BnaC01g23060D	0.0734437	2	0.0256118	0	0.0985456	3	0.649651	21	1.68538	56	1.65042	54	2.65043e-05	4.70154	up
BnaCnng20490D	BnaCnng20490D	2.33697	103	2.34987	103	2.45754	88	6.66692	253	4.19974	178	5.59699	239	3.25213e-06	1.17954	up
BnaAnng22230D	BnaAnng22230D	0.339713	16	0.293729	14	0.507718	25	1.79048	86	2.05806	99	3.16002	154	1.18087e-05	2.61557	up
BnaA02g15510D	BnaA02g15510D	1.23855	24	1.7679	34	8.13102	156	25.6399	498	23.837	464	18.1084	352	2.64779e-10	2.6107	up
BnaA05g03270D	BnaA05g03270D	10.2608	50	9.87455	49	9.46306	45	58.6423	288	74.4712	372	53.6928	264	2.88024e-18	2.67218	up
BnaA10g11500D	BnaA10g11500D	41.2079	245	34.0627	207	31.1989	185	186.149	1109	245.598	1477	175.73	1049	5.77352e-16	2.50262	up
BnaCnng37170D	BnaCnng37170D	0	0	0.120674	2	0.23177	3	1.82928	54	1.40169	41	1.59254	37	6.20453e-11	4.71611	up
Brassica_napus_newGene_2040	--	3.9734	159	4.36069	176	3.8823	157	12.6061	504	16.0162	641	13.0242	523	6.23748e-18	1.75211	up
BnaC01g37460D	BnaC01g37460D	23.9346	1102	32.3279	1548	38.7043	1797	89.9403	3954	106.875	4763	95.53	4257	9.56376e-14	1.53617	up
BnaA05g19900D	BnaA05g19900D	2.42872	15	1.43633	9	1.57359	9	15.4229	104	17.2465	117	14.9619	101	3.78766e-17	3.27625	up
BnaA07g12260D	BnaA07g12260D	1.78625	32	2.42974	44	1.62342	29	7.06785	129	4.52891	83	8.38178	154	0.000340471	1.79341	up
BnaA03g60150D	BnaA03g60150D	0.117108	4	0.0624503	2	0.186729	7	0.9257	40	0.434863	18	1.27237	52	0.00288698	3.07323	up
BnaC04g06800D	BnaC04g06800D	0.261023	8	0.417595	8	0.33127	6	10.4554	286	9.29194	260	14.0445	375	6.1894e-33	5.37877	up
BnaA07g07450D	BnaA07g07450D	1.04052	9	0.358227	3	0.478179	4	4.34027	40	4.47734	42	4.37531	41	2.67971e-06	2.9315	up
BnaC02g26030D	BnaC02g26030D	3.53061	83	2.6879	53	4.50058	99	36.918	817	28.6973	624	35.6209	778	1.12101e-37	3.23022	up
BnaC07g18480D	BnaC07g18480D	0.46205	31	0.284708	19	0.569286	39	1.23589	84	1.27481	88	0.992636	68	0.000358335	1.42164	up
BnaA04g03520D	BnaA04g03520D	6.94714	80	7.17574	97	4.0526	42	12.3059	173	14.1385	152	20.0887	209	0.000115462	1.27701	up
BnaC03g22680D	BnaC03g22680D	1.04488	27	1.59911	42	1.97593	52	4.09554	109	4.57178	120	5.169	137	8.42858e-07	1.58881	up
BnaA10g26440D	BnaA10g26440D	6.19462	87	14.7703	172	8.37386	83	23.7071	292	27.4025	326	22.828	294	1.22984e-08	1.40651	up
BnaC07g19250D	BnaC07g19250D	1.01179	80	0.612801	49	1.02176	82	1.8884	151	2.1851	175	1.69247	136	0.000105529	1.12085	up
BnaC05g43850D	BnaC05g43850D	8.67013	273	6.57972	204	8.42465	262	26.105	840	23.4294	766	22.8722	719	6.5466e-17	1.64416	up
BnaC08g48860D	BnaC08g48860D	6.26012	150	5.86725	157	5.53853	138	13.0815	420	12.3192	357	17.1832	507	3.00264e-09	1.52012	up
BnaC05g31460D	BnaC05g31460D	32.7255	644	49.9252	1005	55.0274	1092	155.063	3120	104.833	2090	111.21	2255	5.93984e-05	1.43737	up
BnaA08g23020D	BnaA08g23020D	4.24834	30	1.91685	13	2.51964	17	17.6618	134	24.1104	182	14.8014	111	1.83263e-09	2.82009	up
BnaA04g03540D	BnaA04g03540D	6.75558	81	8.5349	106	12.0698	148	31.5165	351	20.9068	244	20.4551	227	0.00186972	1.28668	up
BnaA02g06790D	BnaA02g06790D	0.744207	3	0.792311	3	1.34364	5	36.7366	152	33.94	140	32.7713	134	1.34803e-35	5.26666	up
BnaA01g17740D	BnaA01g17740D	1.46684	57	1.743	69	1.8111	71	4.5701	180	4.77805	179	3.99351	157	4.93303e-07	1.38033	up
BnaA03g27240D	BnaA03g27240D	4.306	34	4.49927	43	5.0733	44	9.22058	84	10.8502	94	12.1588	93	0.0021816	1.15461	up
BnaC01g04900D	BnaC01g04900D	4.21525	194	4.14096	209	4.78803	227	9.02164	466	9.04139	472	9.47343	494	2.20882e-08	1.1758	up
BnaC02g09390D	BnaC02g09390D	17.9101	245	10.8611	165	13.6609	177	26.0293	405	28.5739	443	31.1421	493	2.42567e-08	1.18222	up
BnaA02g33920D	BnaA02g33920D	0.486196	16	0.739336	25	0.716754	25	3.12739	108	1.82974	63	4.20221	145	0.00192976	2.25207	up
BnaCnng43140D	BnaCnng43140D	0.790064	13	0.716548	12	0.399943	6	1.67414	27	2.96481	49	1.81915	29	0.00630291	1.74948	up
BnaA10g03280D	BnaA10g03280D	8.68418	105	7.22497	82	13.6325	154	18.9774	211	32.375	374	26.6462	298	0.00367001	1.36332	up
BnaA02g36030D	BnaA02g36030D	15.5299	114	13.9342	103	16.3706	116	68.6159	502	65.4032	481	66.5551	480	2.8846e-24	2.1262	up
BnaC04g44740D	BnaC04g44740D	0	0	0.0628712	0	0.0808272	1	1.41743	26	0.336008	8	1.45481	39	0.00254969	6.18503	up
BnaAnng31620D	BnaAnng31620D	5.03397	114	4.57394	100	4.65762	123	8.00216	214	11.7603	257	10.109	218	4.77886e-05	1.0224	up
BnaC06g43970D	BnaC06g43970D	4.8366	60	7.68142	96	8.51591	104	16.9061	214	16.0083	203	16.7926	213	6.87745e-07	1.26869	up
BnaC02g30500D	BnaC02g30500D	1.88381	32	2.39403	42	2.51088	44	9.30757	165	9.7752	174	9.90065	176	7.53938e-14	2.11723	up
BnaC05g33170D	BnaC05g33170D	10.0429	84	13.012	110	10.287	85	30.4956	270	25.2041	225	22.3213	196	1.51894e-07	1.29954	up
BnaA10g26550D	BnaA10g26550D	8.70945	48	6.90774	41	1.75839	9	35.1999	103	31.7128	110	30.7395	85	2.83935e-05	1.59384	up
BnaA09g16930D	BnaA09g16930D	0.175022	6	0.829361	11	0.70858	17	3.92226	106	7.23702	183	3.43797	96	3.52115e-06	3.49253	up
BnaC02g06730D	BnaC02g06730D	3.29938	67	2.48091	47	3.39762	68	6.69748	136	6.97668	138	5.43907	104	0.00107643	1.04477	up
BnaA01g24810D	BnaA01g24810D	0.737545	25	1.84338	63	1.84276	60	7.3339	245	11.8086	400	10.9738	373	3.06398e-10	2.77416	up
BnaC01g44140D	BnaC01g44140D	44.8239	218	40.9108	201	42.389	192	100.996	494	84.9958	419	108.879	525	4.6629e-09	1.22585	up
BnaA01g08900D	BnaA01g08900D	9.69708	376	7.86071	302	9.118	355	17.1037	610	21.4371	747	20.2121	744	7.85532e-07	1.01485	up
BnaC02g24170D	BnaC02g24170D	4.66132	28	4.00509	24	2.26049	13	18.207	118	12.981	84	12.7266	82	2.35243e-08	2.1176	up
BnaA09g12280D	BnaA09g12280D	23.6711	597	19.7155	496	28.8106	721	62.7771	1601	74.9385	1910	66.9372	1708	1.22167e-14	1.51537	up
BnaC09g35160D	BnaC09g35160D	50.575	620	32.7357	412	35.5342	429	411.45	5222	368.168	4865	383.395	4756	1.83424e-57	3.33493	up
BnaA09g37690D	BnaA09g37690D	1.9582	47	1.6348	39	2.81214	58	4.66871	108	5.90259	137	6.2652	141	6.27285e-06	1.41348	up
BnaAnng26900D	BnaAnng26900D	5.5769	76	5.12126	71	2.65387	36	31.6715	411	25.0525	174	36.7561	408	0.00183557	2.43122	up
BnaA09g47380D	BnaA09g47380D	1.50144	34	2.34306	54	2.35037	53	6.43991	149	5.76851	133	5.91261	136	2.48777e-07	1.55956	up
BnaC04g00430D	BnaC04g00430D	2.45872	48	2.02226	47	2.37082	55	5.83404	129	7.05355	152	4.0979	94	0.000128316	1.31239	up
BnaA10g26760D	BnaA10g26760D	5.68195	115	6.36517	132	5.02912	103	11.0283	224	12.8337	263	16.1378	330	2.4662e-05	1.21421	up
BnaC03g02540D	BnaC03g02540D	2.36623	16	0.962897	6	2.20388	15	22.5211	166	16.1563	118	32.0096	235	6.56212e-08	3.80106	up
BnaA10g18420D	BnaA10g18420D	3.59589	46	2.90308	37	2.50044	31	95.7675	1241	101.038	1308	101.713	1315	1.13763e-109	5.07334	up
BnaC07g25950D	BnaC07g25950D	6.76465	104	6.38361	102	12.6038	196	19.6704	295	17.7042	272	22.6579	342	0.000103675	1.16889	up
BnaC03g33180D	BnaC03g33180D	0	0	0.106487	1	0	0	0.880632	14	1.90849	30	2.60953	42	3.24874e-05	6.42044	up
BnaA10g25850D	BnaA10g25850D	1.62866	10	10.8452	73	4.62343	29	35.0815	242	17.7997	123	35.2922	243	0.000439996	2.43441	up
BnaA05g31200D	BnaA05g31200D	1.45735	46	0.82858	27	1.82505	48	3.93183	119	3.3857	118	4.11606	135	4.75001e-07	1.61098	up
BnaC02g04450D	BnaC02g04450D	20.1633	1165	21.0715	1189	27.9434	1722	34.0522	3127	39.4309	3732	31.1103	2783	2.39282e-07	1.2331	up
BnaA09g09560D	BnaA09g09560D	1.73192	20	5.32577	78	3.90015	51	8.97741	106	8.59896	126	11.205	156	0.00320142	1.37358	up
BnaA04g22040D	BnaA04g22040D	1.40164	27	1.51886	30	0.659821	13	15.9898	310	20.4358	396	18.7778	366	6.2893e-53	3.92718	up
BnaA06g31250D	BnaA06g31250D	9.79458	368	6.62899	305	9.48431	436	12.9019	819	15.663	1084	11.235	706	0.000234433	1.22459	up
Brassica_napus_newGene_363	--	16.9852	287	12.4836	202	18.7587	299	34.3178	554	32.9035	529	46.1732	746	7.03011e-05	1.20587	up
BnaA09g33720D	BnaA09g33720D	44.4753	393	38.486	335	38.8979	332	103.354	909	107.013	939	104.284	918	2.9086e-12	1.37433	up
BnaC03g55450D	BnaC03g55450D	8.74514	220	8.83658	213	11.8346	269	25.7178	567	22.7864	513	27.0989	593	1.29871e-09	1.24417	up
BnaA10g26490D	BnaA10g26490D	3.05239	108	7.3267	262	3.41181	113	12.3989	423	13.0806	447	13.3766	462	5.74375e-07	1.45541	up
BnaA08g10680D	BnaA08g10680D	3.30362	55	9.80396	146	5.37849	92	23.067	353	16.2077	276	23.0943	356	4.03947e-09	1.74173	up
BnaA08g17790D	BnaA08g17790D	4.69564	437	3.30839	310	4.63241	438	11.6553	1057	8.75661	798	16.1978	1477	0.00324554	1.48288	up
BnaA02g22810D	BnaA02g22810D	9.54309	156	9.22073	141	13.473	226	31.7452	436	24.4113	340	35.95	513	9.614e-05	1.29309	up
BnaA09g40500D	BnaA09g40500D	0.49718	25	0.282568	12	0.130393	6	1.06556	48	0.658218	32	1.06405	52	0.00386705	1.60764	up
BnaA05g06450D	BnaA05g06450D	2.09602	45	2.23863	47	2.96397	62	6.29872	145	4.26944	99	3.98543	93	0.00463677	1.12112	up
BnaA02g22340D	BnaA02g22340D	2.22101	38	3.69898	65	3.93949	69	8.75394	156	9.48311	169	9.70959	173	4.63673e-08	1.52561	up
BnaC03g17800D	BnaC03g17800D	3.51163	99	4.40429	127	3.32592	95	11.7692	344	13.1537	385	16.9981	497	3.49949e-10	1.92476	up
BnaA08g22970D	BnaA08g22970D	5.42023	194	3.91374	141	4.86138	176	14.8213	398	13.8164	404	16.5963	514	1.45734e-09	1.35559	up
BnaA07g32400D	BnaA07g32400D	6.24163	92	6.46891	112	10.7316	191	23.2262	368	34.9581	532	36.505	506	4.42708e-08	1.82326	up
BnaA10g27470D	BnaA10g27470D	0.108191	4	0.19125	8	0.162328	5	1.50675	66	1.9799	78	2.41704	106	1.76553e-13	3.87044	up
BnaC04g07740D	BnaC04g07740D	19.0714	184	18.0679	171	25.4655	235	34.6756	341	59.4669	581	46.4257	453	0.00249647	1.21129	up
BnaC03g08310D	BnaC03g08310D	0.271411	4	0.40432	7	0.131647	3	7.12845	130	9.52452	177	6.6082	122	1.90833e-25	4.92832	up
BnaA10g27170D	BnaA10g27170D	117.661	43	334.572	131	171.543	59	800.031	364	535.53	244	978.016	370	1.53356e-06	2.06225	up
BnaA03g18900D	BnaA03g18900D	0.177725	2	0.747923	10	0.325387	4	4.80159	65	5.57127	76	7.41437	101	7.09734e-15	3.9119	up
BnaA05g01150D	BnaA05g01150D	31.1321	827	38.8162	1038	68.4379	1822	88.9916	2400	106.091	2869	101.34	2732	0.00021811	1.10944	up
BnaC03g73490D	BnaC03g73490D	7.31612	99	5.93421	81	6.12524	82	12.8587	180	13.136	184	14.4743	204	3.28265e-05	1.107	up
BnaA02g06950D	BnaA02g06950D	1.34328	51	1.10471	42	1.10758	42	2.84442	108	1.83682	69	3.18326	121	0.00722473	1.13362	up
BnaA10g22770D	BnaA10g22770D	19.0706	363	26.5127	525	14.8582	350	43.8264	1019	48.6208	1129	54.7287	1253	1.29123e-13	1.44933	up
BnaA09g28200D	BnaA09g28200D	3.60838	58	3.26217	54	3.62192	59	12.8224	216	10.3895	176	15.5737	263	7.70377e-10	1.92888	up
BnaA07g12700D	BnaA07g12700D	0.684658	44	0.604393	36	0.875496	57	1.4426	92	1.52593	98	1.60691	104	0.00257481	1.09271	up
BnaC03g43790D	BnaC03g43790D	27.8269	657	33.7681	806	42.0399	983	69.6842	1713	85.1656	2100	75.725	1858	2.20515e-09	1.20444	up

## Sheet: 3h_vs_0h_down
Table S3: Down-regulated differentially expressed genes (pvalue＜0.05, FC≥2) of at 3 h freezing stress
#ID	gene_name	T01_FPKM	T01_count	T02_FPKM	T02_count	T03_FPKM	T03_count	T07_FPKM	T07_count	T08_FPKM	T08_count	T09_FPKM	T09_count	FDR	log2FC	regulated
BnaA04g06200D	BnaA04g06200D	4.22277	42	4.78199	48	5.17865	51	1.62559	16	1.35514	13	2.09855	21	0.00482316	-1.50388	down
BnaA09g22300D	BnaA09g22300D	12.2975	977	9.92697	832	7.49528	583	2.58101	174	1.65666	131	1.72007	138	1.07063e-08	-2.44238	down
BnaC03g67810D	BnaC03g67810D	144.683	2624	135.169	2458	94.504	1694	46.8005	866	24.6454	456	33.4801	619	8.92678e-07	-1.81268	down
BnaC04g02270D	BnaC04g02270D	32.2263	679	26.8663	582	15.2157	332	9.95691	242	4.77841	108	7.24402	171	0.00704258	-1.62159	down
BnaA05g22450D	BnaA05g22450D	160.332	2565	201.216	3261	103.077	1631	32.6013	537	22.533	373	30.536	501	3.09101e-05	-2.4106	down
Brassica_napus_newGene_1021	--	130.583	2741	90.0118	1932	107.138	2302	16.3911	347	10.3612	220	8.07154	171	1.5006e-24	-3.25016	down
BnaA03g24280D	BnaA03g24280D	11.553	67	18.7333	109	11.362	62	0	0	0	0	0	0	3.12941e-15	#NAME?	down
BnaC01g13750D	BnaC01g13750D	147.129	1748	122.092	1454	95.6959	1105	57.8464	709	43.6025	531	60.3721	736	0.000942174	-1.13333	down
BnaC05g22410D	BnaC05g22410D	383.258	4654	403.069	4797	285.787	3426	188.435	2103	121.091	1378	132.049	1600	9.38729e-07	-1.35064	down
BnaA06g13090D	BnaA06g13090D	4.70281	224	4.91875	233	3.58507	168	2.08808	96	2.13655	96	2.31038	102	2.02626e-05	-1.09723	down
BnaC01g19650D	BnaC01g19650D	2.12212	25	2.51397	30	1.67585	19	0.648528	8	0.216301	2	0.229677	2	0.00175197	-2.63319	down
Brassica_napus_newGene_2336	--	3.59232	62	4.13792	73	3.6257	62	1.49613	25	0.420478	6	2.50729	43	0.00244968	-1.41959	down
BnaA07g22620D	BnaA07g22620D	67.2509	1929	71.931	2049	48.6658	1364	29.4339	791	16.2762	453	30.855	841	8.10737e-05	-1.36585	down
BnaC03g26940D	BnaC03g26940D	1.43745	27	1.43809	30	0.959902	20	0.133018	2	0.339071	5	0.188466	2	0.000256854	-3.10745	down
BnaA03g47830D	BnaA03g47830D	101.589	2410	99.9881	2437	89.5982	2135	56.6327	1385	34.1827	853	50.7753	1232	1.01072e-06	-1.01737	down
BnaCnng03230D	BnaCnng03230D	117.462	5505	86.2474	4087	96.313	4551	33.2857	1524	13.5962	621	29.5805	1371	1.32505e-12	-2.01669	down
BnaC07g23610D	BnaC07g23610D	78.6534	660	83.0908	745	61.891	490	34.0741	271	10.2947	103	28.7891	230	1.15691e-05	-1.65781	down
BnaC09g04550D	BnaC09g04550D	17.0419	524	18.9198	626	11.0341	372	4.30287	129	2.23389	65	3.30826	113	9.12549e-08	-2.3181	down
Brassica_napus_newGene_1124	--	1.34634	22	1.98755	34	1.06115	17	0.246225	4	0	0	0.115467	1	4.50109e-05	-3.87536	down
BnaC09g01090D	BnaC09g01090D	176.75	5252	154.394	4614	132.463	4092	63.0496	1747	31.5445	877	72.0457	1997	4.20575e-10	-1.60326	down
BnaA06g37850D	BnaA06g37850D	64.4146	1369	50.0266	1075	35.1007	751	13.2783	281	5.69304	121	5.69141	121	1.15597e-06	-2.62054	down
BnaC02g10610D	BnaC02g10610D	3.88694	57	2.46236	36	3.26128	47	0.589026	9	0.577399	9	0.805591	12	4.63899e-05	-2.23174	down
BnaC05g13880D	BnaC05g13880D	32.5888	892	37.3113	1000	23.6618	637	17.0206	467	11.4071	295	12.9221	353	0.000728038	-1.19043	down
BnaC04g24610D	BnaC04g24610D	8.89686	185	10.6115	207	7.16708	145	2.10482	44	1.3104	29	2.01046	43	3.23051e-14	-2.21943	down
BnaC09g43920D	BnaC09g43920D	23.4655	386	24.8018	467	22.8055	392	4.41757	41	2.37782	28	3.53479	38	1.89276e-50	-3.54891	down
BnaA09g48190D	BnaA09g48190D	7.69413	559	6.62939	454	5.64852	399	3.33095	218	2.99204	209	4.2648	271	6.03266e-05	-1.02571	down
BnaA06g37710D	BnaA06g37710D	42.7366	273	57.9543	376	38.1559	235	20.7102	132	13.2593	85	27.7564	178	0.00812547	-1.17014	down
BnaA01g03890D	BnaA01g03890D	5.89344	44	8.33546	91	5.00292	55	0.944045	12	1.37521	12	1.64306	8	0.000522672	-2.57848	down
BnaA08g01710D	BnaA08g01710D	70.9402	3364	45.0089	2162	43.4689	2079	20.3515	988	7.7676	379	12.8698	639	0.000163246	-1.93192	down
BnaC04g41340D	BnaC04g41340D	47.0646	1914	44.3794	1828	38.8182	1594	18.9882	764	10.4707	421	18.7101	751	9.93343e-14	-1.47123	down
BnaC05g45860D	BnaC05g45860D	2.58608	104	1.83147	75	1.78672	73	0.50746	20	0.924787	37	1.01857	40	0.000338979	-1.38712	down
BnaAnng08980D	BnaAnng08980D	8.50865	241	9.79572	259	6.26257	169	4.43366	119	2.49986	63	4.8132	134	0.00662411	-1.09045	down
BnaA04g03470D	BnaA04g03470D	8.17024	62	7.25223	55	6.38981	48	2.28466	17	4.15366	31	2.78605	21	0.00994882	-1.26786	down
BnaA09g56560D	BnaA09g56560D	5.67113	67	6.36694	74	4.33559	49	1.26546	15	0.149548	1	1.13049	13	1.5103e-08	-2.71929	down
BnaAnng31560D	BnaAnng31560D	4.69856	49	7.3352	78	3.25954	38	1.09813	13	1.35278	10	0.396386	4	0.000402332	-2.62084	down
BnaC01g43800D	BnaC01g43800D	23.0362	441	23.8807	415	21.6394	362	8.96411	178	10.0394	164	8.80823	196	3.38325e-08	-1.18791	down
BnaAnng14290D	BnaAnng14290D	6.12295	119	6.3164	126	2.92109	58	1.40236	27	0.412316	8	1.45967	28	0.00136436	-2.2741	down
BnaC01g05640D	BnaC01g05640D	9.35336	282	7.32481	218	5.2441	157	2.62611	75	2.42081	71	2.9327	85	0.00083017	-1.51763	down
BnaC03g75790D	BnaC03g75790D	6.05055	245	4.83446	201	5.5973	215	2.4926	97	2.45292	98	1.91653	77	2.62868e-07	-1.29069	down
BnaC03g27690D	BnaC03g27690D	44.2099	596	37.8173	510	30.8105	414	22.0981	297	16.9462	226	15.8392	213	0.000141804	-1.05582	down
BnaAnng00280D	BnaAnng00280D	3.88338	54	5.31853	75	2.50942	35	0.64639	9	0.956616	13	1.0133	14	0.00110785	-2.19662	down
BnaA03g58470D	BnaA03g58470D	4.83112	72	6.63578	95	3.44478	45	0.241109	4	0.0536212	0	0.165709	1	1.28571e-09	-5.41378	down
BnaC07g40500D	BnaC07g40500D	6.66117	97	3.99534	58	5.40809	78	1.81705	26	0.682196	9	1.77391	26	4.01343e-05	-1.94205	down
BnaA03g07790D	BnaA03g07790D	116.732	1394	120.403	1467	87.6625	1055	60.2744	731	49.5285	611	50.5608	618	1.58314e-05	-1.00771	down
BnaA09g49440D	BnaA09g49440D	15.7451	342	22.3359	487	12.1423	262	3.67358	80	1.40433	30	2.28526	50	1.80009e-06	-2.77771	down
BnaA10g04800D	BnaA10g04800D	8.77768	170	8.32014	159	6.24075	118	4.13408	74	3.93526	74	3.79191	72	0.000457768	-1.03224	down
BnaA03g36020D	BnaA03g36020D	14.0177	319	16.1497	366	11.856	269	6.0153	132	3.82873	85	3.04123	67	1.61184e-10	-1.75725	down
BnaC05g18020D	BnaC05g18020D	30.7483	2084	31.7667	2069	30.328	1984	10.9621	701	3.20659	216	11.0851	717	1.52252e-20	-1.91696	down
BnaC06g34290D	BnaC06g34290D	6.96887	43	4.95979	30	4.85427	28	0.16447	1	0.582005	3	0.15518	0	2.35243e-08	-4.671	down
BnaC04g18440D	BnaC04g18440D	28.8306	727	33.3999	819	24.0467	591	16.1755	417	11.5376	309	13.2434	333	1.80547e-05	-1.02184	down
BnaC02g05030D	BnaC02g05030D	3.18491	114	3.60846	128	2.20183	79	1.40852	43	1.71992	60	1.16632	41	0.00192044	-1.16627	down
BnaA08g09690D	BnaA08g09690D	27.6631	328	33.1185	439	21.5679	279	5.0811	79	3.70969	58	4.00774	58	8.01665e-10	-2.43213	down
BnaA01g19110D	BnaA01g19110D	27.6273	125	55.2253	260	30.9054	135	4.73785	22	3.03936	14	8.38217	38	0.00104735	-2.81998	down
BnaA06g09010D	BnaA06g09010D	6.17001	42	10.4835	72	4.44819	29	0.00189754	0	2.28031	15	0.000239229	0	0.00254803	-3.26588	down
BnaA05g12390D	BnaA05g12390D	89.4228	2151	88.8923	2151	66.0477	1557	43.9105	1042	25.7946	617	45.7882	1100	0.000426177	-1.09512	down
BnaC07g16390D	BnaC07g16390D	57.3105	30	51.7063	29	39.8223	19	11.691	7	7.2767	4	7.22055	3	0.00193934	-2.4876	down
BnaA06g12480D	BnaA06g12480D	7.52391	86	6.04383	69	3.11161	35	0.717492	8	0.872234	9	1.01618	11	0.000706163	-2.77231	down
BnaAnng08260D	BnaAnng08260D	5.20903	34	8.64693	60	5.96345	39	3.23359	22	1.54528	10	1.80663	12	0.00533165	-1.60388	down
BnaC02g37620D	BnaC02g37620D	92.8543	532	100.154	588	59.7376	335	20.6523	98	6.04112	31	14.1925	73	1.73486e-08	-2.85693	down
BnaAnng08720D	BnaAnng08720D	139.028	1766	181.112	2301	126.538	1585	84.0502	1061	50.1762	524	80.637	1098	0.00402411	-1.0829	down
BnaA09g01560D	BnaA09g01560D	17.15	248	16.5772	254	9.83449	154	4.60064	71	3.81936	59	4.03039	65	1.54089e-05	-1.75948	down
BnaA06g01790D	BnaA06g01790D	78.4432	1591	93.8157	1856	55.0708	1104	35.6529	720	21.0609	427	34.3445	721	0.00169157	-1.29321	down
BnaA05g34870D	BnaA05g34870D	73.6695	1208	61.0198	1091	52.7606	904	39.0635	677	16.9524	290	27.1563	457	0.000372206	-1.17828	down
BnaC03g53640D	BnaC03g53640D	19.4711	238	20.7998	242	16.8645	208	8.11644	104	7.74421	92	8.47201	111	2.32504e-06	-1.17309	down
BnaA06g35460D	BnaA06g35460D	85.3184	2850	97.4571	3322	52.075	1688	19.4705	715	13.4141	512	26.6772	788	0.000287794	-1.97248	down
BnaC05g48480D	BnaC05g48480D	5.61716	97	5.44701	93	6.16476	101	3.78987	65	1.33281	23	2.94179	48	0.00228765	-1.10561	down
BnaC01g26150D	BnaC01g26150D	2.06848	91	2.07369	95	1.33015	59	1.005	43	0.851074	38	0.68654	30	0.00367001	-1.1518	down
Brassica_napus_newGene_2033	--	4.77601	121	7.53303	172	4.66818	109	2.56868	60	1.97649	42	2.20276	55	0.000426736	-1.36483	down
BnaAnng34390D	BnaAnng34390D	4.20232	21	1.62067	12	5.65416	19	0.674902	4	0.107897	0	0.4559	3	0.00958642	-2.90085	down
BnaA06g17300D	BnaA06g17300D	7.2392	329	4.33948	209	5.51526	274	2.70884	118	3.12545	140	2.79722	124	0.000682633	-1.09777	down
BnaA08g16920D	BnaA08g16920D	554.038	2560	502.293	2322	376.357	1632	139.241	644	71.6654	332	90.032	413	4.57647e-09	-2.23867	down
BnaA02g21750D	BnaA02g21750D	1.63344	25	2.35409	36	1.37366	20	0.201832	3	0	0	0	0	1.00679e-06	-4.76295	down
BnaA08g06260D	BnaA08g06260D	114.72	1396	143.963	1769	92.2648	1112	48.9262	597	36.0884	442	39.6546	487	1.99694e-05	-1.49565	down
BnaUnng03250D	BnaUnng03250D	60.5396	256	69.1828	195	7.78719	166	14.2166	113	11.5673	47	16.4714	84	0.00142009	-1.3474	down
BnaA07g30640D	BnaA07g30640D	2.71862	20	3.67556	27	1.48679	11	0.275081	2	0	0	0	0	9.75796e-05	-4.86633	down
BnaC08g11110D	BnaC08g11110D	27.7406	661	28.6466	609	25.3684	531	16.1693	329	8.59647	204	10.8029	214	3.3765e-09	-1.27878	down
BnaC05g37670D	BnaC05g37670D	10.3385	104	28.2584	292	19.5141	193	3.46187	35	2.44898	25	1.89523	19	0.00267483	-2.90625	down
BnaC03g61130D	BnaC03g61130D	20.5632	184	33.8172	300	23.9175	208	7.88356	69	4.75754	41	12.6226	110	0.000626365	-1.66058	down
BnaC03g72000D	BnaC03g72000D	5.02087	45	5.19326	48	7.20309	67	2.13024	20	1.96754	19	1.70205	16	0.00179724	-1.54939	down
BnaCnng20570D	BnaCnng20570D	11.5282	69	11.9395	73	12.7619	74	7.77125	48	2.48132	15	5.27928	32	0.00479137	-1.1931	down
BnaC04g15030D	BnaC04g15030D	143.537	3299	138.489	3228	101.771	2350	58.9979	1393	29.2209	693	61.8502	1478	7.20591e-05	-1.32504	down
BnaC06g09680D	BnaC06g09680D	10.5219	387	8.31222	315	6.47675	246	1.30374	48	1.15701	44	1.29505	49	2.03878e-12	-2.75873	down
BnaA10g08760D	BnaA10g08760D	116.971	3188	77.7379	2136	78.9848	2155	47.0756	1233	23.7338	622	45.9549	1221	0.00238529	-1.29081	down
BnaA07g00960D	BnaA07g00960D	40.4694	476	40.8362	483	36.3985	418	21.3102	263	8.64201	107	10.2007	126	2.86297e-07	-1.4819	down
BnaA07g03250D	BnaA07g03250D	3.51235	78	3.93297	85	3.71527	87	1.18298	26	1.10854	21	0.72269	16	4.34787e-07	-1.9976	down
BnaA04g15440D	BnaA04g15440D	11.2419	530	12.3799	611	7.59469	386	5.02974	260	2.99307	182	2.23777	131	0.00021895	-1.42345	down
BnaA09g08390D	BnaA09g08390D	48.054	642	109.663	1360	57.3125	714	16.1324	192	8.77919	108	17.3809	226	0.00398895	-2.37569	down
BnaC01g36220D	BnaC01g36220D	24.323	339	24.2298	331	22.1609	309	11.0586	154	5.05299	67	7.17831	102	6.45258e-13	-1.60837	down
BnaCnng10490D	BnaCnng10490D	3.3242	67	1.6624	42	3.09089	67	0.958919	24	0.609275	15	0.976679	25	0.00179986	-1.46827	down
BnaA10g25520D	BnaA10g25520D	55.1727	112	49.7975	108	75.8251	150	12.9537	28	0.000248554	0	6.8248	15	1.8538e-14	-3.11225	down
BnaC08g06690D	BnaC08g06690D	32.9449	422	51.0089	661	31.9046	406	14.3105	181	10.5881	136	15.4634	199	0.000790353	-1.53704	down
BnaA01g26200D	BnaA01g26200D	12.1829	242	11.5151	234	8.80003	176	5.55086	105	5.95295	119	4.03885	77	2.27485e-05	-1.12499	down
BnaC09g03940D	BnaC09g03940D	8.26681	176	14.3385	306	4.70812	98	0.902555	19	0.297188	6	1.66374	35	0.00544874	-3.27996	down
BnaC08g01820D	BnaC08g01820D	36.4632	668	25.6464	498	31.4744	587	15.3165	294	8.31083	156	12.8793	235	2.87635e-07	-1.36457	down
BnaC07g24660D	BnaC07g24660D	1119.03	9868	781.175	7014	788.948	6874	341.304	3039	117.839	1059	401.212	3558	0.00010283	-1.64206	down
Brassica_napus_newGene_3803	--	0.504889	31	0.594485	37	0.51496	32	0.139542	8	0.319486	19	0.0121976	0	0.00407472	-1.90056	down
BnaA05g29940D	BnaA05g29940D	24.8465	985	30.0465	1261	15.0015	631	8.46369	358	5.39126	233	10.0808	436	0.00760724	-1.49447	down
BnaCnng23930D	BnaCnng23930D	38.9396	775	44.5638	894	29.254	577	14.3722	293	11.1372	226	19.4384	398	0.000240219	-1.30081	down
BnaCnng11540D	BnaCnng11540D	1.66451	25	2.175	33	1.62545	25	0.838598	12	0.391436	5	0.168387	2	0.00461488	-2.13615	down
BnaA03g22500D	BnaA03g22500D	2.77605	79	4.49103	129	3.6414	104	1.84503	51	1.7359	48	1.77828	47	0.00160457	-1.10398	down
BnaC04g14960D	BnaC04g14960D	21.9037	69	11.9076	38	15.8717	47	4.05285	13	5.01548	16	7.67722	24	0.00516198	-1.54842	down
BnaA03g15850D	BnaA03g15850D	4.3859	147	2.45501	104	3.62383	121	0.992276	44	0.360861	14	1.10623	49	8.74917e-07	-1.80594	down
BnaC02g48140D	BnaC02g48140D	6.79985	190	7.13875	163	6.50383	135	1.01394	21	0.451452	5	0.726005	11	1.06849e-25	-3.72992	down
BnaC01g43680D	BnaC01g43680D	26.8896	150	31.6278	181	24.8772	138	9.35605	55	6.18367	36	4.78474	27	7.16226e-12	-1.99988	down
BnaA03g32280D	BnaA03g32280D	16.228	363	11.1634	250	7.19544	157	0.646188	14	1.18086	26	1.25971	27	1.92723e-05	-3.53291	down
BnaC03g68020D	BnaC03g68020D	18.1876	656	14.0389	506	11.6822	424	5.04161	185	8.24213	293	5.4779	196	0.000709805	-1.24491	down
BnaA04g17700D	BnaA04g17700D	56.0147	2425	63.8156	2772	44.8204	1948	19.8137	838	14.1078	602	19.6605	823	2.58136e-10	-1.66738	down
BnaA08g19050D	BnaA08g19050D	2.61248	105	2.01492	75	1.59894	60	0.508729	21	0.966562	40	0.748143	29	0.00437788	-1.42554	down
BnaCnng66730D	BnaCnng66730D	6.47119	76	5.1762	62	4.53672	59	2.27524	30	1.40268	19	2.68888	31	0.00313486	-1.309	down
BnaC05g41220D	BnaC05g41220D	19.3682	233	17.1592	203	11.8456	137	5.75874	72	5.93695	71	4.18529	52	0.000137675	-1.56505	down
BnaC09g47470D	BnaC09g47470D	8.00854	84	4.75813	49	7.07694	72	2.8817	29	1.57954	16	2.34995	24	0.000389312	-1.58013	down
BnaC02g01400D	BnaC02g01400D	13.6747	624	15.7238	711	10.7049	480	5.88658	260	4.58476	202	6.24538	279	5.85839e-06	-1.30114	down
BnaA10g01410D	BnaA10g01410D	4748.19	2246	3834.95	1928	1657.57	747	283.793	161	76.0236	43	418.621	211	0.000458035	-3.57622	down
BnaC03g26120D	BnaC03g26120D	187.024	1068	164.239	949	114.848	640	75.4721	438	73.3424	427	77.0382	447	0.00448789	-1.02759	down
BnaA04g13830D	BnaA04g13830D	163.297	1907	167.666	2003	103.407	1211	28.5239	337	11.5405	137	32.7015	389	1.43094e-08	-2.57718	down
BnaCnng10610D	BnaCnng10610D	5.57008	185	6.54846	224	5.67382	193	2.10663	69	2.94793	95	2.0256	78	3.02404e-07	-1.32392	down
BnaC06g16800D	BnaC06g16800D	83.8998	340	79.2831	330	65.3287	237	39.3325	153	19.0699	78	34.2696	148	0.000187605	-1.26752	down
BnaA09g26590D	BnaA09g26590D	61.3274	1562	48.5915	1244	43.5398	1094	19.8824	495	30.2595	758	17.0812	428	0.000176006	-1.22457	down
BnaA08g24310D	BnaA08g24310D	31.1412	155	29.4901	148	31.7871	150	13.778	71	8.03691	41	12.4156	63	1.81645e-06	-1.38073	down
BnaC04g05640D	BnaC04g05640D	25.8554	725	23.7843	700	14.9866	386	7.65177	203	3.96372	101	9.84075	297	0.00603652	-1.5997	down
BnaC03g72720D	BnaC03g72720D	3.37514	36	4.1786	45	2.0268	23	1.64788	16	0.545503	6	0.910861	10	0.00770875	-1.70891	down
BnaC02g35150D	BnaC02g35150D	8.04228	81	10.9408	114	6.11242	62	1.19576	12	0.52448	5	2.53213	26	2.19236e-05	-2.58645	down
BnaA06g39390D	BnaA06g39390D	17.0235	383	17.6742	399	14.1206	311	6.18585	144	2.64812	61	8.22208	191	5.87216e-06	-1.47263	down
BnaAnng10070D	BnaAnng10070D	25.2914	442	18.3397	331	18.5126	332	10.0258	175	9.1602	161	9.12983	160	1.37204e-06	-1.16524	down
BnaA04g03890D	BnaA04g03890D	11.0141	224	10.7278	201	7.43081	121	3.917	69	3.68072	47	2.53504	47	0.000452753	-1.75361	down
BnaC05g35710D	BnaC05g35710D	100.306	1893	132.374	2575	77.7731	1455	28.9962	541	17.8458	347	26.2046	495	1.05376e-05	-2.10698	down
BnaCnng56610D	BnaCnng56610D	2.36373	49	2.97598	62	2.50551	52	1.30017	26	0.528974	10	0.8433	17	0.000908448	-1.62891	down
BnaA07g08720D	BnaA07g08720D	39.047	722	43.7268	814	35.8455	604	17.2793	331	9.78794	187	8.53856	124	2.35243e-08	-1.74621	down
BnaC04g05630D	BnaC04g05630D	36.466	2712	29.274	2213	18.1169	1374	12.9898	947	8.02686	588	7.9948	586	0.00413535	-1.5801	down
BnaC08g42990D	BnaC08g42990D	6.85877	327	7.32413	360	7.27279	335	3.90279	172	2.62664	125	3.71231	177	6.06911e-07	-1.11694	down
BnaC02g25060D	BnaC02g25060D	7.15703	73	11.7332	121	4.01592	40	0.80552	8	0.266306	2	0.853328	8	0.00158197	-3.70788	down
BnaCnng29080D	BnaCnng29080D	22.0978	396	22.6726	408	16.7276	298	8.09491	146	7.06421	128	11.6718	210	2.25613e-05	-1.1957	down
BnaA06g40730D	BnaA06g40730D	39.0699	1806	33.2396	1475	28.553	1242	19.3671	782	9.04991	433	11.7972	497	1.89334e-05	-1.41092	down
BnaA02g33690D	BnaA02g33690D	0.430336	9	1.43516	31	1.71753	37	0.0465285	1	0.0413516	0	0.0878672	1	0.0012427	-5.27197	down
BnaC04g01850D	BnaC04g01850D	26.9677	146	30.6175	170	27.8611	146	12.6899	72	15.003	86	11.892	67	0.000303582	-1.04722	down
Brassica_napus_newGene_401	--	3.88335	63	3.3159	55	2.28586	39	2.17994	32	1.07347	16	0.890792	13	0.00632663	-1.37346	down
BnaC09g23440D	BnaC09g23440D	5.15503	104	4.79851	101	3.43803	66	1.61085	33	1.76294	34	1.21405	25	2.61701e-05	-1.5684	down
BnaA08g12770D	BnaA08g12770D	83.6112	1462	80.1897	1409	66.1459	1143	41.4483	742	22.2228	398	29.9313	537	4.14816e-07	-1.26803	down
BnaA04g22810D	BnaA04g22810D	62.205	2118	33.2164	1135	29.62	1012	1.92867	64	0.624427	20	1.26085	42	1.01322e-07	-5.0906	down
BnaC08g11300D	BnaC08g11300D	1.14095	23	3.82293	70	1.71458	35	0.196202	3	0.378217	3	0.202418	1	0.00272306	-4.20138	down
BnaA01g33250D	BnaA01g33250D	23.5093	394	22.1296	367	12.544	219	5.74299	88	7.8079	124	8.66905	142	0.00179578	-1.47855	down
BnaA03g14790D	BnaA03g14790D	21.624	465	23.6574	516	17.4519	378	8.25195	175	8.73734	179	8.1603	175	7.21477e-11	-1.37036	down
BnaA02g18950D	BnaA02g18950D	4.28117	75	6.96318	123	3.3599	56	0.601733	10	0.416179	7	0.992806	17	0.000360406	-2.90886	down
BnaA07g30430D	BnaA07g30430D	113.46	2789	97.8403	2380	74.4216	1799	53.6155	1271	30.1869	705	36.7458	869	0.000380881	-1.30157	down
BnaA10g22250D	BnaA10g22250D	1.38308	48	2.33238	81	1.31548	46	0	0	0.0264704	0	0	0	4.12257e-13	#NAME?	down
BnaC08g12310D	BnaC08g12310D	4.01796	45	1.99474	23	2.84049	31	0.619651	7	0.784542	9	0.992447	11	0.0045985	-1.88435	down
BnaC09g38450D	BnaC09g38450D	181.562	2399	239.489	3108	146.56	1796	81.4883	1012	36.771	432	67.0868	832	0.000301227	-1.69019	down
BnaA02g35670D	BnaA02g35670D	81.4604	453	101.769	567	69.9629	370	42.7528	221	35.4407	188	46.0291	244	0.000389469	-1.09858	down
BnaC04g52580D	BnaC04g52580D	16.7175	387	24.0165	534	15.9048	351	6.94249	160	4.1181	88	5.69061	124	2.02072e-06	-1.78205	down
BnaA07g27240D	BnaA07g27240D	13.6646	275	11.3884	231	7.00185	139	3.4436	71	5.06249	108	1.5523	32	0.00898369	-1.62324	down
BnaA05g07230D	BnaA05g07230D	202.58	1600	212.096	1702	154.77	1204	103.529	824	79.5234	627	102.949	808	8.10455e-05	-1.00505	down
BnaA06g18940D	BnaA06g18940D	62.0468	696	55.8862	614	39.8079	424	8.1634	89	2.06651	22	4.74363	52	1.80432e-13	-3.41983	down
BnaA03g17520D	BnaA03g17520D	3.27104	21	5.09069	33	2.23783	13	0.608226	4	0.408507	2	0.877202	5	0.00613383	-2.61444	down
BnaC05g17990D	BnaC05g17990D	3.19709	33	3.70715	30	1.62446	17	0.459055	5	0.993632	8	0.525412	4	0.00390351	-2.24511	down
BnaA05g36740D	BnaA05g36740D	6.31923	89	6.8462	94	3.04709	52	0.791628	23	1.42069	22	2.15317	30	0.000647018	-1.65674	down
BnaC09g53440D	BnaC09g53440D	9.31315	210	9.29592	213	6.41102	144	4.35056	103	2.54963	60	4.43879	105	0.00227248	-1.08977	down
BnaC09g49180D	BnaC09g49180D	4.81114	84	3.65753	72	3.86267	66	1.03947	17	2.77274	49	1.3934	26	0.00204745	-1.28141	down
BnaC03g75450D	BnaC03g75450D	18.2232	591	18.3585	592	14.521	452	9.5502	299	7.38034	237	7.59504	236	3.70437e-07	-1.09185	down
BnaA04g23280D	BnaA04g23280D	281.193	1169	318.489	1345	227.666	931	132.101	564	127.884	545	106.724	458	6.21433e-06	-1.14578	down
BnaA02g02910D	BnaA02g02910D	333.603	78	409.888	162	454.374	161	63.7674	43	98.6385	39	105.357	45	0.00574656	-1.6665	down
BnaC04g28260D	BnaC04g28260D	11.6806	51	5.04195	66	3.66928	47	1.32491	16	6.81521	13	2.55171	31	0.00287333	-1.45846	down
BnaC06g22060D	BnaC06g22060D	12.6922	178	18.3083	256	10.6751	146	3.24747	44	1.02626	15	2.81549	39	1.68541e-06	-2.57295	down
BnaC01g06770D	BnaC01g06770D	4.39971	68	2.36518	37	2.79188	44	1.7004	26	0.634201	9	0.678196	10	0.00973562	-1.73704	down
BnaA10g20560D	BnaA10g20560D	6.24652	51	5.52066	46	4.77969	38	2.45276	20	0.867702	7	0.230999	1	4.8624e-05	-2.27926	down
BnaC08g16850D	BnaC08g16850D	4.35731	151	5.1411	178	4.34622	149	1.28596	44	0.962842	33	1.61783	56	1.04804e-10	-1.85384	down
BnaC03g42260D	BnaC03g42260D	3.73197	36	4.06252	39	2.53094	24	0.519354	5	0.369556	3	0.98078	9	0.000208995	-2.54989	down
BnaC08g43060D	BnaC08g43060D	7.79424	196	11.3652	279	5.57184	148	4.87851	104	2.84344	64	2.99891	74	0.00994882	-1.37284	down
BnaC03g77150D	BnaC03g77150D	3.26239	125	3.00936	116	1.96327	75	0.890028	33	0.643003	24	0.932896	35	1.80438e-05	-1.7893	down
BnaAnng12320D	BnaAnng12320D	20.66	285	19.7162	264	18.5254	243	1.8443	24	0.819962	10	1.52272	20	8.51281e-44	-3.88292	down
BnaAnng33690D	BnaAnng33690D	3.8395	12	9.86641	31	7.31139	23	1.27515	4	0.556822	1	2.38506	7	0.00818978	-2.46532	down
BnaC06g03050D	BnaC06g03050D	64.7888	558	83.2088	767	46.2599	427	26.4332	240	18.0853	165	26.211	263	0.00323637	-1.39941	down
BnaA07g03600D	BnaA07g03600D	66.9805	2037	60.0458	1852	52.8603	1655	24.7381	810	15.4046	525	23.9402	771	1.25313e-12	-1.40526	down
BnaA01g20660D	BnaA01g20660D	43.0401	696	53.9833	890	37.9012	627	21.246	344	13.576	250	21.2535	320	2.27586e-06	-1.28429	down
BnaA02g21420D	BnaA02g21420D	55.3776	1861	81.1022	2731	40.752	1357	21.1188	697	12.9862	431	26.1438	872	0.00942158	-1.58065	down
BnaCnng62810D	BnaCnng62810D	6.91692	52	9.22145	71	5.86661	44	0.404617	3	0.833745	6	0.254064	1	3.99333e-12	-4.07258	down
BnaA03g30400D	BnaA03g30400D	4.19633	119	3.35052	95	2.8904	81	1.35551	37	1.40423	39	1.40559	39	0.000124513	-1.36873	down
BnaA03g12660D	BnaA03g12660D	1.53649	49	6.39946	205	3.40526	107	0.221486	7	0.140248	4	0.149374	4	0.00461488	-4.5962	down
BnaA02g10980D	BnaA02g10980D	36.2615	1368	71.2284	2673	41.5454	1538	4.06803	154	1.91393	70	2.82818	100	1.38427e-07	-4.11373	down
BnaC02g33270D	BnaC02g33270D	4.31725	67	4.62961	72	2.42561	36	1.39644	21	1.32374	19	1.37453	21	0.00588698	-1.52978	down
BnaA09g34730D	BnaA09g34730D	36.8896	131	30.5766	112	27.3971	94	16.6007	63	6.39451	24	16.4849	62	0.00198396	-1.18588	down
Brassica_napus_newGene_53	--	2.86211	44	3.00119	48	1.87343	29	1.3086	20	0.459673	7	0.553099	8	0.00211996	-1.79849	down
BnaA03g52990D	BnaA03g52990D	11.1964	139	13.2358	176	7.42811	104	2.6843	35	1.33294	19	0.951722	15	3.71835e-08	-2.61133	down
Brassica_napus_newGene_4461	--	2.42999	62	2.2545	59	1.91516	50	0.833949	21	0.769948	19	0.891393	23	0.00243466	-1.44963	down
BnaA07g18060D	BnaA07g18060D	1.438	31	1.11475	24	0.563377	12	0.284283	6	0.0422335	0	0.0446852	0	0.0011173	-3.49047	down
BnaA01g37370D	BnaA01g37370D	143.781	2537	124.538	2188	94.7726	1598	59.0323	1065	32.7223	587	45.0123	805	0.000265352	-1.37287	down
BnaA09g52250D	BnaA09g52250D	103.096	2886	106.163	3010	72.0197	2047	54.5668	1501	37.7585	1044	45.1896	1251	0.000347408	-1.07422	down
BnaC07g34910D	BnaC07g34910D	1.13081	45	0.887043	38	0.917953	38	0.363443	15	0.279185	11	0.361962	15	0.00716425	-1.57029	down
BnaA10g01400D	BnaA10g01400D	1.81841	72	1.96623	78	1.42077	56	0.906437	36	0.782995	31	0.572043	23	0.00556233	-1.20409	down
BnaA09g08130D	BnaA09g08130D	32.4944	331	21.6811	261	21.7204	206	14.2512	130	4.39737	79	10.4146	91	0.000261202	-1.42089	down
BnaC01g10370D	BnaC01g10370D	78.2839	1546	75.0827	1460	51.1287	983	33.5285	659	20.6103	414	28.3244	557	0.00033101	-1.30024	down
BnaA01g14590D	BnaA01g14590D	10.8213	502	9.87493	463	7.85107	366	6.11775	270	3.91585	172	4.02356	183	6.24014e-05	-1.09982	down
BnaA02g20170D	BnaA02g20170D	55.7572	1710	49.0138	1483	36.5624	1137	25.0626	760	21.3108	647	23.7884	717	0.00023613	-1.03699	down
BnaC06g38940D	BnaC06g38940D	17.0171	398	20.0011	469	13.0408	302	6.59118	161	7.94866	189	7.60945	185	0.000201096	-1.13684	down
BnaC04g00170D	BnaC04g00170D	181.885	1419	283.508	2001	147.828	1145	63.4717	633	27.1233	390	65.395	645	0.00182995	-1.46071	down
BnaA10g04840D	BnaA10g04840D	24.8728	487	25.3138	511	15.8737	328	9.83814	196	3.55869	70	5.61291	113	1.84893e-05	-1.81549	down
BnaC01g04060D	BnaC01g04060D	47.7958	1069	56.1767	1272	36.2126	828	19.3026	436	14.3527	321	17.2187	379	2.41315e-06	-1.48889	down
BnaC02g48590D	BnaC02g48590D	229.275	5313	319.812	7565	206.128	4807	98.8629	2214	69.9839	1658	77.9157	1860	2.01377e-05	-1.63399	down
BnaA08g00140D	BnaA08g00140D	32.0135	345	30.3557	335	16.1821	174	10.0993	112	6.64809	75	10.8889	121	0.00935022	-1.48033	down
BnaA06g13140D	BnaA06g13140D	2.28634	48	1.71612	36	1.32243	27	0.54405	11	0.264499	5	0.606037	12	0.00131087	-1.99592	down
BnaC03g08540D	BnaC03g08540D	38.1474	413	50.7285	556	26.3281	285	12.4519	139	6.76478	77	11.3659	133	0.000860801	-1.85355	down
BnaA05g03050D	BnaA05g03050D	2.49344	52	3.54173	73	3.0761	62	0.975	20	0.372655	8	0.229806	4	9.15521e-08	-2.55563	down
BnaC01g33150D	BnaC01g33150D	7.77169	141	9.13074	167	6.92896	124	3.47866	66	2.60471	49	2.57499	49	1.99371e-06	-1.40625	down
BnaC03g53730D	BnaC03g53730D	0.957373	28	1.15041	31	0.669386	19	0.273801	8	0.150052	3	0.257041	7	0.00686584	-2.12376	down
BnaA09g21100D	BnaA09g21100D	4.37074	99	4.74114	108	5.70023	93	1.10508	28	1.30619	30	0.850348	22	9.53144e-08	-1.91628	down
BnaA01g28900D	BnaA01g28900D	8.47401	58	7.02127	49	6.70894	46	3.56659	25	0.88035	6	2.80872	20	0.00174643	-1.59318	down
BnaA09g55990D	BnaA09g55990D	8.26759	115	4.60838	64	5.54066	75	2.38976	33	1.86628	26	1.77428	25	0.00259099	-1.60641	down
BnaC06g33320D	BnaC06g33320D	1363.79	8378	1268.32	7840	995.064	6007	33.3573	207	33.9903	211	37.9426	235	8.7774e-51	-5.09825	down
Brassica_napus_newGene_3830	--	20.646	138	15.0093	103	11.5945	77	4.33213	29	2.35077	16	4.46423	30	4.50525e-05	-2.09318	down
BnaA04g25550D	BnaA04g25550D	20.4538	46	16.9301	41	20.7112	46	4.24485	10	7.80477	19	5.21913	12	0.00200116	-1.70766	down
BnaA03g59920D	BnaA03g59920D	1.87732	52	2.52691	71	1.21849	34	0.0434622	1	0.0625137	1	0	0	4.64737e-10	-6.30535	down
BnaA02g22350D	BnaA02g22350D	0.797161	8	3.63109	39	2.05895	22	0	0	0	0	0	0	0.00163	#NAME?	down
BnaC03g01760D	BnaC03g01760D	29.883	224	28.9242	217	21.0141	149	12.0474	87	9.36047	70	14.8363	109	0.000580231	-1.15817	down
BnaC06g17310D	BnaC06g17310D	130.606	945	102.271	763	91.6889	665	48.3881	362	31.936	241	38.6931	291	4.80357e-07	-1.41767	down
BnaA04g11780D	BnaA04g11780D	32.6679	555	35.0357	616	38.0768	643	16.7211	277	11.2553	190	16.5115	287	3.18726e-10	-1.27485	down
BnaA09g13190D	BnaA09g13190D	2.22472	45	1.49887	25	1.56342	27	0.575036	11	0.473892	9	0.337244	7	0.00582036	-1.85537	down
BnaA10g24820D	BnaA10g24820D	5.46959	156	3.95676	113	5.01772	143	2.40242	67	1.90603	53	1.63962	46	1.24582e-05	-1.32099	down
BnaA04g13410D	BnaA04g13410D	8.57402	178	5.11699	107	7.53655	157	2.15665	43	3.32301	69	1.83423	37	0.000232727	-1.57926	down
BnaA04g20860D	BnaA04g20860D	56.3439	1024	51.3527	933	42.1317	761	21.0343	387	22.964	423	25.8754	476	1.32059e-07	-1.08895	down
BnaA06g39340D	BnaA06g39340D	383.192	8101	518.432	10935	312.256	6465	183.351	3925	122.064	2596	193.83	4135	0.0028257	-1.26721	down
Brassica_napus_newGene_1327	--	32.2885	331	22.5424	236	24.7662	254	13.2638	134	7.774	79	11.3965	117	1.57154e-05	-1.32404	down
BnaC02g01960D	BnaC02g01960D	38.871	1724	39.4356	1755	22.3065	1019	3.26213	127	1.06636	46	1.96222	84	6.12742e-14	-4.13815	down
BnaC07g29570D	BnaC07g29570D	10.6254	234	13.132	291	10.0457	216	4.9491	114	3.44913	79	5.99202	138	1.92723e-05	-1.17086	down
BnaA09g44740D	BnaA09g44740D	8.33732	197	8.66818	197	7.38978	165	3.27678	81	2.21456	46	3.52249	71	1.40994e-08	-1.506	down
BnaA09g00220D	BnaA09g00220D	12.0212	145	11.4022	138	8.53031	101	5.76388	69	3.60247	43	5.36407	64	0.000303582	-1.13443	down
BnaA05g14880D	BnaA05g14880D	0.71083	24	0.716813	24	1.07886	37	0.151383	5	0.0533097	1	0.226727	7	0.000412815	-2.7158	down
BnaA05g29210D	BnaA05g29210D	2.25232	46	2.27054	48	1.6063	36	0.450834	9	0.28086	6	0.143163	1	6.0851e-07	-3.03252	down
BnaC07g24030D	BnaC07g24030D	4.92078	169	4.74983	162	2.89891	99	0.48791	16	0.679745	22	0.915564	30	5.53831e-08	-2.66994	down
BnaA03g17410D	BnaA03g17410D	14.4312	152	18.7082	199	12.7002	133	5.11798	54	2.90329	30	6.45862	68	6.02735e-06	-1.67884	down
BnaA10g04680D	BnaA10g04680D	31.8318	809	40.772	1066	25.6791	659	17.4429	462	11.4015	303	17.9475	468	0.00704666	-1.04761	down
BnaC02g25640D	BnaC02g25640D	12.9686	988	17.312	1306	14.1946	1038	4.19017	250	3.3344	240	5.19781	253	7.34272e-21	-2.17363	down
BnaC09g21030D	BnaC09g21030D	3.11066	51	4.49225	73	2.50878	42	0.533756	8	1.02205	15	2.34957	32	0.00962125	-1.60154	down
BnaC06g16950D	BnaC06g16950D	46.7727	1028	32.4629	706	30.1643	647	15.7757	339	12.0625	256	17.1317	373	0.00138569	-1.30789	down
BnaCnng03870D	BnaCnng03870D	5.31798	129	5.28774	142	6.83888	148	2.27176	63	2.81479	77	2.04697	53	0.000183349	-1.12769	down
BnaC06g15270D	BnaC06g15270D	50.0326	2186	31.0497	1370	25.2403	1128	8.26798	356	3.89082	172	9.1357	399	0.0003361	-2.34627	down
BnaA06g08230D	BnaA06g08230D	24.2122	269	21.1676	237	14.9885	147	3.40381	36	1.37037	17	1.88951	22	1.73197e-08	-3.1314	down
BnaC09g54700D	BnaC09g54700D	1.58727	52	7.39289	240	6.65102	111	0.0341413	1	0	0	0	0	0.000176237	-8.66119	down
BnaCnng40310D	BnaCnng40310D	1.36756	27	0.834864	17	0.864294	17	0.305878	6	0.0899912	1	0.238398	4	0.00972537	-2.47999	down
BnaA07g23160D	BnaA07g23160D	5.81351	317	4.04577	223	4.63077	257	1.98002	110	2.4876	139	1.94522	107	1.1294e-05	-1.17268	down
BnaC07g24110D	BnaC07g24110D	13.6856	169	12.4297	152	9.28684	112	3.16838	39	2.4858	30	0.000364404	0	1.34722e-09	-2.66061	down
BnaA09g00710D	BnaA09g00710D	8.43067	317	12.0271	456	5.51341	209	0.353807	13	0.217207	8	0.22988	8	1.43327e-09	-5.09041	down
BnaA07g26680D	BnaA07g26680D	116.947	481	53.9244	227	69.3704	281	20.7717	93	5.56458	24	19.1059	85	0.00353634	-2.30066	down
BnaC04g52570D	BnaC04g52570D	77.8829	1086	81.9991	1168	49.8705	699	30.4473	435	16.723	238	34.3337	483	0.00185996	-1.36151	down
BnaA06g23330D	BnaA06g23330D	45.3653	197	38.7383	166	30.1121	118	9.67872	38	7.75129	32	7.3457	29	7.09207e-08	-2.29028	down
BnaC08g17930D	BnaC08g17930D	50.5576	1099	41.5349	870	38.0536	787	17.2498	386	10.8914	259	16.2713	374	1.82736e-07	-1.44454	down
BnaC09g30710D	BnaC09g30710D	100.279	6827	68.154	4720	75.2582	5238	49.2243	3348	17.4684	1205	45.6188	3116	0.0086011	-1.13867	down
BnaC07g45700D	BnaC07g45700D	85.7945	933	79.6473	885	64.6629	700	48.2313	516	31.3319	338	32.4358	351	2.72671e-05	-1.07246	down
BnaC09g12030D	BnaC09g12030D	72.441	627	70.6768	592	43.3827	346	18.715	156	13.1897	110	13.9388	115	3.69932e-05	-2.04776	down
BnaA07g30790D	BnaA07g30790D	183.427	1116	138.556	854	119.933	711	20.5121	126	13.6586	84	15.5348	95	5.79127e-14	-3.14541	down
BnaC03g66320D	BnaC03g66320D	31.2469	413	20.9336	269	24.0328	308	15.2384	184	12.7045	162	9.64323	134	0.00217352	-1.05432	down
BnaC06g40700D	BnaC06g40700D	6.41256	97	5.5861	100	3.91045	64	0.377519	11	0.516107	14	0.42619	18	3.79416e-10	-2.61074	down
BnaC02g21290D	BnaC02g21290D	10.2788	90	8.07997	72	6.2222	55	3.82259	33	3.16334	28	3.46288	30	0.0026709	-1.26337	down
BnaA03g06910D	BnaA03g06910D	12.5184	120	19.2357	187	12.6586	121	1.59588	15	0.944168	9	1.30181	12	1.24707e-11	-3.57973	down
BnaC02g20900D	BnaC02g20900D	257.325	371	276.366	418	200.571	273	122.099	186	70.7798	110	75.9999	114	0.000100135	-1.38209	down
BnaA01g20460D	BnaA01g20460D	9.3324	110	13.5875	158	7.36084	82	2.31351	25	0.68116	8	4.03916	40	0.000366377	-2.26858	down
BnaA07g03750D	BnaA07g03750D	1.86407	84	3.14721	144	2.49294	114	0.985733	40	0.790348	26	1.13775	45	0.000164064	-1.63108	down
BnaC03g42360D	BnaC03g42360D	6.9271	119	7.21666	123	6.93111	117	1.82064	31	0.733155	12	2.65851	46	1.04052e-09	-2.01968	down
BnaC07g20100D	BnaC07g20100D	31.2917	582	29.27	557	22.7549	416	11.8625	221	4.82693	90	13.2633	252	3.63526e-05	-1.47394	down
BnaAnng23230D	BnaAnng23230D	40.1831	927	44.0576	993	29.2589	693	16.5468	429	12.4077	357	21.1888	524	0.000338328	-1.00489	down
BnaA01g12570D	BnaA01g12570D	7.03208	123	11.448	194	7.35905	121	2.84125	42	2.55643	43	2.52706	38	6.22915e-05	-1.84103	down
BnaC07g50550D	BnaC07g50550D	7.35545	229	9.70916	275	6.1337	177	3.02032	100	2.40998	75	2.02215	87	1.85158e-05	-1.38693	down
BnaA03g58070D	BnaA03g58070D	27.3744	217	27.7995	219	17.5746	139	14.8803	112	4.18974	30	5.44181	46	0.00247622	-1.62161	down
BnaCnng03760D	BnaCnng03760D	68.1986	1120	71.8859	1077	70.3444	890	29.7586	369	5.99828	75	27.6458	312	6.91217e-12	-2.03768	down
BnaA09g49870D	BnaA09g49870D	23.0476	520	35.0779	728	18.7611	431	10.6002	234	6.81475	177	8.6715	214	0.000642634	-1.43425	down
Brassica_napus_newGene_3642	--	1.7535	70	1.89973	74	1.76293	68	0.990676	37	0.907622	33	0.677277	26	0.00721046	-1.15221	down
BnaA03g04230D	BnaA03g04230D	3.35271	26	1.06623	8	3.50515	27	0.25689	2	0.113515	0	0.243686	1	0.00182282	-4.354	down
BnaC08g08470D	BnaC08g08470D	0.675836	3	3.76606	18	4.53635	23	0	0	0	0	0	0	0.00695348	#NAME?	down
BnaC01g14360D	BnaC01g14360D	13.2291	240	13.4296	249	7.45348	139	5.07929	90	5.96828	107	4.20238	75	0.00875105	-1.21706	down
BnaA07g17130D	BnaA07g17130D	22.0085	360	23.8537	392	17.7798	288	3.03153	45	2.74624	41	1.7607	26	1.96268e-30	-3.2246	down
BnaA03g54620D	BnaA03g54620D	24.7707	940	23.5234	896	20.7883	796	12.0773	449	9.85028	369	13.264	492	6.15186e-07	-1.01548	down
BnaC07g16920D	BnaC07g16920D	76.6044	430	55.996	422	55.44	262	42.3919	162	8.12766	102	29.3753	121	0.000193371	-1.54201	down
BnaA05g03260D	BnaA05g03260D	5.2049	127	5.50498	147	3.27113	85	0.22972	4	0.0346212	0	0.214921	3	5.60335e-18	-5.68779	down
BnaA09g35230D	BnaA09g35230D	68.3339	2697	68.9604	2741	41.9399	1658	9.31178	359	6.49513	251	8.31513	313	1.75442e-10	-2.95172	down
BnaA10g20610D	BnaA10g20610D	10.0217	40	32.5345	134	11.5546	44	0.979482	4	0	0	0.470255	1	0.00654904	-5.45272	down
BnaA07g23890D	BnaA07g23890D	2.3346	42	3.09958	58	1.82099	34	0.201909	4	0.397359	9	0.217506	2	1.62148e-07	-3.16993	down
BnaA09g26040D	BnaA09g26040D	21.4112	254	25.176	302	16.4885	182	4.00409	45	2.26725	26	2.96401	35	1.70752e-10	-2.80826	down
BnaCnng45270D	BnaCnng45270D	9.11937	210	10.6741	239	5.80294	135	3.27225	75	1.99156	47	2.99221	70	0.000353501	-1.6136	down
BnaC01g05190D	BnaC01g05190D	76.1264	137	64.2954	121	65.6704	114	23.5829	44	21.9177	42	31.4686	59	1.63102e-05	-1.36819	down
BnaC07g36650D	BnaC07g36650D	10.9315	145	8.48568	115	4.8624	66	0.378435	5	0.323404	3	0.342382	3	9.98447e-09	-4.89913	down
BnaA02g14820D	BnaA02g14820D	8.42239	171	10.2915	204	5.27777	111	3.0802	60	1.75129	36	3.11655	65	0.00109758	-1.60236	down
BnaC03g70820D	BnaC03g70820D	13.7894	246	17.328	315	11.6997	211	4.67305	78	2.52396	44	3.29242	61	1.04069e-09	-2.08522	down
BnaA06g35910D	BnaA06g35910D	8.56989	152	8.15829	143	4.62656	81	0.939906	27	0.165829	7	1.29072	31	1.75516e-05	-2.54035	down
Brassica_napus_newGene_383	--	3.15649	57	3.64566	68	2.7509	51	1.44812	26	1.17762	21	1.35449	25	0.00596597	-1.29824	down
BnaC08g26560D	BnaC08g26560D	30.8789	1354	27.3969	1232	20.659	931	9.39978	411	7.54641	329	9.22967	407	5.58735e-09	-1.62567	down
BnaA02g07740D	BnaA02g07740D	81.5616	797	90.8746	867	73.226	677	40.6386	383	20.5935	193	54.204	508	0.000923401	-1.11874	down
BnaAnng23960D	BnaAnng23960D	0.967052	18	1.79761	33	1.07959	19	0.214419	4	0.190437	3	0.201836	3	0.00151886	-2.81568	down
Brassica_napus_newGene_1017	--	2.82332	30	2.44714	26	3.73254	39	0.761806	8	1.26049	13	0.631277	6	0.00741433	-1.82494	down
Brassica_napus_newGene_4963	--	21.8901	108	20.3478	103	21.8939	103	13.0886	64	8.53843	41	9.13991	45	0.00209828	-1.07475	down
BnaAnng37080D	BnaAnng37080D	126.516	1011	124.41	991	107.157	813	63.8146	473	40.6392	303	38.0723	283	1.78374e-10	-1.41964	down
BnaA01g30490D	BnaA01g30490D	9.29108	307	7.983	263	4.41282	145	0.434335	14	0.663536	21	1.77348	58	2.44941e-05	-2.95118	down
BnaA08g25110D	BnaA08g25110D	236.077	2732	209.462	2441	156.442	1762	91.1643	1027	70.7073	797	71.4956	800	1.49277e-05	-1.41161	down
BnaA06g12790D	BnaA06g12790D	2.68446	34	2.6886	33	3.79799	48	1.58058	12	0.757982	9	0.837235	9	0.00133033	-1.94729	down
BnaA08g22650D	BnaA08g22650D	30.4039	470	19.6555	299	19.3249	291	11.0958	168	4.84948	73	6.46996	98	0.0014975	-1.65422	down
BnaA06g04140D	BnaA06g04140D	163.031	961	190.129	1130	113.956	637	57.2301	333	27.3077	161	55.2278	318	0.000189167	-1.75666	down
BnaCnng01870D	BnaCnng01870D	3.81986	64	5.61958	96	3.55606	59	2.38444	41	1.16183	20	1.69767	29	0.00788985	-1.29111	down
BnaC02g20890D	BnaC02g20890D	2.42326	91	2.63503	103	1.90686	73	0.838917	32	0.913233	29	0.889043	33	5.4246e-05	-1.51505	down
BnaA03g20260D	BnaA03g20260D	8.91525	477	8.04861	449	7.04425	400	4.60366	243	3.66577	212	3.43242	193	1.21206e-06	-1.04236	down
BnaC07g44590D	BnaC07g44590D	5.39223	102	5.5913	114	5.85757	91	2.85744	57	2.1708	43	2.38605	47	0.00244577	-1.0713	down
BnaCnng03360D	BnaCnng03360D	47.4544	1270	42.6283	1153	34.1265	918	20.6916	568	12.1949	334	19.8704	543	1.09775e-05	-1.21803	down
Brassica_napus_newGene_2399	--	2.16645	30	2.22578	30	1.67446	23	0.299909	4	0.265005	3	0.700182	9	0.00180459	-2.38299	down
BnaC05g18390D	BnaC05g18390D	11.2044	210	12.2879	201	5.78137	139	2.84711	79	3.40455	110	2.82803	84	0.00173857	-1.0204	down
BnaC06g17270D	BnaC06g17270D	1.79427	38	3.51995	79	2.0232	44	0.614228	14	0.626039	14	0.621563	11	0.00688443	-2.05401	down
BnaA03g06670D	BnaA03g06670D	28.3394	311	35.441	390	24.6735	263	14.4278	163	11.4838	129	14.1119	159	0.000113543	-1.10458	down
BnaC07g40100D	BnaC07g40100D	76.3514	1819	72.4006	1785	58.7129	1358	35.2087	883	19.9542	494	28.8293	681	2.62437e-06	-1.27855	down
BnaA03g45700D	BnaA03g45700D	2.06704	90	1.68626	73	1.59837	67	0.743066	31	0.773504	32	0.827432	35	0.00236786	-1.24023	down
BnaC03g37680D	BnaC03g37680D	10.4766	341	15.0658	490	9.99884	320	1.40329	45	1.66188	54	2.409	79	1.70752e-10	-2.70123	down
BnaA01g18000D	BnaA01g18000D	12.628	109	13.5316	115	8.23484	68	0.844505	7	0.430496	3	0.342358	2	1.29608e-14	-4.61427	down
BnaC04g08280D	BnaC04g08280D	7.9266	134	7.29292	123	8.24756	138	0.897022	15	0.530977	9	1.24218	21	1.54802e-19	-3.14196	down
BnaA02g37020D	BnaA02g37020D	42.8978	1532	51.1978	1792	29.0745	1035	10.0007	342	4.03196	143	10.7119	368	4.59525e-07	-2.36149	down
BnaA09g48810D	BnaA09g48810D	24.1547	589	24.5727	586	15.0138	376	12.1184	333	4.58984	151	6.7599	166	0.00749358	-1.26382	down
BnaA10g11080D	BnaA10g11080D	42.9087	1177	45.1202	1205	33.3777	834	16.078	419	7.67336	203	14.8626	385	4.01858e-07	-1.68374	down
BnaA03g36810D	BnaA03g36810D	9.77995	51	16.0766	86	8.52709	44	1.53358	8	3.72038	19	2.18838	11	0.0014221	-2.26147	down
BnaA08g09640D	BnaA08g09640D	72.5871	317	78.0769	391	52.3179	198	29.2459	118	27.3004	101	27.2599	100	0.00351537	-1.5151	down
BnaC02g05010D	BnaC02g05010D	9.61765	456	9.5686	419	7.31235	346	3.47036	163	3.73783	170	3.63444	159	6.52046e-10	-1.32081	down
BnaC03g68430D	BnaC03g68430D	180.706	1172	191.931	1270	132.096	813	60.51	393	52.0102	344	60.1794	403	3.86477e-06	-1.52268	down
BnaC04g25830D	BnaC04g25830D	5.27396	99	6.15772	98	4.47311	68	2.59316	36	2.11159	46	3.13506	43	0.00416767	-1.09359	down
BnaAnng35040D	BnaAnng35040D	10.6714	155	27.4955	407	16.5291	235	0.492094	7	0.557122	8	0.464794	6	3.52115e-06	-5.25437	down
BnaA03g53420D	BnaA03g53420D	3.34662	251	4.75088	302	2.58058	187	1.7176	130	1.19235	90	1.68272	129	0.00260001	-1.09292	down
BnaC08g22870D	BnaC08g22870D	80.9826	441	79.8371	445	55.7227	306	30.6724	161	24.7925	128	36.8015	205	5.96131e-05	-1.27957	down
BnaA04g16020D	BnaA04g16020D	6.28487	60	9.69734	95	9.30698	91	2.14493	21	2.61188	26	3.53302	35	4.85706e-05	-1.59295	down
BnaC07g45180D	BnaC07g45180D	8.46683	126	8.81783	128	5.31273	68	2.81965	39	1.28958	19	2.16934	29	0.000753649	-1.89692	down
BnaAnng29690D	BnaAnng29690D	6.03708	84	7.66716	107	6.06994	87	3.06934	42	1.94079	25	3.68472	51	0.000731075	-1.24423	down
BnaC01g38510D	BnaC01g38510D	1.50438	50	1.34019	44	1.66491	55	0.212338	7	0.405954	13	0.19957	6	2.82545e-06	-2.52892	down
Brassica_napus_newGene_4730	--	2.20337	44	8.83128	180	4.97094	100	0.104388	2	0	0	0.343265	6	0.00102459	-5.34448	down
BnaC02g20460D	BnaC02g20460D	5.67516	143	7.07893	182	3.97262	101	1.6049	39	0.764655	19	1.34818	33	9.0012e-06	-2.23528	down
BnaA03g29970D	BnaA03g29970D	4.83411	104	4.09756	91	3.65331	82	1.93799	43	1.49927	33	2.17335	49	0.00181936	-1.15687	down
BnaCnng63310D	BnaCnng63310D	7.44443	156	10.8602	244	6.73738	147	1.65659	38	1.30643	29	1.6815	34	1.82274e-06	-2.44559	down
BnaCnng45950D	BnaCnng45950D	7.23762	132	7.21814	128	5.2441	91	3.83118	67	2.31093	39	2.93363	50	0.000349348	-1.17895	down
BnaA08g23680D	BnaA08g23680D	4.10701	147	4.49059	161	4.10298	146	1.82736	65	1.11917	39	1.92792	69	1.25339e-06	-1.40019	down
BnaA05g23860D	BnaA05g23860D	2.03977	20	4.12395	42	2.35178	23	0.403919	4	0.269077	2	0	0	0.000119849	-3.83354	down
BnaC01g03770D	BnaC01g03770D	4.09821	119	3.67695	105	3.31244	97	0.715725	19	1.06965	32	0.56533	17	2.41242e-10	-2.24924	down
BnaA09g36240D	BnaA09g36240D	149.181	5733	122.701	4768	102.436	3979	64.0463	2461	40.4666	1559	79.1395	3040	0.00222484	-1.04508	down
BnaC04g10470D	BnaC04g10470D	30.1389	496	22.506	348	15.6058	254	7.34294	112	5.98295	99	8.98245	138	0.00304601	-1.6632	down
BnaCnng68120D	BnaCnng68120D	7.28599	61	4.78479	40	3.81594	31	1.09351	9	0.537359	4	1.82076	15	0.00128922	-2.24568	down
BnaC09g09830D	BnaC09g09830D	0	0	9.90806	260	7.35904	193	0	0	0	0	0	0	0.00154669	#NAME?	down
BnaCnng52730D	BnaCnng52730D	7.95301	91	8.63338	100	7.23802	82	3.46605	39	3.63679	41	4.19522	48	0.0033383	-1.10164	down
BnaA09g55800D	BnaA09g55800D	2.80141	43	4.08143	62	3.21334	48	0.129066	2	0.0574428	0	0.182155	2	6.81924e-14	-5.26391	down
BnaC05g40680D	BnaC05g40680D	3.6061	44	7.15761	88	6.10902	73	0	0	0.0732969	0	0.699038	8	1.59799e-09	-4.68413	down
BnaC01g21960D	BnaC01g21960D	4.34785	22	6.00008	31	4.38768	22	0	0	0.345266	1	0	0	2.92594e-07	-6.24174	down
BnaC06g10580D	BnaC06g10580D	7.19134	79	8.07225	91	4.06151	46	1.35623	15	1.01008	11	1.88406	21	0.000173378	-2.20881	down
Brassica_napus_newGene_3578	--	11.8459	311	8.34745	222	6.13401	172	4.11218	107	2.26802	58	3.4915	87	0.00353961	-1.49361	down
BnaC07g22990D	BnaC07g22990D	11.5818	286	8.28974	206	5.61558	142	1.5442	37	3.29002	80	1.57685	38	0.00127379	-2.04339	down
BnaC08g44840D	BnaC08g44840D	11.379	384	16.0595	465	9.65166	321	3.17534	169	2.8018	156	2.92029	171	1.07967e-06	-1.24698	down
BnaC05g23480D	BnaC05g23480D	6.14892	82	6.65005	94	5.07548	59	2.24487	24	1.87006	19	1.48568	21	3.40803e-06	-1.88552	down
BnaC08g25680D	BnaC08g25680D	1790.77	18108	1604.84	16344	1473.83	14569	900.336	9205	347.482	3572	1055.14	10731	0.00370145	-1.06838	down
BnaA07g02330D	BnaA07g02330D	3.32699	224	3.67775	270	3.20184	179	3.40531	110	3.05494	112	2.38024	98	0.000130981	-1.08173	down
BnaC03g31060D	BnaC03g31060D	5.4062	238	5.70967	255	4.86536	218	2.52707	109	2.40231	104	3.14512	136	2.99165e-05	-1.03537	down
Brassica_napus_newGene_1024	--	0.748631	20	1.11651	31	0.512339	14	0	0	0.0334993	0	0.115107	3	4.95899e-05	-4.4428	down
BnaA06g17430D	BnaA06g17430D	4.22991	146	7.29872	253	4.61986	159	2.06353	71	1.72689	59	2.77996	92	0.00917221	-1.3376	down
BnaA02g28770D	BnaA02g28770D	30.4865	159	29.6985	158	25.1343	127	12.1168	70	7.23645	41	14.6805	85	4.88365e-05	-1.18808	down
BnaA07g24560D	BnaA07g24560D	6.25216	145	7.03591	149	6.7822	149	3.54543	68	2.72149	54	4.51884	72	4.17846e-05	-1.19989	down
BnaC07g00150D	BnaC07g00150D	29.273	253	28.5711	272	16.2787	175	13.1485	140	5.88065	76	12.1841	115	0.0041895	-1.08925	down
BnaCnng04230D	BnaCnng04230D	59.2376	833	44.5199	592	36.2853	502	19.9887	273	13.857	207	20.5171	259	0.000846558	-1.39228	down
BnaC02g17950D	BnaC02g17950D	2.69492	113	2.48873	122	2.86523	96	2.74295	59	2.70365	50	1.37677	51	0.00188812	-1.05782	down
BnaC08g13360D	BnaC08g13360D	5.78939	119	6.03461	116	4.28374	80	2.84273	54	2.35111	49	2.36884	47	0.00196134	-1.07983	down
BnaCnng24070D	BnaCnng24070D	61.3614	333	50.6792	323	54.5147	277	24.3243	134	25.6353	165	32.9407	169	1.38809e-05	-1.00464	down
BnaC05g18500D	BnaC05g18500D	5.35805	176	8.32449	278	4.93551	157	2.85276	96	1.4001	47	1.79994	60	0.00430769	-1.59795	down
BnaC01g27270D	BnaC01g27270D	37.4334	287	36.3132	307	34.2682	288	12.9738	126	5.76585	48	19.5224	167	3.80692e-06	-1.37863	down
BnaC07g17980D	BnaC07g17980D	9.49074	158	6.37792	109	6.67557	114	2.42966	40	2.87957	48	1.88999	31	1.09096e-06	-1.68911	down
BnaA05g23700D	BnaA05g23700D	153.401	1787	151.797	1812	90.6715	1028	58.4144	647	55.3668	641	47.6508	554	0.00265815	-1.33844	down
BnaC04g29260D	BnaC04g29260D	34.4001	447	26.1481	384	23.1227	317	12.9693	178	9.61364	148	6.28396	118	2.29148e-07	-1.38019	down
BnaA09g49180D	BnaA09g49180D	5.82776	46	14.8519	106	6.8264	52	0.887178	6	0.50072	4	2.57038	17	0.00464102	-2.92397	down
BnaC08g42700D	BnaC08g42700D	9.4989	262	9.09183	238	6.94814	196	3.18358	88	2.22927	59	2.95382	82	6.20634e-11	-1.61271	down
Brassica_napus_newGene_2972	--	7.95869	86	7.36375	86	10.3783	111	3.79676	42	3.70156	42	3.14629	33	0.000436833	-1.28339	down
BnaCnng03220D	BnaCnng03220D	14.4329	247	13.3811	230	15.4895	262	7.53317	129	6.33232	109	7.6806	131	3.93303e-05	-1.01079	down
BnaC05g35500D	BnaC05g35500D	37.8797	1285	32.3601	1167	33.2483	1140	13.1351	506	12.1188	414	11.0284	394	8.35821e-14	-1.46009	down
BnaA09g27410D	BnaA09g27410D	6.85727	312	6.60206	307	4.65632	227	3.55167	156	2.32069	113	3.15714	141	3.1288e-05	-1.05407	down
BnaCnng71250D	BnaCnng71250D	1.98648	26	3.06073	41	1.57923	20	0.150243	2	0.333789	4	0.0710793	0	1.14075e-05	-3.86927	down
BnaC09g08320D	BnaC09g08320D	72.4725	487	64.7958	444	53.4228	377	32.5038	235	26.4109	186	30.0396	198	3.70437e-07	-1.08861	down
BnaC02g20560D	BnaC02g20560D	11.4334	99	9.93982	87	9.79363	83	4.60601	42	4.10037	38	4.98571	46	0.00354681	-1.10329	down
BnaA02g15280D	BnaA02g15280D	39.7569	673	31.2541	579	29.455	541	9.41717	168	4.5253	78	9.33443	157	4.07171e-23	-2.16209	down
BnaC01g11300D	BnaC01g11300D	17.8485	574	17.2112	527	13.1885	424	7.27463	234	4.19501	134	8.81204	286	5.33975e-05	-1.22995	down
BnaC03g26340D	BnaC03g26340D	13.0291	127	10.2037	101	9.88766	93	4.74707	48	3.97181	39	7.62286	73	0.00353108	-1.01331	down
Brassica_napus_newGene_558	--	27.597	204	26.9351	203	21.1203	153	7.03747	51	6.29695	46	6.26314	45	1.90467e-13	-1.98884	down
BnaA10g11600D	BnaA10g11600D	97.486	531	75.5818	421	70.0349	383	29.0773	166	6.96653	39	35.6105	203	2.28237e-05	-1.71818	down
BnaC02g15280D	BnaC02g15280D	5.03443	159	19.4789	618	13.6051	428	0.0644287	2	0.114263	3	0.242931	7	6.32389e-06	-6.65615	down
BnaC09g32640D	BnaC09g32640D	38.9763	423	32.3529	357	27.8073	300	15.1451	175	6.95829	80	16.0855	185	0.000150208	-1.30401	down
BnaA04g00680D	BnaA04g00680D	29.9895	92	36.5213	118	30.6815	93	13.0883	43	18.9301	64	11.4739	38	0.00259648	-1.0728	down
BnaC04g35560D	BnaC04g35560D	1.58731	31	1.77727	40	1.22963	27	0.416206	9	0.176024	3	0.783368	17	0.00812547	-1.76382	down
BnaC04g54520D	BnaC04g54520D	28.7826	109	30.0425	116	27.688	97	8.83447	34	8.25705	31	12.4087	47	7.32386e-06	-1.53215	down
BnaCnng03080D	BnaCnng03080D	35.2942	1157	24.2706	799	28.7092	942	13.2953	432	13.0506	431	8.87503	289	5.11003e-06	-1.34096	down
BnaC07g01380D	BnaC07g01380D	38.3661	1098	33.0931	902	33.8461	865	23.7934	637	14.0371	377	12.8662	381	0.000190249	-1.04759	down
Brassica_napus_newGene_4172	--	8.84859	408	6.71121	309	5.91126	272	2.7998	126	2.18529	98	2.36047	106	1.30549e-06	-1.59307	down
BnaA09g04990D	BnaA09g04990D	27.3621	829	25.6814	791	12.4392	383	5.36445	161	2.984	86	5.99651	182	0.000965849	-2.23192	down
BnaC08g28500D	BnaC08g28500D	10.1651	435	20.7883	895	13.3636	578	5.45936	217	3.57771	127	5.23841	225	0.00634291	-1.75302	down
BnaC06g33910D	BnaC06g33910D	40.5464	1219	34.5379	1055	24.6724	779	20.9515	623	14.3584	426	14.3739	437	0.00285438	-1.04827	down
BnaA07g24510D	BnaA07g24510D	76.665	366	74.252	369	44.0754	223	28.7847	142	20.9035	105	32.0325	154	0.00210382	-1.26538	down
BnaA09g40810D	BnaA09g40810D	17.5895	370	18.8817	396	14.4988	279	8.52906	180	7.97803	173	7.13541	163	1.56277e-05	-1.02734	down
BnaCnng26110D	BnaCnng26110D	121.425	1996	142.142	2317	86.2441	1385	28.0792	454	17.1388	277	21.7162	351	1.27999e-08	-2.40558	down
BnaCnng21090D	BnaCnng21090D	18.7347	1017	13.9293	762	14.0203	748	7.37314	376	10.1529	509	7.05842	328	0.000291429	-1.06908	down
BnaC08g41550D	BnaC08g41550D	4.17642	89	3.55633	78	2.83961	62	1.13775	26	1.50676	33	1.31433	30	0.000748433	-1.37316	down
BnaA07g30000D	BnaA07g30000D	6.51557	355	9.19152	505	3.83206	210	0.805545	42	1.17449	51	2.1178	67	0.0005248	-2.75018	down
BnaA04g29550D	BnaA04g29550D	113.262	716	230.098	1443	134.894	824	22.4773	143	9.0249	57	15.5501	98	1.83397e-05	-3.33095	down
BnaC05g49630D	BnaC05g49630D	8.70356	159	12.9568	241	9.15423	166	5.03067	90	2.83397	51	5.08083	92	0.00137478	-1.28835	down
BnaA01g15320D	BnaA01g15320D	50.6568	435	53.7257	463	44.757	373	26.6627	236	15.1392	134	27.0378	236	4.96072e-06	-1.077	down
BnaC05g04840D	BnaC05g04840D	16.0291	381	12.9058	310	9.95446	212	4.28186	101	4.51736	108	4.6132	111	0.000662404	-1.50642	down
BnaA07g03930D	BnaA07g03930D	7.43401	359	7.32852	363	6.46591	301	3.02322	147	3.46937	169	3.09454	150	3.10734e-07	-1.14378	down
BnaA04g07370D	BnaA04g07370D	11.2517	164	14.214	211	8.89478	131	6.40351	93	5.30567	78	5.29458	78	0.00302904	-1.03191	down
BnaA03g16790D	BnaA03g16790D	15.8408	194	15.9229	191	12.879	149	6.17666	74	5.57848	67	6.60447	81	2.39177e-06	-1.27534	down
BnaC03g73550D	BnaC03g73550D	500.535	67	380.274	56	263.74	38	25.5573	5	22.756	4	45.9053	6	1.68437e-09	-3.43326	down
BnaC05g09490D	BnaC05g09490D	25.8993	181	42.8375	306	25.6484	177	4.08946	29	1.74571	12	1.74768	12	3.60173e-08	-3.65541	down
BnaA07g06460D	BnaA07g06460D	32.2166	350	38.5102	445	28.2236	321	14.4416	156	7.11675	76	13.0499	148	3.70437e-07	-1.56234	down
BnaC05g33570D	BnaC05g33570D	8.85176	258	9.20374	269	7.11347	206	4.46579	129	3.26069	93	3.50731	101	9.8317e-07	-1.19132	down
BnaA01g12090D	BnaA01g12090D	43.1598	1098	56.0957	1404	39.325	1027	18.8359	473	9.85388	251	18.1628	423	1.05949e-08	-1.6296	down
BnaCnng62010D	BnaCnng62010D	70.4375	84	113.649	141	83.9071	92	12.4352	16	5.49008	7	13.9775	17	7.27777e-08	-2.99386	down
BnaA07g22650D	BnaA07g22650D	20.9819	451	21.8663	474	15.7851	341	7.1566	167	4.48822	109	6.81659	160	5.92707e-09	-1.54662	down
BnaC04g01710D	BnaC04g01710D	0.528558	20	0.900028	34	0.37165	14	0.0557566	2	0	0	0.0784605	2	0.000295189	-4.09407	down
BnaA03g33540D	BnaA03g33540D	8.24905	381	6.53009	307	5.06073	237	2.73497	125	1.83924	83	1.83471	86	1.28074e-05	-1.6632	down
BnaC01g15060D	BnaC01g15060D	100.33	2001	78.8906	1592	57.8083	1144	40.9275	812	28.7102	573	40.6958	812	0.00947753	-1.11777	down
BnaA04g16900D	BnaA04g16900D	17.7904	428	17.8398	417	21.8475	520	9.46208	249	9.71177	259	5.75052	146	1.31478e-05	-1.07105	down
BnaC07g43740D	BnaC07g43740D	3.24279	48	3.14805	47	2.74904	39	1.4893	23	0.74752	11	0.796643	12	0.00477496	-1.55152	down
BnaA02g33310D	BnaA02g33310D	167.3	659	174.794	690	141.886	548	97.4778	374	58.1666	234	72.5598	278	3.08263e-07	-1.10722	down
BnaA08g16310D	BnaA08g16310D	985.479	3972	964.831	3985	682.189	2655	419.806	1754	325.556	1369	387.195	1606	0.000198105	-1.17524	down
BnaC08g28700D	BnaC08g28700D	11.4536	323	18.3455	522	10.0012	285	2.65343	71	0.763431	19	2.71563	76	1.39058e-05	-2.77429	down
BnaA09g32510D	BnaA09g32510D	43.903	107	48.9826	118	38.2159	90	21.5919	52	14.2172	26	32.4459	62	0.000669135	-1.17801	down
BnaC02g10060D	BnaC02g10060D	248.54	278	349.056	402	109.135	111	7.07698	8	1.35226	1	1.1832	1	7.67775e-06	-6.31423	down
BnaC01g03610D	BnaC01g03610D	3.61597	128	4.2652	151	2.8953	96	1.39775	49	0.8294	29	0.954252	33	1.75593e-06	-1.76518	down
BnaA07g20400D	BnaA07g20400D	9.1771	271	10.8585	337	7.20046	200	4.46569	125	2.46921	75	4.28097	134	0.00240379	-1.28285	down
Brassica_napus_newGene_440	--	75.782	2597	93.6378	3250	74.1883	2562	41.3407	1364	37.2842	1238	38.9539	1300	7.16368e-08	-1.11649	down
BnaC01g37160D	BnaC01g37160D	51.5644	811	51.6814	857	40.0941	651	18.248	303	11.6071	194	22.7115	350	2.25093e-09	-1.46153	down
BnaA05g09830D	BnaA05g09830D	603.299	1492	507.78	1425	515.97	1375	311.644	843	102.955	296	205.051	555	8.2118e-07	-1.34963	down
BnaC03g29750D	BnaC03g29750D	49.0088	540	44.0688	486	28.3338	306	15.2557	170	9.31521	104	18.9182	210	0.00193795	-1.4693	down
BnaC06g37860D	BnaC06g37860D	10.1542	168	18.6453	308	11.4408	186	5.07367	83	2.53831	41	5.31833	87	0.00622644	-1.65707	down
BnaA02g34610D	BnaA02g34610D	7.98473	162	8.54385	174	8.47748	164	4.00333	80	3.41497	69	28.4204	86	8.43606e-05	-1.09797	down
BnaC07g19530D	BnaC07g19530D	9.92593	117	9.12611	112	8.00312	94	3.70899	46	4.19335	53	4.20641	51	0.00116099	-1.11595	down
BnaC06g35220D	BnaC06g35220D	1.50862	84	2.11529	135	1.14333	68	0.176961	11	0.128976	8	0.105323	6	2.59761e-06	-3.52993	down
BnaA06g03860D	BnaA06g03860D	502.605	113	408.918	102	393.397	93	119.456	37	86.1606	27	159.932	39	5.57917e-06	-1.58915	down
BnaA09g11970D	BnaA09g11970D	17.3605	851	19.1696	948	15.0307	741	4.56626	226	0.584696	26	1.98251	100	2.40245e-23	-2.85909	down
BnaA03g22000D	BnaA03g22000D	18.9453	182	12.2156	124	12.8575	126	7.15721	70	5.27724	50	4.7196	47	0.000190304	-1.38095	down
BnaA05g01520D	BnaA05g01520D	8.94469	223	7.69706	189	8.59669	214	5.94106	143	1.41169	32	3.38516	81	0.00210665	-1.29829	down
Brassica_napus_newGene_5022	--	1.71909	38	1.21455	27	1.52147	34	0.518289	11	0.29137	6	0.132892	2	0.000445735	-2.39144	down
BnaA08g24190D	BnaA08g24190D	4.56882	85	4.08906	91	4.0059	88	0.729112	15	1.25141	28	1.64682	41	1.15871e-05	-1.66064	down
BnaCnng20100D	BnaCnng20100D	6.42912	60	9.43887	100	5.02451	68	3.20336	37	1.72905	16	4.47071	38	0.0091927	-1.33255	down
BnaC05g07070D	BnaC05g07070D	17.0779	228	21.3099	222	15.1592	182	6.07264	65	6.95056	81	5.0698	59	1.50907e-10	-1.63401	down
BnaC03g16530D	BnaC03g16530D	2.34932	69	2.16486	53	1.78707	51	1.13336	31	0.317099	8	0.726709	18	0.000694679	-1.61043	down
BnaA06g27630D	BnaA06g27630D	5.20123	108	4.10551	86	5.45577	114	2.25035	45	2.17474	44	2.91308	59	0.00252985	-1.0662	down
BnaA07g38590D	BnaA07g38590D	37.6391	67	46.2683	87	39.3561	66	19.0649	35	8.07634	15	17.2802	31	0.000486284	-1.44946	down
BnaA06g40150D	BnaA06g40150D	30.8152	424	32.5891	452	29.4849	408	15.105	201	5.4871	73	12.4872	167	1.50231e-11	-1.54988	down
BnaA05g00820D	BnaA05g00820D	3.76477	105	5.88301	166	5.23649	146	3.20227	88	1.67029	46	1.73036	48	0.00409573	-1.20428	down
BnaCnng03890D	BnaCnng03890D	1.72399	36	2.76153	52	3.13393	65	0.598182	11	0.998641	19	0.595527	12	0.000251059	-1.87405	down
BnaA01g27710D	BnaA01g27710D	1136.86	4980	904.896	3984	855.788	3494	550.396	2387	373.025	1629	484.63	2090	0.000245562	-1.03803	down
BnaA05g36620D	BnaA05g36620D	21.8396	244	26.4686	293	17.6115	192	11.7515	131	11.3834	127	9.61696	107	0.00065751	-1.00726	down
BnaC05g05180D	BnaC05g05180D	11.4851	366	15.0786	456	8.80699	297	5.05268	185	2.47018	98	4.55557	131	6.40756e-05	-1.44307	down
BnaC03g59290D	BnaC03g59290D	84.963	1541	80.8508	1470	61.4102	1103	38.3641	692	30.8029	559	42.2268	747	2.83979e-05	-1.05101	down
BnaA06g00850D	BnaA06g00850D	37.869	641	53.7265	909	34.3844	582	20.2997	341	11.6331	196	11.9024	201	0.00018887	-1.53911	down
BnaA09g29490D	BnaA09g29490D	4.7284	90	3.44002	64	3.69184	67	1.62597	30	0.89195	17	1.11411	24	7.40126e-05	-1.64736	down
BnaA02g07110D	BnaA02g07110D	894.887	873	1144.06	1156	960.535	864	65.7299	68	49.6197	52	25.3901	24	2.77514e-38	-4.3378	down
BnaC03g19340D	BnaC03g19340D	186.227	2551	171.286	2364	123.689	1667	83.4817	1144	52.893	724	74.2597	1023	0.000388241	-1.19599	down
BnaA03g31030D	BnaA03g31030D	1.40235	37	1.25253	32	0.798815	20	0.190984	5	0.127396	2	0.0450695	0	6.29968e-06	-3.67876	down
BnaC04g03870D	BnaC04g03870D	7.185	141	5.29948	125	6.13095	139	2.64997	45	1.28608	32	2.85286	60	2.694e-07	-1.57217	down
BnaA07g16350D	BnaA07g16350D	3.41022	97	2.82394	91	2.41796	62	1.43976	34	1.17302	29	1.04577	28	0.000157293	-1.46749	down
BnaC06g19600D	BnaC06g19600D	109.48	404	173.011	667	88.8442	323	30.9329	118	13.5459	52	26.922	102	0.000942721	-2.36541	down
BnaAnng17250D	BnaAnng17250D	14.518	153	15.5034	170	10.2088	109	6.31882	70	3.78422	42	6.18125	68	0.00039925	-1.27164	down
BnaA01g15310D	BnaA01g15310D	3.21538	89	4.34065	121	3.13329	87	0.978501	27	0.807576	22	1.76917	50	2.10362e-05	-1.59273	down
BnaCnng59950D	BnaCnng59950D	74.0499	301	58.8966	246	50.6401	200	24.9566	103	36.1485	150	16.4178	67	0.00165233	-1.23367	down
BnaA03g32320D	BnaA03g32320D	10.4943	324	12.6482	390	8.49624	259	1.57141	49	1.01851	31	1.75213	54	8.53233e-16	-2.86856	down
BnaC01g06280D	BnaC01g06280D	15.6634	851	13.5462	742	10.6688	587	6.33343	337	4.62458	250	6.24892	323	3.25666e-06	-1.26957	down
BnaCnng03600D	BnaCnng03600D	11.9748	170	10.1155	146	7.40252	105	2.10517	30	0.560602	8	2.52048	36	2.417e-08	-2.51633	down
BnaA02g03750D	BnaA02g03750D	0.196096	3	1.20831	22	0.904035	16	0	0	0.049205	0	0.0518983	0	0.00805446	#NAME?	down
BnaC01g35820D	BnaC01g35820D	10.3513	22	20.852	47	6.79548	14	0	0	0	0	0.427092	0	0.000360207	#NAME?	down
BnaA05g24880D	BnaA05g24880D	30.0632	752	34.849	883	21.931	551	9.72343	245	7.79008	196	10.4015	254	2.37144e-06	-1.662	down
BnaC03g56530D	BnaC03g56530D	605.695	2452	647.858	2936	446.332	1770	194.458	913	100.173	555	156.377	848	3.34116e-05	-1.63649	down
BnaC01g10480D	BnaC01g10480D	159.59	1611	93.4763	945	99.7983	960	50.4095	512	22.7286	236	35.2167	351	0.00344605	-1.68729	down
BnaAnng04520D	BnaAnng04520D	135.428	1549	151.218	1745	99.3365	1129	57.9005	665	52.794	609	55.514	641	5.29834e-05	-1.21679	down
BnaA03g37990D	BnaA03g37990D	1796.6	16822	1487.64	13984	1286.36	11870	674.461	6558	172.734	1666	825.721	7975	0.00171149	-1.40552	down
BnaA05g12670D	BnaA05g12670D	11.2554	105	10.113	97	9.9999	93	3.80102	35	4.31673	40	7.35704	69	0.00395401	-1.04323	down
BnaA08g00900D	BnaA08g00900D	50.1987	1462	78.7249	2316	41.9633	1237	15.1851	438	8.60168	248	12.0221	352	0.000141294	-2.28065	down
BnaA05g10200D	BnaA05g10200D	106.904	947	84.3139	760	62.4986	544	30.0638	272	9.69471	88	21.7246	194	3.68172e-05	-2.03147	down
BnaA01g31880D	BnaA01g31880D	12.4811	164	10.4425	140	8.65458	115	6.17665	71	5.74128	70	5.08229	59	0.000370761	-1.07667	down
BnaC04g41510D	BnaC04g41510D	126.596	744	102.781	605	92.151	517	53.3788	314	41.7819	246	53.9027	317	4.9421e-05	-1.09856	down
BnaC03g78250D	BnaC03g78250D	71.0922	2003	87.0172	2569	56.4654	1555	40.1711	1016	33.1077	754	33.3328	813	0.000864538	-1.25497	down
BnaA06g01020D	BnaA06g01020D	45.3156	936	43.765	897	34.4214	688	17.526	357	15.9345	326	18.6371	382	1.4445e-08	-1.25231	down
BnaA06g23320D	BnaA06g23320D	14.2018	536	14.6565	563	10.3835	392	2.64727	86	1.32176	43	4.1524	145	2.46519e-12	-2.4519	down
BnaA05g20890D	BnaA05g20890D	3.98048	85	3.67716	80	2.94049	63	1.69539	35	1.07036	22	0.587991	12	2.34768e-05	-1.7341	down
BnaA06g27640D	BnaA06g27640D	17.6801	489	14.1738	391	15.3018	419	7.99429	220	5.61988	155	7.98846	222	1.21561e-07	-1.13056	down
BnaC07g13600D	BnaC07g13600D	5.50635	52	5.70289	55	6.55843	62	3.65817	35	1.28982	12	1.88477	18	0.00401436	-1.38678	down
BnaCnng73240D	BnaCnng73240D	6.26852	80	6.68335	87	3.88899	50	2.65864	34	1.73172	22	2.35254	30	0.00239588	-1.3442	down
BnaA03g42750D	BnaA03g42750D	7.80699	192	2.63889	66	4.11359	101	0.167014	4	0.110994	2	0.472328	11	0.000613599	-4.40922	down
BnaC04g08690D	BnaC04g08690D	41.548	968	39.285	919	26.6264	613	14.8864	342	12.4976	286	19.5065	445	0.000823131	-1.22923	down
BnaA10g14300D	BnaA10g14300D	1.14441	25	0.785572	17	1.23627	27	0.503024	10	0.023417	0	0.209649	4	0.00760831	-2.30897	down
BnaCnng27240D	BnaCnng27240D	283.853	1270	178.469	842	193.635	866	124.152	574	46.6946	217	83.7422	385	0.00410155	-1.34957	down
BnaA08g20880D	BnaA08g20880D	26.0736	511	26.3773	519	20.7389	403	9.93383	195	5.62907	110	13.2257	261	5.99059e-06	-1.34838	down
BnaC05g47750D	BnaC05g47750D	3.01173	57	4.2619	81	2.5594	48	0.527904	10	0.423073	8	0.396954	7	3.03511e-08	-2.9042	down
BnaC04g09400D	BnaC04g09400D	7.01535	79	7.47965	83	6.22971	68	2.61461	28	2.23961	24	5.11516	55	0.00676712	-1.11214	down
BnaA06g14180D	BnaA06g14180D	1.91587	110	2.81626	164	3.09917	133	1.17829	72	1.21269	34	1.12275	81	0.00471787	-1.12951	down
BnaC04g00970D	BnaC04g00970D	131.622	905	111.739	775	64.5089	443	29.1525	200	19.3859	133	26.1049	179	0.000428325	-2.06129	down
BnaA03g60230D	BnaA03g60230D	52.5818	469	33.6446	295	36.9036	313	13.8369	120	10.084	87	15.7104	136	0.000148554	-1.66009	down
BnaA03g24350D	BnaA03g24350D	733.588	8560	556.931	6606	598.332	6838	358.258	4227	181.448	2130	372.815	4408	0.00108743	-1.04007	down
BnaC08g44630D	BnaC08g44630D	9.23267	134	9.60833	139	6.84593	96	5.04612	67	4.36363	58	2.67904	38	0.000256516	-1.18842	down
BnaC05g07080D	BnaC05g07080D	20.8484	708	19.5758	670	14.4787	483	2.43282	83	1.61851	48	2.25331	76	1.7e-19	-3.17722	down
BnaC01g38750D	BnaC01g38750D	21.4132	50	27.8934	67	21.761	46	8.29837	19	1.54953	3	2.95895	6	7.1805e-07	-2.54939	down
BnaAnng10790D	BnaAnng10790D	28.4618	174	29.7965	186	19.729	118	11.3903	71	16.5779	102	13.9985	65	0.00714886	-1.01598	down
BnaA06g17360D	BnaA06g17360D	5.08395	512	3.70021	377	4.00469	410	0.945427	93	0.739155	73	0.881174	87	1.09232e-18	-2.36952	down
BnaC05g01480D	BnaC05g01480D	1.96498	38	2.88217	46	2.11088	34	0.0382438	1	0.209752	2	0.301286	4	1.05949e-08	-4.08338	down
BnaC01g44980D	BnaC01g44980D	9.63083	43	8.13272	36	6.96076	29	0	0	0.600698	2	0.213845	0	2.41242e-10	-5.76868	down
BnaC09g16040D	BnaC09g16040D	5.83881	105	3.71604	92	3.16712	71	1.83929	47	1.53726	39	1.83429	48	0.00831532	-1.00926	down
BnaC09g05380D	BnaC09g05380D	77.9296	1096	81.8125	1142	55.8164	822	43.0752	614	19.6726	311	38.7015	567	0.0014975	-1.0448	down
BnaC05g27530D	BnaC05g27530D	373.972	5407	381.894	5506	232.938	3281	116.806	1677	72.6422	1043	104.381	1518	5.21179e-05	-1.75277	down
BnaC01g35810D	BnaC01g35810D	225.483	202	185.48	175	131.354	112	45.7809	44	33.6344	33	70.4128	68	0.000411568	-1.76261	down
BnaC02g11060D	BnaC02g11060D	4.28592	135	6.38942	185	3.90788	112	1.9482	64	1.0687	33	0.973864	25	0.000139163	-1.83305	down
BnaA07g10200D	BnaA07g10200D	6.4854	40	3.42612	23	1.88088	12	0.627925	3	0.442409	1	0	0	0.00398712	-4.23999	down
Brassica_napus_newGene_4220	--	11.9947	407	15.8062	535	10.0952	342	3.96297	133	2.11185	71	3.26307	110	9.47727e-08	-2.04014	down
BnaA10g25660D	BnaA10g25660D	0.424633	7	3.76237	65	1.93123	33	0	0	0	0	0	0	0.00639615	#NAME?	down
BnaAnng14500D	BnaAnng14500D	19.0585	214	12.0986	146	15.4923	151	6.72283	72	4.20531	50	7.6533	68	4.3983e-05	-1.43669	down
BnaA09g15890D	BnaA09g15890D	36.019	494	41.4423	567	25.1945	341	20.5324	274	11.4376	157	18.4262	243	0.00987476	-1.0653	down
BnaC08g05120D	BnaC08g05120D	86.1448	2388	61.4356	1699	56.9137	1572	36.23	954	17.888	477	40.0189	1055	0.00555279	-1.19557	down
BnaC06g25730D	BnaC06g25730D	167.628	572	176.962	689	97.0799	414	65.8898	285	53.17	216	73.1572	298	0.00422423	-1.07659	down
BnaC03g01170D	BnaC03g01170D	47.7894	163	42.248	149	38.9877	131	14.9669	54	24.0177	88	18.9302	68	0.000224877	-1.08672	down
BnaC07g27250D	BnaC07g27250D	161.506	31	118.609	24	103.975	19	4.05074	1	0	0	14.063	2	5.63405e-06	-4.63172	down
BnaC09g08130D	BnaC09g08130D	548.367	2015	871.62	3218	466.588	1579	27.2409	100	17.9031	65	12.3388	44	3.6628e-10	-5.03544	down
Brassica_napus_newGene_2407	--	3.13614	110	2.59656	92	3.14092	111	1.2692	42	0.693788	23	1.13161	38	3.42389e-06	-1.6121	down
BnaC04g02870D	BnaC04g02870D	0.83142	15	2.25862	42	1.31663	24	0	0	0	0	0.105272	1	6.81516e-05	-6.34423	down
BnaAnng26060D	BnaAnng26060D	24.6963	250	21.5319	214	15.5159	148	11.7546	112	7.97384	84	9.78052	92	0.00499642	-1.09697	down
BnaA09g21230D	BnaA09g21230D	9.71775	149	8.45307	130	6.25232	101	4.09985	65	3.39486	56	4.81297	59	0.000600251	-1.08745	down
BnaC02g38260D	BnaC02g38260D	10.4725	79	8.25688	74	6.61119	48	1.40184	29	3.17325	21	0.957805	20	0.000457213	-1.53127	down
BnaA06g24090D	BnaA06g24090D	2.42754	56	1.44828	34	1.68098	39	0.493198	11	0.639961	11	0.416643	6	0.000113498	-2.21439	down
BnaA02g22360D	BnaA02g22360D	21.0633	192	21.162	196	10.3585	94	0.896087	8	0.296399	2	1.88984	17	7.15401e-08	-4.1655	down
BnaC06g37830D	BnaC06g37830D	77.2494	756	82.3787	870	69.426	715	39.7132	402	27.7739	304	38.9415	428	2.14295e-07	-1.05423	down
Brassica_napus_newGene_435	--	3.78455	60	3.0505	48	2.27026	37	0.642111	9	0.83978	12	0.534431	7	1.12312e-05	-2.38297	down
BnaA05g00940D	BnaA05g00940D	25.6642	653	32.6179	845	17.6559	454	7.41482	182	2.18884	55	6.75215	169	3.25793e-05	-2.27325	down
BnaC09g50530D	BnaC09g50530D	9.74698	261	7.56116	203	8.20037	220	4.42234	117	3.98935	106	3.57627	95	8.08406e-06	-1.11453	down
BnaC06g02760D	BnaC06g02760D	7.17135	90	9.10742	113	6.54952	81	3.11391	41	2.64589	34	2.2834	29	6.04463e-05	-1.45833	down
BnaCnng23260D	BnaCnng23260D	17.7908	738	20.8259	899	11.367	481	2.43762	103	0.774145	37	1.84134	83	8.13943e-09	-3.25582	down
BnaCnng69940D	BnaCnng69940D	187.234	3910	152.982	3214	155.683	3256	63.4334	1315	47.1117	979	46.658	969	7.3699e-17	-1.67889	down
BnaCnng10560D	BnaCnng10560D	14.7424	363	10.9122	257	13.7175	329	6.75775	178	6.52104	161	5.29436	124	7.05099e-05	-1.04513	down
BnaA04g07660D	BnaA04g07660D	14.2882	766	16.5419	881	10.6464	564	7.45687	384	5.03362	270	7.95975	417	0.00215101	-1.05434	down
BnaC05g06630D	BnaC05g06630D	9.542	173	6.65399	116	5.37852	98	2.67842	45	3.31995	57	2.09755	38	0.00343204	-1.47744	down
BnaC06g39280D	BnaC06g39280D	5.15443	91	8.12937	146	5.56424	100	0.734605	13	0.40037	7	0.426719	7	4.35641e-12	-3.65007	down
BnaA05g14930D	BnaA05g14930D	17.8125	48	12.7381	77	6.61907	49	2.35999	23	0.757079	15	1.03898	21	0.000916825	-1.56841	down
BnaC03g06060D	BnaC03g06060D	3.82425	135	3.04979	109	2.94548	105	1.46743	51	1.29786	45	1.57142	54	0.000184534	-1.22754	down
BnaA09g29380D	BnaA09g29380D	17.1647	67	18.1204	74	11.5204	45	1.96953	8	0.86038	3	5.55265	23	4.59266e-06	-2.45884	down
BnaCnng03850D	BnaCnng03850D	2.92465	80	2.49638	68	2.39091	64	1.12562	31	1.06359	29	1.20078	33	0.00507325	-1.19803	down
BnaC06g06420D	BnaC06g06420D	24.2222	505	31.1913	725	17.7806	472	17.0154	342	6.54945	174	9.30408	236	0.00510617	-1.18671	down
BnaA08g16950D	BnaA08g16950D	50.0881	574	51.2737	593	33.0071	374	21.467	261	12.4436	150	12.4258	151	0.000306873	-1.46444	down
BnaC03g17240D	BnaC03g17240D	1.15542	42	7.09054	99	2.77385	58	0.113239	4	0.106858	3	0.213728	7	8.69219e-05	-3.83626	down
BnaA02g29530D	BnaA02g29530D	62.1208	624	51.8659	477	38.5098	328	27.3613	234	9.28434	81	14.0576	136	0.00430769	-1.67304	down
BnaC07g07150D	BnaC07g07150D	2.39057	21	3.47812	31	2.01409	17	0	0	0.49712	4	0.213541	1	0.000107735	-3.79807	down
BnaC02g45160D	BnaC02g45160D	85.3518	662	206.689	1546	144.898	1030	6.46208	48	3.84069	28	4.62366	33	4.22125e-08	-4.90038	down
BnaC04g03590D	BnaC04g03590D	16.8851	337	17.991	360	11.5122	229	5.70827	114	4.1206	78	10.2393	202	0.00868973	-1.24097	down
BnaC05g14070D	BnaC05g14070D	6.40118	85	5.41571	72	2.99142	39	0.230046	3	0.882303	11	1.74129	23	0.00127246	-2.41419	down
BnaCnng10030D	BnaCnng10030D	18.7436	354	12.6426	258	18.4371	339	8.15965	150	5.95921	104	7.38331	143	4.71072e-07	-1.26928	down
BnaA06g05230D	BnaA06g05230D	14.7641	250	13.7261	246	11.9216	207	6.78221	119	6.00778	113	4.90132	85	2.72224e-06	-1.15857	down
BnaA10g08420D	BnaA10g08420D	19.3406	102	19.9157	105	17.966	93	7.23326	38	3.19667	17	6.35595	33	6.15996e-07	-1.7777	down
BnaC08g07490D	BnaC08g07490D	7.56494	30	19.4693	79	11.4354	41	0	0	0	0	0.496291	1	6.60975e-06	-7.23332	down
BnaC04g55580D	BnaC04g55580D	14.7183	123	14.5202	126	13.5343	115	3.44978	31	9.12018	75	5.03476	42	4.66534e-05	-1.30843	down
BnaCnng73330D	BnaCnng73330D	32.2566	325	56.3833	590	30.9609	305	12.9741	135	8.3071	84	11.4702	109	0.00577646	-1.90321	down
BnaA01g16080D	BnaA01g16080D	6.54982	143	8.71837	188	7.08731	151	2.82929	60	3.66427	78	3.6573	78	3.6447e-05	-1.16682	down
BnaC03g51940D	BnaC03g51940D	15.2851	221	13.3612	203	10.4919	160	7.52057	115	3.99543	58	6.86612	94	0.000251412	-1.13793	down
BnaA02g22520D	BnaA02g22520D	3.07207	49	2.94345	42	1.70252	22	0.584516	9	0.7184	3	0.303061	4	0.000256854	-2.82955	down
BnaC04g26420D	BnaC04g26420D	1.11592	59	0.916781	49	1.66613	90	0.460177	23	0.431858	22	0.397662	20	0.00246757	-1.61588	down
BnaC03g45140D	BnaC03g45140D	61.4464	1437	70.1055	1642	36.1019	852	12.6143	299	5.75474	138	8.27726	209	3.9194e-06	-2.61403	down
BnaC04g04630D	BnaC04g04630D	3.8199	86	4.35416	100	3.21602	73	2.05662	45	2.03907	45	1.71798	38	0.00831216	-1.02604	down
BnaA09g48840D	BnaA09g48840D	54.1108	630	53.3985	622	32.8171	389	24.583	270	17.7135	199	27.1403	298	0.00500511	-1.10623	down
BnaC01g33690D	BnaC01g33690D	0.918878	14	1.66565	26	1.4682	23	0.123616	2	0.109632	1	0.293093	4	0.00130338	-3.17648	down
BnaC03g00100D	BnaC03g00100D	6.34243	108	5.93627	100	4.72225	73	0.935935	14	1.21181	15	0.509447	11	1.14749e-12	-2.82234	down
BnaC06g42870D	BnaC06g42870D	2.89933	32	1.58405	18	1.47063	16	0.456071	5	0.0806694	0	0.346093	3	0.001221	-3.05295	down
BnaC07g45800D	BnaC07g45800D	8.88857	57	9.08337	59	10.9964	69	1.23884	8	2.46803	16	3.05303	20	7.90301e-06	-2.08064	down
BnaA03g56940D	BnaA03g56940D	1.64064	73	8.18747	86	1.18478	53	0.625125	27	5.50092	29	0.497153	22	0.000627783	-1.45198	down
BnaA07g33920D	BnaA07g33920D	2.93965	56	1.99646	40	1.71284	33	0.690748	13	0.748923	16	0.568057	11	0.00252337	-1.69968	down
BnaA03g52780D	BnaA03g52780D	0.84317	19	1.39552	31	0.917304	20	0	0	0	0	0.0850556	1	1.13784e-06	-6.13439	down
BnaA07g16420D	BnaA07g16420D	21.569	689	15.5137	497	10.9489	346	4.11592	127	1.77715	55	3.68268	114	0.000113834	-2.38089	down
BnaA04g23700D	BnaA04g23700D	10.0085	84	13.155	111	10.2193	84	5.00903	41	4.53247	38	6.26402	52	0.00304383	-1.0991	down
BnaC04g52160D	BnaC04g52160D	9.63305	137	7.06184	102	6.6566	95	3.21005	46	1.5647	22	3.10249	44	1.29402e-05	-1.58521	down
BnaC03g08810D	BnaC03g08810D	12.8621	125	18.1769	182	10.8175	104	1.67337	16	0.645838	6	1.5799	15	2.29435e-09	-3.4813	down
BnaC02g04530D	BnaC02g04530D	16.3086	212	21.3507	288	15.5968	225	0.581054	9	0.741364	8	0.323308	3	7.65534e-42	-5.18944	down
BnaC03g65160D	BnaC03g65160D	1.74212	42	1.8027	54	1.46282	29	0	0	0.195264	2	0.0692475	0	7.48987e-12	-5.97905	down
BnaA05g23290D	BnaA05g23290D	8.82321	138	11.1163	178	7.64565	120	4.08194	66	3.51165	57	3.74726	60	1.85053e-05	-1.2613	down
BnaC04g05620D	BnaC04g05620D	608.759	22533	540.991	20022	386.196	14311	314.655	11317	166.883	5993	203.396	7357	0.00208292	-1.2142	down
BnaC07g30280D	BnaC07g30280D	6.66508	178	6.04742	164	3.29866	88	0.843735	22	0.472819	12	0.949989	24	7.59714e-06	-2.89908	down
BnaC05g46790D	BnaC05g46790D	20.4568	570	22.72	648	22.029	584	8.04048	222	6.77817	188	8.09685	230	8.00152e-14	-1.50211	down
BnaA02g34420D	BnaA02g34420D	178.517	6409	143.465	5204	102.003	3691	57.7461	2109	40.9816	1499	65.8295	2427	0.00179795	-1.35164	down
BnaA05g08070D	BnaA05g08070D	24.0436	211	20.8479	186	12.3194	107	8.61452	78	4.17381	38	5.39852	49	0.00487132	-1.62029	down
BnaC03g23760D	BnaC03g23760D	1.29599	48	1.56633	59	1.39964	52	0.789857	27	0.371774	13	0.50828	18	0.00332223	-1.46322	down
BnaA02g11920D	BnaA02g11920D	14.5305	321	13.9476	311	7.02488	155	0.561327	12	0.248005	5	1.05154	23	1.2082e-08	-4.30627	down
BnaA03g52880D	BnaA03g52880D	7.24887	44	8.44363	54	5.88003	36	2.74593	17	2.25144	14	2.42444	15	0.0047766	-1.55141	down
BnaC04g39750D	BnaC04g39750D	194.987	618	219.173	714	128.384	388	78.2146	263	35.9461	121	50.5619	168	0.00131087	-1.64843	down
BnaA07g33370D	BnaA07g33370D	5.47569	176	2.63676	84	5.91761	187	0.00316807	0	0.000990293	0	0.000510022	0	3.07233e-14	#NAME?	down
BnaA02g05540D	BnaA02g05540D	3.79735	63	2.25737	37	3.19211	52	0.986179	16	0.109658	1	0.465412	7	2.24341e-06	-2.67138	down
BnaC05g01440D	BnaC05g01440D	4.3197	174	4.36908	176	2.68402	107	1.15891	48	0.723825	29	1.56322	64	0.000160322	-1.70498	down
BnaC07g24000D	BnaC07g24000D	4.42879	144	5.76614	160	4.17281	120	2.24113	73	2.06375	56	1.86094	52	3.39944e-05	-1.23718	down
BnaAnng25870D	BnaAnng25870D	10.2192	119	10.2189	121	6.43142	73	2.35399	26	1.05473	11	3.90913	43	0.000103813	-1.97601	down
BnaC03g40200D	BnaC03g40200D	46.8164	728	55.3798	867	31.2649	482	10.8992	170	7.53591	118	12.1328	190	7.48142e-06	-2.128	down
BnaC09g53650D	BnaC09g53650D	51.1234	1501	55.5305	1654	41.8732	1187	23.5472	668	12.8021	344	15.7587	485	7.4941e-08	-1.54495	down
BnaC09g39180D	BnaC09g39180D	58.3353	374	56.5112	374	38.4158	230	21.9601	131	20.5489	132	18.6491	116	0.000347921	-1.37724	down
BnaA06g31910D	BnaA06g31910D	91.5279	823	57.54	527	57.7948	514	27.6359	251	6.32859	58	28.9534	262	0.00213579	-1.71532	down
BnaA06g27590D	BnaA06g27590D	0.73049	43	1.14819	67	0.84022	49	0.417073	23	0.170643	9	0.278589	16	0.000501299	-1.73572	down
BnaA06g34070D	BnaA06g34070D	26.6128	611	34.1945	745	20.8667	480	10.5197	272	7.88046	224	14.2227	360	0.00149017	-1.10934	down
BnaC04g01690D	BnaC04g01690D	1.78885	57	3.22396	81	1.32058	39	0.197367	5	0.133123	2	0	0	4.10087e-08	-4.66984	down
BnaC06g00420D	BnaC06g00420D	16.8665	441	19.6312	513	14.3933	374	10.3209	261	7.79583	199	7.344	185	1.39414e-05	-1.05093	down
BnaC07g17710D	BnaC07g17710D	93.3042	1825	63.5784	1272	53.2235	1045	21.0304	416	9.984	197	23.7976	472	0.000163246	-1.94156	down
BnaA05g01280D	BnaA05g01280D	6.47967	90	7.19485	102	8.60713	121	3.24746	45	1.84513	26	1.38391	19	2.41168e-07	-1.80696	down
BnaC05g11630D	BnaC05g11630D	8.60268	86	9.86692	98	5.16761	50	1.39794	14	0.891279	9	0.473613	4	1.14231e-06	-3.12529	down
BnaC03g41380D	BnaC03g41380D	7.5939	120	13.5041	114	11.1679	132	4.4582	67	5.72006	30	4.52688	72	0.00048141	-1.12283	down
BnaC01g37530D	BnaC01g37530D	4.08164	93	4.70143	125	3.28763	79	2.16379	43	1.86293	30	2.0172	48	0.000640755	-1.30374	down
BnaA10g24180D	BnaA10g24180D	6.1572	30	12.4608	61	9.64978	44	2.76607	13	1.88012	9	1.61957	7	0.000489349	-2.22709	down
BnaA10g20120D	BnaA10g20120D	37.7069	318	51.8201	448	35.9914	306	0.356348	3	0.737188	6	0.447488	3	1.45866e-33	-6.49092	down
BnaCnng03280D	BnaCnng03280D	52.0782	1308	39.1919	999	52.7052	1295	22.2714	551	17.7532	442	18.8227	383	4.32066e-10	-1.39773	down
BnaA03g43400D	BnaA03g43400D	22.4032	543	24.2591	591	14.9024	359	9.67547	232	7.16012	180	10.9996	285	0.0049303	-1.10771	down
BnaA02g07120D	BnaA02g07120D	1661.88	1997	4815.88	5957	1950.81	2145	38.186	48	35.51	45	38.7854	46	0.000269193	-6.19083	down
BnaC01g25440D	BnaC01g25440D	1.77526	25	1.67299	23	2.94128	39	0.370701	5	0.197939	2	0.350058	4	0.000112594	-2.99139	down
BnaA09g36850D	BnaA09g36850D	28.0835	333	31.4334	372	21.5103	248	14.7388	175	7.08171	87	10.0119	119	0.000198105	-1.3314	down
BnaC01g21280D	BnaC01g21280D	22.8889	218	31.4182	304	24.3105	223	1.15086	11	0.534182	5	0.607177	6	3.5671e-32	-5.09001	down
BnaA01g02510D	BnaA01g02510D	2.83684	81	2.99229	97	1.77807	54	0.185286	5	0.281926	8	0.255864	8	1.07128e-09	-3.47494	down
BnaA08g02310D	BnaA08g02310D	74.2484	1251	78.2052	1278	46.9857	811	21.3862	447	21.8851	499	26.0568	497	0.000360207	-1.2202	down
BnaCnng19640D	BnaCnng19640D	9.3173	220	8.61579	213	8.18465	201	16.9811	107	4.70681	108	4.12836	93	4.40455e-05	-1.0509	down
BnaAnng35540D	BnaAnng35540D	5.19585	67	5.72197	73	3.96438	50	1.41201	18	2.16246	28	2.30517	29	0.00278872	-1.3503	down
BnaA10g15900D	BnaA10g15900D	885.799	6853	1056.52	8190	765.19	5754	339.957	2671	102.055	803	333.829	2632	5.63125e-07	-1.77583	down
BnaCnng01880D	BnaCnng01880D	188.826	3508	167.286	3082	141.723	2645	66.0414	1257	62.6743	1226	85.0941	1590	1.09919e-08	-1.19015	down
BnaC03g74470D	BnaC03g74470D	118.162	431	126.415	503	104.606	390	53.655	222	44.3802	200	58.2373	226	1.29185e-06	-1.03966	down
BnaC03g02910D	BnaC03g02910D	34.0642	285	40.1358	280	23.5646	197	8.02419	55	2.53533	22	8.32293	55	6.85075e-13	-2.53759	down
BnaA09g03530D	BnaA09g03530D	3.41835	98	2.89801	91	2.90569	90	1.56098	50	1.12	30	1.33275	38	0.0006753	-1.25033	down
BnaC07g30630D	BnaC07g30630D	3.1665	82	1.91223	51	2.45419	71	1.0644	27	1.55487	39	0.818479	21	0.00449773	-1.23995	down
BnaA01g01550D	BnaA01g01550D	117.966	277	154.639	372	80.6105	178	35.4888	89	23.2896	59	47.1564	117	0.00727823	-1.6501	down
BnaC02g25390D	BnaC02g25390D	29.7779	93	14.3205	87	11.619	85	3.19052	53	2.89048	48	1.59697	26	0.00510542	-1.07094	down
BnaA05g23330D	BnaA05g23330D	0.713147	24	1.15992	38	0.95909	31	0.305199	10	0.272126	9	0.231159	7	0.00750108	-1.84738	down
BnaC05g11880D	BnaC05g11880D	3.54564	159	5.03142	225	3.46217	155	1.36167	59	1.75912	76	1.9102	83	6.85733e-05	-1.31464	down
BnaC02g04420D	BnaC02g04420D	1.2392	16	1.50337	20	1.88865	25	0.278618	4	0.062146	0	0.198762	2	0.00110743	-3.35261	down
BnaC07g23050D	BnaC07g23050D	12.6026	60	11.6329	56	10.1778	46	4.59731	22	4.77472	23	3.1657	15	0.0034793	-1.44279	down
BnaC09g44630D	BnaC09g44630D	12.5327	50	13.9971	57	4.94999	18	0.741161	3	0.21828	0	0.71066	2	0.000202977	-4.6516	down
BnaA03g36480D	BnaA03g36480D	27.8398	703	24.3903	595	21.4583	534	12.5272	292	11.6912	305	12.161	308	7.16548e-07	-1.02691	down
BnaA04g24730D	BnaA04g24730D	128.5	443	130.656	475	81.1854	289	52.5014	193	45.9038	172	64.9263	228	0.00554347	-1.03429	down
BnaC07g27580D	BnaC07g27580D	30.9223	27	31.1856	25	35.2594	23	5.97974	5	4.47675	2	4.76777	7	0.00309678	-2.42936	down
BnaC04g21650D	BnaC04g21650D	0.513834	15	0.756607	28	0.689244	25	0.134817	4	0.269344	8	0	0	0.00463081	-2.51317	down
Brassica_napus_newGene_39	--	10.176	32	6.64661	22	4.84051	15	2.15742	7	0.266044	0	0.28758	0	0.00039853	-3.31053	down
BnaA09g54970D	BnaA09g54970D	1.49821	14	4.38336	42	1.72239	16	0	0	0	0	2.09581	1	0.00290928	-6.17437	down
BnaAnng04910D	BnaAnng04910D	6.1872	125	9.9818	197	5.12672	100	0.913183	16	0.602913	11	1.97276	36	7.72198e-05	-2.75113	down
BnaA08g07440D	BnaA08g07440D	4.52689	132	5.94995	175	4.25942	124	1.93853	55	1.96814	56	1.87397	53	2.15164e-06	-1.40288	down
BnaA03g19970D	BnaA03g19970D	27.415	662	21.2306	498	21.4072	449	8.59115	198	1.74433	39	6.93662	160	1.56548e-06	-2.02731	down
BnaA10g04470D	BnaA10g04470D	19.3997	518	16.7342	451	11.4826	302	6.98202	186	7.6549	206	6.83039	184	0.00307493	-1.15165	down
BnaA07g22450D	BnaA07g22450D	18.0756	695	12.972	495	10.7374	414	6.71295	256	4.94428	191	5.54158	208	0.00216743	-1.30183	down
BnaC03g78280D	BnaC03g78280D	31.2866	499	27.6744	452	20.5608	342	11.2391	192	12.0799	210	9.99887	184	1.11311e-05	-1.15142	down
BnaA05g21170D	BnaA05g21170D	12.752	223	7.92339	140	9.83302	172	5.29167	92	2.00076	35	5.22822	92	0.00524736	-1.29728	down
Brassica_napus_newGene_3595	--	15.8095	97	10.5743	62	12.5849	75	6.13048	36	7.53697	46	4.06083	23	0.00454555	-1.16669	down
BnaA02g07540D	BnaA02g07540D	2.27643	33	1.62685	24	2.76022	39	0.394895	6	0.585325	9	0.684283	10	0.00409573	-1.95024	down
BnaC03g71690D	BnaC03g71690D	2265.76	1615	2068.34	1578	1483.1	1000	667.362	524	459.994	368	840.632	622	0.000218258	-1.47844	down
BnaA09g39200D	BnaA09g39200D	79.0634	235	54.0892	169	55.1972	162	33.976	110	22.3173	73	21.6796	70	0.00110785	-1.17134	down
BnaC07g47640D	BnaC07g47640D	307.163	4280	334.437	4374	182.604	2763	113.215	1856	87.9752	1750	119.292	1985	0.00231485	-1.03924	down
BnaCnng42990D	BnaCnng42990D	7561.63	52203	8055.42	56681	5120.27	37047	2766.63	21504	1582.91	12116	1453.08	10926	3.40374e-06	-1.7211	down
BnaAnng07100D	BnaAnng07100D	8.67607	130	9.46873	145	7.50257	111	3.39072	49	2.18494	25	3.57131	52	2.18932e-07	-1.62338	down
BnaC07g32490D	BnaC07g32490D	1.05747	16	3.70807	58	2.82912	43	0.830286	6	0.103677	1	1.03801e-82	0	0.00227693	-4.07037	down
BnaA06g38500D	BnaA06g38500D	5.08511	95	3.42317	67	3.35828	67	1.24048	25	0.802558	14	1.30316	23	4.20526e-06	-1.89412	down
BnaA06g32990D	BnaA06g32990D	4.50149	102	3.6528	86	2.78835	64	1.16698	25	0.939221	20	2.21985	50	0.00264733	-1.41595	down
BnaA09g37540D	BnaA09g37540D	78.2572	1923	65.3244	1689	53.5663	1451	25.8298	821	16.8033	551	29.6228	1036	9.6087e-05	-1.08083	down
BnaA08g28420D	BnaA08g28420D	53.9866	599	43.0291	486	36.47	392	19.4961	248	15.7446	181	26.7348	279	0.00145394	-1.06996	down
BnaC01g27750D	BnaC01g27750D	10.4533	153	14.2354	213	6.77363	109	5.06634	72	2.08464	29	3.64935	53	0.00587819	-1.63319	down
BnaC05g10320D	BnaC05g10320D	4.87235	40	6.90771	59	5.18274	42	2.04489	17	2.32795	19	2.04522	17	0.00787136	-1.42043	down
BnaA03g51420D	BnaA03g51420D	3.34179	109	3.20549	106	2.69916	88	1.49969	49	0.807551	27	1.4052	45	0.000151145	-1.33294	down
BnaCnng10360D	BnaCnng10360D	8.0527	266	5.36893	193	5.45819	197	3.67767	119	2.44783	81	3.10027	103	0.00012714	-1.1237	down
BnaA09g33200D	BnaA09g33200D	1.25466	21	2.53513	43	1.61007	27	0.591241	10	0.683353	11	0.111607	1	0.00866226	-2.05815	down
BnaC06g34600D	BnaC06g34600D	4.33545	76	6.07441	108	3.2052	59	2.09092	35	1.32984	24	1.44573	26	0.00268213	-1.52411	down
BnaA07g22100D	BnaA07g22100D	9.92736	220	6.38116	144	7.07419	157	3.22701	71	3.31511	70	3.33123	75	0.000233061	-1.27998	down
BnaC05g35990D	BnaC05g35990D	2.93247	42	8.31169	120	7.05064	99	0.996957	14	0.503083	7	0.134859	1	0.00039925	-3.57679	down
BnaC04g52050D	BnaC04g52050D	1.32354	31	3.33377	79	1.38167	33	0.0436437	1	0.0387741	0	0.450711	10	0.00645713	-3.70531	down
BnaC05g26220D	BnaC05g26220D	4.23478	81	3.23667	66	4.12586	62	1.44969	21	0.691183	9	1.32432	23	4.63556e-06	-1.98787	down
BnaA07g18350D	BnaA07g18350D	93.7199	666	80.3347	590	73.4673	524	37.4171	274	25.8271	191	36.7009	271	2.67563e-10	-1.28304	down
BnaA06g00920D	BnaA06g00920D	1.06258	49	2.55888	120	1.08015	50	0.0891704	4	0	0	0.104767	4	0.000497945	-4.7808	down
BnaA06g09910D	BnaA06g09910D	24.2144	99	26.0844	109	18.3753	71	8.9846	38	7.91263	34	8.18145	34	0.000127338	-1.4054	down
BnaAnng38450D	BnaAnng38450D	9.01378	46	9.82938	51	7.65455	38	3.03897	16	1.01522	5	3.06533	16	0.000647018	-1.87523	down
BnaAnng15080D	BnaAnng15080D	44.7406	837	48.8209	906	30.6202	562	16.15	310	7.65416	147	14.8123	284	4.97103e-05	-1.64571	down
BnaA01g05120D	BnaA01g05120D	66.7922	1342	44.4491	882	48.7922	887	26.2463	498	12.9514	243	17.5853	342	0.000559141	-1.53173	down
BnaC06g23560D	BnaC06g23560D	38.2928	833	37.0348	801	22.369	468	11.1361	237	6.63895	147	8.44016	184	8.69219e-05	-1.89702	down
BnaC01g19550D	BnaC01g19550D	4.6068	52	5.4572	64	6.26185	71	2.8762	34	2.31709	28	1.20133	14	0.00416767	-1.30815	down
BnaA09g05710D	BnaA09g05710D	34.7207	188	29.0126	162	20.0051	106	4.23177	23	1.45378	8	3.63437	20	3.14883e-09	-3.16914	down
BnaC07g32980D	BnaC07g32980D	70.6141	1058	49.1518	744	44.7091	662	12.7723	202	8.26943	130	13.3996	210	4.04567e-07	-2.19389	down
BnaC05g20420D	BnaC05g20420D	1.13755	33	0.848266	25	1.06612	31	0.000144295	0	8.5265e-05	0	0.363971	10	4.5051e-05	-3.15977	down
Brassica_napus_newGene_2422	--	6.65098	141	4.88406	105	5.061	108	3.36445	69	2.28339	47	1.75497	36	0.000162388	-1.22942	down
BnaC01g40250D	BnaC01g40250D	0.685423	9	4.8734	69	2.24985	31	0	0	0	0	0	0	0.00640124	#NAME?	down
BnaC06g23550D	BnaC06g23550D	18.4669	218	16.9341	202	16.7693	197	9.03309	114	4.68395	59	10.9192	137	0.000302785	-1.00123	down
BnaC04g11110D	BnaC04g11110D	38.3248	697	27.0947	494	27.104	410	15.4487	302	4.08654	103	10.6001	183	0.0070848	-1.45426	down
BnaA06g32290D	BnaA06g32290D	50.6383	591	62.6355	722	32.0148	364	5.20792	60	3.07591	35	4.62423	53	2.27193e-08	-3.51086	down
BnaA07g24270D	BnaA07g24270D	15.6621	186	24.5502	291	13.3806	155	6.90992	80	1.1234	14	7.85956	87	0.00682971	-1.81099	down
BnaA07g34420D	BnaA07g34420D	122.391	2090	173.174	2943	116.195	1962	67.1042	1173	53.209	926	77.3402	1341	0.00292406	-1.03221	down
BnaA07g09050D	BnaA07g09050D	15.9858	425	10.2395	272	7.85323	212	1.00841	25	0.909946	24	0.979249	26	8.68888e-07	-3.60939	down
Brassica_napus_newGene_1724	--	5.16564	86	3.28489	56	2.94143	49	1.27615	21	0.640636	10	1.21039	20	0.000640755	-1.9142	down
BnaA10g08450D	BnaA10g08450D	22.7893	74	29.4887	105	26.3759	76	10.5455	38	7.53436	21	12.8784	44	0.000627083	-1.31565	down
BnaC09g20050D	BnaC09g20050D	8.78604	99	11.1277	119	6.85959	75	4.32161	49	2.71504	29	1.44305	16	0.000239791	-1.64956	down
BnaA07g05140D	BnaA07g05140D	5.18257	108	3.39567	70	4.61122	94	1.05513	21	0.803787	16	1.03886	21	5.85649e-09	-2.23873	down
BnaA07g22640D	BnaA07g22640D	21.9978	261	15.8585	189	19.0892	222	8.85915	112	8.04688	101	9.44777	119	4.90631e-05	-1.0266	down
BnaA07g38140D	BnaA07g38140D	2.69611	32	2.9335	35	2.82402	33	0.983284	12	0.656904	8	0.620659	7	0.00406897	-1.89793	down
BnaA03g40590D	BnaA03g40590D	3.37004	44	4.8852	65	3.37377	44	1.84323	25	0.588217	8	1.53157	21	0.00299023	-1.5101	down
BnaC06g33300D	BnaC06g33300D	47.8598	174	89.359	335	34.3204	122	2.7033	10	3.11745	11	3.32676	12	0.000353911	-4.26556	down
BnaCnng78710D	BnaCnng78710D	18.2365	125	13.5618	96	16.1281	110	2.22965	16	0.122636	0	0.39901	2	1.75846e-23	-4.20914	down
BnaC02g13450D	BnaC02g13450D	1.11617	33	0.283296	8	1.25869	38	0.0372832	1	0.0659474	1	0	0	0.00246083	-5.31531	down
BnaC02g41700D	BnaC02g41700D	12.3876	62	10.554	54	6.85935	34	2.49998	13	2.56501	13	4.37553	23	0.00171147	-1.62312	down
BnaA01g11400D	BnaA01g11400D	24.5059	286	26.2318	311	19.2968	227	7.29263	85	7.04648	83	5.69843	67	2.72631e-14	-1.81938	down
BnaA06g38880D	BnaA06g38880D	199.718	478	197.621	494	160.093	364	98.157	249	65.7194	169	85.9344	222	1.58651e-05	-1.07065	down
BnaC01g42060D	BnaC01g42060D	2.32711	36	3.44547	54	1.35719	20	0	0	0.395514	6	0.419883	6	0.00187456	-3.20576	down
BnaA06g10010D	BnaA06g10010D	6.24812	63	7.56343	76	5.34028	52	1.48673	15	0.0886566	0	0.469815	4	4.69446e-11	-3.33719	down
BnaA02g14440D	BnaA02g14440D	3.28819	99	4.7057	137	2.44761	79	1.20358	35	0.500679	15	1.02995	33	0.000102501	-1.93212	down
BnaA10g21470D	BnaA10g21470D	5.72087	113	10.4354	208	4.18782	81	1.54776	32	0.942774	19	0.775654	16	0.00894369	-2.59355	down
Brassica_napus_newGene_1584	--	2.18022	101	1.56606	72	1.55774	71	0.501816	22	1.02884	46	0.88974	40	0.00277013	-1.18594	down
BnaC03g29330D	BnaC03g29330D	28.1397	315	28.1402	314	17.2643	192	10.6378	119	9.1303	102	10.0342	112	0.000770059	-1.31118	down
BnaC08g24320D	BnaC08g24320D	0.902427	32	1.56066	55	0.835438	29	0.116308	4	0.129249	4	0.054566	1	6.27285e-06	-3.69776	down
BnaC08g13040D	BnaC08g13040D	11.7184	198	23.4114	399	11.2406	191	0.197875	3	0	0	0.279062	3	1.46046e-09	-7.04334	down
BnaC01g23350D	BnaC01g23350D	33.3853	309	44.9054	409	32.485	298	14.3655	130	10.131	94	15.13	140	7.16368e-08	-1.48919	down
BnaC08g38650D	BnaC08g38650D	10.5683	122	5.66668	65	6.48448	72	1.53715	18	0.227958	2	1.14425	13	5.41641e-05	-2.98111	down
BnaAnng20610D	BnaAnng20610D	114.184	924	118.425	975	104.482	786	54.7624	470	30.952	260	54.0318	448	1.35561e-07	-1.19704	down
BnaCnng03670D	BnaCnng03670D	9.1384	206	7.87047	181	8.59615	203	3.23779	78	3.06988	69	4.80219	105	2.15186e-06	-1.23598	down
Brassica_napus_newGene_1698	--	5.23048	87	4.47581	76	5.08975	85	2.52957	41	2.61559	43	1.8485	30	0.00413535	-1.13093	down
Brassica_napus_newGene_385	--	1.64789	39	2.03037	50	1.26749	31	0.155506	3	0.415147	9	0.711223	16	0.000395391	-2.10782	down
BnaA04g01190D	BnaA04g01190D	2.30725	28	4.99972	59	1.35358	15	0.158878	2	0	0	0.1347	0	0.00339815	-5.68017	down
BnaA08g25720D	BnaA08g25720D	137.741	631	163.404	752	97.2468	425	71.7347	331	51.7816	237	59.4701	272	0.0088647	-1.11488	down
BnaC03g60160D	BnaC03g60160D	151.35	716	151.709	721	128.872	573	52.2203	249	35.3134	168	43.3865	205	1.44885e-17	-1.70115	down
BnaA08g19020D	BnaA08g19020D	2.44837	28	2.97285	30	2.44517	26	0.175977	2	0.857972	9	0.742059	8	0.00401436	-2.15391	down
BnaA03g35710D	BnaA03g35710D	80.4542	51	66.8031	44	41.2529	24	18.8637	13	13.9382	9	19.5722	12	0.00407075	-1.81679	down
BnaA08g08740D	BnaA08g08740D	255.673	110	217.759	102	185.493	75	43.0043	21	24.6185	12	36.4121	16	2.62699e-11	-2.55924	down
BnaC03g15130D	BnaC03g15130D	2.22962	70	2.2662	71	2.13251	67	1.27462	36	1.31299	39	0.619496	19	0.00767756	-1.15569	down
BnaA08g24730D	BnaA08g24730D	19.9921	182	18.9033	171	20.7095	185	10.7645	96	4.85827	43	13.1809	117	0.000361398	-1.07942	down
BnaC04g00640D	BnaC04g00640D	3.63527	70	4.79653	93	2.50561	48	0.232771	4	0.126069	2	0.163748	2	2.89284e-10	-4.72993	down
BnaA03g26660D	BnaA03g26660D	3.90239	86	3.21712	75	2.78891	59	0.806078	14	0.143895	3	1.60288	27	6.71806e-08	-2.3294	down
BnaA05g24230D	BnaA05g24230D	19.8832	147	15.7411	119	11.4169	84	1.55858	12	1.03905	8	4.06936	31	2.20829e-07	-2.78695	down
BnaC07g25290D	BnaC07g25290D	1.29674	26	1.00511	20	0.755266	15	0.149183	3	0.353614	7	0	0	0.00681751	-2.62134	down
BnaA03g53540D	BnaA03g53540D	2.50145	52	2.24865	42	2.06991	34	1.14059	22	0.632273	12	0.387513	7	0.00346819	-1.65234	down
BnaA09g33150D	BnaA09g33150D	42.5431	91	43.7434	98	29.5171	60	11.8017	26	14.9865	34	24.0318	52	0.00947753	-1.16146	down
BnaC05g12250D	BnaC05g12250D	3.83883	107	3.92208	108	3.81323	106	1.45178	40	1.13028	32	1.7825	53	6.12082e-05	-1.36909	down
BnaCnng03640D	BnaCnng03640D	45.1127	915	27.5215	551	21.2106	419	8.18433	157	3.12047	66	9.09591	178	0.00393337	-2.24208	down
BnaAnng00720D	BnaAnng00720D	6.17551	68	5.3855	60	3.31384	36	0.635148	7	0.16086	1	1.1995	13	3.4218e-06	-2.97278	down
BnaC02g43800D	BnaC02g43800D	17.6635	89	18.0499	161	15.0996	63	3.64809	11	0.305591	4	6.76184	28	0.00522614	-2.87033	down
BnaC09g22960D	BnaC09g22960D	159.314	737	192.654	915	91.7621	394	22.2063	101	7.91684	50	23.6352	131	0.000121302	-2.86717	down
BnaA10g24170D	BnaA10g24170D	1.46953	30	1.1549	24	2.66095	55	0.550403	11	0.177616	3	0.0468923	0	0.00360347	-2.96975	down
BnaA03g40370D	BnaA03g40370D	15.9478	84	20.0728	110	10.6231	55	4.93219	26	2.29192	12	5.95144	32	0.002438	-1.83865	down
BnaA02g12850D	BnaA02g12850D	14.4466	114	12.5537	100	11.8574	92	8.2236	67	5.08848	41	1.88511	15	0.00178162	-1.32482	down
BnaA04g21850D	BnaA04g21850D	107.242	2796	234.947	6085	127.646	3299	13.3012	370	7.30997	241	15.6195	436	6.16973e-05	-3.54762	down
BnaC03g76260D	BnaC03g76260D	553.199	2245	549.725	2288	387.611	1523	170.602	719	116.036	492	137.477	575	1.23493e-07	-1.77073	down
BnaC05g04110D	BnaC05g04110D	76.5879	1163	79.685	1215	60.9853	916	25.8835	391	18.2755	275	31.8407	482	5.1257e-10	-1.52924	down
BnaC02g10050D	BnaC02g10050D	1086.58	1060	2288.35	2313	815.657	734	7.37923	7	1.79917	1	7.5342e-06	0	1.16675e-07	-9.01211	down
BnaC09g18930D	BnaC09g18930D	3.94611	63	4.51233	82	1.64518	29	0.456695	8	0.253808	4	0.36911	5	0.000756908	-3.36436	down
BnaC02g44900D	BnaC02g44900D	9.39668	165	9.40768	204	5.65675	99	1.51276	23	0.188088	4	2.67673	41	3.82696e-05	-2.79002	down
BnaA05g05760D	BnaA05g05760D	272.087	11212	259.915	10661	195.403	7938	157.236	6215	77.9051	3092	94.1027	3777	0.000598	-1.19709	down
BnaA01g13280D	BnaA01g13280D	9.67161	171	7.13033	128	10.0533	179	2.1375	38	1.59797	29	1.42735	26	1.44303e-15	-2.37103	down
BnaC04g11580D	BnaC04g11580D	0.972335	27	1.84855	52	1.95082	55	0.000342489	0	0.330649	9	0.816214	22	0.00750062	-2.11866	down
BnaA03g38950D	BnaA03g38950D	55.6543	246	70.7427	320	48.5894	213	30.2231	136	15.065	69	21.0871	96	0.000156714	-1.38028	down
Brassica_napus_newGene_4819	--	9.15026	54	11.4491	69	5.40571	31	2.42119	14	1.52323	9	1.4649	8	0.00100395	-2.32175	down
BnaC06g23520D	BnaC06g23520D	55.4814	1564	57.6213	1590	32.1555	907	16.2233	432	7.13596	197	21.4256	570	0.000661843	-1.76826	down
BnaA10g03990D	BnaA10g03990D	43.4273	439	55.4951	562	40.6324	405	13.152	146	8.36443	85	21.7256	220	1.25339e-06	-1.64814	down
BnaC08g17050D	BnaC08g17050D	0.492723	42	0.765705	66	0.751773	64	0.250183	21	0.284902	24	0.2691	23	0.00481013	-1.34721	down
BnaC07g15940D	BnaC07g15940D	7.65636	90	9.75758	118	8.51799	100	4.99003	61	3.19813	39	3.71924	45	0.00187619	-1.09534	down
BnaA07g12170D	BnaA07g12170D	129.952	4571	129.953	4543	80.901	2829	51.8005	1781	25.9687	892	65.7555	2271	0.00662411	-1.28078	down
BnaC07g39210D	BnaC07g39210D	10.796	27	31.8678	82	23.6956	57	1.59681	4	3.14429	8	2.62401	6	0.00275762	-3.21329	down
BnaA03g09530D	BnaA03g09530D	6405.24	36265	6477.16	38549	3611.47	21704	842.5	5762	288.596	2120	396.905	2830	2.33669e-09	-3.18047	down
Brassica_napus_newGene_4816	--	56.1195	849	92.4594	1411	49.7614	743	8.36456	124	3.34817	49	6.01827	89	5.3609e-07	-3.52664	down
BnaA07g34110D	BnaA07g34110D	4.41906	110	4.50152	112	2.94965	62	1.38898	28	0.597638	14	2.01985	42	0.00166819	-1.76565	down
BnaA03g30440D	BnaA03g30440D	164.087	930	214.224	1246	136.615	721	78.5385	490	40.0428	278	77.7785	421	0.00401238	-1.2932	down
BnaA05g22260D	BnaA05g22260D	31.7051	1019	26.6267	860	26.9702	871	10.8538	344	7.23217	220	8.24745	263	3.84299e-19	-1.74255	down
BnaA06g05920D	BnaA06g05920D	27.3359	98	27.1448	100	21.9536	75	13.8562	51	5.84167	21	13.9573	51	0.00192541	-1.15849	down
BnaC07g29380D	BnaC07g29380D	20.8654	408	23.4509	465	18.3544	362	11.0534	209	7.77132	146	9.95706	186	2.23927e-08	-1.1995	down
BnaC09g48170D	BnaC09g48170D	8.20191	209	5.3867	115	3.66484	92	0.578348	21	0.247192	6	1.26349	22	0.000856824	-3.09484	down
BnaA06g01990D	BnaA06g01990D	117.514	6811	83.0703	4821	93.8723	5457	49.5175	2792	37.3955	2134	40.485	2321	2.16215e-06	-1.24707	down
BnaC07g29150D	BnaC07g29150D	158.71	3207	230.879	4657	120.125	2354	45.5879	934	33.0462	673	52.1794	1066	0.00087697	-1.94288	down
BnaCnng03730D	BnaCnng03730D	4.85356	222	5.71946	263	6.38508	294	2.58736	120	2.35275	109	3.35794	157	2.38598e-05	-1.02124	down
BnaC05g05130D	BnaC05g05130D	7.50405	131	5.14466	89	4.19738	71	1.54431	26	1.38424	24	0.665207	11	0.000117227	-2.26487	down
BnaA05g10540D	BnaA05g10540D	2.66824	104	3.34371	129	2.70411	101	1.50238	51	0.538849	21	1.95961	71	0.00176354	-1.23135	down
BnaA02g28730D	BnaA02g28730D	17.0887	208	14.5524	174	6.65599	79	0.456373	5	0.579996	6	0.217386	2	5.07774e-07	-5.15931	down
BnaA01g00900D	BnaA01g00900D	24.1876	318	37.2191	449	19.8831	231	5.66444	72	2.03089	23	4.75841	68	1.921e-05	-2.6219	down
BnaA03g21970D	BnaA03g21970D	74.755	520	105.162	751	67.5777	469	24.1609	171	23.5923	169	32.7408	234	8.10455e-05	-1.60833	down
BnaA01g12580D	BnaA01g12580D	0.163775	4	0.63542	18	0.554126	16	0	0	0	0	0.0328119	0	0.00181072	#NAME?	down
BnaC06g38730D	BnaC06g38730D	9.90453	221	7.67366	172	7.18808	161	4.74809	106	3.39536	76	4.17364	93	0.000160888	-1.01977	down
BnaC09g46540D	BnaC09g46540D	16.7755	271	13.9506	230	11.8779	186	5.75225	93	8.56343	136	6.66782	108	0.000364821	-1.03751	down
BnaCnng43380D	BnaCnng43380D	105.049	3196	105.476	3167	80.7444	2455	27.0091	904	21.095	719	30.9424	985	4.5483e-16	-1.7664	down
BnaC04g36140D	BnaC04g36140D	100.827	1848	84.0089	1557	61.0263	1133	37.2565	679	31.084	568	41.2852	756	0.00093874	-1.1892	down
BnaA02g31910D	BnaA02g31910D	193.689	4551	242.39	6071	176.986	4378	80.2121	1924	64.3273	1641	61.5789	1540	7.11305e-09	-1.56381	down
BnaC02g33410D	BnaC02g33410D	10.9327	219	12.5886	257	11.5587	223	7.92725	115	6.27026	113	6.02184	98	7.69942e-06	-1.10947	down
BnaC05g11110D	BnaC05g11110D	15.7312	224	13.7253	203	9.80372	140	0.973625	18	1.7743	38	1.66552	33	1.67322e-10	-2.6814	down
BnaA06g18100D	BnaA06g18100D	15.8391	63	19.2206	78	13.5706	50	5.84525	23	5.85891	23	4.14491	16	0.000284836	-1.63264	down
BnaA09g02120D	BnaA09g02120D	1321.96	22514	1020.18	18187	1174.88	19682	668.018	11312	254.527	4403	709.427	12505	0.00152052	-1.10565	down
BnaC01g01910D	BnaC01g01910D	17.2221	211	30.1994	360	23.0035	258	6.59786	73	3.40826	39	5.39788	60	1.53805e-06	-2.27679	down
Brassica_napus_newGene_1119	--	7.92583	145	6.48734	120	7.65878	134	3.29701	59	3.07224	59	2.79565	51	4.83446e-05	-1.24885	down
BnaA02g36690D	BnaA02g36690D	93.5355	68	104.444	78	73.4121	47	34.737	27	11.3544	9	32.8411	24	0.000297684	-1.69368	down
BnaA03g48310D	BnaA03g48310D	11.5638	285	9.32543	240	9.45194	247	2.88376	68	2.29913	69	3.69028	78	1.29608e-14	-1.85349	down
Brassica_napus_newGene_2684	--	2.96024	42	1.98641	29	1.31397	18	0.0715689	0	0.17226	2	9.1088e-05	0	2.03963e-06	-5.49013	down
BnaA07g32900D	BnaA07g32900D	7.31527	116	9.61136	153	6.98112	100	1.85178	27	1.10332	20	2.29711	25	2.67563e-10	-2.36613	down
BnaC02g28010D	BnaC02g28010D	7.0618	190	7.44443	165	7.48347	177	5.15497	113	2.86261	77	2.35306	63	7.46858e-05	-1.08164	down
BnaAnng17910D	BnaAnng17910D	25.0835	82	69.3165	238	37.0736	117	3.84535	13	2.08294	7	2.55054	8	0.00189587	-3.97167	down
BnaC06g24200D	BnaC06g24200D	4.14029	235	5.27088	290	3.5307	203	1.52699	85	0.976244	55	1.57236	87	5.39405e-09	-1.68962	down
BnaC09g45580D	BnaC09g45580D	31.9761	588	31.619	588	20.9885	382	5.82736	115	3.47655	69	4.96115	98	2.88614e-10	-2.47486	down
BnaC02g45740D	BnaC02g45740D	44.0072	354	40.4325	335	31.9496	256	20.5604	165	11.1708	90	13.6132	109	3.17715e-06	-1.38543	down
BnaA08g14490D	BnaA08g14490D	24.8525	586	35.4107	848	24.0082	577	14.0011	331	8.03473	187	13.4953	306	0.000559141	-1.29527	down
BnaCnng43810D	BnaCnng43810D	2.15147	39	3.53341	66	2.26758	41	0.761967	14	0.771581	14	0.307338	5	0.000199483	-2.15486	down
BnaC08g19610D	BnaC08g19610D	11.4107	162	12.947	218	8.60955	139	3.96431	78	1.61103	21	2.17258	39	4.61122e-05	-1.91917	down
BnaC09g12360D	BnaC09g12360D	21.1164	953	23.7637	1091	18.1786	830	12.8183	581	4.78001	206	6.14843	277	8.60441e-05	-1.4421	down
BnaA09g07240D	BnaA09g07240D	122.719	1212	141.886	1420	93.2033	917	63.5954	632	40.5647	413	67.6735	687	0.00295643	-1.04345	down
BnaC03g39800D	BnaC03g39800D	2.33781	26	1.50647	17	0.784654	8	0	0	0.162548	1	0	0	0.000731216	-5.68713	down
BnaC06g06760D	BnaC06g06760D	26.4649	387	8.82167	131	21.2773	311	4.40277	65	3.4816	51	1.94242	28	0.00745715	-2.53598	down
BnaA04g02970D	BnaA04g02970D	35.3982	719	32.9739	665	26.3357	548	9.76921	192	6.4697	135	6.56888	146	1.24671e-20	-2.03939	down
BnaA03g24920D	BnaA03g24920D	189.434	2725	200.118	3002	128.668	1864	92.968	1319	63.2991	929	103.147	1509	0.00708098	-1.02336	down
BnaA08g06520D	BnaA08g06520D	1.7219	52	2.60136	77	1.17762	38	0.195999	5	0.0742642	1	0.555622	13	2.96428e-05	-3.1423	down
BnaC07g36310D	BnaC07g36310D	28.3429	467	45.8056	780	26.4361	441	12.1371	196	9.15446	162	13.4215	228	0.00510542	-1.53448	down
BnaA05g17490D	BnaA05g17490D	8.35675	612	10.8163	534	6.05019	444	3.22423	239	3.24459	234	3.17575	236	4.63374e-08	-1.17464	down
BnaA10g11070D	BnaA10g11070D	150.372	1480	164.254	1683	103.418	1095	74.3042	756	45.8637	497	59.4064	651	0.000324253	-1.16993	down
BnaC06g34340D	BnaC06g34340D	52.6294	1480	59.4966	1693	42.9843	1220	22.7842	632	13.6044	380	15.7947	429	1.40108e-09	-1.61697	down
BnaC07g16350D	BnaC07g16350D	200.121	8418	215.6	8964	146.623	6103	103.082	4136	58.9978	2452	120.493	4928	0.00426035	-1.03651	down
BnaC05g13790D	BnaC05g13790D	6.46474	105	4.64314	74	3.89561	61	2.77548	43	1.30926	23	1.72795	26	0.00576214	-1.39297	down
BnaCnng29630D	BnaCnng29630D	7.59853	140	9.98988	185	8.02256	142	4.45019	81	4.04224	73	3.6394	68	0.000169685	-1.08169	down
BnaC01g11550D	BnaC01g11550D	475.854	10608	450.027	10144	297.597	6655	134.1	3181	59.3166	1411	153.655	3647	3.8278e-05	-1.7424	down
BnaC05g34100D	BnaC05g34100D	14.2382	250	10.8104	193	11.4896	201	5.66982	100	5.34757	95	6.83922	121	5.18984e-05	-1.03636	down
BnaA02g03980D	BnaA02g03980D	1.88849	19	2.96466	34	2.86365	33	0.204997	2	0.0907657	0	0.905146	9	0.000135274	-2.97202	down
BnaA01g09380D	BnaA01g09380D	5.15099	84	13.0525	109	2.29161	59	5.31745	33	1.29304	25	2.50097	34	0.00238057	-1.46235	down
BnaC04g26360D	BnaC04g26360D	10.0042	174	7.00981	129	7.9894	140	4.19455	78	2.99643	56	4.72459	82	0.000400111	-1.04535	down
BnaC04g09660D	BnaC04g09660D	15.0876	108	12.9206	99	13.4986	104	7.65537	50	5.416	36	6.7378	48	0.000441819	-1.22348	down
BnaC08g23940D	BnaC08g23940D	28.7483	67	32.7703	80	20.9487	46	11.2364	27	7.52322	18	12.7953	30	0.00214991	-1.37215	down
BnaA09g53100D	BnaA09g53100D	61.1584	1381	64.0824	1409	39.3297	845	20.4544	458	11.753	262	13.2976	295	2.79628e-05	-1.84965	down
BnaA04g23170D	BnaA04g23170D	14.0053	250	9.69198	175	9.99057	179	0.811179	14	0.310394	5	0.490414	8	5.40126e-23	-4.49261	down
BnaC06g37440D	BnaC06g37440D	11.8048	133	18.6046	224	12.551	154	6.51065	67	2.522	24	3.88396	41	0.000112725	-1.96053	down
BnaCnng01740D	BnaCnng01740D	6.74235	133	8.78905	171	4.85869	93	1.01703	20	0.724005	14	1.14665	23	2.44943e-07	-2.80854	down
BnaC01g25860D	BnaC01g25860D	15.0993	179	31.1693	368	19.2103	229	6.29424	73	6.88118	80	7.38051	85	0.00753496	-1.71323	down
BnaA07g29030D	BnaA07g29030D	14.0579	150	14.7398	159	11.757	126	4.6599	43	2.28915	22	6.62224	63	2.61287e-09	-1.7728	down
BnaC03g42030D	BnaC03g42030D	13.2433	143	13.6782	125	9.43384	95	6.71116	65	3.21508	34	3.38691	57	0.000552325	-1.22732	down
BnaA02g36210D	BnaA02g36210D	13.1902	317	17.7737	425	9.76655	236	4.91385	107	1.43077	39	3.77075	97	0.000103741	-2.01681	down
BnaA09g26860D	BnaA09g26860D	393.013	4112	444.924	4617	318.641	3008	210.425	2114	147.2	1366	175.1	1727	0.000318068	-1.18138	down
BnaC04g49880D	BnaC04g49880D	9.2463	36	6.17184	24	9.88034	37	3.2786	13	2.00016	8	1.68007	6	0.00582851	-1.85453	down
BnaA07g04670D	BnaA07g04670D	4.32935	77	3.96769	71	2.25814	40	1.32579	22	8.41064e-15	0	1.12968	19	0.00110518	-2.20471	down
BnaA02g25610D	BnaA02g25610D	19.3923	376	19.2696	400	11.9416	286	9.5079	188	5.02214	114	7.44117	163	1.70503e-05	-1.20022	down
BnaA07g31880D	BnaA07g31880D	12.2705	179	13.383	198	10.4349	154	6.73459	99	3.05969	45	6.2402	92	4.99662e-05	-1.17815	down
BnaC02g10800D	BnaC02g10800D	4.77679	98	3.87765	74	3.05613	61	0.973887	13	0.634343	5	1.12258	22	1.17836e-07	-2.55043	down
BnaA02g28740D	BnaA02g28740D	93.5788	232	72.0924	188	69.2458	169	47.878	126	26.9492	72	36.0723	95	0.000765675	-1.01652	down
BnaUnng03000D	BnaUnng03000D	16.6042	347	9.93312	211	10.8787	207	1.94893	36	1.47901	35	0.81481	21	2.77438e-07	-3.06633	down
BnaAnng40710D	BnaAnng40710D	7.95574	56	7.98581	50	6.0926	44	3.49933	24	2.46796	17	5.00646	18	0.00875105	-1.35542	down
BnaC03g41860D	BnaC03g41860D	7.84068	210	6.32205	170	4.03894	110	2.76325	76	2.19489	58	2.2636	56	0.00616861	-1.37658	down
BnaC01g07550D	BnaC01g07550D	1.84653	31	1.8385	34	1.34299	25	0.331192	6	0.652787	8	0.393936	5	0.00171737	-2.25369	down
BnaA05g24530D	BnaA05g24530D	37.1091	469	36.1821	459	28.2698	356	12.6982	162	17.9473	231	15.9796	205	6.60223e-07	-1.11199	down
BnaAnng41530D	BnaAnng41530D	15.0689	89	12.9425	77	8.70273	50	4.66906	29	6.18032	39	3.824	24	0.00750062	-1.24167	down
BnaA06g13760D	BnaA06g13760D	257.471	1404	190.343	1086	159.181	876	62.6553	369	64.5919	385	46.1908	269	4.90853e-06	-1.72838	down
BnaA06g38890D	BnaA06g38890D	3.58703	39	3.56897	38	2.60194	21	0.499935	5	0.768616	16	0.841615	8	0.00812727	-1.76754	down
BnaA04g01170D	BnaA04g01170D	8.55136	34	14.7545	61	8.36502	33	1.69338	7	1.07447	4	4.16764	17	0.00372638	-2.19945	down
Brassica_napus_newGene_2311	--	8.78586	98	7.82176	88	8.67905	98	5.59852	61	3.64885	40	3.16717	37	0.0044502	-1.05035	down
Brassica_napus_newGene_2299	--	0.892319	40	1.07823	47	0.355661	15	1.16967e-05	0	0.199614	8	0.000185177	0	0.00210382	-3.68614	down
Brassica_napus_newGene_4165	--	17.5365	211	30.2132	367	15.8768	192	5.64586	68	4.00867	49	5.19988	63	0.00144238	-2.10506	down
BnaC06g05810D	BnaC06g05810D	3.48454	20	3.22859	18	1.53986	8	0	0	0.616699	3	0	0	0.00373271	-3.95268	down
BnaC02g05020D	BnaC02g05020D	3.88766	104	4.5237	131	2.86373	79	2.46609	63	1.31174	37	1.21914	30	0.00546721	-1.28131	down
BnaA04g10620D	BnaA04g10620D	4.90279	56	7.29653	85	7.15763	81	1.64472	19	0.845605	9	1.64033	19	1.4113e-07	-2.24732	down
BnaA04g23780D	BnaA04g23780D	114.417	832	108.184	781	60.1532	428	15.0597	112	19.6022	130	19.1321	133	1.82625e-05	-2.45398	down
BnaA04g27100D	BnaA04g27100D	5.74309	127	4.81315	106	3.94414	87	1.37192	30	1.91198	42	2.44583	54	7.66287e-05	-1.35398	down
BnaA03g57000D	BnaA03g57000D	72.9657	145	62.0541	127	48.8203	90	21.9084	44	21.3649	44	27.7611	55	0.000156764	-1.34932	down
BnaC03g21860D	BnaC03g21860D	42.4431	465	54.9564	609	27.5914	302	9.53539	107	4.24613	54	6.15558	76	2.85267e-05	-2.5461	down
BnaC06g40830D	BnaC06g40830D	45.719	773	29.4707	695	41.3974	839	14.8367	331	9.45505	212	15.5967	316	3.96464e-13	-1.43386	down
BnaC02g43350D	BnaC02g43350D	79.6667	2938	73.1895	2699	45.7386	1689	29.1665	1093	24.3572	922	35.6256	1351	0.00850441	-1.13112	down
BnaA04g06610D	BnaA04g06610D	40.8807	769	37.811	706	30.6987	496	10.3859	165	8.08372	130	6.42908	112	2.85817e-10	-2.28543	down
BnaC09g11560D	BnaC09g11560D	87.8064	1580	76.9574	1371	50.2354	898	28.6705	545	25.0737	461	35.0873	645	0.00393006	-1.23041	down
BnaA01g21620D	BnaA01g21620D	6.42129	70	8.78516	112	5.97742	64	2.63126	30	1.51171	18	2.25272	27	0.00153851	-1.7218	down
BnaA04g12130D	BnaA04g12130D	455.114	9412	457.844	9498	304.783	6272	156.334	3326	147.19	3138	224.256	4766	0.000836788	-1.17391	down
BnaCnng00510D	BnaCnng00510D	22.6481	193	23.086	204	21.4199	184	9.90789	86	7.88238	69	8.69917	76	3.05955e-07	-1.33954	down
BnaA08g00130D	BnaA08g00130D	2.94237	36	4.39383	53	2.26825	27	1.10409	13	0.0754325	0	0.722607	8	0.000726423	-2.47273	down
BnaC02g16370D	BnaC02g16370D	18.4092	346	15.4668	299	10.724	204	0.895332	17	0.811439	14	0.687239	13	5.09142e-16	-4.27988	down
BnaC07g38900D	BnaC07g38900D	94.6412	905	70.1776	738	58.9678	555	41.8902	371	41.5784	374	32.0138	295	0.00235013	-1.08957	down
BnaC03g65400D	BnaC03g65400D	4.1411	104	4.66609	117	4.43047	110	2.07821	52	1.20515	29	2.11988	52	8.31723e-05	-1.32358	down
BnaA02g00060D	BnaA02g00060D	3.38918	145	3.53134	153	2.93421	117	0.979636	43	1.50111	65	0.742067	32	1.84089e-07	-1.5778	down
BnaA10g16170D	BnaA10g16170D	1.17174	22	1.6042	31	1.3891	26	0.154763	3	0.133319	2	0.423875	8	0.00113643	-2.6103	down
BnaA10g16690D	BnaA10g16690D	10.0599	197	21.8752	427	11.787	221	1.4245	22	0.485825	9	1.5285	28	5.12612e-05	-3.84709	down
BnaA09g20620D	BnaA09g20620D	254.594	2661	352.418	3694	169.673	1726	49.6648	529	20.2494	216	57.5998	613	0.00014895	-2.58087	down
BnaC03g32420D	BnaC03g32420D	7.75779	170	8.3228	183	6.85113	149	4.01402	87	3.21926	71	2.87278	67	2.68846e-05	-1.16687	down
BnaC09g46770D	BnaC09g46770D	5.67128	269	6.19877	275	3.41621	151	0.410257	16	0.128851	5	0.218996	10	2.85071e-12	-4.49533	down
BnaC08g01430D	BnaC08g01430D	2.02573	45	1.83997	46	1.09879	23	0.301717	5	0.0745537	1	0.553565	13	0.00046477	-2.59219	down
BnaA02g34210D	BnaA02g34210D	14.2443	58	19.695	81	12.482	49	2.207	9	0.877648	3	1.41524	5	2.00072e-10	-3.47529	down
BnaC09g30230D	BnaC09g30230D	4.98839	42	37.9129	323	16.8108	140	0.234562	2	0.103393	0	0.330622	2	0.00555165	-6.98498	down
BnaA05g03090D	BnaA05g03090D	50.2604	431	62.708	535	29.4262	244	13.7874	116	6.55356	54	12.9981	110	0.00134735	-2.11987	down
BnaC08g27940D	BnaC08g27940D	6.85426	167	6.76586	166	5.12721	110	1.00515	25	1.12681	30	1.27465	32	3.36948e-10	-2.35759	down
BnaC03g50000D	BnaC03g50000D	22.6673	851	23.8888	896	16.0599	609	3.56195	129	1.12361	40	4.4431	159	5.33726e-15	-2.8524	down
BnaA04g20160D	BnaA04g20160D	86.3029	1133	83.2923	1131	64.2007	844	32.1743	438	24.7088	336	31.4946	426	4.28795e-09	-1.38194	down
BnaA10g30380D	BnaA10g30380D	2.70836	22	1.98054	17	2.3273	19	0.236301	2	0	0	0	0	9.74571e-05	-4.86666	down
BnaC09g20370D	BnaC09g20370D	17.198	493	32.5519	948	19.8128	574	7.79592	209	4.20587	98	5.31732	132	0.000704001	-2.20633	down
Brassica_napus_newGene_4727	--	1.31392	19	2.30986	34	0.974313	14	0.21673	3	0	0	0	0	0.000271388	-4.48897	down
Brassica_napus_newGene_3612	--	64.2305	1762	62.6295	1680	61.264	1637	31.8364	859	24.6684	703	27.6471	739	1.17704e-08	-1.15135	down
BnaA10g17580D	BnaA10g17580D	1.04882	39	0.953485	34	1.46532	55	0.366175	12	0.427167	16	0.406313	15	0.00506185	-1.58274	down
BnaC05g15180D	BnaC05g15180D	713.002	4505	653.393	4388	433.404	2847	142.575	971	134.452	940	110.921	749	2.2611e-08	-2.15164	down
BnaC06g35750D	BnaC06g35750D	27.3092	336	35.1116	424	25.758	295	16.9501	197	8.86286	109	13.422	157	0.000171302	-1.19658	down
BnaA03g44480D	BnaA03g44480D	4.84709	105	7.11397	172	3.82976	71	1.41486	26	0.129968	3	1.4571	20	0.00176354	-2.83545	down
BnaA01g14320D	BnaA01g14320D	2.27758	90	1.91063	80	8.104	109	1.61772	66	0.683936	28	1.67681	40	0.00551993	-1.0665	down
BnaC05g42520D	BnaC05g42520D	7.69798	478	7.8354	440	5.63608	316	3.44554	203	3.4107	199	2.96608	180	0.000168265	-1.09386	down
BnaC09g13360D	BnaC09g13360D	10.7984	230	9.55034	207	5.78437	121	1.88994	53	3.06068	67	2.41497	53	0.000870799	-1.69953	down
BnaC01g13780D	BnaC01g13780D	78.3929	1209	102.549	1616	69.8817	1106	33.8813	545	15.4523	254	29.3036	472	3.40682e-06	-1.637	down
BnaC09g34350D	BnaC09g34350D	10.1389	200	9.33729	183	6.39491	124	5.19498	104	1.49288	29	3.32929	66	0.00839334	-1.35785	down
BnaA01g09900D	BnaA01g09900D	300.588	6439	298.997	6464	167.208	3579	54.7132	1250	21.0327	482	72.6101	1660	3.52051e-05	-2.28884	down
BnaA04g15010D	BnaA04g15010D	17.8315	50	32.4282	94	22.5608	60	8.39236	24	2.46417	7	2.34044	6	0.000331798	-2.47102	down
BnaA03g56650D	BnaA03g56650D	163.149	840	181.468	1024	84.5199	511	63.4328	335	29.988	164	45.6212	297	0.00522614	-1.58555	down
BnaA03g35980D	BnaA03g35980D	6.54818	128	7.64121	140	5.12573	104	2.82157	56	2.72254	51	2.17836	49	7.05099e-05	-1.26292	down
BnaCnng37450D	BnaCnng37450D	358.355	2018	361.593	2124	317.08	1766	104.737	580	46.3576	261	62.4138	345	1.0326e-32	-2.32524	down
BnaC06g06830D	BnaC06g06830D	383.45	6634	400.321	6886	222.463	3780	134.587	2262	56.8172	945	109.28	1841	0.000676192	-1.78564	down
BnaA06g08240D	BnaA06g08240D	9.40486	108	4.92603	56	4.06292	46	1.18524	13	0.565107	6	0.685966	7	0.00272256	-3.02403	down
BnaC07g37830D	BnaC07g37830D	2.99499	115	2.58967	111	2.0058	75	1.62822	58	0.907779	39	1.09845	39	0.00137399	-1.1555	down
BnaC03g27180D	BnaC03g27180D	0.657083	18	1.15376	31	0.605084	16	0.0376291	1	0	0	0.0354667	0	4.38229e-06	-6.03016	down
BnaC02g17190D	BnaC02g17190D	4.63059	36	3.70807	29	2.43712	18	1.1438	9	1.01562	8	0.600161	4	0.0078258	-1.99322	down
BnaC09g33600D	BnaC09g33600D	33.7903	170	39.2663	198	32.671	159	17.1702	86	7.18097	36	13.9998	70	6.73703e-08	-1.46486	down
BnaC03g53360D	BnaC03g53360D	4.96815	157	4.70329	146	3.36419	103	2.50854	77	2.06166	61	1.71835	52	0.00088056	-1.10507	down
BnaC04g46630D	BnaC04g46630D	32.7824	1127	19.2328	664	14.9101	514	0.483587	16	0.160838	5	0.396053	13	5.84596e-10	-6.09238	down
BnaC05g36770D	BnaC05g36770D	4.84469	32	6.79519	37	7.70939	51	1.63856	11	3.02621	14	1.55999	10	0.00238964	-1.78659	down
BnaC08g12660D	BnaC08g12660D	34.9833	807	25.4707	586	18.7826	437	4.21969	98	4.48438	103	4.52284	105	2.01805e-06	-2.59018	down
BnaC08g17300D	BnaC08g17300D	7.20084	81	5.91381	73	3.91231	50	2.26163	24	2.95415	34	2.33418	33	0.00728928	-1.17433	down
BnaC06g35510D	BnaC06g35510D	1.42538	24	1.52345	27	0.612793	11	0.262227	3	0	0	0.278322	4	0.00156621	-3.15403	down
BnaCnng57130D	BnaCnng57130D	9.4716	217	9.30145	201	4.56679	109	0.941831	18	1.08728	22	2.05752	45	2.81849e-05	-2.64107	down
BnaA09g41050D	BnaA09g41050D	46.4947	147	42.5289	140	37.0733	112	17.1739	57	20.2489	68	20.6938	68	0.000650537	-1.05718	down
BnaC09g47310D	BnaC09g47310D	12.139	457	9.71149	367	7.20742	268	4.4611	169	4.40614	164	5.19931	197	0.00711858	-1.05245	down
BnaC04g50970D	BnaC04g50970D	65.5172	567	104.713	927	49.181	420	2.14342	18	0.418796	3	1.00611	8	2.23794e-10	-6.05213	down
BnaC03g42870D	BnaC03g42870D	1.51763	18	2.45468	30	1.79383	22	0	0	0.0761076	0	0.242566	2	4.78728e-06	-5.13428	down
BnaA04g23670D	BnaA04g23670D	13.2422	518	17.8585	695	11.1336	431	6.1415	236	6.68851	256	7.3831	284	0.00220046	-1.09187	down
BnaA10g24910D	BnaA10g24910D	10.3814	89	6.80105	55	8.86892	70	2.85676	24	4.66009	37	3.89791	29	0.00299023	-1.25979	down
BnaA07g30010D	BnaA07g30010D	21.4862	131	5.88136	36	21.0188	126	1.1523	7	1.02322	6	0.935763	5	0.00143656	-4.03503	down
BnaA05g16060D	BnaA05g16060D	22.2545	242	19.6192	216	15.2445	162	8.57452	98	8.56499	98	8.94011	102	0.000105129	-1.06644	down
BnaCnng00020D	BnaCnng00020D	13.2323	151	8.31619	94	6.13221	68	2.43574	27	2.63603	29	1.65281	17	0.00552495	-2.11107	down
BnaA02g01450D	BnaA02g01450D	35.8874	316	33.709	302	26.7606	236	0.115954	1	0	0	0	0	3.78073e-67	-9.74668	down
BnaC09g07320D	BnaC09g07320D	77.6849	1730	91.7859	2038	44.5603	1015	17.2647	446	13.768	353	24.6185	549	0.000957882	-1.83582	down
BnaA09g30390D	BnaA09g30390D	34.2148	2232	38.6572	2547	40.0882	2615	17.4543	1155	5.54038	337	17.0739	1111	2.0027e-07	-1.51373	down
BnaA08g08500D	BnaA08g08500D	47.5722	555	46.5526	542	29.419	328	15.2789	180	6.8109	80	14.4066	169	0.000201772	-1.74053	down
BnaC08g32210D	BnaC08g32210D	423.594	805	528.66	1054	321.085	580	172.274	346	124.915	253	216.965	425	0.00826638	-1.26044	down
BnaA07g30760D	BnaA07g30760D	50.7328	164	87.6745	288	57.5852	178	2.15007	7	0.270956	0	0.291842	0	1.00706e-15	-6.49952	down
BnaA02g35190D	BnaA02g35190D	1.12282	49	1.30497	62	0.911196	40	0.485119	20	0.744558	22	0.413416	18	0.00931007	-1.34074	down
BnaA06g22780D	BnaA06g22780D	0.851409	30	0.947956	33	0.497016	17	0.117618	4	0.314164	10	0.193489	6	0.0090053	-2.0103	down
BnaA05g18830D	BnaA05g18830D	13.2261	684	12.048	616	9.00108	457	6.80256	332	3.40617	180	5.98862	289	0.000967986	-1.14214	down
BnaC03g23970D	BnaC03g23970D	40.2549	998	26.3602	768	26.8412	737	10.47	262	2.19183	50	11.1495	264	4.55006e-09	-2.12757	down
BnaC01g40400D	BnaC01g40400D	37.6352	596	49.563	793	38.8014	613	21.6147	342	11.1109	165	19.6537	306	1.60523e-05	-1.30811	down
BnaC07g32410D	BnaC07g32410D	34.3961	188	39.0799	213	26.0467	137	15.374	83	6.64923	36	15.8338	86	0.000531666	-1.40015	down
Brassica_napus_newGene_4366	--	6.08742	288	5.44924	261	5.26434	252	2.46365	114	2.29903	107	1.89887	88	4.5274e-09	-1.38367	down
Brassica_napus_newGene_1461	--	9.22076	62	7.38529	50	8.60109	56	2.11155	14	1.32928	9	3.41121	23	0.0001116	-1.877	down
BnaA04g04510D	BnaA04g04510D	4.92619	225	2.85994	154	3.33032	162	0.617285	32	0.438699	22	0.667975	34	7.42475e-12	-2.62925	down
BnaA03g42880D	BnaA03g42880D	21.8119	43	18.3212	36	17.9076	33	6.0628	12	2.23424	4	4.38766	8	0.00035359	-2.23105	down
BnaA09g18440D	BnaA09g18440D	11.9014	304	21.3473	529	14.0519	357	7.59078	173	3.25472	80	5.75408	144	0.00177396	-1.59142	down
BnaA03g18340D	BnaA03g18340D	19.5315	268	30.9293	398	19.653	277	6.0296	72	1.77746	26	4.4375	54	1.77178e-10	-2.64096	down
BnaA07g30840D	BnaA07g30840D	34.7675	923	40.4502	1088	39.1405	1052	19.4732	511	13.8199	366	16.5712	439	6.34526e-10	-1.22731	down
BnaC03g28640D	BnaC03g28640D	53.2348	543	60.1005	718	37.6822	414	17.6576	202	17.1729	197	19.275	237	0.000756972	-1.40581	down
BnaAnng13820D	BnaAnng13820D	3.24671	66	2.42164	46	2.06422	40	1.3642	22	1.34823	19	0.782997	13	0.0033017	-1.50327	down
BnaC03g70970D	BnaC03g70970D	60.8821	656	55.7029	616	39.0074	420	21.3834	239	20.491	233	29.5309	330	0.00201981	-1.08614	down
BnaC02g44520D	BnaC02g44520D	9.01683	291	6.35586	246	4.08832	192	1.9963	92	1.63422	77	2.22656	100	2.79549e-06	-1.44758	down
BnaA02g00670D	BnaA02g00670D	13.319	217	18.5318	305	12.7552	205	7.25444	124	5.26104	90	6.34897	108	0.000433142	-1.18338	down
BnaC05g48120D	BnaC05g48120D	6.5318	169	8.25186	198	4.91775	132	1.11347	28	0.434602	9	0.758492	18	8.07585e-17	-3.1898	down
BnaCnng02600D	BnaCnng02600D	27.5059	655	19.9295	471	24.284	570	12.5942	293	10.1869	246	10.1001	244	1.12177e-06	-1.12453	down
BnaA01g15240D	BnaA01g15240D	5.30558	231	4.95525	220	3.21896	142	2.61626	114	1.94177	85	1.67877	73	0.00438176	-1.13401	down
BnaA05g01090D	BnaA05g01090D	5.73847	103	4.52998	81	1.88272	35	0.359234	6	0.0582995	0	0.280143	5	0.000102948	-4.32355	down
BnaA02g14770D	BnaA02g14770D	5.74793	87	5.63919	85	6.45642	98	3.21201	44	2.36839	35	3.46389	52	0.00549014	-1.05188	down
BnaA03g53850D	BnaA03g53850D	4.03673	32	4.65959	36	4.06231	29	0.91207	7	1.16589	9	0.998173	7	0.00210764	-2.08574	down
BnaC04g19890D	BnaC04g19890D	2737.9	5050	2738.03	5304	1365.15	2428	392.997	771	127.764	253	379.131	735	6.04037e-05	-2.86967	down
BnaCnng74600D	BnaCnng74600D	151.755	615	177.24	734	97.43	381	23.0947	96	7.34978	29	22.487	91	2.98856e-07	-3.00967	down
Brassica_napus_newGene_4163	--	10.9289	126	8.33683	95	9.8231	113	4.31426	46	4.00509	46	5.36053	60	0.000675254	-1.1449	down
BnaA10g05650D	BnaA10g05650D	20.8998	196	25.0926	237	19.8839	168	7.48338	71	4.32583	39	7.38953	68	1.44026e-09	-1.76378	down
BnaA07g36440D	BnaA07g36440D	20.6931	51	15.2713	40	13.7522	33	6.46699	17	1.0024	2	4.36776	11	0.000411467	-2.0556	down
BnaA04g13120D	BnaA04g13120D	3.76534	81	2.94168	65	3.48231	77	0.839793	18	2.02355	44	0.701043	15	0.00018559	-1.54499	down
BnaA03g47040D	BnaA03g47040D	2.86549	125	2.27271	106	1.64572	77	0.378965	19	0.720701	34	0.313924	15	4.178e-07	-2.19011	down
Brassica_napus_newGene_4792	--	6.36508	37	5.62444	33	4.38982	25	0.687762	4	1.83812	10	1.78463	10	0.00361465	-1.99461	down
BnaC03g12050D	BnaC03g12050D	2293.01	2570	2327.03	2667	1196.07	1215	318.752	361	130.243	150	183.744	202	1.54089e-05	-3.18687	down
BnaA10g00430D	BnaA10g00430D	3.70674	40	2.48269	28	1.8314	20	0.228985	2	0.347607	4	0.324963	2	1.58901e-05	-3.47054	down
BnaC04g19410D	BnaC04g19410D	1.81558	51	1.42501	42	1.2683	37	0.353466	10	0.217635	6	0.346805	9	3.52087e-05	-2.38753	down
BnaA05g14040D	BnaA05g14040D	2.66248	44	3.41719	56	2.05267	33	0.247467	4	0	0	0	0	9.17992e-12	-5.06353	down
BnaC04g09850D	BnaC04g09850D	244.674	3883	213.24	3366	186.557	2913	122.401	1879	66.7359	1067	117.753	1820	4.48381e-05	-1.10113	down
BnaA03g50460D	BnaA03g50460D	326.059	79	255.627	68	239.831	58	78.4865	25	51.7496	17	74.8105	20	6.38977e-05	-1.73451	down
BnaA02g15910D	BnaA02g15910D	63.8285	383	15.0843	91	38.5939	230	3.48701	21	1.4674	9	2.19582	13	0.00586435	-4.04347	down
BnaA04g24760D	BnaA04g24760D	24.1712	547	13.6078	311	15.8355	365	7.56319	171	1.55142	33	6.38783	147	0.00255502	-1.80948	down
BnaC07g31540D	BnaC07g31540D	3.86978	52	5.70232	79	4.93236	67	2.34812	33	1.07081	15	2.75263	39	0.00712064	-1.19378	down
BnaC08g12910D	BnaC08g12910D	163.752	995	117.804	842	85.8574	651	45.6382	425	34.0445	257	45.8167	462	0.0015979	-1.12978	down
BnaC01g22890D	BnaC01g22890D	24.6263	78	15.8083	48	16.3204	49	3.0509	14	3.90372	15	1.4151	9	2.99142e-05	-2.21384	down
BnaC05g14290D	BnaC05g14290D	10.23	226	7.76051	171	4.95372	110	2.76793	60	2.9357	64	2.72637	60	0.00929451	-1.47235	down
BnaC05g13040D	BnaC05g13040D	4.61781	74	3.99693	61	3.1103	47	1.41508	22	2.20928	33	1.26386	18	0.00416767	-1.32845	down
BnaA01g33110D	BnaA01g33110D	2.50723	38	1.55848	30	0.744186	13	0.129434	4	0.132426	1	0.219026	5	0.00416767	-3.02648	down
Brassica_napus_newGene_1285	--	1.76634	26	1.83449	28	0.996294	15	0.274372	4	0.12054	1	0.192955	2	0.00039925	-3.30975	down
BnaA04g06100D	BnaA04g06100D	67.444	590	82.6786	656	53.4341	450	29.4865	257	56.0389	265	21.4682	187	6.17231e-06	-1.26783	down
BnaC08g01640D	BnaC08g01640D	32.5402	377	30.8106	335	26.2282	279	6.55757	75	7.87981	87	9.90022	112	1.07098e-14	-1.86388	down
BnaC01g19760D	BnaC01g19760D	9.58138	129	22.3893	302	14.824	193	1.44252	20	0.640119	9	1.91339	26	4.75216e-05	-3.51082	down
BnaC05g33590D	BnaC05g33590D	4.24655	137	2.86586	91	2.57149	82	1.50442	48	0.961937	29	0.330646	10	0.00153903	-1.84372	down
BnaC04g00750D	BnaC04g00750D	65.0321	674	77.8884	814	57.227	580	24.0897	246	10.496	108	14.1134	144	2.42954e-11	-2.06255	down
BnaC04g40870D	BnaC04g40870D	33.3375	948	33.1385	934	24.0072	671	15.009	419	9.77298	272	20.1851	570	0.00504959	-1.02609	down
BnaA03g46400D	BnaA03g46400D	3.65103	109	3.1837	96	2.81855	85	1.21421	35	1.55389	45	0.858996	25	4.17705e-05	-1.4758	down
BnaC01g11170D	BnaC01g11170D	13.2879	97	14.447	114	12.8965	98	7.14788	52	6.97901	50	6.05777	43	0.00176245	-1.10061	down
BnaA07g10020D	BnaA07g10020D	171.446	604	267.545	739	105.517	396	6.54771	120	3.01869	59	9.77667	189	3.80008e-05	-2.2483	down
BnaC06g21810D	BnaC06g21810D	7.99076	188	7.86812	209	6.23874	157	3.08462	82	2.72079	69	4.36711	115	7.30677e-05	-1.06693	down
BnaA10g00620D	BnaA10g00620D	33.574	209	37.4185	237	21.2246	127	13.9466	89	11.2688	72	9.02402	57	0.00412513	-1.40368	down
BnaA05g02510D	BnaA05g02510D	47.3956	538	44.4658	503	26.1022	287	16.8599	191	6.36665	71	9.43862	105	0.00101159	-1.86447	down
BnaA09g26380D	BnaA09g26380D	1.56318	13	3.01864	26	1.97061	16	0	0	0	0	0.216885	1	6.20955e-05	-5.78617	down
BnaA01g29060D	BnaA01g29060D	3.22703	44	2.81905	38	1.87781	23	0.521217	7	0.397664	5	0.916865	12	0.000943108	-2.13798	down
BnaC06g30470D	BnaC06g30470D	56.6102	655	56.1259	690	50.8178	581	30.2666	347	23.7149	256	19.259	229	1.65699e-09	-1.22009	down
BnaC05g27830D	BnaC05g27830D	27.2826	1751	20.9106	1366	21.882	1437	11.7701	741	8.2405	526	11.1222	707	7.23166e-09	-1.21511	down
BnaA07g25040D	BnaA07g25040D	9.60491	131	6.8511	95	8.07522	110	2.40242	28	2.03136	26	0.771907	10	7.94993e-12	-2.40269	down
BnaA02g26620D	BnaA02g26620D	3.386	49	3.33058	48	2.68396	38	0.771062	11	0.622342	9	0.528507	7	3.42713e-05	-2.33143	down
BnaCnng51700D	BnaCnng51700D	11.9889	51	9.57732	41	6.31018	25	0.477658	2	2.13589	9	1.15004	4	2.89143e-05	-2.97487	down
Brassica_napus_newGene_3663	--	47.7426	986	46.6643	979	52.3709	1100	4.90124	101	3.95027	81	3.5911	74	5.46126e-67	-3.59068	down
BnaC05g39290D	BnaC05g39290D	8.41071	301	8.35077	268	5.3196	185	2.64673	83	0.628897	26	1.3736	49	3.61447e-07	-2.26346	down
BnaA09g05570D	BnaA09g05570D	3.13588	138	2.83736	124	3.48368	153	0.994425	41	1.19402	49	1.16259	48	1.28167e-07	-1.59758	down
BnaA06g26690D	BnaA06g26690D	6.71307	204	7.43728	228	3.34501	103	1.57631	48	1.2409	38	1.00534	30	0.00101033	-2.21502	down
BnaA03g04240D	BnaA03g04240D	72.2492	596	56.2146	454	47.6821	382	33.9922	262	31.2544	251	20.1578	166	0.00337323	-1.08671	down
BnaC04g26840D	BnaC04g26840D	2.15099	96	0.986733	49	1.5014	75	0.36479	16	0.0381865	0	0.379398	19	6.45394e-05	-2.6598	down
BnaCnng10370D	BnaCnng10370D	1.47734	66	1.77054	82	1.92411	89	8.36738	23	0.218241	9	0.645099	28	9.65185e-07	-1.9892	down
BnaC05g46680D	BnaC05g46680D	4.74435	62	8.09763	106	5.08311	64	1.46366	19	1.50324	19	1.89106	25	0.00055619	-1.88887	down
BnaC08g08220D	BnaC08g08220D	1.75207	48	2.48176	69	1.48826	41	0.274827	6	0.460745	12	0.526548	13	4.90853e-06	-2.35842	down
BnaC03g02960D	BnaC03g02960D	9.12672	147	10.0893	164	6.62987	105	3.34596	55	1.97873	32	3.79928	62	6.60065e-05	-1.48967	down
BnaA03g57480D	BnaA03g57480D	1.0489	10	4.15842	43	2.57522	26	0.391199	4	0	0	0	0	0.00951	-4.31033	down
BnaC02g43120D	BnaC02g43120D	10.4021	194	16.7123	309	13.6069	250	4.07275	77	2.76429	52	2.69268	51	3.37187e-08	-2.07299	down
BnaA04g04800D	BnaA04g04800D	45.1396	1093	45.957	1152	41.7184	1042	19.0617	476	23.0991	577	19.587	486	4.09117e-08	-1.10409	down
BnaC09g01520D	BnaC09g01520D	1969.96	19048	1385.35	13545	1435.69	13734	658.518	6452	185.484	1823	770.565	7497	0.000364605	-1.56274	down
BnaC07g50660D	BnaC07g50660D	151.233	54	161.934	62	116.559	39	43.1564	18	23.0594	9	45.6342	17	0.000320757	-1.82508	down
BnaC06g01490D	BnaC06g01490D	63.753	341	106.367	574	55.192	276	23.0559	122	17.0809	80	23.2432	117	0.00613383	-1.90869	down
BnaA07g11910D	BnaA07g11910D	10.4154	229	8.13587	180	5.81211	128	2.23454	50	1.37866	30	1.84702	41	1.08511e-05	-2.1593	down
BnaC07g47330D	BnaC07g47330D	46.581	1657	44.5859	1566	37.0341	1234	20.2801	766	17.6595	485	17.6571	614	2.18818e-07	-1.26592	down
BnaC05g30210D	BnaC05g30210D	28.8337	432	44.7762	670	31.3682	460	18.0796	269	12.3135	184	20.1517	301	0.0085179	-1.05872	down
BnaC05g01460D	BnaC05g01460D	2384.21	11610	1733.39	8113	743.707	3432	172.535	905	38.6088	207	243.915	1190	0.00355706	-3.3391	down
BnaA01g03690D	BnaA01g03690D	13.0762	906	23.3251	1624	11.5949	807	2.36955	159	1.84453	126	1.75097	119	7.66287e-05	-3.05464	down
BnaC04g52270D	BnaC04g52270D	12.8198	282	11.1201	234	10.3937	229	5.16598	113	4.79317	98	6.39053	134	4.12331e-06	-1.11969	down
BnaC04g29860D	BnaC04g29860D	2.43605	49	3.23582	63	1.59514	30	0.362377	7	0.37081	6	0.825278	15	0.000559144	-2.35039	down
BnaA10g28020D	BnaA10g28020D	1.65931	40	1.59151	39	0.621457	15	0.249742	6	0.221168	5	0.313131	7	0.00858637	-2.39404	down
BnaC02g21400D	BnaC02g21400D	11.6034	15	13.317	18	13.7903	17	1.43411	2	0.625407	0	1.37841	1	0.00158056	-4.06603	down
BnaC01g05030D	BnaC01g05030D	17.611	1072	36.345	2226	19.7563	1210	7.6863	458	5.07572	297	5.91087	351	0.00711858	-2.0351	down
BnaAnng10160D	BnaAnng10160D	2.96213	34	4.79792	57	4.66681	55	0.680027	8	1.05462	12	1.84032	22	0.000577427	-1.805	down
BnaC03g44110D	BnaC03g44110D	2890.48	26362	2349.14	21608	2150.52	19373	1153.02	10966	376.502	3555	1332.32	12593	0.000959054	-1.32068	down
BnaA09g17540D	BnaA09g17540D	12.1647	217	16.1681	305	7.34185	134	4.38556	70	2.44351	39	3.45451	63	0.00565599	-1.93968	down
BnaC04g21760D	BnaC04g21760D	17.8578	74	24.7682	109	20.5547	87	8.59985	38	9.11975	41	9.5862	43	0.00212826	-1.1546	down
BnaA09g18360D	BnaA09g18360D	6.7936	151	8.16424	183	6.87392	125	1.97266	56	1.45276	37	1.14416	28	5.03949e-09	-1.93263	down
BnaC03g76000D	BnaC03g76000D	5.17831	115	6.34497	143	4.91317	109	2.25135	53	2.18523	51	2.52659	59	0.000231997	-1.17962	down
BnaA02g05230D	BnaA02g05230D	3.88919	99	7.38507	188	4.15307	103	1.53958	39	1.54346	39	1.08543	27	0.00532172	-1.90185	down
BnaA06g32160D	BnaA06g32160D	6.0551	54	6.67872	61	3.82944	34	0.572595	5	1.61557	14	0.858203	7	4.44307e-06	-2.5292	down
BnaC02g19720D	BnaC02g19720D	14.8989	232	16.5181	277	18.1551	313	7.72964	121	7.54263	125	8.94142	137	2.66557e-06	-1.11034	down
Brassica_napus_newGene_4490	--	1.4634	75	1.0423	52	1.86777	95	0.526164	26	0.635795	30	0.715198	34	0.00443323	-1.31157	down
BnaC06g07640D	BnaC06g07640D	34.7972	248	36.8586	256	26.417	180	18.7294	133	11.8772	75	17.924	116	0.00064752	-1.08672	down
BnaA05g12560D	BnaA05g12560D	25.3991	198	26.4216	207	17.6867	133	12.3171	89	10.5365	81	9.32622	73	0.000447171	-1.15607	down
BnaC08g35820D	BnaC08g35820D	155.507	2419	128.911	2001	77.4091	1188	22.5498	361	18.6775	296	39.2906	628	0.000417557	-2.13465	down
BnaA09g12110D	BnaA09g12110D	12.5759	411	14.4413	481	14.1816	459	7.04802	230	6.7986	213	6.27587	204	5.18439e-07	-1.07104	down
BnaCnng31740D	BnaCnng31740D	4.35039	94	3.96193	85	3.19291	68	2.43467	51	2.17139	46	0.810454	17	0.00640596	-1.12576	down
BnaC08g11270D	BnaC08g11270D	13.1041	232	12.5923	213	10.606	186	6.21689	98	4.29758	80	8.87011	134	7.09054e-05	-1.0248	down
BnaC02g28390D	BnaC02g28390D	43.3083	1412	66.1418	2166	37.7152	1235	19.6851	632	13.3918	425	23.9383	768	0.00607941	-1.40702	down
BnaC07g30560D	BnaC07g30560D	3.94843	96	3.74161	91	3.34551	79	1.57847	38	1.11169	27	1.29988	31	8.32649e-05	-1.47938	down
BnaA02g25380D	BnaA02g25380D	5.5532	103	3.92695	85	4.5704	78	2.22399	48	1.72216	36	2.1109	44	0.00527736	-1.0645	down
Brassica_napus_newGene_3655	--	6.38601	116	5.07105	93	5.38877	99	1.53794	28	1.60765	29	1.80122	33	4.041e-07	-1.78422	down
BnaC03g45990D	BnaC03g45990D	174.642	1337	202.973	1528	154.761	1121	103.328	704	51.1581	372	81.7231	581	3.78471e-06	-1.27485	down
BnaA02g21680D	BnaA02g21680D	397.606	3081	401.333	3107	312.038	2411	211.462	1606	138.68	1035	178.425	1357	9.21684e-07	-1.11377	down
BnaC05g26720D	BnaC05g26720D	13.9806	58	18.168	64	13.5782	42	4.47575	11	3.58467	19	6.75092	17	0.000225615	-1.81246	down
BnaA06g32850D	BnaA06g32850D	14.6306	175	17.0085	186	9.79661	122	8.26207	53	3.42489	30	5.20641	44	5.2751e-08	-1.93597	down
BnaA03g31280D	BnaA03g31280D	30.9388	46	27.0339	43	32.718	47	12.182	19	3.3335	5	14.642	23	0.0046678	-1.54044	down
BnaA05g05610D	BnaA05g05610D	11.718	210	15.0223	272	13.56	235	7.07313	134	4.70486	89	7.25878	137	5.34191e-05	-1.00215	down
BnaC07g14010D	BnaC07g14010D	9.27213	39	7.98578	35	4.79302	19	0.93922	4	1.45141	6	1.11394	4	0.000161022	-2.74216	down
BnaA07g29990D	BnaA07g29990D	1.62255	40	1.93613	49	0.554999	14	0.0555213	1	0.0441531	1	0.0482335	1	0.000317595	-5.11101	down
BnaA01g11760D	BnaA01g11760D	15.3588	293	21.1756	402	9.85685	183	1.17647	22	0.522294	9	1.32653	25	2.83879e-07	-3.9786	down
BnaA10g22470D	BnaA10g22470D	37.6558	164	27.5069	115	43.9559	175	6.64875	30	3.11812	9	1.9402	7	1.67792e-14	-3.3121	down
BnaC05g45100D	BnaC05g45100D	22.6581	129	21.2906	122	20.1917	109	10.9911	65	8.82191	52	10.0722	59	0.00143515	-1.0415	down
BnaC03g13770D	BnaC03g13770D	2.51279	127	2.18501	106	1.92227	104	1.19795	62	0.751058	40	1.01444	54	0.000850631	-1.12021	down
BnaC07g20310D	BnaC07g20310D	101.162	2597	121.107	3104	67.8873	1675	14.8273	389	8.98653	227	14.9658	320	2.57656e-08	-2.98698	down
BnaC09g06250D	BnaC09g06250D	3.65941	62	3.35781	57	3.20924	53	1.34025	22	0.43018	7	1.3231	22	0.000224425	-1.76189	down
BnaA01g18170D	BnaA01g18170D	2.77705	50	4.61972	77	5.05008	52	1.59953	29	1.26836	20	1.1423	21	0.0035184	-1.36298	down
BnaA07g03740D	BnaA07g03740D	162.041	820	246.281	1272	196.103	968	43.0659	213	24.9036	127	30.5986	148	5.23869e-12	-2.65681	down
BnaA01g08710D	BnaA01g08710D	6.09462	128	7.61521	157	4.9149	96	3.22411	65	1.33441	26	3.02444	60	0.00290928	-1.34334	down
BnaC05g09520D	BnaC05g09520D	6.45801	109	6.65438	111	3.98068	66	2.27856	38	2.23696	33	2.84268	46	0.00209683	-1.29853	down
BnaC03g68970D	BnaC03g68970D	14.0099	737	16.0136	835	10.0039	524	4.52404	245	2.28753	126	4.07949	230	2.09556e-06	-1.81065	down
BnaA06g24210D	BnaA06g24210D	2.80535	74	1.84726	50	1.38858	38	0.887908	20	0.490512	12	0.589527	16	0.00349614	-1.76455	down
BnaA02g15670D	BnaA02g15670D	2.4569	67	2.4139	67	1.64404	47	0.824623	22	0.630357	17	0.668642	18	0.000301227	-1.67618	down
BnaC07g31340D	BnaC07g31340D	20.8591	108	23.3957	125	13.1167	67	4.03545	21	3.20506	17	9.38717	50	0.00259099	-1.77733	down
BnaA05g02050D	BnaA05g02050D	1.8801	39	2.19393	46	1.93354	40	0.347046	7	0.132289	2	0.41812	8	2.56555e-06	-2.88577	down
BnaCnng37430D	BnaCnng37430D	8.49595	155	6.79447	125	6.48135	120	3.3394	60	1.39758	25	3.80103	69	3.22325e-05	-1.38543	down
BnaCnng10710D	BnaCnng10710D	154.686	945	286.733	1747	137.098	796	20.0595	120	11.104	66	30.6632	195	0.000290138	-3.20178	down
Brassica_napus_newGene_3526	--	53.845	311	46.2097	274	36.8684	214	13.9199	81	3.65037	21	9.64371	56	6.20634e-11	-2.34674	down
BnaA05g01190D	BnaA05g01190D	49.8189	870	63.2623	1251	34.359	655	4.86863	114	3.18114	55	4.13179	83	3.20948e-08	-3.46982	down
BnaA08g21080D	BnaA08g21080D	6.07231	98	7.39145	119	4.91592	79	3.09009	49	2.05411	32	2.77832	44	0.00044791	-1.25226	down
BnaC08g29580D	BnaC08g29580D	84.4186	2074	67.0538	1656	56.4748	1395	25.7861	599	5.14475	125	22.6615	538	5.07774e-07	-2.03008	down
BnaC07g23470D	BnaC07g23470D	14.149	461	13.2431	433	9.15754	300	5.55476	177	3.36063	109	6.24763	198	0.000303534	-1.31147	down
BnaA06g19240D	BnaA06g19240D	2.53504	54	2.98853	58	2.36956	47	0.430485	7	0.0547227	0	0.115699	1	2.9072e-12	-4.32089	down
BnaC03g75280D	BnaC03g75280D	14.5154	567	12.1928	460	8.58336	325	4.91203	183	1.12093	29	2.5471	91	7.72266e-05	-2.16638	down
BnaA03g15740D	BnaA03g15740D	8.31526	163	8.92061	174	8.91931	168	3.9828	76	3.18799	61	4.73838	92	3.39746e-05	-1.1494	down

## Sheet: 24h_vs_0h_up
Table S3: Up-regulated differentially expressed genes (pvalue＜0.05, FC≥2) of at 24 h freezing stress
#ID	gene_name	T01_FPKM	T01_count	T02_FPKM	T02_count	T03_FPKM	T03_count	T10_FPKM	T10_count	T11_FPKM	T11_count	T12_FPKM	T12_count	FDR	log2FC	regulated
BnaC09g41990D	BnaC09g41990D	0.165397	2	0	0	0.226691	3	1.66188	24	1.48805	21	0.930276	13	0.00133852	3.52673	up
BnaC03g08760D	BnaC03g08760D	0.160681	3	0	0	0	0	1.39533	11	0.748812	16	1.06783	23	0.00198436	4.05704	up
BnaA09g36820D	BnaA09g36820D	0.368186	15	0.857678	36	0.923736	35	2.47309	104	3.01702	97	3.47517	130	6.44728e-08	1.93831	up
BnaC01g09700D	BnaC01g09700D	19.6881	258	27.0201	363	36.0642	484	60.8713	834	52.5047	721	52.5607	716	1.91466e-05	1.03222	up
BnaC01g02150D	BnaC01g02150D	3.10082	62	1.90392	38	2.04283	40	7.52025	154	6.05001	128	8.19478	171	7.17752e-08	1.68904	up
BnaC05g02350D	BnaC05g02350D	5.93904	186	8.53393	242	11.0505	304	20.8018	619	24.8836	632	18.103	475	9.37374e-07	1.23017	up
BnaC03g04580D	BnaC03g04580D	21.7286	259	28.0396	355	30.4517	366	65.7116	804	76.7324	959	69.6413	866	9.41139e-10	1.41711	up
BnaA01g13710D	BnaA01g13710D	0.937156	22	0.94841	29	0.893546	27	2.94424	77	5.41794	130	2.82959	82	0.000225381	1.88255	up
BnaA03g26220D	BnaA03g26220D	176.069	70	164.919	72	253.033	100	807.408	336	577.267	258	945.95	439	4.26258e-06	2.08804	up
BnaA03g51010D	BnaA03g51010D	6.05732	132	7.30164	158	6.94851	149	13.06	282	16.1006	342	14.1052	298	4.81228e-05	1.06424	up
BnaA02g05650D	BnaA02g05650D	103.616	669	151.35	960	196.531	1229	358.299	2254	342.336	2013	464.593	2764	1.16471e-05	1.29245	up
BnaCnng70250D	BnaCnng70250D	6.19231	82	6.63012	87	12.6763	165	16.4132	221	27.5458	374	25.6735	344	0.00166949	1.48382	up
BnaC05g38510D	BnaC05g38510D	7.68176	270	7.34202	253	7.70178	266	15.7522	553	19.156	671	14.9569	514	2.65209e-06	1.13278	up
BnaC07g16820D	BnaC07g16820D	2.99862	116	1.68922	82	2.99087	110	7.80262	374	7.65294	340	8.80052	403	5.42444e-14	1.85272	up
BnaA02g10080D	BnaA02g10080D	0.818266	24	0.343478	8	0.330147	8	3.09963	87	2.28091	59	2.09213	56	6.52216e-06	2.33123	up
BnaA04g21240D	BnaA04g21240D	18.8128	571	17.9901	545	18.548	602	57.2728	2120	66.26	2145	61.2804	2041	3.07657e-16	1.86972	up
BnaC03g01390D	BnaC03g01390D	4.17952	125	2.87411	85	5.05159	151	13.1759	397	12.3793	371	8.07928	248	0.000112446	1.48524	up
BnaA06g15880D	BnaA06g15880D	7.1704	343	7.40633	328	8.13572	331	29.2763	1108	26.8274	1170	32.8894	1282	1.0778e-15	1.82322	up
BnaA03g44400D	BnaA03g44400D	10.876	289	9.91447	260	13.2579	353	23.2795	619	24.9515	646	24.276	628	1.10321e-05	1.06289	up
BnaA09g39170D	BnaA09g39170D	10.5063	101	4.76514	45	8.79498	82	17.0939	165	17.8656	172	14.3004	136	0.000782017	1.04611	up
BnaA10g02720D	BnaA10g02720D	1.40688	104	2.36569	175	1.9095	145	3.70762	275	4.95026	359	5.43897	396	2.36632e-05	1.27472	up
BnaA07g24050D	BnaA07g24050D	11.1262	165	10.2903	152	9.14758	134	53.1968	791	45.3032	675	72.2655	1074	3.73804e-09	2.48888	up
BnaC04g16450D	BnaC04g16450D	3.33415	205	3.02837	185	4.15448	251	6.85339	422	10.148	580	7.51038	447	6.31292e-06	1.16967	up
BnaC02g31700D	BnaC02g31700D	3.0255	275	2.47658	231	2.09118	191	6.47128	591	8.36268	748	5.74161	538	5.26551e-08	1.42311	up
BnaA03g54320D	BnaA03g54320D	3.12858	46	2.7778	41	2.88294	41	8.18071	113	7.65802	103	10.9508	148	1.02643e-05	1.50265	up
Brassica_napus_newGene_829	--	2.69344	19	2.48484	18	2.019	14	7.91258	56	5.75145	41	6.09206	43	0.00667804	1.45131	up
BnaA02g03970D	BnaA02g03970D	2.21897	67	1.37619	42	1.11815	34	5.73466	173	7.16713	213	10.1599	305	2.28944e-05	2.26846	up
BnaA09g25550D	BnaA09g25550D	0.648231	20	0.599014	18	0.174796	5	1.23461	38	1.62282	49	1.46157	45	0.00354189	1.61398	up
BnaC04g11780D	BnaC04g11780D	3.49945	80	3.41558	81	4.45251	99	12.8753	288	14.4967	347	18.9745	430	6.03077e-10	2.02839	up
BnaA05g00640D	BnaA05g00640D	21.5354	271	19.8879	243	21.8167	274	47.7299	599	44.319	545	43.8836	545	6.58785e-06	1.09371	up
BnaA10g24250D	BnaA10g24250D	2.74909	50	2.61511	67	3.65843	71	4.96776	113	8.03632	160	5.60632	133	0.000780401	1.10404	up
BnaAnng34320D	BnaAnng34320D	1.36699	22	1.31124	22	3.28837	55	4.55652	76	7.18002	121	5.75857	98	0.00120339	1.56689	up
BnaA09g15440D	BnaA09g15440D	16.0186	158	24.7829	217	26.267	250	105.474	953	149.173	1298	95.7183	852	7.19049e-10	2.30432	up
BnaC01g23010D	BnaC01g23010D	7.67259	155	5.93502	122	7.61018	149	16.7693	346	15.7684	327	12.7152	252	1.98162e-05	1.11189	up
Brassica_napus_newGene_2432	--	0.429608	3	1.61519	13	0.776918	6	3.92301	32	2.80128	22	4.48254	37	0.00356231	2.04373	up
BnaA03g30130D	BnaA03g30130D	3.56896	90	5.59091	147	8.4316	219	14.4268	377	13.4123	329	15.2617	395	1.14277e-05	1.26467	up
BnaA07g33210D	BnaA07g33210D	1.62055	36	2.10705	46	2.24828	41	3.6542	68	4.87986	106	4.70372	99	0.00318916	1.14422	up
BnaA09g15260D	BnaA09g15260D	18.2697	797	13.4443	611	12.8146	557	94.9375	4276	92.0752	3990	165.976	7654	6.36417e-05	3.01413	up
BnaA06g17510D	BnaA06g17510D	1.1531	85	0.81534	60	1.11161	83	2.90287	215	3.58735	261	4.3588	322	4.02361e-08	1.80163	up
BnaA05g07370D	BnaA05g07370D	6.55329	101	6.4377	95	8.9892	133	16.599	254	18.8888	281	14.8613	224	8.30494e-06	1.19892	up
BnaAnng27760D	BnaAnng27760D	0.861819	25	0.767718	24	0.673393	20	1.92668	56	3.23525	93	4.25598	123	0.00301717	1.97419	up
BnaA06g11520D	BnaA06g11520D	14.4918	101	14.9537	115	19.1429	129	38.8199	288	42.2769	281	45.1687	293	4.55055e-07	1.31477	up
BnaA07g38390D	BnaA07g38390D	2.01797	37	1.20223	22	1.56167	28	10.0883	186	7.20341	134	17.3962	322	0.00182748	2.87936	up
BnaCnng14820D	BnaCnng14820D	0	0	0.106532	1	3.16331	9	2.05402	26	1.62096	19	2.49578	34	0.000328041	2.97183	up
BnaA06g29540D	BnaA06g29540D	5.23708	99	4.22358	74	5.93417	107	28.7492	522	21.1831	371	17.0642	302	1.17345e-05	2.08652	up
[truncated: 1,483 more rows]

## Sheet: 24h_vs_0h_down
Table S3: Down-regulated differentially expressed genes (pvalue＜0.05, FC≥2) of at 24 h freezing stress
[truncated: 876 more rows]
