# Supplementary material for: Transcriptome Profile Analysis of Winter Rapeseed (Brassica napus L.) in Response to Freezing Stress, Reveal Potentially Connected Events to Freezing Stress
Source: Int J Mol Sci. 2019 Jun 5;20(11):2771. doi: 10.3390/ijms20112771 (PMC6600501; doi:10.3390/ijms20112771)
Supplement: Supplementary file 1 [file ijms-20-02771-s001.zip › 5.29 addition file/Table_S20.xlsx]

## Sheet: Sheet1
Table S1 Primers of qRT-PCR for validation of the selected DEGs
Gene name	Prime
BnaA02g07120D	F:GTTTTGACGGTGTACATTGCCG
	S:GGCACATGGAGCCAAGCTAC
BnaC07g36650D	F:CGGTGTAACGGAGATGCGAG
	S:TGGAGCCTCCCGAGAACTTT
BnaA02g10980D	F:GTCACTTCTTGGCTCGGTGG
	S:CACCAGAATCCGGAAAGCCC
BnaA04g13830D	F:GTGGTTCCAGCTGGTTCTGG
	S:AGGTCCACGATACCCCAAGA
BnaC09g08130D	F:AAACCCAATTGGCCGTGGAG
	S:TTCCTCCTCCCACCTTGTCC
BnaC04g46630D	F:CTCGTGACATGGCAGTTGCT
	S:AGTCCAGCTTCTTGTGCAGC
BnaC03g37680D	F:GCCTGGTGTGTTGATCCAGG
	S:TTATCCTCCGCCGAGACGTT
BnaC03g12050D	F:AAATGCCTACAGTCCGCTGC
	S:AGGGAATGCTAACACCGCAC
BnaA10g01410D	F:AAGAGTCAAGCGAGAAGGCG
	S:CGGGTCAATCTCCTCAGAAACG
BnaA07g30790D	F:CGCCAATGCTCTACCAAGCA
	S:CTGCCGGTTCCGATCTTAGC
BnaC09g35160D	F:GAAGTCCAAAGCTGCGTCGT
	S:CAGACAAGCCAACCTCCCAC
BnaC08g26910D	F:GACACGTCCTGTCTCTCCGA
	S:TGAGATGCAGAGCAGGTGGA
BnaC03g58080D	F:TCTAACTCCGAAGGAGCGGG
	S:TGACCAACGAGAACTCCGGT
BnaC03g21360D	F:GCAAGACCCTTCTTCAGCCC
	S:AGCGTAACCAAAACGCCCTG
BnaAnng39160D	F:CGAGAGTGGTTGTACACGAGC
	S:GCAGGTGGTGCACAAGTAGG
BnaA03g09250D	F:TCACCGTGCGAGTCACAAGA
	S:GCATATCGGACAAGGGTGCG
BnaC07g39680D	F:GGAGATTCAGAAGGCGGCTG
	S:TCCCGAACATGGACTCCTCC
BnaA05g12950D	F:TGGCAGAGCTTGGAGACGAA
	S:AACACCGCAATCACGAGCAA
BnaC06g12130D	F:ATGGCAGAGCTTGGAGACGA
	S:AACACCGCAATCACGAGCAA
BnaA10g12780D	F:TCGTTTCAAGCGTTGGGAGG
	S:GCCACTCTCGTTCCTGTGTC
ZNF（reference）	F:TTCAGGCGGTTTATGGC
	S:TCGGGCTTTGCGTAGTT
F-box（reference）	F:GAGATAAGTCGCTTCCTACCG
	S:TGTTCCCATTGCCCTGTG
