# Supplementary material for: Transcriptome Profile Analysis of Winter Rapeseed (Brassica napus L.) in Response to Freezing Stress, Reveal Potentially Connected Events to Freezing Stress
Source: Int J Mol Sci. 2019 Jun 5;20(11):2771. doi: 10.3390/ijms20112771 (PMC6600501; doi:10.3390/ijms20112771)
Supplement: Supplementary file 1 [file ijms-20-02771-s001.zip › 5.29 addition file/Table_S21.xlsx]

## Sheet: Amino acid metabolism
#ID	0h	1h	3h	24h	T01	T02	T03	T04	T05	T06	T07	T08	T09	T10	T11	T12	T01_T02_T03_vs_T04_T05_T06_DESeq_FDR	T01_T02_T03_vs_T04_T05_T06_DESeq_log2FC	T01_T02_T03_vs_T04_T05_T06_DESeq_(FDR_0.01_FC_2)_regulated	T01_T02_T03_vs_T07_T08_T09_DESeq_FDR	T01_T02_T03_vs_T07_T08_T09_DESeq_log2FC	T01_T02_T03_vs_T07_T08_T09_DESeq_(FDR_0.01_FC_2)_regulated	T01_T02_T03_vs_T10_T11_T12_DESeq_FDR	T01_T02_T03_vs_T10_T11_T12_DESeq_log2FC	T01_T02_T03_vs_T10_T11_T12_DESeq_(FDR_0.01_FC_2)_regulated	COG_class	COG_class_annotation	GO_annotation	KEGG_annotation	KEGG_pathway_annotation	KOG_class	KOG_class_annotation	Pfam_annotation	Swiss_Prot_annotation	eggNOG_class	eggNOG_class_annotation	NR_annotation	GO_second_level_annotation
BnaC03g32940D	144.516	129.284	200.378	280.976	137.825	186.494	109.23	113.589	133.542	140.722	207.452	219.024	174.658	274.966	241.992	325.969	0.909341	-0.127995	normal	0.00286566	0.713723	normal	7.65951e-06	1.09806	up	--	--	Molecular Function: adenosylmethionine decarboxylase activity (GO:0004014);; Molecular Function: protein binding (GO:0005515);; Biological Process: S-adenosylmethioninamine biosynthetic process (GO:0006557);; Biological Process: spermine biosynthetic process (GO:0006597);; Biological Process: polyamine catabolic process (GO:0006598);; Biological Process: protein targeting to vacuole (GO:0006623);…	K01611|0|brp:103858959|S-adenosylmethionine decarboxylase proenzyme 3; K01611 S-adenosylmethionine decarboxylase [EC:4.1.1.50] (A)	Cysteine and methionine metabolism (ko00270);; Arginine and proline metabolism (ko00330)	[T]	Signal transduction mechanisms	Adenosylmethionine decarboxylase	S-adenosylmethionine decarboxylase 3 beta chain (Precursor) GN=SAMDC3 OS=Brassica juncea (Indian mustard) PE=2 SV=1	E	Amino acid transport and metabolism	BnaC03g32940D [Brassica napus]	biological process: metabolic process (GO:0008152);; molecular function: catalytic activity (GO:0003824);; molecular function: binding (GO:0005488);; biological process: cellular process (GO:0009987);; biological process: single-organism process (GO:0044699);; biological process: localization (GO:0051179);; biological process: response to stimulus (GO:0050896);; biological process: biological reg…
BnaAnng31450D	63.9057	53.3394	93.9282	196.488	62.0324	70.4337	59.2511	42.8418	50.3751	66.8014	104.893	79.8509	97.0406	154.65	244.363	190.451	0.632616	-0.280043	normal	0.0281745	0.525802	normal	1.68331e-06	1.5856	up	[E]	Amino acid transport and metabolism	Biological Process: sulfur amino acid metabolic process (GO:0000096);; Molecular Function: L-alanine:2-oxoglutarate aminotransferase activity (GO:0004021);; Molecular Function: L-aspartate:2-oxoglutarate aminotransferase activity (GO:0004069);; Molecular Function: cystathionine beta-lyase activity (GO:0004121);; Molecular Function: L-tyrosine:2-oxoglutarate aminotransferase activity (GO:0004838);…	K00815|0|brp:103834290|cystine lyase CORI3-like; K00815 tyrosine aminotransferase [EC:2.6.1.5] (A)	Ubiquinone and other terpenoid-quinone biosynthesis (ko00130);; Cysteine and methionine metabolism (ko00270);; Tyrosine metabolism (ko00350);; Phenylalanine metabolism (ko00360);; Phenylalanine, tyrosine and tryptophan biosynthesis (ko00400);; Isoquinoline alkaloid biosynthesis (ko00950);; Tropane, piperidine and pyridine alkaloid biosynthesis (ko00960);; Biosynthesis of amino acids (ko01230)	[E]	Amino acid transport and metabolism	Aminotransferase class I and II	Probable aminotransferase TAT4 GN=At4g23590 OS=Arabidopsis thaliana (Mouse-ear cress) PE=2 SV=1	E	Amino acid transport and metabolism	BnaAnng31450D [Brassica napus]	biological process: metabolic process (GO:0008152);; biological process: cellular process (GO:0009987);; biological process: single-organism process (GO:0044699);; molecular function: catalytic activity (GO:0003824);; cellular component: cell (GO:0005623);; cellular component: organelle (GO:0043226);; cellular component: cell part (GO:0044464);; biological process: response to stimulus (GO:005089…
BnaAnng37050D	61.3556	48.6186	82.856	177.345	59.3304	68.1449	56.5916	36.6841	39.9861	69.1857	88.037	66.3304	94.2005	160.872	204.592	166.57	0.740237	-0.333779	normal	0.0875737	0.465585	normal	3.03292e-11	1.5362	up	[E]	Amino acid transport and metabolism	Biological Process: sulfur amino acid metabolic process (GO:0000096);; Molecular Function: L-alanine:2-oxoglutarate aminotransferase activity (GO:0004021);; Molecular Function: L-aspartate:2-oxoglutarate aminotransferase activity (GO:0004069);; Molecular Function: cystathionine beta-lyase activity (GO:0004121);; Molecular Function: L-tyrosine:2-oxoglutarate aminotransferase activity (GO:0004838);…	K00815|2.07481e-122|brp:103833946|cystine lyase CORI3-like; K00815 tyrosine aminotransferase [EC:2.6.1.5] (A)	Ubiquinone and other terpenoid-quinone biosynthesis (ko00130);; Cysteine and methionine metabolism (ko00270);; Tyrosine metabolism (ko00350);; Phenylalanine metabolism (ko00360);; Phenylalanine, tyrosine and tryptophan biosynthesis (ko00400);; Isoquinoline alkaloid biosynthesis (ko00950);; Tropane, piperidine and pyridine alkaloid biosynthesis (ko00960);; Biosynthesis of amino acids (ko01230)	[E]	Amino acid transport and metabolism	Aminotransferase class I and II	Cystine lyase CORI3 GN=F9D16.70 OS=Arabidopsis thaliana (Mouse-ear cress) PE=1 SV=1	E	Amino acid transport and metabolism	BnaAnng37050D, partial [Brassica napus]	biological process: metabolic process (GO:0008152);; biological process: cellular process (GO:0009987);; biological process: single-organism process (GO:0044699);; molecular function: catalytic activity (GO:0003824);; cellular component: cell (GO:0005623);; cellular component: organelle (GO:0043226);; cellular component: cell part (GO:0044464);; biological process: response to stimulus (GO:005089…
BnaC07g46060D	74.0493	88.0967	134.352	173.907	58.464	66.1909	97.4931	109.769	71.5891	82.9319	119.885	157.712	125.458	169.744	176.216	175.76	0.844792	0.249819	normal	0.00493799	0.827257	normal	3.93116e-07	1.21322	up	[C]	Energy production and conversion	Molecular Function: 3-chloroallyl aldehyde dehydrogenase activity (GO:0004028);; Molecular Function: aldehyde dehydrogenase (NAD) activity (GO:0004029);; Molecular Function: aldehyde dehydrogenase [NAD(P)+] activity (GO:0004030);; Cellular Component: endoplasmic reticulum (GO:0005783);; Biological Process: cellular aldehyde metabolic process (GO:0006081);; Biological Process: response to mechanic…	K00128|0|brp:103862462|aldehyde dehydrogenase family 3 member F1-like; K00128 aldehyde dehydrogenase (NAD+) [EC:1.2.1.3] (A)	Glycolysis / Gluconeogenesis (ko00010);; Pentose and glucuronate interconversions (ko00040);; Ascorbate and aldarate metabolism (ko00053);; Fatty acid degradation (ko00071);; Valine, leucine and isoleucine degradation (ko00280);; Lysine degradation (ko00310);; Arginine and proline metabolism (ko00330);; Histidine metabolism (ko00340);; Tryptophan metabolism (ko00380);; beta-Alanine metabolism (ko…	[C]	Energy production and conversion	Aldehyde dehydrogenase family	Aldehyde dehydrogenase family 3 member F1 GN=ALDH3F1 OS=Arabidopsis thaliana (Mouse-ear cress) PE=2 SV=2	C	Energy production and conversion	BnaC07g46060D [Brassica napus]	biological process: metabolic process (GO:0008152);; biological process: single-organism process (GO:0044699);; molecular function: catalytic activity (GO:0003824);; cellular component: cell (GO:0005623);; cellular component: organelle (GO:0043226);; cellular component: cell part (GO:0044464);; biological process: cellular process (GO:0009987);; biological process: response to stimulus (GO:005089…
BnaA06g06160D	74.5717	79.1539	76.7373	152.815	92.0685	57.2031	74.4435	81.2085	79.657	76.5961	84.5587	89.2249	56.4284	148.559	179.409	130.476	0.904676	0.13009	normal	0.947924	0.0534316	normal	0.000108361	1.05222	up	[O]	Posttranslational modification, protein turnover, chaperones	Molecular Function: glutathione transferase activity (GO:0004364);; Biological Process: pentose-phosphate shunt (GO:0006098);; Biological Process: glutathione metabolic process (GO:0006749);; Biological Process: toxin catabolic process (GO:0009407);; Cellular Component: chloroplast (GO:0009507);; Biological Process: response to salt stress (GO:0009651);; Biological Process: de-etiolation (GO:0009…	K00799|1.63711e-164|brp:103871807|glutathione S-transferase U17; K00799 glutathione S-transferase [EC:2.5.1.18] (A)	Glutathione metabolism (ko00480)	[O]	Posttranslational modification, protein turnover, chaperones	Glutathione S-transferase, N-terminal domain;; Glutathione S-transferase, N-terminal domain;; Glutathione S-transferase, C-terminal domain;; Glutathione S-transferase, N-terminal domain;; Glutathione S-transferase, C-terminal domain	Glutathione S-transferase U17 GN=At1g10370 OS=Arabidopsis thaliana (Mouse-ear cress) PE=2 SV=1	O	Posttranslational modification, protein turnover, chaperones	BnaA06g06160D [Brassica napus]	biological process: metabolic process (GO:0008152);; molecular function: catalytic activity (GO:0003824);; biological process: cellular process (GO:0009987);; biological process: single-organism process (GO:0044699);; cellular component: cell (GO:0005623);; cellular component: organelle (GO:0043226);; cellular component: cell part (GO:0044464);; biological process: response to stimulus (GO:005089…
Brassica_napus_newGene_1639	44.9392	31.6303	121.893	145.555	26.8973	48.1207	59.7997	26.3558	40.5856	27.9495	105.194	111.922	148.564	128.214	152.655	155.797	0.757279	-0.4352	normal	6.14501e-06	1.49634	up	6.22133e-11	1.73915	up	[G]	Carbohydrate transport and metabolism	Cellular Component: vacuole (GO:0005773);; Biological Process: carbohydrate metabolic process (GO:0005975);; Molecular Function: thioglucosidase activity (GO:0019137);; Molecular Function: metal ion binding (GO:0046872);;	K01237|1.44894e-70|brp:103854698|myrosinase; K01237 myrosinase [EC:3.2.1.147] (A)	Tryptophan metabolism (ko00380)	--	--	Glycosyl hydrolase family 1	Myrosinase (Precursor) OS=Brassica napus (Rape) PE=2 SV=1	G	Carbohydrate transport and metabolism	PREDICTED: myrosinase [Brassica rapa]	cellular component: cell (GO:0005623);; cellular component: organelle (GO:0043226);; cellular component: cell part (GO:0044464);; biological process: metabolic process (GO:0008152);; molecular function: catalytic activity (GO:0003824);; molecular function: binding (GO:0005488)
BnaAnng37410D	26.4852	13.8295	77.8406	139.01	18.0953	34.7502	26.6103	11.5125	7.86751	22.1084	87.8108	60.0124	85.6986	76.6675	191.651	148.712	0.374273	-0.944959	normal	3.15229e-06	1.52218	up	0.00173993	2.38052	up	[E]	Amino acid transport and metabolism	Biological Process: sulfur amino acid metabolic process (GO:0000096);; Molecular Function: cystathionine beta-lyase activity (GO:0004121);; Cellular Component: vacuole (GO:0005773);; Biological Process: glycine catabolic process (GO:0006546);; Biological Process: unsaturated fatty acid biosynthetic process (GO:0006636);; Biological Process: oxidoreduction coenzyme metabolic process (GO:0006733);;…	K00815|0|brp:103841973|probable aminotransferase TAT4; K00815 tyrosine aminotransferase [EC:2.6.1.5] (A)	Ubiquinone and other terpenoid-quinone biosynthesis (ko00130);; Cysteine and methionine metabolism (ko00270);; Tyrosine metabolism (ko00350);; Phenylalanine metabolism (ko00360);; Phenylalanine, tyrosine and tryptophan biosynthesis (ko00400);; Isoquinoline alkaloid biosynthesis (ko00950);; Tropane, piperidine and pyridine alkaloid biosynthesis (ko00960);; Biosynthesis of amino acids (ko01230)	[E]	Amino acid transport and metabolism	Aminotransferase class I and II;; Beta-eliminating lyase	Probable aminotransferase TAT4 GN=At4g23590 OS=Arabidopsis thaliana (Mouse-ear cress) PE=2 SV=1	E	Amino acid transport and metabolism	BnaAnng37410D, partial [Brassica napus]	biological process: metabolic process (GO:0008152);; biological process: cellular process (GO:0009987);; biological process: single-organism process (GO:0044699);; molecular function: catalytic activity (GO:0003824);; cellular component: cell (GO:0005623);; cellular component: organelle (GO:0043226);; cellular component: cell part (GO:0044464);; biological process: multicellular organismal proces…
BnaA09g13300D	60.2516	119.948	143.848	136.177	56.4222	71.3875	52.9453	107.764	119.702	132.377	145.735	89.0588	196.751	120.351	130.548	157.633	0.000355564	0.958488	normal	0.0313472	1.23337	normal	7.78804e-07	1.19984	up	[R]	General function prediction only	Molecular Function: aconitate hydratase activity (GO:0003994);; Molecular Function: copper ion binding (GO:0005507);; Cellular Component: cell wall (GO:0005618);; Cellular Component: mitochondrion (GO:0005739);; Cellular Component: endoplasmic reticulum (GO:0005783);; Cellular Component: Golgi apparatus (GO:0005794);; Cellular Component: cytosol (GO:0005829);; Cellular Component: plasma membrane …	K05933|0|brp:103838399|acoii; 1-aminocyclopropane-1-carboxylate oxidase; K05933 aminocyclopropanecarboxylate oxidase [EC:1.14.17.4] (A)	Cysteine and methionine metabolism (ko00270)	[QR]	Secondary metabolites biosynthesis, transport and catabolism;; General function prediction only	2OG-Fe(II) oxygenase superfamily;; non-haem dioxygenase in morphine synthesis N-terminal	1-aminocyclopropane-1-carboxylate oxidase GN=ACO OS=Brassica juncea (Indian mustard) PE=2 SV=1	Q	Secondary metabolites biosynthesis, transport and catabolism	PREDICTED: 1-aminocyclopropane-1-carboxylate oxidase [Brassica rapa]	biological process: metabolic process (GO:0008152);; molecular function: catalytic activity (GO:0003824);; molecular function: binding (GO:0005488);; cellular component: cell (GO:0005623);; cellular component: cell part (GO:0044464);; cellular component: organelle (GO:0043226);; cellular component: membrane (GO:0016020);; biological process: single-organism process (GO:0044699);; biological proce…
BnaC09g13570D	45.6585	83.4535	103.023	98.0067	40.834	52.6377	43.504	81.8617	83.4641	85.0349	98.713	82.0761	128.28	98.3886	100.552	95.0797	0.00105161	0.895867	normal	0.00110518	1.12426	up	1.30211e-05	1.05725	up	[R]	General function prediction only	Molecular Function: aconitate hydratase activity (GO:0003994);; Molecular Function: copper ion binding (GO:0005507);; Cellular Component: cell wall (GO:0005618);; Cellular Component: mitochondrion (GO:0005739);; Cellular Component: endoplasmic reticulum (GO:0005783);; Cellular Component: Golgi apparatus (GO:0005794);; Cellular Component: cytosol (GO:0005829);; Cellular Component: plasma membrane …	K05933|0|brp:103838399|acoii; 1-aminocyclopropane-1-carboxylate oxidase; K05933 aminocyclopropanecarboxylate oxidase [EC:1.14.17.4] (A)	Cysteine and methionine metabolism (ko00270)	[QR]	Secondary metabolites biosynthesis, transport and catabolism;; General function prediction only	2OG-Fe(II) oxygenase superfamily;; non-haem dioxygenase in morphine synthesis N-terminal	1-aminocyclopropane-1-carboxylate oxidase GN=ACO OS=Brassica juncea (Indian mustard) PE=2 SV=1	Q	Secondary metabolites biosynthesis, transport and catabolism	PREDICTED: 1-aminocyclopropane-1-carboxylate oxidase [Brassica rapa]	biological process: metabolic process (GO:0008152);; molecular function: catalytic activity (GO:0003824);; molecular function: binding (GO:0005488);; cellular component: cell (GO:0005623);; cellular component: cell part (GO:0044464);; cellular component: organelle (GO:0043226);; cellular component: membrane (GO:0016020);; biological process: single-organism process (GO:0044699);; biological proce…
BnaC01g09790D	34.963	45.9821	75.3848	88.4211	28.7509	37.8516	38.2866	65.7332	38.5428	33.6702	66.5204	62.4103	97.2237	82.4704	93.6974	89.0957	0.776784	0.391303	normal	0.00590516	1.03149	up	5.87221e-08	1.28458	up	[E]	Amino acid transport and metabolism	Molecular Function: aromatic-L-amino-acid decarboxylase activity (GO:0004058);; Molecular Function: tyrosine decarboxylase activity (GO:0004837);; Cellular Component: cytoplasm (GO:0005737);; Biological Process: cellular amino acid metabolic process (GO:0006520);; Biological Process: response to water deprivation (GO:0009414);; Biological Process: response to wounding (GO:0009611);; Molecular Fun…	K01592|0|brp:103854232|probable tyrosine decarboxylase 2; K01592 tyrosine decarboxylase [EC:4.1.1.25] (A)	Tyrosine metabolism (ko00350);; Isoquinoline alkaloid biosynthesis (ko00950)	[E]	Amino acid transport and metabolism	Pyridoxal-dependent decarboxylase conserved domain	Probable tyrosine decarboxylase 2 GN=At4g28680 OS=Arabidopsis thaliana (Mouse-ear cress) PE=2 SV=1	E	Amino acid transport and metabolism	BnaC01g09790D [Brassica napus]	biological process: metabolic process (GO:0008152);; molecular function: catalytic activity (GO:0003824);; cellular component: cell (GO:0005623);; cellular component: cell part (GO:0044464);; biological process: cellular process (GO:0009987);; biological process: single-organism process (GO:0044699);; biological process: response to stimulus (GO:0050896);; molecular function: binding (GO:0005488)
BnaA03g59170D	36.1985	39.1732	65.9131	86.7082	28.0575	31.5571	48.9809	53.2132	29.9365	34.3699	60.4293	84.9888	52.3213	89.3679	90.0113	80.7455	0.951343	0.141439	normal	0.0882803	0.728803	normal	9.53569e-07	1.17457	up	[C]	Energy production and conversion	Molecular Function: 3-chloroallyl aldehyde dehydrogenase activity (GO:0004028);; Molecular Function: aldehyde dehydrogenase (NAD) activity (GO:0004029);; Molecular Function: aldehyde dehydrogenase [NAD(P)+] activity (GO:0004030);; Cellular Component: endoplasmic reticulum (GO:0005783);; Biological Process: cellular aldehyde metabolic process (GO:0006081);; Biological Process: response to mechanic…	K00128|0|brp:103862462|aldehyde dehydrogenase family 3 member F1-like; K00128 aldehyde dehydrogenase (NAD+) [EC:1.2.1.3] (A)	Glycolysis / Gluconeogenesis (ko00010);; Pentose and glucuronate interconversions (ko00040);; Ascorbate and aldarate metabolism (ko00053);; Fatty acid degradation (ko00071);; Valine, leucine and isoleucine degradation (ko00280);; Lysine degradation (ko00310);; Arginine and proline metabolism (ko00330);; Histidine metabolism (ko00340);; Tryptophan metabolism (ko00380);; beta-Alanine metabolism (ko…	[C]	Energy production and conversion	Aldehyde dehydrogenase family	Aldehyde dehydrogenase family 3 member F1 GN=ALDH3F1 OS=Arabidopsis thaliana (Mouse-ear cress) PE=2 SV=2	C	Energy production and conversion	BnaA03g59170D [Brassica napus]	biological process: metabolic process (GO:0008152);; biological process: single-organism process (GO:0044699);; molecular function: catalytic activity (GO:0003824);; cellular component: cell (GO:0005623);; cellular component: organelle (GO:0043226);; cellular component: cell part (GO:0044464);; biological process: cellular process (GO:0009987);; biological process: response to stimulus (GO:005089…
BnaA08g10990D	10.2191	13.2898	64.8547	83.304	9.79758	10.3295	10.5303	12.055	11.5553	16.2591	58.6821	79.24	56.6421	78.3631	76.5149	95.034	0.357372	0.402863	normal	6.66897e-18	2.665	up	4.19151e-39	3.02935	up	[E]	Amino acid transport and metabolism	Cellular Component: nucleus (GO:0005634);; Biological Process: arginine catabolic process (GO:0006527);; Biological Process: protein targeting to membrane (GO:0006612);; Biological Process: response to oxidative stress (GO:0006979);; Biological Process: spermidine biosynthetic process (GO:0008295);; Molecular Function: arginine decarboxylase activity (GO:0008792);; Biological Process: response to…	K01583|0|aly:ARALYDRAFT_491183|hypothetical protein; K01583 arginine decarboxylase [EC:4.1.1.19] (A)	Arginine and proline metabolism (ko00330)	--	--	Pyridoxal-dependent decarboxylase, pyridoxal binding domain;; Pyridoxal-dependent decarboxylase, C-terminal sheet domain	Arginine decarboxylase 2 GN=SPE2 OS=Arabidopsis thaliana (Mouse-ear cress) PE=2 SV=1	E	Amino acid transport and metabolism	BnaA08g10990D [Brassica napus]	cellular component: cell (GO:0005623);; cellular component: organelle (GO:0043226);; cellular component: cell part (GO:0044464);; biological process: metabolic process (GO:0008152);; biological process: cellular process (GO:0009987);; biological process: single-organism process (GO:0044699);; biological process: localization (GO:0051179);; biological process: cellular component organization or bi…
BnaAnng35150D	31.2455	34.4997	37.2123	75.2169	34.4205	30.596	28.7202	28.1997	38.5531	36.7463	43.3206	28.0275	40.2887	75.7624	65.929	83.9593	0.880878	0.170063	normal	0.510848	0.253589	normal	9.37374e-07	1.24337	up	[E]	Amino acid transport and metabolism	Biological Process: sulfur amino acid metabolic process (GO:0000096);; Molecular Function: L-alanine:2-oxoglutarate aminotransferase activity (GO:0004021);; Molecular Function: L-aspartate:2-oxoglutarate aminotransferase activity (GO:0004069);; Molecular Function: cystathionine beta-lyase activity (GO:0004121);; Molecular Function: L-tyrosine:2-oxoglutarate aminotransferase activity (GO:0004838);…	K00815|2.49554e-122|brp:103833946|cystine lyase CORI3-like; K00815 tyrosine aminotransferase [EC:2.6.1.5] (A)	Ubiquinone and other terpenoid-quinone biosynthesis (ko00130);; Cysteine and methionine metabolism (ko00270);; Tyrosine metabolism (ko00350);; Phenylalanine metabolism (ko00360);; Phenylalanine, tyrosine and tryptophan biosynthesis (ko00400);; Isoquinoline alkaloid biosynthesis (ko00950);; Tropane, piperidine and pyridine alkaloid biosynthesis (ko00960);; Biosynthesis of amino acids (ko01230)	[E]	Amino acid transport and metabolism	Aminotransferase class I and II	Cystine lyase CORI3 GN=F9D16.70 OS=Arabidopsis thaliana (Mouse-ear cress) PE=1 SV=1	E	Amino acid transport and metabolism	BnaAnng35150D, partial [Brassica napus]	biological process: metabolic process (GO:0008152);; biological process: cellular process (GO:0009987);; biological process: single-organism process (GO:0044699);; molecular function: catalytic activity (GO:0003824);; cellular component: cell (GO:0005623);; cellular component: organelle (GO:0043226);; cellular component: cell part (GO:0044464);; biological process: response to stimulus (GO:005089…
BnaA04g21240D	18.4503	29.8761	74.8732	61.6044	18.8128	17.9901	18.548	40.4745	22.9167	26.237	65.7897	105.146	53.6841	57.2728	66.26	61.2804	0.150991	0.800466	normal	0.00111045	2.08837	up	3.07657e-16	1.86972	up	[E]	Amino acid transport and metabolism	Cellular Component: cytoplasm (GO:0005737);; Biological Process: L-phenylalanine catabolic process (GO:0006559);; Biological Process: polyamine catabolic process (GO:0006598);; Biological Process: defense response (GO:0006952);; Biological Process: response to oxidative stress (GO:0006979);; Biological Process: pollen development (GO:0009555);; Biological Process: response to wounding (GO:0009611…	K10775|5.95298e-174|brp:103865574|phenylalanine ammonia-lyase 1; K10775 phenylalanine ammonia-lyase [EC:4.3.1.24] (A)	Phenylalanine metabolism (ko00360);; Phenylpropanoid biosynthesis (ko00940)	[Q]	Secondary metabolites biosynthesis, transport and catabolism	Aromatic amino acid lyase	Phenylalanine ammonia-lyase 1 GN=PAL1 OS=Arabidopsis thaliana (Mouse-ear cress) PE=1 SV=3	Q	Secondary metabolites biosynthesis, transport and catabolism	BnaA04g21240D [Brassica napus]	cellular component: cell (GO:0005623);; cellular component: cell part (GO:0044464);; biological process: metabolic process (GO:0008152);; biological process: cellular process (GO:0009987);; biological process: single-organism process (GO:0044699);; biological process: response to stimulus (GO:0050896);; biological process: multicellular organismal process (GO:0032501);; biological process: develo…
BnaA03g14580D	25.8978	30.4574	48.7178	53.9297	23.864	26.7772	27.0521	31.4683	22.2963	37.6075	62.811	39.2462	44.0963	60.6286	47.9955	53.165	0.908146	0.161967	normal	0.0271425	0.696352	normal	2.9084e-05	1.01204	up	[O]	Posttranslational modification, protein turnover, chaperones	Molecular Function: glutathione peroxidase activity (GO:0004602);; Molecular Function: protein binding (GO:0005515);; Cellular Component: nucleus (GO:0005634);; Cellular Component: mitochondrion (GO:0005739);; Cellular Component: cytosol (GO:0005829);; Cellular Component: plasma membrane (GO:0005886);; Biological Process: toxin catabolic process (GO:0009407);; Biological Process: abscisic acid-ac…	K00432|1.87437e-120|brp:103857388|probable glutathione peroxidase 2; K00432 glutathione peroxidase [EC:1.11.1.9] (A)	Glutathione metabolism (ko00480);; Arachidonic acid metabolism (ko00590)	[O]	Posttranslational modification, protein turnover, chaperones	Glutathione peroxidase;; AhpC/TSA family;; Redoxin	Probable glutathione peroxidase 2 GN=GPX2 OS=Arabidopsis thaliana (Mouse-ear cress) PE=1 SV=1	O	Posttranslational modification, protein turnover, chaperones	PREDICTED: probable glutathione peroxidase 2 [Brassica rapa]	biological process: metabolic process (GO:0008152);; biological process: single-organism process (GO:0044699);; molecular function: catalytic activity (GO:0003824);; molecular function: antioxidant activity (GO:0016209);; molecular function: binding (GO:0005488);; cellular component: cell (GO:0005623);; cellular component: organelle (GO:0043226);; cellular component: cell part (GO:0044464);; cell…
BnaC03g65810D	10.4422	17.4101	52.6908	49.9656	9.40081	9.69989	12.2259	19.3221	16.1883	16.7199	45.5949	71.7556	40.7219	50.3704	47.8231	51.7033	0.00884267	0.760845	normal	1.54343e-05	2.33026	up	2.84982e-23	2.25547	up	[E]	Amino acid transport and metabolism	Cellular Component: nucleus (GO:0005634);; Biological Process: arginine catabolic process (GO:0006527);; Biological Process: protein targeting to membrane (GO:0006612);; Biological Process: response to oxidative stress (GO:0006979);; Biological Process: spermidine biosynthetic process (GO:0008295);; Molecular Function: arginine decarboxylase activity (GO:0008792);; Biological Process: response to…	K01583|0|aly:ARALYDRAFT_491183|hypothetical protein; K01583 arginine decarboxylase [EC:4.1.1.19] (A)	Arginine and proline metabolism (ko00330)	--	--	Pyridoxal-dependent decarboxylase, pyridoxal binding domain;; Pyridoxal-dependent decarboxylase, C-terminal sheet domain	Arginine decarboxylase 2 GN=SPE2 OS=Arabidopsis thaliana (Mouse-ear cress) PE=2 SV=1	E	Amino acid transport and metabolism	BnaC03g65810D [Brassica napus]	cellular component: cell (GO:0005623);; cellular component: organelle (GO:0043226);; cellular component: cell part (GO:0044464);; biological process: metabolic process (GO:0008152);; biological process: cellular process (GO:0009987);; biological process: single-organism process (GO:0044699);; biological process: localization (GO:0051179);; biological process: cellular component organization or bi…
BnaC08g17520D	13.5385	23.3664	46.7294	47.1482	10.6256	11.7537	18.2364	17.5016	24.2165	28.3812	40.4246	51.5727	48.1908	38.4589	56.8883	46.0975	0.0853729	0.786327	normal	6.84323e-12	1.45646	up	3.69276e-10	1.59387	up	[HE]	Coenzyme transport and metabolism;; Amino acid transport and metabolism	Molecular Function: phosphoglycerate dehydrogenase activity (GO:0004617);; Molecular Function: protein binding (GO:0005515);; Cellular Component: nucleus (GO:0005634);; Cellular Component: cytosol (GO:0005829);; Biological Process: L-serine biosynthetic process (GO:0006564);; Biological Process: tryptophan catabolic process (GO:0006569);; Biological Process: protein targeting to membrane (GO:0006…	K00058|0|brp:103835943|D-3-phosphoglycerate dehydrogenase 2, chloroplastic; K00058 D-3-phosphoglycerate dehydrogenase [EC:1.1.1.95] (A)	Glycine, serine and threonine metabolism (ko00260);; Carbon metabolism (ko01200);; Biosynthesis of amino acids (ko01230)	[E]	Amino acid transport and metabolism	D-isomer specific 2-hydroxyacid dehydrogenase, NAD binding domain;; D-isomer specific 2-hydroxyacid dehydrogenase, catalytic domain;; ACT domain;; Acetohydroxy acid isomeroreductase, catalytic domain;; S-adenosyl-L-homocysteine hydrolase, NAD binding domain	D-3-phosphoglycerate dehydrogenase 2, chloroplastic (Precursor) GN=F11A6.8 OS=Arabidopsis thaliana (Mouse-ear cress) PE=1 SV=2	E	Amino acid transport and metabolism	BnaC08g17520D [Brassica napus]	biological process: metabolic process (GO:0008152);; biological process: single-organism process (GO:0044699);; molecular function: catalytic activity (GO:0003824);; molecular function: binding (GO:0005488);; cellular component: cell (GO:0005623);; cellular component: organelle (GO:0043226);; cellular component: cell part (GO:0044464);; biological process: cellular process (GO:0009987);; biologic…
BnaA08g10680D	6.16202	3.52102	20.7897	38.0295	3.30362	9.80396	5.37849	2.13994	2.44388	5.97923	23.067	16.2077	23.0943	21.1964	51.5963	41.2958	0.588575	-0.897886	normal	4.03947e-09	1.74173	up	0.00150855	2.61672	up	[E]	Amino acid transport and metabolism	Biological Process: sulfur amino acid metabolic process (GO:0000096);; Molecular Function: L-alanine:2-oxoglutarate aminotransferase activity (GO:0004021);; Molecular Function: L-aspartate:2-oxoglutarate aminotransferase activity (GO:0004069);; Molecular Function: cystathionine beta-lyase activity (GO:0004121);; Molecular Function: L-tyrosine:2-oxoglutarate aminotransferase activity (GO:0004838);…	K00815|7.06524e-72|brp:103834290|cystine lyase CORI3-like; K00815 tyrosine aminotransferase [EC:2.6.1.5] (A)	Ubiquinone and other terpenoid-quinone biosynthesis (ko00130);; Cysteine and methionine metabolism (ko00270);; Tyrosine metabolism (ko00350);; Phenylalanine metabolism (ko00360);; Phenylalanine, tyrosine and tryptophan biosynthesis (ko00400);; Isoquinoline alkaloid biosynthesis (ko00950);; Tropane, piperidine and pyridine alkaloid biosynthesis (ko00960);; Biosynthesis of amino acids (ko01230)	[E]	Amino acid transport and metabolism	Aminotransferase class I and II	Cystine lyase CORI3 GN=F9D16.70 OS=Arabidopsis thaliana (Mouse-ear cress) PE=1 SV=1	E	Amino acid transport and metabolism	BnaA08g10680D [Brassica napus]	biological process: metabolic process (GO:0008152);; biological process: cellular process (GO:0009987);; biological process: single-organism process (GO:0044699);; molecular function: catalytic activity (GO:0003824);; cellular component: cell (GO:0005623);; cellular component: organelle (GO:0043226);; cellular component: cell part (GO:0044464);; biological process: response to stimulus (GO:005089…
BnaA05g22420D	13.1166	22.7803	26.583	29.2864	10.9349	14.3498	14.0652	15.3293	24.5566	28.455	26.6678	19.9204	33.1607	24.9385	32.7617	30.159	0.121163	0.838678	normal	0.00701527	1.01331	up	2.41297e-06	1.16501	up	[E]	Amino acid transport and metabolism	Molecular Function: glutamate-ammonia ligase activity (GO:0004356);; Molecular Function: copper ion binding (GO:0005507);; Cellular Component: plasma membrane (GO:0005886);; Biological Process: glutamine biosynthetic process (GO:0006542);; Cellular Component: chloroplast (GO:0009507);; Biological Process: response to sucrose (GO:0009744);; Biological Process: response to glucose (GO:0009749);; Bi…	K01915|0|brp:103869648|glutamine synthetase cytosolic isozyme 1-3-like; K01915 glutamine synthetase [EC:6.3.1.2] (A)	Alanine, aspartate and glutamate metabolism (ko00250);; Arginine and proline metabolism (ko00330);; Glyoxylate and dicarboxylate metabolism (ko00630);; Nitrogen metabolism (ko00910);; Biosynthesis of amino acids (ko01230)	[E]	Amino acid transport and metabolism	Glutamine synthetase, catalytic domain;; Glutamine synthetase, beta-Grasp domain	Glutamine synthetase cytosolic isozyme 1-3 GN=GLN1-3 OS=Arabidopsis thaliana (Mouse-ear cress) PE=1 SV=1	E	Amino acid transport and metabolism	glutamine synthetase 1 [Brassica napus]	biological process: metabolic process (GO:0008152);; molecular function: catalytic activity (GO:0003824);; molecular function: binding (GO:0005488);; cellular component: cell (GO:0005623);; cellular component: membrane (GO:0016020);; cellular component: cell part (GO:0044464);; biological process: cellular process (GO:0009987);; biological process: single-organism process (GO:0044699);; cellular …
BnaC09g24050D	11.4251	17.6637	27.3613	24.8948	12.7351	8.48895	13.0513	14.6314	15.18	23.1796	22.3062	34.876	24.9016	25.781	23.71	25.1933	0.349071	0.606824	normal	0.0024993	1.19753	up	7.15951e-06	1.08382	up	[E]	Amino acid transport and metabolism	Cellular Component: cytoplasm (GO:0005737);; Biological Process: response to oxidative stress (GO:0006979);; Biological Process: response to wounding (GO:0009611);; Biological Process: response to mechanical stimulus (GO:0009612);; Biological Process: ethylene biosynthetic process (GO:0009693);; Biological Process: response to ethylene (GO:0009723);; Biological Process: response to auxin (GO:0009…	K01762|0|brp:103833884|1-aminocyclopropane-1-carboxylate synthase 6; K01762 1-aminocyclopropane-1-carboxylate synthase [EC:4.4.1.14] (A)	Cysteine and methionine metabolism (ko00270)	[T]	Signal transduction mechanisms	Aminotransferase class I and II	1-aminocyclopropane-1-carboxylate synthase 6 GN=F8L21.70 OS=Arabidopsis thaliana (Mouse-ear cress) PE=1 SV=2	E	Amino acid transport and metabolism	BnaC09g24050D [Brassica napus]	cellular component: cell (GO:0005623);; cellular component: cell part (GO:0044464);; biological process: response to stimulus (GO:0050896);; biological process: metabolic process (GO:0008152);; biological process: cellular process (GO:0009987);; molecular function: catalytic activity (GO:0003824);; molecular function: binding (GO:0005488);; biological process: single-organism process (GO:0044699)
BnaC04g08190D	9.59249	13.7239	20.2161	22.3607	8.45878	8.79936	11.5193	20.4867	12.7471	7.93794	18.5709	26.2062	15.8713	21.9641	23.9837	21.1344	0.746999	0.551212	normal	0.00209683	1.13032	up	6.69624e-08	1.26624	up	--	--	Cellular Component: cytoplasm (GO:0005737);; Biological Process: L-phenylalanine catabolic process (GO:0006559);; Biological Process: polyamine catabolic process (GO:0006598);; Biological Process: defense response (GO:0006952);; Biological Process: response to oxidative stress (GO:0006979);; Biological Process: pollen development (GO:0009555);; Biological Process: response to wounding (GO:0009611…	K10775|7.09742e-142|brp:103867229|phenylalanine ammonia-lyase 1; K10775 phenylalanine ammonia-lyase [EC:4.3.1.24] (A)	Phenylalanine metabolism (ko00360);; Phenylpropanoid biosynthesis (ko00940)	[Q]	Secondary metabolites biosynthesis, transport and catabolism	Aromatic amino acid lyase	Phenylalanine ammonia-lyase 1 GN=PAL1 OS=Arabidopsis thaliana (Mouse-ear cress) PE=1 SV=3	Q	Secondary metabolites biosynthesis, transport and catabolism	BnaC04g08190D [Brassica napus]	cellular component: cell (GO:0005623);; cellular component: cell part (GO:0044464);; biological process: metabolic process (GO:0008152);; biological process: cellular process (GO:0009987);; biological process: single-organism process (GO:0044699);; biological process: response to stimulus (GO:0050896);; biological process: multicellular organismal process (GO:0032501);; biological process: develo…
BnaC06g14510D	8.46242	12.4689	13.0156	22.2429	6.75282	7.38715	11.2473	19.3964	9.89427	8.11593	10.5281	17.9844	10.5344	22.6532	27.4481	16.6273	0.731673	0.628814	normal	0.245922	0.693961	normal	0.000239736	1.45196	up	--	--	Cellular Component: cytosol (GO:0005829);; Biological Process: L-phenylalanine catabolic process (GO:0006559);; Biological Process: polyamine catabolic process (GO:0006598);; Biological Process: defense response (GO:0006952);; Biological Process: response to oxidative stress (GO:0006979);; Biological Process: response to wounding (GO:0009611);; Biological Process: cinnamic acid biosynthetic proce…	K10775|2.75663e-91|brp:103829920|phenylalanine ammonia-lyase 2-like; K10775 phenylalanine ammonia-lyase [EC:4.3.1.24] (A)	Phenylalanine metabolism (ko00360);; Phenylpropanoid biosynthesis (ko00940)	[Q]	Secondary metabolites biosynthesis, transport and catabolism	Aromatic amino acid lyase	Phenylalanine ammonia-lyase 2 GN=PAL2 OS=Arabidopsis thaliana (Mouse-ear cress) PE=1 SV=2	Q	Secondary metabolites biosynthesis, transport and catabolism	BnaC06g14510D [Brassica napus]	cellular component: cell (GO:0005623);; cellular component: cell part (GO:0044464);; biological process: metabolic process (GO:0008152);; biological process: cellular process (GO:0009987);; biological process: single-organism process (GO:0044699);; biological process: response to stimulus (GO:0050896);; biological process: biological regulation (GO:0065007);; molecular function: catalytic activit…
BnaC05g03290D	7.18623	26.9778	27.3423	21.6574	6.24575	5.21475	10.0982	34.4123	35.0387	11.4825	19.6006	41.9949	20.4313	26.1548	22.5657	16.2517	0.106263	1.89247	normal	0.027933	1.92565	normal	0.000105212	1.5361	up	--	--	Molecular Function: peroxidase activity (GO:0004601);; Biological Process: response to oxidative stress (GO:0006979);; Molecular Function: heme binding (GO:0020037);; Molecular Function: metal ion binding (GO:0046872);; Biological Process: oxidation-reduction process (GO:0055114);;	K00430|0|brp:103844155|peroxidase 2-like; K00430 peroxidase [EC:1.11.1.7] (A)	Phenylalanine metabolism (ko00360);; Phenylpropanoid biosynthesis (ko00940)	--	--	Peroxidase	Peroxidase 2 (Precursor) GN=YUP8H12.14 OS=Arabidopsis thaliana (Mouse-ear cress) PE=2 SV=1	R	General function prediction only	BnaC05g03290D [Brassica napus]	biological process: metabolic process (GO:0008152);; biological process: single-organism process (GO:0044699);; molecular function: catalytic activity (GO:0003824);; molecular function: antioxidant activity (GO:0016209);; biological process: response to stimulus (GO:0050896);; molecular function: binding (GO:0005488)
BnaC04g41130D	10.0026	13.8048	20.8141	21.2281	9.34264	10.0412	10.624	16.3965	10.8325	14.1855	19.7208	27.9237	14.7977	22.9965	21.7844	18.9033	0.200241	0.531402	normal	0.0191759	1.15523	normal	2.82874e-06	1.13393	up	--	--	Molecular Function: iron ion binding (GO:0005506);; Cellular Component: vacuolar membrane (GO:0005774);; Cellular Component: endoplasmic reticulum (GO:0005783);; Cellular Component: Golgi apparatus (GO:0005794);; Cellular Component: plasma membrane (GO:0005886);; Molecular Function: electron carrier activity (GO:0009055);; Cellular Component: plant-type cell wall (GO:0009505);; Cellular Component…	K00487|0|brp:103865043|trans-cinnamate 4-monooxygenase-like; K00487 trans-cinnamate 4-monooxygenase [EC:1.14.13.11] (A)	Ubiquinone and other terpenoid-quinone biosynthesis (ko00130);; Phenylalanine metabolism (ko00360);; Phenylpropanoid biosynthesis (ko00940);; Flavonoid biosynthesis (ko00941);; Stilbenoid, diarylheptanoid and gingerol biosynthesis (ko00945);; Degradation of aromatic compounds (ko01220)	[Q]	Secondary metabolites biosynthesis, transport and catabolism	Cytochrome P450	Trans-cinnamate 4-monooxygenase GN=T6B20.16 OS=Arabidopsis thaliana (Mouse-ear cress) PE=2 SV=1	Q	Secondary metabolites biosynthesis, transport and catabolism	BnaC04g41130D [Brassica napus]	molecular function: binding (GO:0005488);; cellular component: cell (GO:0005623);; cellular component: membrane (GO:0016020);; cellular component: organelle (GO:0043226);; cellular component: organelle part (GO:0044422);; cellular component: cell part (GO:0044464);; molecular function: electron carrier activity (GO:0009055);; cellular component: cell junction (GO:0030054);; biological process: mu…
BnaC08g24360D	5.35504	9.23095	14.2971	20.0945	6.30873	4.54866	5.20773	9.70936	7.86139	10.1221	16.5225	15.4078	10.961	18.8631	22.5538	18.8666	0.00669011	0.794184	normal	8.82409e-07	1.42487	up	5.05716e-17	1.90734	up	[E]	Amino acid transport and metabolism	Cellular Component: cytosol (GO:0005829);; Biological Process: L-phenylalanine catabolic process (GO:0006559);; Biological Process: polyamine catabolic process (GO:0006598);; Biological Process: defense response (GO:0006952);; Biological Process: response to oxidative stress (GO:0006979);; Biological Process: response to wounding (GO:0009611);; Biological Process: cinnamic acid biosynthetic proce…	K10775|0|brp:103841251|phenylalanine ammonia-lyase 2; K10775 phenylalanine ammonia-lyase [EC:4.3.1.24] (A)	Phenylalanine metabolism (ko00360);; Phenylpropanoid biosynthesis (ko00940)	[Q]	Secondary metabolites biosynthesis, transport and catabolism	Aromatic amino acid lyase	Phenylalanine ammonia-lyase 2 GN=PAL2 OS=Arabidopsis thaliana (Mouse-ear cress) PE=1 SV=2	E	Amino acid transport and metabolism	BnaC08g24360D [Brassica napus]	cellular component: cell (GO:0005623);; cellular component: cell part (GO:0044464);; biological process: metabolic process (GO:0008152);; biological process: cellular process (GO:0009987);; biological process: single-organism process (GO:0044699);; biological process: response to stimulus (GO:0050896);; biological process: biological regulation (GO:0065007);; molecular function: catalytic activit…
BnaA09g33560D	5.5874	10.3651	15.1035	19.7498	6.97444	4.34346	5.44429	12.8332	7.5181	10.744	16.4453	16.1355	12.7298	18.2352	21.2088	19.8054	0.0459095	0.891214	normal	1.45734e-09	1.41469	up	8.73647e-15	1.76943	up	[E]	Amino acid transport and metabolism	Cellular Component: cytosol (GO:0005829);; Biological Process: L-phenylalanine catabolic process (GO:0006559);; Biological Process: polyamine catabolic process (GO:0006598);; Biological Process: defense response (GO:0006952);; Biological Process: response to oxidative stress (GO:0006979);; Biological Process: response to wounding (GO:0009611);; Biological Process: cinnamic acid biosynthetic proce…	K10775|0|brp:103841251|phenylalanine ammonia-lyase 2; K10775 phenylalanine ammonia-lyase [EC:4.3.1.24] (A)	Phenylalanine metabolism (ko00360);; Phenylpropanoid biosynthesis (ko00940)	[Q]	Secondary metabolites biosynthesis, transport and catabolism	Aromatic amino acid lyase	Phenylalanine ammonia-lyase 2 GN=PAL2 OS=Arabidopsis thaliana (Mouse-ear cress) PE=1 SV=2	E	Amino acid transport and metabolism	BnaA09g33560D [Brassica napus]	cellular component: cell (GO:0005623);; cellular component: cell part (GO:0044464);; biological process: metabolic process (GO:0008152);; biological process: cellular process (GO:0009987);; biological process: single-organism process (GO:0044699);; biological process: response to stimulus (GO:0050896);; biological process: biological regulation (GO:0065007);; molecular function: catalytic activit…
BnaCnng16700D	7.76231	10.6648	21.7026	18.7725	8.8947	7.98279	6.40944	6.31378	15.3152	10.3654	22.2413	30.644	12.2226	19.4773	17.6637	19.1764	0.804995	0.458101	normal	0.0297227	1.45964	normal	2.08883e-07	1.27379	up	[H]	Coenzyme transport and metabolism	Molecular Function: methionine adenosyltransferase activity (GO:0004478);; Molecular Function: ATP binding (GO:0005524);; Cellular Component: cell wall (GO:0005618);; Cellular Component: nucleolus (GO:0005730);; Cellular Component: cytosol (GO:0005829);; Cellular Component: plasma membrane (GO:0005886);; Biological Process: methionine metabolic process (GO:0006555);; Biological Process: S-adenosy…	K00789|0|brp:103839308|S-adenosylmethionine synthase 2; K00789 S-adenosylmethionine synthetase [EC:2.5.1.6] (A)	Cysteine and methionine metabolism (ko00270);; Biosynthesis of amino acids (ko01230)	[H]	Coenzyme transport and metabolism	S-adenosylmethionine synthetase, C-terminal domain;; S-adenosylmethionine synthetase, central domain;; S-adenosylmethionine synthetase, N-terminal domain	S-adenosylmethionine synthase 2 GN=MSAMS2 OS=Brassica juncea (Indian mustard) PE=2 SV=1	H	Coenzyme transport and metabolism	BnaCnng16700D [Brassica napus]	biological process: metabolic process (GO:0008152);; molecular function: catalytic activity (GO:0003824);; molecular function: binding (GO:0005488);; cellular component: cell (GO:0005623);; cellular component: cell part (GO:0044464);; cellular component: organelle (GO:0043226);; cellular component: organelle part (GO:0044422);; cellular component: membrane (GO:0016020);; biological process: cellu…
BnaCnng52250D	3.69117	5.51073	15.0395	17.2176	3.22298	3.83642	4.0141	6.71804	3.19266	6.62149	14.09	18.154	12.8745	16.1349	20.3647	15.1531	0.574743	0.53231	normal	1.84828e-22	2.01779	up	3.49576e-22	2.25434	up	[E]	Amino acid transport and metabolism	Cellular Component: cytosol (GO:0005829);; Biological Process: L-phenylalanine catabolic process (GO:0006559);; Biological Process: polyamine catabolic process (GO:0006598);; Biological Process: defense response (GO:0006952);; Biological Process: response to oxidative stress (GO:0006979);; Biological Process: response to wounding (GO:0009611);; Biological Process: cinnamic acid biosynthetic proce…	K10775|0|brp:103841251|phenylalanine ammonia-lyase 2; K10775 phenylalanine ammonia-lyase [EC:4.3.1.24] (A)	Phenylalanine metabolism (ko00360);; Phenylpropanoid biosynthesis (ko00940)	[Q]	Secondary metabolites biosynthesis, transport and catabolism	Aromatic amino acid lyase	Phenylalanine ammonia-lyase 2 GN=PAL2 OS=Arabidopsis thaliana (Mouse-ear cress) PE=1 SV=2	E	Amino acid transport and metabolism	BnaCnng52250D [Brassica napus]	cellular component: cell (GO:0005623);; cellular component: cell part (GO:0044464);; biological process: metabolic process (GO:0008152);; biological process: cellular process (GO:0009987);; biological process: single-organism process (GO:0044699);; biological process: response to stimulus (GO:0050896);; biological process: biological regulation (GO:0065007);; molecular function: catalytic activit…
BnaC07g23090D	7.3824	9.03035	13.7918	17.0511	6.12525	5.80513	10.2168	9.80982	9.89295	7.38829	10.0887	20.9529	10.3339	17.7473	20.0056	13.4005	0.836659	0.252591	normal	0.303371	0.876061	normal	0.000452991	1.18199	up	[E]	Amino acid transport and metabolism	Cellular Component: cytoplasm (GO:0005737);; Molecular Function: S-adenosylmethionine-homocysteine S-methyltransferase activity (GO:0008898);; Biological Process: methionine biosynthetic process (GO:0009086);; Biological Process: methylation (GO:0032259);; Molecular Function: metal ion binding (GO:0046872);;	K00547|2.95037e-169|ath:AT3G25900|HMT-1; homocysteine S-methyltransferase 1; K00547 homocysteine S-methyltransferase [EC:2.1.1.10] (A)	Cysteine and methionine metabolism (ko00270)	[E]	Amino acid transport and metabolism	Homocysteine S-methyltransferase	Homocysteine S-methyltransferase 1 GN=HMT1 OS=Brassica oleracea var. italica (Broccoli) PE=1 SV=1	E	Amino acid transport and metabolism	BnaC07g23090D [Brassica napus]	cellular component: cell (GO:0005623);; cellular component: cell part (GO:0044464);; biological process: metabolic process (GO:0008152);; molecular function: catalytic activity (GO:0003824);; biological process: cellular process (GO:0009987);; biological process: single-organism process (GO:0044699);; molecular function: binding (GO:0005488)
BnaA05g07370D	7.32673	9.8911	15.4976	16.783	6.55329	6.4377	8.9892	13.2095	7.55121	8.91265	14.8429	17.9065	13.7434	16.599	18.8888	14.8613	0.641018	0.439747	normal	1.2394e-05	1.08622	up	8.30494e-06	1.19892	up	--	--	Cellular Component: cytoplasm (GO:0005737);; Biological Process: L-phenylalanine catabolic process (GO:0006559);; Biological Process: polyamine catabolic process (GO:0006598);; Biological Process: defense response (GO:0006952);; Biological Process: response to oxidative stress (GO:0006979);; Biological Process: pollen development (GO:0009555);; Biological Process: response to wounding (GO:0009611…	K10775|5.77804e-143|brp:103867229|phenylalanine ammonia-lyase 1; K10775 phenylalanine ammonia-lyase [EC:4.3.1.24] (A)	Phenylalanine metabolism (ko00360);; Phenylpropanoid biosynthesis (ko00940)	[Q]	Secondary metabolites biosynthesis, transport and catabolism	Aromatic amino acid lyase	Phenylalanine ammonia-lyase 1 GN=PAL1 OS=Arabidopsis thaliana (Mouse-ear cress) PE=1 SV=3	Q	Secondary metabolites biosynthesis, transport and catabolism	BnaA05g07370D [Brassica napus]	cellular component: cell (GO:0005623);; cellular component: cell part (GO:0044464);; biological process: metabolic process (GO:0008152);; biological process: cellular process (GO:0009987);; biological process: single-organism process (GO:0044699);; biological process: response to stimulus (GO:0050896);; biological process: multicellular organismal process (GO:0032501);; biological process: develo…
BnaCnng47740D	1.60295	24.3907	22.8181	14.8234	0.218052	1.35357	3.23723	9.56986	31.8016	31.8007	15.955	3.78925	48.71	8.37169	13.5907	22.5077	0.00245948	4.02554	up	0.182815	3.93681	normal	0.00262514	3.30845	up	[O]	Posttranslational modification, protein turnover, chaperones	Molecular Function: glutathione transferase activity (GO:0004364);; Cellular Component: vacuole (GO:0005773);; Cellular Component: cytosol (GO:0005829);; Cellular Component: plasma membrane (GO:0005886);; Biological Process: toxin catabolic process (GO:0009407);; Cellular Component: plasmodesma (GO:0009506);; Cellular Component: chloroplast stroma (GO:0009570);; Molecular Function: glutathione bi…	K00799|1.55557e-155|brp:103868203|GST1; glutathione S-transferase; K00799 glutathione S-transferase [EC:2.5.1.18] (A)	Glutathione metabolism (ko00480)	[O]	Posttranslational modification, protein turnover, chaperones	Glutathione S-transferase, N-terminal domain;; Glutathione S-transferase, C-terminal domain;; Glutathione S-transferase, N-terminal domain;; Glutathione S-transferase, N-terminal domain;; Glutathione S-transferase, C-terminal domain	Glutathione S-transferase F3 GN=T17M13.10 OS=Arabidopsis thaliana (Mouse-ear cress) PE=2 SV=1	O	Posttranslational modification, protein turnover, chaperones	PREDICTED: glutathione S-transferase F3-like [Brassica rapa]	biological process: metabolic process (GO:0008152);; molecular function: catalytic activity (GO:0003824);; cellular component: cell (GO:0005623);; cellular component: organelle (GO:0043226);; cellular component: cell part (GO:0044464);; cellular component: membrane (GO:0016020);; biological process: cellular process (GO:0009987);; biological process: single-organism process (GO:0044699);; cellula…
BnaC03g20530D	2.77144	5.3738	11.7772	14.4105	3.0282	3.15738	2.12875	5.10662	5.49688	5.51789	10.9237	6.1239	18.284	15.2216	15.6342	12.3756	0.097184	1.00948	normal	0.0405626	2.08486	normal	1.58682e-14	2.39959	up	--	--	Molecular Function: peroxidase activity (GO:0004601);; Cellular Component: extracellular region (GO:0005576);; Cellular Component: cytosol (GO:0005829);; Biological Process: response to oxidative stress (GO:0006979);; Molecular Function: heme binding (GO:0020037);; Molecular Function: metal ion binding (GO:0046872);; Biological Process: defense response to fungus (GO:0050832);; Biological Process…	K00430|0|brp:103249155|peroxidase 21; K00430 peroxidase [EC:1.11.1.7] (A)	Phenylalanine metabolism (ko00360);; Phenylpropanoid biosynthesis (ko00940)	--	--	Peroxidase	Peroxidase 21 (Precursor) GN=T2N18.11 OS=Arabidopsis thaliana (Mouse-ear cress) PE=1 SV=1	G	Carbohydrate transport and metabolism	BnaC03g20530D [Brassica napus]	biological process: metabolic process (GO:0008152);; biological process: single-organism process (GO:0044699);; molecular function: catalytic activity (GO:0003824);; molecular function: antioxidant activity (GO:0016209);; cellular component: extracellular region (GO:0005576);; cellular component: cell (GO:0005623);; cellular component: cell part (GO:0044464);; biological process: response to stim…
BnaA03g14010D	4.24869	7.21382	10.1148	13.8872	3.26383	5.15717	4.32507	7.78016	5.3657	8.4956	11.8502	10.2259	8.2684	15.1648	14.4878	12.0091	0.0917358	0.783976	normal	5.77979e-06	1.27436	up	1.25849e-11	1.70572	up	--	--	Molecular Function: iron ion binding (GO:0005506);; Cellular Component: vacuolar membrane (GO:0005774);; Cellular Component: endoplasmic reticulum (GO:0005783);; Cellular Component: Golgi apparatus (GO:0005794);; Cellular Component: plasma membrane (GO:0005886);; Molecular Function: electron carrier activity (GO:0009055);; Cellular Component: plant-type cell wall (GO:0009505);; Cellular Component…	K00487|0|brp:103857323|trans-cinnamate 4-monooxygenase-like; K00487 trans-cinnamate 4-monooxygenase [EC:1.14.13.11] (A)	Ubiquinone and other terpenoid-quinone biosynthesis (ko00130);; Phenylalanine metabolism (ko00360);; Phenylpropanoid biosynthesis (ko00940);; Flavonoid biosynthesis (ko00941);; Stilbenoid, diarylheptanoid and gingerol biosynthesis (ko00945);; Degradation of aromatic compounds (ko01220)	[Q]	Secondary metabolites biosynthesis, transport and catabolism	Cytochrome P450	Trans-cinnamate 4-monooxygenase GN=T6B20.16 OS=Arabidopsis thaliana (Mouse-ear cress) PE=2 SV=1	Q	Secondary metabolites biosynthesis, transport and catabolism	BnaA03g14010D [Brassica napus]	molecular function: binding (GO:0005488);; cellular component: cell (GO:0005623);; cellular component: membrane (GO:0016020);; cellular component: organelle (GO:0043226);; cellular component: organelle part (GO:0044422);; cellular component: cell part (GO:0044464);; molecular function: electron carrier activity (GO:0009055);; cellular component: cell junction (GO:0030054);; biological process: mu…
BnaA08g22970D	4.73179	9.34627	15.078	12.8824	5.42023	3.91374	4.86138	5.35788	11.9121	10.7688	14.8213	13.8164	16.5963	13.0886	16.5704	8.98832	0.235012	0.964279	normal	1.45734e-09	1.35559	up	0.000381749	1.32666	up	[HE]	Coenzyme transport and metabolism;; Amino acid transport and metabolism	Molecular Function: phosphoglycerate dehydrogenase activity (GO:0004617);; Molecular Function: protein binding (GO:0005515);; Cellular Component: nucleus (GO:0005634);; Cellular Component: cytosol (GO:0005829);; Biological Process: L-serine biosynthetic process (GO:0006564);; Biological Process: tryptophan catabolic process (GO:0006569);; Biological Process: protein targeting to membrane (GO:0006…	K00058|0|brp:103835943|D-3-phosphoglycerate dehydrogenase 2, chloroplastic; K00058 D-3-phosphoglycerate dehydrogenase [EC:1.1.1.95] (A)	Glycine, serine and threonine metabolism (ko00260);; Carbon metabolism (ko01200);; Biosynthesis of amino acids (ko01230)	[E]	Amino acid transport and metabolism	D-isomer specific 2-hydroxyacid dehydrogenase, NAD binding domain;; D-isomer specific 2-hydroxyacid dehydrogenase, catalytic domain;; ACT domain;; Acetohydroxy acid isomeroreductase, catalytic domain;; S-adenosyl-L-homocysteine hydrolase, NAD binding domain	D-3-phosphoglycerate dehydrogenase 2, chloroplastic (Precursor) GN=F11A6.8 OS=Arabidopsis thaliana (Mouse-ear cress) PE=1 SV=2	E	Amino acid transport and metabolism	BnaA08g22970D [Brassica napus]	biological process: metabolic process (GO:0008152);; biological process: single-organism process (GO:0044699);; molecular function: catalytic activity (GO:0003824);; molecular function: binding (GO:0005488);; cellular component: cell (GO:0005623);; cellular component: organelle (GO:0043226);; cellular component: cell part (GO:0044464);; biological process: cellular process (GO:0009987);; biologic…
BnaA03g04460D	0.301814	0.704773	6.22451	10.5401	0.248409	0.47822	0.178815	0.343461	0.307645	1.46321	6.29664	5.98086	6.39604	4.64739	7.94512	19.0277	--	--	--	7.92555e-44	4.43316	up	0.00410767	5.24648	up	[E]	Amino acid transport and metabolism	Cellular Component: mitochondrion (GO:0005739);; Biological Process: polyamine catabolic process (GO:0006598);; Molecular Function: polyamine oxidase activity (GO:0046592);; Molecular Function: flavin adenine dinucleotide binding (GO:0050660);; Biological Process: oxidation-reduction process (GO:0055114);;	K13366|0|brp:103856027|polyamine oxidase 1; K13366 polyamine oxidase [EC:1.5.3.14 1.5.3.16 1.5.3.-] (A)	Arginine and proline metabolism (ko00330);; beta-Alanine metabolism (ko00410)	[Q]	Secondary metabolites biosynthesis, transport and catabolism	Flavin containing amine oxidoreductase;; NAD(P)-binding Rossmann-like domain;; FAD dependent oxidoreductase;; Pyridine nucleotide-disulphide oxidoreductase;; FAD binding domain;; FAD binding domain;; Thi4 family;; Glucose inhibited division protein A	Polyamine oxidase 1 GN=MSH12.17 OS=Arabidopsis thaliana (Mouse-ear cress) PE=1 SV=1	Q	Secondary metabolites biosynthesis, transport and catabolism	BnaA03g04460D [Brassica napus]	cellular component: cell (GO:0005623);; cellular component: organelle (GO:0043226);; cellular component: cell part (GO:0044464);; biological process: metabolic process (GO:0008152);; biological process: cellular process (GO:0009987);; biological process: single-organism process (GO:0044699);; molecular function: catalytic activity (GO:0003824);; molecular function: binding (GO:0005488)
BnaA03g04190D	3.33029	4.4817	11.7344	9.85497	2.76687	3.16952	4.05447	3.65058	4.93777	4.85674	11.4173	14.1264	9.65959	8.29116	9.74325	11.5305	0.609282	0.306193	normal	4.04694e-09	1.23079	up	2.36016e-05	1.05679	up	--	--	Molecular Function: glucose-6-phosphate dehydrogenase activity (GO:0004345);; Biological Process: pentose-phosphate shunt, oxidative branch (GO:0009051);; Cellular Component: chloroplast stroma (GO:0009570);; Molecular Function: NADP binding (GO:0050661);;	K00036|0|brp:103856000|glucose-6-phosphate 1-dehydrogenase 2, chloroplastic; K00036 glucose-6-phosphate 1-dehydrogenase [EC:1.1.1.49] (A)	Pentose phosphate pathway (ko00030);; Glutathione metabolism (ko00480);; Carbon metabolism (ko01200)	[G]	Carbohydrate transport and metabolism	Glucose-6-phosphate dehydrogenase, C-terminal domain;; Glucose-6-phosphate dehydrogenase, NAD binding domain	Glucose-6-phosphate 1-dehydrogenase 2, chloroplastic (Precursor) GN=At5g13110 OS=Arabidopsis thaliana (Mouse-ear cress) PE=2 SV=2	G	Carbohydrate transport and metabolism	BnaA03g04190D [Brassica napus]	biological process: metabolic process (GO:0008152);; biological process: single-organism process (GO:0044699);; molecular function: catalytic activity (GO:0003824);; cellular component: cell (GO:0005623);; cellular component: organelle (GO:0043226);; cellular component: organelle part (GO:0044422);; cellular component: cell part (GO:0044464);; molecular function: binding (GO:0005488)
BnaC03g30880D	1.18728	9.11501	18.2647	9.52164	1.4688	0.6987	1.39433	3.96957	11.6843	11.6912	6.72268	3.47814	44.5933	7.23587	12.4678	8.86123	0.00725195	3.39944	up	0.262396	4.29692	normal	7.70873e-11	3.42484	up	[O]	Posttranslational modification, protein turnover, chaperones	Molecular Function: glutathione transferase activity (GO:0004364);; Cellular Component: vacuole (GO:0005773);; Cellular Component: cytosol (GO:0005829);; Cellular Component: plasma membrane (GO:0005886);; Biological Process: toxin catabolic process (GO:0009407);; Biological Process: response to cold (GO:0009409);; Cellular Component: plasmodesma (GO:0009506);; Cellular Component: chloroplast stro…	K00799|8.13046e-141|brp:103858759|glutathione S-transferase F2-like; K00799 glutathione S-transferase [EC:2.5.1.18] (A)	Glutathione metabolism (ko00480)	[O]	Posttranslational modification, protein turnover, chaperones	Glutathione S-transferase, N-terminal domain;; Glutathione S-transferase, C-terminal domain;; Glutathione S-transferase, N-terminal domain;; Glutathione S-transferase, N-terminal domain;; Glutathione S-transferase, C-terminal domain	Glutathione S-transferase F2 GN=T10P11.18 OS=Arabidopsis thaliana (Mouse-ear cress) PE=1 SV=3	O	Posttranslational modification, protein turnover, chaperones	BnaC03g30880D [Brassica napus]	biological process: metabolic process (GO:0008152);; molecular function: catalytic activity (GO:0003824);; cellular component: cell (GO:0005623);; cellular component: organelle (GO:0043226);; cellular component: cell part (GO:0044464);; cellular component: membrane (GO:0016020);; biological process: cellular process (GO:0009987);; biological process: single-organism process (GO:0044699);; biologi…
BnaA03g17000D	0.817785	3.46118	6.50035	9.19859	0.704986	1.05139	0.696975	2.35169	2.92137	5.11048	5.15801	2.63825	11.7048	9.2468	8.50852	9.84044	0.0109955	2.22096	normal	0.0694069	2.99282	normal	1.48975e-18	3.53336	up	--	--	Molecular Function: peroxidase activity (GO:0004601);; Cellular Component: extracellular region (GO:0005576);; Cellular Component: cytosol (GO:0005829);; Biological Process: response to oxidative stress (GO:0006979);; Molecular Function: heme binding (GO:0020037);; Molecular Function: metal ion binding (GO:0046872);; Biological Process: defense response to fungus (GO:0050832);; Biological Process…	K00430|0|brp:103249155|peroxidase 21; K00430 peroxidase [EC:1.11.1.7] (A)	Phenylalanine metabolism (ko00360);; Phenylpropanoid biosynthesis (ko00940)	--	--	Peroxidase	Peroxidase 21 (Precursor) GN=T2N18.11 OS=Arabidopsis thaliana (Mouse-ear cress) PE=1 SV=1	G	Carbohydrate transport and metabolism	PREDICTED: peroxidase 21 isoform X1 [Brassica rapa]	biological process: metabolic process (GO:0008152);; biological process: single-organism process (GO:0044699);; molecular function: catalytic activity (GO:0003824);; molecular function: antioxidant activity (GO:0016209);; cellular component: extracellular region (GO:0005576);; cellular component: cell (GO:0005623);; cellular component: cell part (GO:0044464);; biological process: response to stim…
BnaA09g21600D	2.48875	1.59228	4.27143	8.5186	1.59257	4.3265	1.54717	1.25793	0.8597	2.65922	4.1415	3.49885	5.17393	6.28272	11.0156	8.25748	0.867487	-0.640974	normal	0.277158	0.808074	normal	0.00193857	1.7979	up	[E]	Amino acid transport and metabolism	Biological Process: sulfur amino acid metabolic process (GO:0000096);; Molecular Function: L-alanine:2-oxoglutarate aminotransferase activity (GO:0004021);; Molecular Function: L-aspartate:2-oxoglutarate aminotransferase activity (GO:0004069);; Molecular Function: cystathionine beta-lyase activity (GO:0004121);; Molecular Function: L-tyrosine:2-oxoglutarate aminotransferase activity (GO:0004838);…	K00815|0|brp:103833946|cystine lyase CORI3-like; K00815 tyrosine aminotransferase [EC:2.6.1.5] (A)	Ubiquinone and other terpenoid-quinone biosynthesis (ko00130);; Cysteine and methionine metabolism (ko00270);; Tyrosine metabolism (ko00350);; Phenylalanine metabolism (ko00360);; Phenylalanine, tyrosine and tryptophan biosynthesis (ko00400);; Isoquinoline alkaloid biosynthesis (ko00950);; Tropane, piperidine and pyridine alkaloid biosynthesis (ko00960);; Biosynthesis of amino acids (ko01230)	[E]	Amino acid transport and metabolism	Aminotransferase class I and II	Probable aminotransferase TAT4 GN=At4g23590 OS=Arabidopsis thaliana (Mouse-ear cress) PE=2 SV=1	E	Amino acid transport and metabolism	BnaA09g21600D [Brassica napus]	biological process: metabolic process (GO:0008152);; biological process: cellular process (GO:0009987);; biological process: single-organism process (GO:0044699);; molecular function: catalytic activity (GO:0003824);; cellular component: cell (GO:0005623);; cellular component: organelle (GO:0043226);; cellular component: cell part (GO:0044464);; biological process: response to stimulus (GO:005089…
BnaC01g02640D	2.2175	2.33969	4.11889	7.21154	3.08082	1.98824	1.58344	2.03566	2.76134	2.22208	5.04273	4.69497	2.61896	6.15281	9.02003	6.46178	0.995955	0.0891363	normal	0.130363	0.931769	normal	7.92961e-05	1.7222	up	[P]	Inorganic ion transport and metabolism	Biological Process: response to oxidative stress (GO:0006979);; Molecular Function: L-ascorbate peroxidase activity (GO:0016688);; Molecular Function: heme binding (GO:0020037);; Biological Process: oxidation-reduction process (GO:0055114);;	K00434|0|brp:103871729|L-ascorbate peroxidase 5, peroxisomal; K00434 L-ascorbate peroxidase [EC:1.11.1.11] (A)	Ascorbate and aldarate metabolism (ko00053);; Glutathione metabolism (ko00480)	--	--	Peroxidase	L-ascorbate peroxidase 5, peroxisomal (Precursor) GN=APX5 OS=Arabidopsis thaliana (Mouse-ear cress) PE=2 SV=2	P	Inorganic ion transport and metabolism	BnaC01g02640D [Brassica napus]	biological process: response to stimulus (GO:0050896);; biological process: metabolic process (GO:0008152);; biological process: single-organism process (GO:0044699);; molecular function: catalytic activity (GO:0003824);; molecular function: antioxidant activity (GO:0016209);; molecular function: binding (GO:0005488)
BnaA03g26130D	0.376635	6.10262	7.02262	6.6604	0.211441	0.723476	0.194988	1.43262	12.3358	4.53945	3.89434	1.68031	15.4932	5.24418	9.96824	4.76877	0.26706	4.13268	normal	0.194893	4.31668	normal	8.25995e-05	4.25452	up	[O]	Posttranslational modification, protein turnover, chaperones	Molecular Function: glutathione transferase activity (GO:0004364);; Cellular Component: vacuole (GO:0005773);; Cellular Component: cytosol (GO:0005829);; Cellular Component: plasma membrane (GO:0005886);; Biological Process: toxin catabolic process (GO:0009407);; Cellular Component: plasmodesma (GO:0009506);; Cellular Component: chloroplast stroma (GO:0009570);; Molecular Function: glutathione bi…	K00799|1.61629e-143|brp:103858758|glutathione S-transferase F3-like; K00799 glutathione S-transferase [EC:2.5.1.18] (A)	Glutathione metabolism (ko00480)	[O]	Posttranslational modification, protein turnover, chaperones	Glutathione S-transferase, N-terminal domain;; Glutathione S-transferase, N-terminal domain;; Glutathione S-transferase, C-terminal domain;; Glutathione S-transferase, N-terminal domain;; Glutathione S-transferase, C-terminal domain	Glutathione S-transferase F3 GN=T17M13.10 OS=Arabidopsis thaliana (Mouse-ear cress) PE=2 SV=1	O	Posttranslational modification, protein turnover, chaperones	glutathione S-transferase 6 [Brassica juncea]	biological process: metabolic process (GO:0008152);; molecular function: catalytic activity (GO:0003824);; cellular component: cell (GO:0005623);; cellular component: organelle (GO:0043226);; cellular component: cell part (GO:0044464);; cellular component: membrane (GO:0016020);; biological process: cellular process (GO:0009987);; biological process: single-organism process (GO:0044699);; cellula…
BnaA02g03440D	2.78426	5.19975	5.57602	5.93286	4.43338	2.0661	1.8533	10.0047	3.42942	2.1651	3.53762	9.22638	3.96406	4.97245	7.7081	5.11804	0.706136	0.878789	normal	0.213585	0.975698	normal	0.00016011	1.40463	up	[O]	Posttranslational modification, protein turnover, chaperones	Molecular Function: glutathione transferase activity (GO:0004364);; Cellular Component: nucleus (GO:0005634);; Biological Process: toxin catabolic process (GO:0009407);; Cellular Component: plant-type vacuole membrane (GO:0009705);; Biological Process: anthocyanin-containing compound biosynthetic process (GO:0009718);; Biological Process: response to sucrose (GO:0009744);; Biological Process: res…	K00799|4.31865e-158|brp:103851089|glutathione S-transferase F12; K00799 glutathione S-transferase [EC:2.5.1.18] (A)	Glutathione metabolism (ko00480)	[O]	Posttranslational modification, protein turnover, chaperones	Glutathione S-transferase, N-terminal domain;; Glutathione S-transferase, C-terminal domain;; Glutathione S-transferase, N-terminal domain;; Glutathione S-transferase, N-terminal domain;; Glutathione S-transferase, C-terminal domain	Glutathione S-transferase F12 GN=MKP11.22 OS=Arabidopsis thaliana (Mouse-ear cress) PE=1 SV=1	O	Posttranslational modification, protein turnover, chaperones	BnaA02g03440D [Brassica napus]	biological process: metabolic process (GO:0008152);; molecular function: catalytic activity (GO:0003824);; cellular component: cell (GO:0005623);; cellular component: organelle (GO:0043226);; cellular component: cell part (GO:0044464);; biological process: cellular process (GO:0009987);; biological process: single-organism process (GO:0044699);; cellular component: membrane (GO:0016020);; cellula…
BnaC03g05780D	2.28117	3.55939	7.15047	5.80692	2.09206	2.34658	2.40489	3.6895	3.66119	3.32747	6.17915	9.0306	6.24166	4.90207	5.96944	6.54925	0.059546	0.657034	normal	1.35585e-05	1.53151	up	1.08708e-06	1.22613	up	--	--	Molecular Function: glucose-6-phosphate dehydrogenase activity (GO:0004345);; Biological Process: pentose-phosphate shunt, oxidative branch (GO:0009051);; Cellular Component: chloroplast stroma (GO:0009570);; Molecular Function: NADP binding (GO:0050661);;	K00036|0|brp:103856000|glucose-6-phosphate 1-dehydrogenase 2, chloroplastic; K00036 glucose-6-phosphate 1-dehydrogenase [EC:1.1.1.49] (A)	Pentose phosphate pathway (ko00030);; Glutathione metabolism (ko00480);; Carbon metabolism (ko01200)	[G]	Carbohydrate transport and metabolism	Glucose-6-phosphate dehydrogenase, C-terminal domain;; Glucose-6-phosphate dehydrogenase, NAD binding domain;; OTU-like cysteine protease	Glucose-6-phosphate 1-dehydrogenase 2, chloroplastic (Precursor) GN=At5g13110 OS=Arabidopsis thaliana (Mouse-ear cress) PE=2 SV=2	G	Carbohydrate transport and metabolism	BnaC03g05780D [Brassica napus]	biological process: metabolic process (GO:0008152);; biological process: single-organism process (GO:0044699);; molecular function: catalytic activity (GO:0003824);; cellular component: cell (GO:0005623);; cellular component: organelle (GO:0043226);; cellular component: organelle part (GO:0044422);; cellular component: cell part (GO:0044464);; molecular function: binding (GO:0005488)
BnaA04g04830D	1.58486	2.37046	6.35138	5.39847	1.17956	1.71951	1.85549	3.70173	1.53718	1.87246	4.56224	10.8678	3.62407	5.71496	5.60409	4.87636	0.745417	0.600564	normal	0.106442	2.07182	normal	6.04812e-10	1.7917	up	[E]	Amino acid transport and metabolism	Cellular Component: cytosol (GO:0005829);; Biological Process: L-phenylalanine catabolic process (GO:0006559);; Biological Process: polyamine catabolic process (GO:0006598);; Biological Process: defense response (GO:0006952);; Biological Process: response to oxidative stress (GO:0006979);; Biological Process: response to wounding (GO:0009611);; Biological Process: cinnamic acid biosynthetic proce…	K10775|0|brp:103841251|phenylalanine ammonia-lyase 2; K10775 phenylalanine ammonia-lyase [EC:4.3.1.24] (A)	Phenylalanine metabolism (ko00360);; Phenylpropanoid biosynthesis (ko00940)	[Q]	Secondary metabolites biosynthesis, transport and catabolism	Aromatic amino acid lyase	Phenylalanine ammonia-lyase 2 GN=PAL2 OS=Arabidopsis thaliana (Mouse-ear cress) PE=1 SV=2	E	Amino acid transport and metabolism	BnaA04g04830D [Brassica napus]	cellular component: cell (GO:0005623);; cellular component: cell part (GO:0044464);; biological process: metabolic process (GO:0008152);; biological process: cellular process (GO:0009987);; biological process: single-organism process (GO:0044699);; biological process: response to stimulus (GO:0050896);; biological process: biological regulation (GO:0065007);; molecular function: catalytic activit…
BnaA09g04510D	2.44163	2.8288	3.0104	5.35914	2.16849	2.07848	3.07791	2.8256	3.29216	2.36865	3.07871	3.0456	2.90689	4.65213	5.98949	5.43579	0.884757	0.246339	normal	0.591446	0.32261	normal	0.00106468	1.15558	up	[P]	Inorganic ion transport and metabolism	Molecular Function: N,N-dimethylaniline monooxygenase activity (GO:0004499);; Biological Process: auxin biosynthetic process (GO:0009851);; Molecular Function: flavin adenine dinucleotide binding (GO:0050660);; Molecular Function: NADP binding (GO:0050661);; Biological Process: oxidation-reduction process (GO:0055114);;	K11816|0|brp:103837094|indole-3-pyruvate monooxygenase YUCCA6-like; K11816 indole-3-pyruvate monooxygenase [EC:1.14.13.168] (A)	Tryptophan metabolism (ko00380)	[Q]	Secondary metabolites biosynthesis, transport and catabolism	Flavin-binding monooxygenase-like;; Pyridine nucleotide-disulphide oxidoreductase;; L-lysine 6-monooxygenase (NADPH-requiring);; Pyridine nucleotide-disulphide oxidoreductase;; FAD binding domain;; NAD(P)-binding Rossmann-like domain;; Pyridine nucleotide-disulphide oxidoreductase;; FAD-NAD(P)-binding;; Thi4 family	Indole-3-pyruvate monooxygenase YUCCA6 GN=T14C9.160 OS=Arabidopsis thaliana (Mouse-ear cress) PE=1 SV=1	Q	Secondary metabolites biosynthesis, transport and catabolism	BnaA09g04510D [Brassica napus]	biological process: metabolic process (GO:0008152);; biological process: single-organism process (GO:0044699);; molecular function: catalytic activity (GO:0003824);; biological process: cellular process (GO:0009987);; biological process: biological regulation (GO:0065007);; molecular function: binding (GO:0005488)
BnaA01g01600D	0.995503	0.75866	2.67736	4.15927	0.63307	1.06843	1.28501	0.772102	0.304369	1.19951	3.49746	2.23639	2.29822	3.46919	5.98317	3.02545	--	--	--	0.0736348	1.43265	normal	0.00534507	2.06708	up	[P]	Inorganic ion transport and metabolism	Biological Process: response to oxidative stress (GO:0006979);; Molecular Function: L-ascorbate peroxidase activity (GO:0016688);; Molecular Function: heme binding (GO:0020037);; Biological Process: oxidation-reduction process (GO:0055114);;	K00434|0|brp:103871729|L-ascorbate peroxidase 5, peroxisomal; K00434 L-ascorbate peroxidase [EC:1.11.1.11] (A)	Ascorbate and aldarate metabolism (ko00053);; Glutathione metabolism (ko00480)	--	--	Peroxidase	L-ascorbate peroxidase 5, peroxisomal (Precursor) GN=APX5 OS=Arabidopsis thaliana (Mouse-ear cress) PE=2 SV=2	P	Inorganic ion transport and metabolism	BnaA01g01600D [Brassica napus]	biological process: response to stimulus (GO:0050896);; biological process: metabolic process (GO:0008152);; biological process: single-organism process (GO:0044699);; molecular function: catalytic activity (GO:0003824);; molecular function: antioxidant activity (GO:0016209);; molecular function: binding (GO:0005488)
BnaA03g36130D	1.63145	1.58901	2.3911	4.05346	1.68331	1.58022	1.63081	0.605846	1.06971	3.09147	3.56707	1.6351	1.97113	2.72744	4.52061	4.91234	1	-0.0104497	normal	0.445398	0.588486	normal	0.00269472	1.34798	up	[IQ]	Lipid transport and metabolism;; Secondary metabolites biosynthesis, transport and catabolism	Biological Process: response to wounding (GO:0009611);; Biological Process: coumarin biosynthetic process (GO:0009805);; Biological Process: positive regulation of flavonoid biosynthetic process (GO:0009963);; Molecular Function: 4-coumarate-CoA ligase activity (GO:0016207);; Biological Process: defense response by callose deposition (GO:0052542);;	K01904|0|brp:103859897|4-coumarate--CoA ligase 4; K01904 4-coumarate--CoA ligase [EC:6.2.1.12] (A)	Ubiquinone and other terpenoid-quinone biosynthesis (ko00130);; Phenylalanine metabolism (ko00360);; Phenylpropanoid biosynthesis (ko00940)	[I]	Lipid transport and metabolism	AMP-binding enzyme;; AMP-binding enzyme C-terminal domain	4-coumarate--CoA ligase 4 GN=4CL4 OS=Arabidopsis thaliana (Mouse-ear cress) PE=1 SV=1	H	Coenzyme transport and metabolism	BnaA03g36130D [Brassica napus]	biological process: response to stimulus (GO:0050896);; biological process: metabolic process (GO:0008152);; biological process: cellular process (GO:0009987);; biological process: single-organism process (GO:0044699);; biological process: biological regulation (GO:0065007);; molecular function: catalytic activity (GO:0003824);; biological process: localization (GO:0051179)
BnaCnng19070D	0.465028	2.75518	4.1447	3.96267	0.625189	0.576257	0.193637	1.26565	5.20968	1.79022	3.98374	4.69424	3.75611	3.83195	3.81475	4.2413	--	--	--	0.000204241	3.37232	up	0.000464269	3.29713	up	[O]	Posttranslational modification, protein turnover, chaperones	Molecular Function: glutathione transferase activity (GO:0004364);; Cellular Component: vacuole (GO:0005773);; Cellular Component: cytosol (GO:0005829);; Cellular Component: plasma membrane (GO:0005886);; Biological Process: toxin catabolic process (GO:0009407);; Biological Process: response to cold (GO:0009409);; Cellular Component: plasmodesma (GO:0009506);; Cellular Component: chloroplast stro…	K00799|1.54149e-128|brp:103836737|GST1; glutathione S-transferase F3; K00799 glutathione S-transferase [EC:2.5.1.18] (A)	Glutathione metabolism (ko00480)	[O]	Posttranslational modification, protein turnover, chaperones	Glutathione S-transferase, C-terminal domain;; Glutathione S-transferase, N-terminal domain;; Glutathione S-transferase, N-terminal domain;; Glutathione S-transferase, C-terminal domain;; Glutathione S-transferase, N-terminal domain	Glutathione S-transferase F3 GN=T17M13.10 OS=Arabidopsis thaliana (Mouse-ear cress) PE=2 SV=1	O	Posttranslational modification, protein turnover, chaperones	BnaCnng19070D [Brassica napus]	biological process: metabolic process (GO:0008152);; molecular function: catalytic activity (GO:0003824);; cellular component: cell (GO:0005623);; cellular component: organelle (GO:0043226);; cellular component: cell part (GO:0044464);; cellular component: membrane (GO:0016020);; biological process: cellular process (GO:0009987);; biological process: single-organism process (GO:0044699);; biologi…
BnaC03g42000D	1.50958	1.597	2.92183	3.68307	1.32032	1.50039	1.70802	1.41455	0.82277	2.55367	4.23165	1.88373	2.65012	3.12984	3.6725	4.24686	0.985524	0.115886	normal	0.162371	0.998365	normal	0.000671605	1.31324	up	[IQ]	Lipid transport and metabolism;; Secondary metabolites biosynthesis, transport and catabolism	Biological Process: response to wounding (GO:0009611);; Biological Process: coumarin biosynthetic process (GO:0009805);; Biological Process: positive regulation of flavonoid biosynthetic process (GO:0009963);; Molecular Function: 4-coumarate-CoA ligase activity (GO:0016207);; Biological Process: defense response by callose deposition (GO:0052542);;	K01904|0|brp:103859897|4-coumarate--CoA ligase 4; K01904 4-coumarate--CoA ligase [EC:6.2.1.12] (A)	Ubiquinone and other terpenoid-quinone biosynthesis (ko00130);; Phenylalanine metabolism (ko00360);; Phenylpropanoid biosynthesis (ko00940)	[I]	Lipid transport and metabolism	AMP-binding enzyme;; AMP-binding enzyme C-terminal domain	4-coumarate--CoA ligase 4 GN=4CL4 OS=Arabidopsis thaliana (Mouse-ear cress) PE=1 SV=1	H	Coenzyme transport and metabolism	BnaC03g42000D [Brassica napus]	biological process: response to stimulus (GO:0050896);; biological process: metabolic process (GO:0008152);; biological process: cellular process (GO:0009987);; biological process: single-organism process (GO:0044699);; biological process: biological regulation (GO:0065007);; molecular function: catalytic activity (GO:0003824);; biological process: localization (GO:0051179)
BnaA01g01360D	1.58511	3.38963	3.11385	3.66951	1.54084	1.46955	1.74494	3.60394	4.44838	2.11657	2.81206	3.94741	2.58206	3.93544	3.44861	3.62449	0.152721	1.09659	normal	0.0382079	0.975224	normal	0.00523439	1.19869	up	[C]	Energy production and conversion	Molecular Function: 3-chloroallyl aldehyde dehydrogenase activity (GO:0004028);; Molecular Function: aldehyde dehydrogenase (NAD) activity (GO:0004029);; Molecular Function: aldehyde dehydrogenase [NAD(P)+] activity (GO:0004030);; Cellular Component: endoplasmic reticulum (GO:0005783);; Biological Process: cellular aldehyde metabolic process (GO:0006081);; Biological Process: response to mechanic…	K00128|0|brp:103869258|aldehyde dehydrogenase family 3 member F1; K00128 aldehyde dehydrogenase (NAD+) [EC:1.2.1.3] (A)	Glycolysis / Gluconeogenesis (ko00010);; Pentose and glucuronate interconversions (ko00040);; Ascorbate and aldarate metabolism (ko00053);; Fatty acid degradation (ko00071);; Valine, leucine and isoleucine degradation (ko00280);; Lysine degradation (ko00310);; Arginine and proline metabolism (ko00330);; Histidine metabolism (ko00340);; Tryptophan metabolism (ko00380);; beta-Alanine metabolism (ko…	[C]	Energy production and conversion	Aldehyde dehydrogenase family	Aldehyde dehydrogenase family 3 member F1 GN=ALDH3F1 OS=Arabidopsis thaliana (Mouse-ear cress) PE=2 SV=2	C	Energy production and conversion	BnaA01g01360D [Brassica napus]	biological process: metabolic process (GO:0008152);; biological process: single-organism process (GO:0044699);; molecular function: catalytic activity (GO:0003824);; cellular component: cell (GO:0005623);; cellular component: organelle (GO:0043226);; cellular component: cell part (GO:0044464);; biological process: cellular process (GO:0009987);; biological process: response to stimulus (GO:005089…
BnaC09g48850D	0.132407	0.364622	4.54957	3.47044	0.301387	0.0958351	0	0.273235	0.546237	0.274394	3.30463	4.50526	5.83882	2.52688	2.28201	5.60243	--	--	--	2.1911e-12	5.92455	up	2.88108e-06	5.56557	up	--	--	Biological Process: defense response to nematode (GO:0002215);; Molecular Function: peroxidase activity (GO:0004601);; Cellular Component: extracellular region (GO:0005576);; Cellular Component: vacuolar membrane (GO:0005774);; Cellular Component: Golgi apparatus (GO:0005794);; Biological Process: response to oxidative stress (GO:0006979);; Biological Process: flower development (GO:0009908);; Mo…	K00430|0|brp:103847012|peroxidase A2; K00430 peroxidase [EC:1.11.1.7] (A)	Phenylalanine metabolism (ko00360);; Phenylpropanoid biosynthesis (ko00940)	--	--	Peroxidase	Peroxidase 54 (Precursor) GN=MPH15.9 OS=Arabidopsis thaliana (Mouse-ear cress) PE=2 SV=1	G	Carbohydrate transport and metabolism	BnaC09g48850D [Brassica napus]	biological process: response to stimulus (GO:0050896);; biological process: multi-organism process (GO:0051704);; biological process: metabolic process (GO:0008152);; biological process: single-organism process (GO:0044699);; molecular function: catalytic activity (GO:0003824);; molecular function: antioxidant activity (GO:0016209);; cellular component: extracellular region (GO:0005576);; cellula…
BnaC05g01590D	0.738397	1.13816	1.12478	3.11747	0.528151	0.733204	0.953836	1.20801	1.11738	1.0891	0.441304	1.94281	0.990235	2.8121	4.44701	2.0933	--	--	--	--	--	--	0.00331082	2.07572	up	[O]	Posttranslational modification, protein turnover, chaperones	Molecular Function: glutathione transferase activity (GO:0004364);; Cellular Component: cytoplasm (GO:0005737);; Biological Process: toxin catabolic process (GO:0009407);;	K00799|0|brp:103844545|glutathione S-transferase F4; K00799 glutathione S-transferase [EC:2.5.1.18] (A)	Glutathione metabolism (ko00480)	[O]	Posttranslational modification, protein turnover, chaperones	Glutathione S-transferase, N-terminal domain;; Glutathione S-transferase, N-terminal domain;; Glutathione S-transferase, N-terminal domain;; Glutathione S-transferase, C-terminal domain;; Glutathione S-transferase, C-terminal domain	Glutathione S-transferase F4 GN=F22D16.5 OS=Arabidopsis thaliana (Mouse-ear cress) PE=2 SV=1	O	Posttranslational modification, protein turnover, chaperones	BnaC05g01590D [Brassica napus]	biological process: metabolic process (GO:0008152);; molecular function: catalytic activity (GO:0003824);; cellular component: cell (GO:0005623);; cellular component: cell part (GO:0044464);; biological process: cellular process (GO:0009987);; biological process: single-organism process (GO:0044699)
BnaC02g48550D	0.931631	1.4455	1.69104	2.85561	0.835674	0.730742	1.22848	1.12134	1.27415	1.94102	1.58206	1.64703	1.84401	2.48335	2.63814	3.44533	0.683526	0.542658	normal	0.25296	0.71001	normal	0.000236508	1.53524	up	[P]	Inorganic ion transport and metabolism	Molecular Function: N,N-dimethylaniline monooxygenase activity (GO:0004499);; Biological Process: auxin biosynthetic process (GO:0009851);; Molecular Function: flavin adenine dinucleotide binding (GO:0050660);; Molecular Function: NADP binding (GO:0050661);; Biological Process: oxidation-reduction process (GO:0055114);;	K11816|0|brp:103854740|indole-3-pyruvate monooxygenase YUCCA6-like; K11816 indole-3-pyruvate monooxygenase [EC:1.14.13.168] (A)	Tryptophan metabolism (ko00380)	[Q]	Secondary metabolites biosynthesis, transport and catabolism	Flavin-binding monooxygenase-like;; Pyridine nucleotide-disulphide oxidoreductase;; L-lysine 6-monooxygenase (NADPH-requiring);; Pyridine nucleotide-disulphide oxidoreductase;; FAD binding domain;; Pyridine nucleotide-disulphide oxidoreductase;; FAD-NAD(P)-binding;; NAD(P)-binding Rossmann-like domain;; Thi4 family	Indole-3-pyruvate monooxygenase YUCCA6 GN=T14C9.160 OS=Arabidopsis thaliana (Mouse-ear cress) PE=1 SV=1	Q	Secondary metabolites biosynthesis, transport and catabolism	BnaC02g48550D [Brassica napus]	biological process: metabolic process (GO:0008152);; biological process: single-organism process (GO:0044699);; molecular function: catalytic activity (GO:0003824);; biological process: cellular process (GO:0009987);; biological process: biological regulation (GO:0065007);; molecular function: binding (GO:0005488)
BnaC09g40740D	0.997332	2.0518	1.30116	2.55634	0.981997	0.798128	1.21187	2.7501	2.3289	1.07639	1.1751	1.71257	1.01582	2.92322	2.79163	1.95418	0.322684	1.02621	normal	0.688535	0.339448	normal	0.00205302	1.33506	up	[O]	Posttranslational modification, protein turnover, chaperones	Molecular Function: glutathione transferase activity (GO:0004364);; Cellular Component: nucleus (GO:0005634);; Biological Process: pentose-phosphate shunt (GO:0006098);; Biological Process: toxin catabolic process (GO:0009407);; Cellular Component: plant-type vacuole membrane (GO:0009705);; Biological Process: anthocyanin-containing compound biosynthetic process (GO:0009718);; Biological Process:…	K00799|5.62105e-143|brp:103846264|glutathione S-transferase F12-like; K00799 glutathione S-transferase [EC:2.5.1.18] (A)	Glutathione metabolism (ko00480)	[O]	Posttranslational modification, protein turnover, chaperones	Glutathione S-transferase, N-terminal domain;; Glutathione S-transferase, C-terminal domain;; Glutathione S-transferase, N-terminal domain;; Glutathione S-transferase, N-terminal domain;; Glutathione S-transferase, C-terminal domain	Glutathione S-transferase F12 GN=MKP11.22 OS=Arabidopsis thaliana (Mouse-ear cress) PE=1 SV=1	O	Posttranslational modification, protein turnover, chaperones	BnaC09g40740D [Brassica napus]	biological process: metabolic process (GO:0008152);; molecular function: catalytic activity (GO:0003824);; cellular component: cell (GO:0005623);; cellular component: organelle (GO:0043226);; cellular component: cell part (GO:0044464);; biological process: cellular process (GO:0009987);; biological process: single-organism process (GO:0044699);; cellular component: membrane (GO:0016020);; cellula…
BnaA10g10850D	0.467729	0.663982	0.837678	1.78981	0.589533	0.207039	0.606615	0.516083	0.717467	0.758395	0.99027	0.767687	0.755077	1.42774	2.4755	1.46618	--	--	--	--	--	--	0.00461625	2.04286	up	[C]	Energy production and conversion	Molecular Function: nucleotide binding (GO:0000166);; Cellular Component: cytoplasm (GO:0005737);; Biological Process: tricarboxylic acid cycle (GO:0006099);; Biological Process: malate metabolic process (GO:0006108);; Cellular Component: membrane (GO:0016020);; Molecular Function: L-malate dehydrogenase activity (GO:0030060);; Biological Process: cellular carbohydrate metabolic process (GO:00442…	K00025|0|brp:103845103|malate dehydrogenase, cytoplasmic; K00025 malate dehydrogenase [EC:1.1.1.37] (A)	Citrate cycle (TCA cycle) (ko00020);; Cysteine and methionine metabolism (ko00270);; Pyruvate metabolism (ko00620);; Glyoxylate and dicarboxylate metabolism (ko00630);; Carbon fixation in photosynthetic organisms (ko00710);; Carbon metabolism (ko01200)	[C]	Energy production and conversion	lactate/malate dehydrogenase, alpha/beta C-terminal domain;; lactate/malate dehydrogenase, NAD binding domain	Malate dehydrogenase, cytoplasmic GN=OSJNBa0055P24.3 OS=Oryza sativa subsp. japonica (Rice) PE=1 SV=3	C	Energy production and conversion	BnaA10g10850D [Brassica napus]	molecular function: binding (GO:0005488);; cellular component: cell (GO:0005623);; cellular component: cell part (GO:0044464);; biological process: metabolic process (GO:0008152);; biological process: cellular process (GO:0009987);; biological process: single-organism process (GO:0044699);; cellular component: membrane (GO:0016020);; molecular function: catalytic activity (GO:0003824)
BnaAnng07910D	0.152833	1.48105	1.07677	1.31145	0	0.294405	0.164095	0.620735	0.663275	3.15914	1.39201	0.571259	1.26704	1.04988	1.74852	1.13595	--	--	--	0.00368863	2.84718	up	0.000198268	3.12699	up	[E]	Amino acid transport and metabolism	Molecular Function: 1-pyrroline-5-carboxylate dehydrogenase activity (GO:0003842);; Molecular Function: proline dehydrogenase activity (GO:0004657);; Cellular Component: mitochondrion (GO:0005739);; Biological Process: glutamate biosynthetic process (GO:0006537);; Biological Process: proline catabolic process (GO:0006562);; Biological Process: response to oxidative stress (GO:0006979);; Biologica…	K00318|0|brp:103854501|proline dehydrogenase 1, mitochondrial (EC:1.5.5.2); K00318 proline dehydrogenase [EC:1.5.-.-] (A)	Arginine and proline metabolism (ko00330)	[E]	Amino acid transport and metabolism	Proline dehydrogenase	Proline dehydrogenase 1, mitochondrial (Precursor) OS=Arabidopsis thaliana (Mouse-ear cress) PE=1 SV=2	E	Amino acid transport and metabolism	proline dehydrogenase 1, mitochondrial [Brassica rapa]	biological process: metabolic process (GO:0008152);; biological process: single-organism process (GO:0044699);; molecular function: catalytic activity (GO:0003824);; cellular component: cell (GO:0005623);; cellular component: organelle (GO:0043226);; cellular component: cell part (GO:0044464);; biological process: cellular process (GO:0009987);; biological process: response to stimulus (GO:005089…
BnaC02g38230D	0.10751	0.693138	0.918314	1.06959	0	0.212424	0.110106	0.7316	0.526573	0.821241	0.956173	0.803505	0.995263	0.721988	1.09911	1.38766	--	--	--	0.00388164	3.19044	up	0.000860343	3.38687	up	[E]	Amino acid transport and metabolism	Molecular Function: 1-pyrroline-5-carboxylate dehydrogenase activity (GO:0003842);; Molecular Function: proline dehydrogenase activity (GO:0004657);; Cellular Component: mitochondrion (GO:0005739);; Biological Process: glutamate biosynthetic process (GO:0006537);; Biological Process: proline catabolic process (GO:0006562);; Biological Process: response to oxidative stress (GO:0006979);; Biologica…	K00318|0|brp:103854501|proline dehydrogenase 1, mitochondrial (EC:1.5.5.2); K00318 proline dehydrogenase [EC:1.5.-.-] (A)	Arginine and proline metabolism (ko00330)	[E]	Amino acid transport and metabolism	Proline dehydrogenase	Proline dehydrogenase 1, mitochondrial (Precursor) OS=Arabidopsis thaliana (Mouse-ear cress) PE=1 SV=2	E	Amino acid transport and metabolism	BnaC02g38230D [Brassica napus]	biological process: metabolic process (GO:0008152);; biological process: single-organism process (GO:0044699);; molecular function: catalytic activity (GO:0003824);; cellular component: cell (GO:0005623);; cellular component: organelle (GO:0043226);; cellular component: cell part (GO:0044464);; biological process: cellular process (GO:0009987);; biological process: response to stimulus (GO:005089…
BnaA09g00860D	0.28594	0.414631	2.143	1.05441	0.0994254	0.677046	0.0813489	0.359098	0.402712	0.482083	1.45382	3.17293	1.80223	0.994591	1.04414	1.12449	--	--	--	5.37097e-10	4.53208	up	1.4255e-05	3.61353	up	[O]	Posttranslational modification, protein turnover, chaperones	Molecular Function: glutathione transferase activity (GO:0004364);; Cellular Component: cytoplasm (GO:0005737);; Cellular Component: plasma membrane (GO:0005886);; Biological Process: toxin catabolic process (GO:0009407);; Biological Process: defense response to fungus (GO:0050832);;	K00799|1.81052e-32|brp:103836737|GST1; glutathione S-transferase F3; K00799 glutathione S-transferase [EC:2.5.1.18] (A)	Glutathione metabolism (ko00480)	[O]	Posttranslational modification, protein turnover, chaperones	Glutathione S-transferase, N-terminal domain	Glutathione S-transferase F3 GN=T17M13.10 OS=Arabidopsis thaliana (Mouse-ear cress) PE=2 SV=1	O	Posttranslational modification, protein turnover, chaperones	BnaA09g00860D [Brassica napus]	biological process: metabolic process (GO:0008152);; molecular function: catalytic activity (GO:0003824);; cellular component: cell (GO:0005623);; cellular component: cell part (GO:0044464);; cellular component: membrane (GO:0016020);; biological process: cellular process (GO:0009987);; biological process: single-organism process (GO:0044699);; biological process: response to stimulus (GO:0050896…
BnaC04g05620D	511.982	313.094	228.311	360.726	608.759	540.991	386.196	208.121	269.995	461.165	314.655	166.883	203.396	345.604	410.006	326.568	0.338424	-0.700961	normal	0.00208292	-1.2142	down	0.098492	-0.541899	normal	[E]	Amino acid transport and metabolism	Molecular Function: glutamate 5-kinase activity (GO:0004349);; Molecular Function: glutamate-5-semialdehyde dehydrogenase activity (GO:0004350);; Cellular Component: mitochondrion (GO:0005739);; Biological Process: proline biosynthetic process (GO:0006561);; Biological Process: response to oxidative stress (GO:0006979);; Biological Process: response to desiccation (GO:0009269);; Cellular Componen…	K12657|0|brp:103867010|delta-1-pyrroline-5-carboxylate synthase A; K12657 delta-1-pyrroline-5-carboxylate synthetase [EC:2.7.2.11 1.2.1.41] (A)	Arginine and proline metabolism (ko00330);; Biosynthesis of amino acids (ko01230)	[E]	Amino acid transport and metabolism	Amino acid kinase family;; Aldehyde dehydrogenase family	Gamma-glutamyl phosphate reductase GN=T5I7.10 OS=Arabidopsis thaliana (Mouse-ear cress) PE=1 SV=1	E	Amino acid transport and metabolism	BnaC04g05620D [Brassica napus]	biological process: metabolic process (GO:0008152);; biological process: cellular process (GO:0009987);; molecular function: catalytic activity (GO:0003824);; biological process: single-organism process (GO:0044699);; cellular component: cell (GO:0005623);; cellular component: organelle (GO:0043226);; cellular component: cell part (GO:0044464);; biological process: response to stimulus (GO:005089…
BnaA02g21680D	370.326	230.028	176.189	275.556	397.606	401.333	312.038	188.453	199.388	302.244	211.462	138.68	178.425	250.981	250.673	325.014	0.063285	-0.662459	normal	9.21684e-07	-1.11377	down	0.126898	-0.451022	normal	[O]	Posttranslational modification, protein turnover, chaperones	Molecular Function: glutathione peroxidase activity (GO:0004602);; Cellular Component: mitochondrion (GO:0005739);; Cellular Component: cytosol (GO:0005829);; Cellular Component: plasma membrane (GO:0005886);; Biological Process: chromatin assembly or disassembly (GO:0006333);; Biological Process: response to oxidative stress (GO:0006979);; Biological Process: circadian rhythm (GO:0007623);; Biol…	K00432|1.32584e-154|brp:103853516|probable phospholipid hydroperoxide glutathione peroxidase 6, mitochondrial; K00432 glutathione peroxidase [EC:1.11.1.9] (A)	Glutathione metabolism (ko00480);; Arachidonic acid metabolism (ko00590)	[O]	Posttranslational modification, protein turnover, chaperones	Glutathione peroxidase;; AhpC/TSA family;; Redoxin	Probable phospholipid hydroperoxide glutathione peroxidase 6, mitochondrial (Precursor) GN=T5C23.30 OS=Arabidopsis thaliana (Mouse-ear cress) PE=2 SV=2	O	Posttranslational modification, protein turnover, chaperones	BnaA02g21680D [Brassica napus]	biological process: metabolic process (GO:0008152);; biological process: single-organism process (GO:0044699);; molecular function: catalytic activity (GO:0003824);; molecular function: antioxidant activity (GO:0016209);; cellular component: cell (GO:0005623);; cellular component: organelle (GO:0043226);; cellular component: cell part (GO:0044464);; cellular component: membrane (GO:0016020);; bio…
BnaA05g05760D	242.468	169.401	109.748	214.485	272.087	259.915	195.403	104.108	142.492	261.601	157.236	77.9051	94.1027	214.861	242.621	185.973	0.624909	-0.506389	normal	0.000598	-1.19709	down	0.598567	-0.203485	normal	[E]	Amino acid transport and metabolism	Molecular Function: glutamate 5-kinase activity (GO:0004349);; Molecular Function: glutamate-5-semialdehyde dehydrogenase activity (GO:0004350);; Cellular Component: mitochondrion (GO:0005739);; Biological Process: proline biosynthetic process (GO:0006561);; Biological Process: response to oxidative stress (GO:0006979);; Biological Process: response to desiccation (GO:0009269);; Cellular Componen…	K12657|0|brp:103867010|delta-1-pyrroline-5-carboxylate synthase A; K12657 delta-1-pyrroline-5-carboxylate synthetase [EC:2.7.2.11 1.2.1.41] (A)	Arginine and proline metabolism (ko00330);; Biosynthesis of amino acids (ko01230)	[E]	Amino acid transport and metabolism	Amino acid kinase family;; Aldehyde dehydrogenase family	Gamma-glutamyl phosphate reductase GN=T5I7.10 OS=Arabidopsis thaliana (Mouse-ear cress) PE=1 SV=1	E	Amino acid transport and metabolism	delta1-pyrroline-5-carboxylate synthetase 1 [Brassica napus]	biological process: metabolic process (GO:0008152);; biological process: cellular process (GO:0009987);; molecular function: catalytic activity (GO:0003824);; biological process: single-organism process (GO:0044699);; cellular component: cell (GO:0005623);; cellular component: organelle (GO:0043226);; cellular component: cell part (GO:0044464);; biological process: response to stimulus (GO:005089…
BnaA06g16150D	79.1849	93.1528	189.725	154.324	66.2109	86.1942	85.1495	92.4469	96.166	90.8456	168.597	162.17	238.409	127.393	137.042	198.538	0.762958	0.220533	normal	0.000119623	1.25747	up	0.0168652	0.94771	normal	--	--	Molecular Function: peroxidase activity (GO:0004601);; Cellular Component: vacuolar membrane (GO:0005774);; Cellular Component: Golgi apparatus (GO:0005794);; Cellular Component: cytosol (GO:0005829);; Biological Process: response to oxidative stress (GO:0006979);; Biological Process: response to light stimulus (GO:0009416);; Cellular Component: plant-type cell wall (GO:0009505);; Biological Proc…	K00430|0|brp:103873086|peroxidase 34-like; K00430 peroxidase [EC:1.11.1.7] (A)	Phenylalanine metabolism (ko00360);; Phenylpropanoid biosynthesis (ko00940)	--	--	Peroxidase	Peroxidase 34 (Precursor) OS=Arabidopsis thaliana (Mouse-ear cress) PE=1 SV=1	G	Carbohydrate transport and metabolism	PREDICTED: peroxidase 34-like [Brassica rapa]	biological process: metabolic process (GO:0008152);; biological process: single-organism process (GO:0044699);; molecular function: catalytic activity (GO:0003824);; molecular function: antioxidant activity (GO:0016209);; cellular component: cell (GO:0005623);; cellular component: membrane (GO:0016020);; cellular component: organelle (GO:0043226);; cellular component: organelle part (GO:0044422);…
BnaC08g07930D	80.7117	88.3728	172.505	131.293	67.2897	95.167	79.6784	96.3228	78.7398	90.0557	165.625	167.684	184.204	130.464	144.681	118.733	0.963631	0.07414	normal	6.64908e-09	1.1745	up	0.00713452	0.703548	normal	[E]	Amino acid transport and metabolism	Molecular Function: glutamate-ammonia ligase activity (GO:0004356);; Molecular Function: ATP binding (GO:0005524);; Cellular Component: mitochondrion (GO:0005739);; Biological Process: glycolytic process (GO:0006096);; Biological Process: pentose-phosphate shunt (GO:0006098);; Biological Process: glutamine biosynthetic process (GO:0006542);; Biological Process: water transport (GO:0006833);; Biol…	K01915|5.76431e-175|brp:103833698|glutamine synthetase, chloroplastic-like; K01915 glutamine synthetase [EC:6.3.1.2] (A)	Alanine, aspartate and glutamate metabolism (ko00250);; Arginine and proline metabolism (ko00330);; Glyoxylate and dicarboxylate metabolism (ko00630);; Nitrogen metabolism (ko00910);; Biosynthesis of amino acids (ko01230)	[E]	Amino acid transport and metabolism	Glutamine synthetase, beta-Grasp domain;; Glutamine synthetase, catalytic domain	Glutamine synthetase, chloroplastic (Precursor) GN=GLN2 OS=Brassica napus (Rape) PE=2 SV=1	E	Amino acid transport and metabolism	BnaC08g07930D [Brassica napus]	biological process: metabolic process (GO:0008152);; molecular function: catalytic activity (GO:0003824);; molecular function: binding (GO:0005488);; cellular component: cell (GO:0005623);; cellular component: organelle (GO:0043226);; cellular component: cell part (GO:0044464);; biological process: cellular process (GO:0009987);; biological process: single-organism process (GO:0044699);; biologic…
BnaA08g29950D	78.5357	89.6054	171.481	116.869	71.7908	85.1879	78.6283	100.942	80.6309	87.2433	168.719	150.533	195.191	114.216	130.962	105.428	0.841442	0.176318	normal	7.49165e-09	1.21202	up	0.0216052	0.62049	normal	[E]	Amino acid transport and metabolism	Molecular Function: glutamate-ammonia ligase activity (GO:0004356);; Molecular Function: ATP binding (GO:0005524);; Cellular Component: mitochondrion (GO:0005739);; Biological Process: glycolytic process (GO:0006096);; Biological Process: pentose-phosphate shunt (GO:0006098);; Biological Process: glutamine biosynthetic process (GO:0006542);; Biological Process: water transport (GO:0006833);; Biol…	K01915|0|brp:103833698|glutamine synthetase, chloroplastic-like; K01915 glutamine synthetase [EC:6.3.1.2] (A)	Alanine, aspartate and glutamate metabolism (ko00250);; Arginine and proline metabolism (ko00330);; Glyoxylate and dicarboxylate metabolism (ko00630);; Nitrogen metabolism (ko00910);; Biosynthesis of amino acids (ko01230)	[E]	Amino acid transport and metabolism	Glutamine synthetase, catalytic domain;; Glutamine synthetase, beta-Grasp domain	Glutamine synthetase, chloroplastic (Precursor) GN=GLN2 OS=Brassica napus (Rape) PE=2 SV=1	E	Amino acid transport and metabolism	BnaA08g29950D [Brassica napus]	biological process: metabolic process (GO:0008152);; molecular function: catalytic activity (GO:0003824);; molecular function: binding (GO:0005488);; cellular component: cell (GO:0005623);; cellular component: organelle (GO:0043226);; cellular component: cell part (GO:0044464);; biological process: cellular process (GO:0009987);; biological process: single-organism process (GO:0044699);; biologic…
BnaC03g26120D	155.37	86.8427	75.2842	84.3322	187.024	164.239	114.848	74.3676	84.2194	101.941	75.4721	73.3424	77.0382	84.5908	84.8197	83.5861	0.0793511	-0.805738	normal	0.00448789	-1.02759	down	0.0131968	-0.86611	normal	[O]	Posttranslational modification, protein turnover, chaperones	Molecular Function: glutathione transferase activity (GO:0004364);; Cellular Component: nucleus (GO:0005634);; Cellular Component: vacuolar membrane (GO:0005774);; Biological Process: toxin catabolic process (GO:0009407);; Biological Process: response to cold (GO:0009409);; Cellular Component: chloroplast stroma (GO:0009570);; Cellular Component: thylakoid (GO:0009579);; Biological Process: respo…	K00799|1.04593e-157|brp:103858256|glutathione S-transferase F8, chloroplastic-like; K00799 glutathione S-transferase [EC:2.5.1.18] (A)	Glutathione metabolism (ko00480)	[O]	Posttranslational modification, protein turnover, chaperones	Glutathione S-transferase, N-terminal domain;; Glutathione S-transferase, N-terminal domain;; Glutathione S-transferase, C-terminal domain;; Glutathione S-transferase, N-terminal domain;; Glutathione S-transferase, C-terminal domain	Glutathione S-transferase F8, chloroplastic (Precursor) GN=F17A22.12 OS=Arabidopsis thaliana (Mouse-ear cress) PE=1 SV=3	O	Posttranslational modification, protein turnover, chaperones	BnaC03g26120D [Brassica napus]	biological process: metabolic process (GO:0008152);; molecular function: catalytic activity (GO:0003824);; cellular component: cell (GO:0005623);; cellular component: organelle (GO:0043226);; cellular component: cell part (GO:0044464);; cellular component: membrane (GO:0016020);; cellular component: organelle part (GO:0044422);; biological process: cellular process (GO:0009987);; biological proce…
BnaCnng53320D	74.2287	29.9443	61.5636	65.585	77.0948	67.8791	77.7122	31.0162	27.6447	31.1719	54.6403	72.7183	57.3324	53.4334	66.3513	76.9705	1.73355e-07	-1.30059	down	0.279417	-0.307207	normal	0.583478	-0.209095	normal	[G]	Carbohydrate transport and metabolism	Cellular Component: vacuole (GO:0005773);; Biological Process: carbohydrate metabolic process (GO:0005975);; Molecular Function: thioglucosidase activity (GO:0019137);; Molecular Function: metal ion binding (GO:0046872);;	K01237|0|brp:103854699|myrosinase; myrosinase-like; K01237 myrosinase [EC:3.2.1.147] (A)	Tryptophan metabolism (ko00380)	[G]	Carbohydrate transport and metabolism	Glycosyl hydrolase family 1	Myrosinase (Precursor) OS=Brassica napus (Rape) PE=2 SV=1	G	Carbohydrate transport and metabolism	BnaCnng53320D [Brassica napus]	cellular component: cell (GO:0005623);; cellular component: organelle (GO:0043226);; cellular component: cell part (GO:0044464);; biological process: metabolic process (GO:0008152);; molecular function: catalytic activity (GO:0003824);; molecular function: binding (GO:0005488)
BnaC04g41510D	107.176	51.1975	49.6878	63.2242	126.596	102.781	92.151	41.663	39.9418	71.9877	53.3788	41.7819	53.9027	59.6793	59.2535	70.7399	0.0109907	-1.02479	normal	4.9421e-05	-1.09856	down	0.00356593	-0.748042	normal	[O]	Posttranslational modification, protein turnover, chaperones	Biological Process: sulfur amino acid metabolic process (GO:0000096);; Molecular Function: nucleic acid binding (GO:0003676);; Molecular Function: glutathione transferase activity (GO:0004364);; Molecular Function: glutathione peroxidase activity (GO:0004602);; Molecular Function: copper ion binding (GO:0005507);; Cellular Component: cell wall (GO:0005618);; Cellular Component: vacuole (GO:000577…	K00799|1.11902e-153|brp:103865082|glutathione S-transferase F9; K00799 glutathione S-transferase [EC:2.5.1.18] (A)	Glutathione metabolism (ko00480)	[O]	Posttranslational modification, protein turnover, chaperones	Glutathione S-transferase, C-terminal domain;; Glutathione S-transferase, N-terminal domain;; Glutathione S-transferase, N-terminal domain;; Glutathione S-transferase, N-terminal domain;; Glutathione S-transferase, C-terminal domain	Glutathione S-transferase F9 GN=F7F1.7 OS=Arabidopsis thaliana (Mouse-ear cress) PE=1 SV=1	O	Posttranslational modification, protein turnover, chaperones	BnaC04g41510D [Brassica napus]	biological process: metabolic process (GO:0008152);; biological process: cellular process (GO:0009987);; biological process: single-organism process (GO:0044699);; molecular function: binding (GO:0005488);; molecular function: catalytic activity (GO:0003824);; molecular function: antioxidant activity (GO:0016209);; cellular component: cell (GO:0005623);; cellular component: cell part (GO:0044464)…
BnaC01g15060D	79.0096	44.7855	36.7778	40.8277	100.33	78.8906	57.8083	22.2052	43.4058	68.7455	40.9275	28.7102	40.6958	34.7717	45.2523	42.4591	0.394962	-0.815311	normal	0.00947753	-1.11777	down	0.01721	-0.962867	normal	[E]	Amino acid transport and metabolism	Biological Process: sulfur amino acid metabolic process (GO:0000096);; Molecular Function: L-alanine:2-oxoglutarate aminotransferase activity (GO:0004021);; Molecular Function: L-aspartate:2-oxoglutarate aminotransferase activity (GO:0004069);; Molecular Function: cystathionine beta-lyase activity (GO:0004121);; Molecular Function: L-tyrosine:2-oxoglutarate aminotransferase activity (GO:0004838);…	K00815|0|brp:103861272|cystine lyase CORI3-like; K00815 tyrosine aminotransferase [EC:2.6.1.5] (A)	Ubiquinone and other terpenoid-quinone biosynthesis (ko00130);; Cysteine and methionine metabolism (ko00270);; Tyrosine metabolism (ko00350);; Phenylalanine metabolism (ko00360);; Phenylalanine, tyrosine and tryptophan biosynthesis (ko00400);; Isoquinoline alkaloid biosynthesis (ko00950);; Tropane, piperidine and pyridine alkaloid biosynthesis (ko00960);; Biosynthesis of amino acids (ko01230)	[E]	Amino acid transport and metabolism	Aminotransferase class I and II	Cystine lyase CORI3 GN=F9D16.70 OS=Arabidopsis thaliana (Mouse-ear cress) PE=1 SV=1	E	Amino acid transport and metabolism	BnaC01g15060D [Brassica napus]	biological process: metabolic process (GO:0008152);; biological process: cellular process (GO:0009987);; biological process: single-organism process (GO:0044699);; molecular function: catalytic activity (GO:0003824);; cellular component: cell (GO:0005623);; cellular component: organelle (GO:0043226);; cellular component: cell part (GO:0044464);; biological process: response to stimulus (GO:005089…
BnaC03g65240D	5.39161	2.76632	18.3509	28.0156	3.19	9.04808	3.93675	3.09756	1.97221	3.22919	19.3376	18.4415	17.2734	12.2575	46.0333	25.756	0.599653	-0.948827	normal	2.34436e-12	1.85043	up	0.0145253	2.4985	normal	[E]	Amino acid transport and metabolism	Biological Process: sulfur amino acid metabolic process (GO:0000096);; Molecular Function: L-alanine:2-oxoglutarate aminotransferase activity (GO:0004021);; Molecular Function: L-aspartate:2-oxoglutarate aminotransferase activity (GO:0004069);; Molecular Function: cystathionine beta-lyase activity (GO:0004121);; Molecular Function: L-tyrosine:2-oxoglutarate aminotransferase activity (GO:0004838);…	K00815|3.95028e-70|brp:103833946|cystine lyase CORI3-like; K00815 tyrosine aminotransferase [EC:2.6.1.5] (A)	Ubiquinone and other terpenoid-quinone biosynthesis (ko00130);; Cysteine and methionine metabolism (ko00270);; Tyrosine metabolism (ko00350);; Phenylalanine metabolism (ko00360);; Phenylalanine, tyrosine and tryptophan biosynthesis (ko00400);; Isoquinoline alkaloid biosynthesis (ko00950);; Tropane, piperidine and pyridine alkaloid biosynthesis (ko00960);; Biosynthesis of amino acids (ko01230)	[E]	Amino acid transport and metabolism	Aminotransferase class I and II	Cystine lyase CORI3 GN=F9D16.70 OS=Arabidopsis thaliana (Mouse-ear cress) PE=1 SV=1	E	Amino acid transport and metabolism	BnaC03g65240D [Brassica napus]	biological process: metabolic process (GO:0008152);; biological process: cellular process (GO:0009987);; biological process: single-organism process (GO:0044699);; molecular function: catalytic activity (GO:0003824);; cellular component: cell (GO:0005623);; cellular component: organelle (GO:0043226);; cellular component: cell part (GO:0044464);; biological process: response to stimulus (GO:005089…
BnaA01g20660D	44.9749	22.0224	18.6918	26.7289	43.0401	53.9833	37.9012	13.1904	20.1876	32.6893	21.246	13.576	21.2535	20.6235	27.4887	32.0744	0.0645366	-0.89054	normal	2.27586e-06	-1.28429	down	0.00515184	-0.824571	normal	--	--	Molecular Function: peroxidase activity (GO:0004601);; Cellular Component: vacuolar membrane (GO:0005774);; Cellular Component: Golgi apparatus (GO:0005794);; Cellular Component: cytosol (GO:0005829);; Biological Process: response to light stimulus (GO:0009416);; Cellular Component: plant-type cell wall (GO:0009505);; Biological Process: unidimensional cell growth (GO:0009826);; Molecular Functio…	K00430|0|brp:103875079|peroxidase 34; K00430 peroxidase [EC:1.11.1.7] (A)	Phenylalanine metabolism (ko00360);; Phenylpropanoid biosynthesis (ko00940)	--	--	Peroxidase	Peroxidase 34 (Precursor) OS=Arabidopsis thaliana (Mouse-ear cress) PE=1 SV=1	G	Carbohydrate transport and metabolism	BnaA01g20660D [Brassica napus]	biological process: metabolic process (GO:0008152);; biological process: single-organism process (GO:0044699);; molecular function: catalytic activity (GO:0003824);; molecular function: antioxidant activity (GO:0016209);; cellular component: cell (GO:0005623);; cellular component: membrane (GO:0016020);; cellular component: organelle (GO:0043226);; cellular component: organelle part (GO:0044422);…
BnaC02g28390D	49.0551	26.1412	19.0051	26.0066	43.3083	66.1418	37.7152	15.3529	16.7375	46.3331	19.6851	13.3918	23.9383	17.5224	22.4808	38.0167	0.456104	-0.903323	normal	0.00607941	-1.40702	down	0.122654	-0.927236	normal	[Q]	Secondary metabolites biosynthesis, transport and catabolism	Molecular Function: copper ion binding (GO:0005507);; Cellular Component: extracellular region (GO:0005576);; Cellular Component: endosome (GO:0005768);; Cellular Component: vacuole (GO:0005773);; Cellular Component: Golgi apparatus (GO:0005794);; Cellular Component: trans-Golgi network (GO:0005802);; Molecular Function: primary amine oxidase activity (GO:0008131);; Biological Process: amine meta…	K00276|0|brp:103868133|primary amine oxidase; K00276 primary-amine oxidase [EC:1.4.3.21] (A)	Glycine, serine and threonine metabolism (ko00260);; Tyrosine metabolism (ko00350);; Phenylalanine metabolism (ko00360);; beta-Alanine metabolism (ko00410);; Isoquinoline alkaloid biosynthesis (ko00950);; Tropane, piperidine and pyridine alkaloid biosynthesis (ko00960)	[Q]	Secondary metabolites biosynthesis, transport and catabolism	Copper amine oxidase, enzyme domain;; Copper amine oxidase, N3 domain;; Copper amine oxidase, N2 domain	Primary amine oxidase (Precursor) GN=At1g62810 OS=Arabidopsis thaliana (Mouse-ear cress) PE=2 SV=1	Q	Secondary metabolites biosynthesis, transport and catabolism	BnaC02g28390D [Brassica napus]	molecular function: binding (GO:0005488);; cellular component: extracellular region (GO:0005576);; cellular component: cell (GO:0005623);; cellular component: organelle (GO:0043226);; cellular component: cell part (GO:0044464);; cellular component: organelle part (GO:0044422);; biological process: metabolic process (GO:0008152);; biological process: single-organism process (GO:0044699);; molecula…
BnaA08g00900D	56.9623	28.7294	11.9363	25.7066	50.1987	78.7249	41.9633	9.33402	21.3793	55.475	15.1851	8.60168	12.0221	21.4493	24.795	30.8755	0.519615	-0.98615	normal	0.000141294	-2.28065	down	0.0318465	-1.18039	normal	[C]	Energy production and conversion	Biological Process: response to superoxide (GO:0000303);; Molecular Function: 3-chloroallyl aldehyde dehydrogenase activity (GO:0004028);; Molecular Function: aldehyde dehydrogenase (NAD) activity (GO:0004029);; Cellular Component: cytosol (GO:0005829);; Biological Process: cellular aldehyde metabolic process (GO:0006081);; Biological Process: response to desiccation (GO:0009269);; Biological Pro…	K14085|0|brp:103832634|aldehyde dehydrogenase family 7 member A1; K14085 aldehyde dehydrogenase family 7 member A1 [EC:1.2.1.31 1.2.1.8 1.2.1.3] (A)	Glycolysis / Gluconeogenesis (ko00010);; Ascorbate and aldarate metabolism (ko00053);; Fatty acid degradation (ko00071);; Glycine, serine and threonine metabolism (ko00260);; Valine, leucine and isoleucine degradation (ko00280);; Lysine biosynthesis (ko00300);; Lysine degradation (ko00310);; Arginine and proline metabolism (ko00330);; Histidine metabolism (ko00340);; Tryptophan metabolism (ko0038…	[C]	Energy production and conversion	Aldehyde dehydrogenase family	Aldehyde dehydrogenase family 7 member A1 GN=BTG-26 OS=Brassica napus (Rape) PE=1 SV=3	C	Energy production and conversion	BnaA08g00900D [Brassica napus]	biological process: response to stimulus (GO:0050896);; biological process: metabolic process (GO:0008152);; biological process: single-organism process (GO:0044699);; molecular function: catalytic activity (GO:0003824);; cellular component: cell (GO:0005623);; cellular component: cell part (GO:0044464);; biological process: cellular process (GO:0009987);; biological process: signaling (GO:002305…
BnaA02g21420D	59.0773	25.5893	20.0829	23.1667	55.3776	81.1022	40.752	13.5043	14.9595	48.3042	21.1188	12.9862	26.1438	11.2513	18.5006	39.748	0.301369	-1.20046	normal	0.00942158	-1.58065	down	0.0591239	-1.36902	normal	[Q]	Secondary metabolites biosynthesis, transport and catabolism	Molecular Function: copper ion binding (GO:0005507);; Cellular Component: extracellular region (GO:0005576);; Cellular Component: endosome (GO:0005768);; Cellular Component: vacuole (GO:0005773);; Cellular Component: Golgi apparatus (GO:0005794);; Cellular Component: trans-Golgi network (GO:0005802);; Molecular Function: primary amine oxidase activity (GO:0008131);; Biological Process: amine meta…	K00276|0|brp:103868133|primary amine oxidase; K00276 primary-amine oxidase [EC:1.4.3.21] (A)	Glycine, serine and threonine metabolism (ko00260);; Tyrosine metabolism (ko00350);; Phenylalanine metabolism (ko00360);; beta-Alanine metabolism (ko00410);; Isoquinoline alkaloid biosynthesis (ko00950);; Tropane, piperidine and pyridine alkaloid biosynthesis (ko00960)	[Q]	Secondary metabolites biosynthesis, transport and catabolism	Copper amine oxidase, enzyme domain;; Copper amine oxidase, N3 domain;; Copper amine oxidase, N2 domain	Primary amine oxidase (Precursor) GN=At1g62810 OS=Arabidopsis thaliana (Mouse-ear cress) PE=2 SV=1	Q	Secondary metabolites biosynthesis, transport and catabolism	BnaA02g21420D [Brassica napus]	molecular function: binding (GO:0005488);; cellular component: extracellular region (GO:0005576);; cellular component: cell (GO:0005623);; cellular component: organelle (GO:0043226);; cellular component: cell part (GO:0044464);; cellular component: organelle part (GO:0044422);; biological process: metabolic process (GO:0008152);; biological process: single-organism process (GO:0044699);; molecula…
BnaA04g24770D	36.7144	17.6623	18.165	18.9888	39.8289	37.5106	32.8037	16.7112	13.1096	23.1659	21.7983	6.23144	26.4652	12.0765	11.0949	33.795	3.71642e-05	-1.0642	down	0.0278638	-1.03608	normal	0.131267	-0.941699	normal	--	--	Biological Process: polyamine catabolic process (GO:0006598);; Molecular Function: primary amine oxidase activity (GO:0008131);; Biological Process: response to cold (GO:0009409);; Biological Process: response to water deprivation (GO:0009414);; Biological Process: response to abscisic acid (GO:0009737);; Molecular Function: polyamine oxidase activity (GO:0046592);; Biological Process: oxidation-…	K17839|0|brp:103866035|probable polyamine oxidase 2; K17839 polyamine oxidase [EC:1.5.3.17 1.5.3.-] (A)	Arginine and proline metabolism (ko00330);; beta-Alanine metabolism (ko00410)	[Q]	Secondary metabolites biosynthesis, transport and catabolism	Flavin containing amine oxidoreductase;; NAD(P)-binding Rossmann-like domain;; FAD binding domain;; FAD dependent oxidoreductase;; Pyridine nucleotide-disulphide oxidoreductase;; Pyridine nucleotide-disulphide oxidoreductase;; Pyridine nucleotide-disulphide oxidoreductase;; HI0933-like protein;; FAD-NAD(P)-binding;; Glucose inhibited division protein A	Probable polyamine oxidase 2 GN=PAO2 OS=Arabidopsis thaliana (Mouse-ear cress) PE=2 SV=1	Q	Secondary metabolites biosynthesis, transport and catabolism	PREDICTED: probable polyamine oxidase 2 isoform X1 [Brassica rapa]	biological process: metabolic process (GO:0008152);; biological process: cellular process (GO:0009987);; biological process: single-organism process (GO:0044699);; molecular function: catalytic activity (GO:0003824);; biological process: response to stimulus (GO:0050896)
BnaA07g10020D	181.502	9.0207	6.44769	18.5593	171.446	267.545	105.517	8.12046	6.92773	12.0139	6.54771	3.01869	9.77667	31.1838	5.53261	18.9616	0.00064432	-1.88844	down	3.80008e-05	-2.2483	down	0.0103919	-1.68142	normal	[E]	Amino acid transport and metabolism	Biological Process: response to hypoxia (GO:0001666);; Molecular Function: gamma-glutamyltransferase activity (GO:0003840);; Molecular Function: L-alanine:2-oxoglutarate aminotransferase activity (GO:0004021);; Cellular Component: vacuole (GO:0005773);; Cellular Component: peroxisome (GO:0005777);; Cellular Component: cytosol (GO:0005829);; Biological Process: glutathione catabolic process (GO:00…	K14272|0|brp:103829276|glutamate--glyoxylate aminotransferase 1-like; K14272 glutamate--glyoxylate aminotransferase [EC:2.6.1.4 2.6.1.2 2.6.1.44 2.6.1.-] (A)	Alanine, aspartate and glutamate metabolism (ko00250);; Glycine, serine and threonine metabolism (ko00260);; Glyoxylate and dicarboxylate metabolism (ko00630);; Carbon fixation in photosynthetic organisms (ko00710);; Carbon metabolism (ko01200);; 2-Oxocarboxylic acid metabolism (ko01210);; Biosynthesis of amino acids (ko01230)	[E]	Amino acid transport and metabolism	Aminotransferase class I and II	Glutamate--glyoxylate aminotransferase 1 OS=Arabidopsis thaliana (Mouse-ear cress) PE=1 SV=1	E	Amino acid transport and metabolism	BnaA07g10020D [Brassica napus]	biological process: response to stimulus (GO:0050896);; biological process: metabolic process (GO:0008152);; molecular function: catalytic activity (GO:0003824);; cellular component: cell (GO:0005623);; cellular component: organelle (GO:0043226);; cellular component: cell part (GO:0044464);; biological process: cellular process (GO:0009987);; biological process: single-organism process (GO:004469…
BnaA10g03280D	9.84722	24.5126	25.9995	17.0936	8.68418	7.22497	13.6325	31.8667	28.6877	12.9833	18.9774	32.375	26.6462	22.3238	18.556	10.4011	0.171146	1.37469	normal	0.00367001	1.36332	up	0.189813	0.795009	normal	--	--	Molecular Function: peroxidase activity (GO:0004601);; Biological Process: response to oxidative stress (GO:0006979);; Molecular Function: heme binding (GO:0020037);; Molecular Function: metal ion binding (GO:0046872);; Biological Process: oxidation-reduction process (GO:0055114);;	K00430|0|brp:103844155|peroxidase 2-like; K00430 peroxidase [EC:1.11.1.7] (A)	Phenylalanine metabolism (ko00360);; Phenylpropanoid biosynthesis (ko00940)	--	--	Peroxidase	Peroxidase 2 (Precursor) GN=YUP8H12.14 OS=Arabidopsis thaliana (Mouse-ear cress) PE=2 SV=1	R	General function prediction only	BnaA10g03280D [Brassica napus]	biological process: metabolic process (GO:0008152);; biological process: single-organism process (GO:0044699);; molecular function: catalytic activity (GO:0003824);; molecular function: antioxidant activity (GO:0016209);; biological process: response to stimulus (GO:0050896);; molecular function: binding (GO:0005488)
BnaC03g66320D	25.4044	18.8842	12.5287	16.7728	31.2469	20.9336	24.0328	19.7838	18.9019	17.9668	15.2384	12.7045	9.64323	19.5611	17.1882	13.5692	0.534653	-0.35388	normal	0.00217352	-1.05432	down	0.109019	-0.571704	normal	--	--	Biological Process: protein methylation (GO:0006479);; Molecular Function: methyltransferase activity (GO:0008168);;	K00472|6.39437e-19|brp:103851199|probable prolyl 4-hydroxylase 4; K00472 prolyl 4-hydroxylase [EC:1.14.11.2] (A)	Arginine and proline metabolism (ko00330)	[OKT]	Posttranslational modification, protein turnover, chaperones;; Transcription;; Signal transduction mechanisms	--	Probable protein arginine N-methyltransferase 1.2 GN=F6F22.30 OS=Arabidopsis thaliana (Mouse-ear cress) PE=1 SV=1	E	Amino acid transport and metabolism	BnaC03g66320D [Brassica napus]	biological process: metabolic process (GO:0008152);; biological process: cellular process (GO:0009987);; molecular function: catalytic activity (GO:0003824)
BnaA09g08390D	71.6766	14.1533	14.0975	16.579	48.054	109.663	57.3125	9.27197	7.44586	25.7422	16.1324	8.77919	17.3809	10.5564	9.18565	29.9949	0.0190681	-2.30939	normal	0.00398895	-2.37569	down	0.013622	-2.12706	normal	--	--	Molecular Function: peroxidase activity (GO:0004601);; Cellular Component: vacuolar membrane (GO:0005774);; Cellular Component: Golgi apparatus (GO:0005794);; Cellular Component: cytosol (GO:0005829);; Biological Process: response to oxidative stress (GO:0006979);; Biological Process: response to light stimulus (GO:0009416);; Cellular Component: plant-type cell wall (GO:0009505);; Biological Proc…	K00430|0|brp:103847964|peroxidase 32; K00430 peroxidase [EC:1.11.1.7] (A)	Phenylalanine metabolism (ko00360);; Phenylpropanoid biosynthesis (ko00940)	--	--	Peroxidase	Peroxidase 32 (Precursor) OS=Arabidopsis thaliana (Mouse-ear cress) PE=1 SV=3	G	Carbohydrate transport and metabolism	BnaA09g08390D [Brassica napus]	biological process: metabolic process (GO:0008152);; biological process: single-organism process (GO:0044699);; molecular function: catalytic activity (GO:0003824);; molecular function: antioxidant activity (GO:0016209);; cellular component: cell (GO:0005623);; cellular component: membrane (GO:0016020);; cellular component: organelle (GO:0043226);; cellular component: organelle part (GO:0044422);…
BnaC03g06000D	0.994052	1.38511	11.2094	16.4756	0.835067	1.53648	0.610611	0.2686	1.24193	2.64481	11.1372	9.40661	13.0843	6.31876	11.7766	31.3315	0.902379	0.710486	normal	7.40669e-34	3.72284	up	0.0208487	4.20834	normal	--	--	Cellular Component: mitochondrion (GO:0005739);; Biological Process: polyamine catabolic process (GO:0006598);; Molecular Function: polyamine oxidase activity (GO:0046592);; Molecular Function: flavin adenine dinucleotide binding (GO:0050660);; Biological Process: oxidation-reduction process (GO:0055114);;	K13366|0|brp:103856027|polyamine oxidase 1; K13366 polyamine oxidase [EC:1.5.3.14 1.5.3.16 1.5.3.-] (A)	Arginine and proline metabolism (ko00330);; beta-Alanine metabolism (ko00410)	[Q]	Secondary metabolites biosynthesis, transport and catabolism	Flavin containing amine oxidoreductase;; NAD(P)-binding Rossmann-like domain;; FAD dependent oxidoreductase;; Pyridine nucleotide-disulphide oxidoreductase;; FAD binding domain;; FAD binding domain;; Glucose inhibited division protein A;; Thi4 family	Polyamine oxidase 1 GN=MSH12.17 OS=Arabidopsis thaliana (Mouse-ear cress) PE=1 SV=1	Q	Secondary metabolites biosynthesis, transport and catabolism	BnaC03g06000D [Brassica napus]	cellular component: cell (GO:0005623);; cellular component: organelle (GO:0043226);; cellular component: cell part (GO:0044464);; biological process: metabolic process (GO:0008152);; biological process: cellular process (GO:0009987);; biological process: single-organism process (GO:0044699);; molecular function: catalytic activity (GO:0003824);; molecular function: binding (GO:0005488)
BnaC06g26980D	8.36871	10.1617	18.8524	15.4624	6.71907	7.75971	10.6273	16.0681	8.40544	6.01172	15.6482	24.3961	16.5128	14.3144	18.505	13.5678	0.916145	0.301516	normal	0.00404683	1.20653	up	0.00359801	0.900935	normal	[IQ]	Lipid transport and metabolism;; Secondary metabolites biosynthesis, transport and catabolism	Biological Process: response to wounding (GO:0009611);; Biological Process: phenylpropanoid metabolic process (GO:0009698);; Biological Process: anthocyanin-containing compound biosynthetic process (GO:0009718);; Biological Process: response to sucrose (GO:0009744);; Biological Process: response to UV-B (GO:0010224);; Biological Process: pollen exine formation (GO:0010584);; Molecular Function: 4…	K01904|0|brp:103831048|4-coumarate--CoA ligase 3; K01904 4-coumarate--CoA ligase [EC:6.2.1.12] (A)	Ubiquinone and other terpenoid-quinone biosynthesis (ko00130);; Phenylalanine metabolism (ko00360);; Phenylpropanoid biosynthesis (ko00940)	[I]	Lipid transport and metabolism	AMP-binding enzyme;; AMP-binding enzyme C-terminal domain	4-coumarate--CoA ligase 3 GN=4CL3 OS=Arabidopsis thaliana (Mouse-ear cress) PE=1 SV=1	H	Coenzyme transport and metabolism	BnaC06g26980D [Brassica napus]	biological process: response to stimulus (GO:0050896);; biological process: metabolic process (GO:0008152);; biological process: cellular process (GO:0009987);; biological process: single-organism process (GO:0044699);; biological process: multicellular organismal process (GO:0032501);; biological process: developmental process (GO:0032502);; biological process: cellular component organization or…
BnaA09g49870D	25.6289	17.4041	8.69547	15.215	23.0476	35.0779	18.7611	13.1055	11.4624	27.6444	10.6002	6.81475	8.6715	12.4301	15.3862	17.8288	0.677062	-0.53125	normal	0.000642634	-1.43425	down	0.10252	-0.711186	normal	[ER]	Amino acid transport and metabolism;; General function prediction only	Molecular Function: 4-hydroxyphenylpyruvate dioxygenase activity (GO:0003868);; Cellular Component: mitochondrion (GO:0005739);; Cellular Component: cytosol (GO:0005829);; Biological Process: aromatic amino acid family metabolic process (GO:0009072);; Cellular Component: chloroplast (GO:0009507);; Biological Process: vitamin E biosynthetic process (GO:0010189);; Biological Process: plastoquinone …	K00457|0|brp:103843547|4-hydroxyphenylpyruvate dioxygenase; K00457 4-hydroxyphenylpyruvate dioxygenase [EC:1.13.11.27] (A)	Ubiquinone and other terpenoid-quinone biosynthesis (ko00130);; Tyrosine metabolism (ko00350);; Phenylalanine metabolism (ko00360)	[E]	Amino acid transport and metabolism	Glyoxalase/Bleomycin resistance protein/Dioxygenase superfamily;; Glyoxalase/Bleomycin resistance protein/Dioxygenase superfamily	4-hydroxyphenylpyruvate dioxygenase GN=F12K11.9 OS=Arabidopsis thaliana (Mouse-ear cress) PE=1 SV=2	E	Amino acid transport and metabolism	4-hydroxyphenylpyruvate dioxygenase [Brassica napus]	biological process: metabolic process (GO:0008152);; biological process: single-organism process (GO:0044699);; molecular function: catalytic activity (GO:0003824);; cellular component: cell (GO:0005623);; cellular component: organelle (GO:0043226);; cellular component: cell part (GO:0044464);; biological process: cellular process (GO:0009987);; molecular function: binding (GO:0005488)
BnaC01g08620D	23.3552	10.2347	15.1184	13.2191	22.6165	24.1839	23.2651	9.84804	9.6158	11.2402	15.0589	12.3394	17.9569	8.82501	11.9644	18.8679	3.8856e-06	-1.18067	down	0.0124223	-0.586312	normal	0.0106919	-0.807601	normal	[E]	Amino acid transport and metabolism	Molecular Function: threonine synthase activity (GO:0004795);; Cellular Component: cytosol (GO:0005829);; Biological Process: threonine biosynthetic process (GO:0009088);; Cellular Component: chloroplast stroma (GO:0009570);; Molecular Function: pyridoxal phosphate binding (GO:0030170);;	K01733|0|brp:103853266|threonine synthase 1, chloroplastic; K01733 threonine synthase [EC:4.2.3.1] (A)	Glycine, serine and threonine metabolism (ko00260);; Vitamin B6 metabolism (ko00750);; Biosynthesis of amino acids (ko01230)	--	--	Pyridoxal-phosphate dependent enzyme	Threonine synthase 1, chloroplastic (Precursor) GN=F27B13.80 OS=Arabidopsis thaliana (Mouse-ear cress) PE=1 SV=1	E	Amino acid transport and metabolism	BnaC01g08620D [Brassica napus]	biological process: metabolic process (GO:0008152);; molecular function: catalytic activity (GO:0003824);; cellular component: cell (GO:0005623);; cellular component: cell part (GO:0044464);; biological process: cellular process (GO:0009987);; biological process: single-organism process (GO:0044699);; cellular component: organelle (GO:0043226);; cellular component: organelle part (GO:0044422);; m…
BnaC09g20370D	23.1876	8.34231	5.77304	9.48212	17.198	32.5519	19.8128	3.6128	8.74756	12.6666	7.79592	4.20587	5.31732	9.57876	10.4241	8.44349	0.0971799	-1.40241	normal	0.000704001	-2.20633	down	0.0203387	-1.36603	normal	[I]	Lipid transport and metabolism	Molecular Function: acetyl-CoA C-acetyltransferase activity (GO:0003985);; Cellular Component: cytoplasm (GO:0005737);; Biological Process: sterol biosynthetic process (GO:0016126);; Biological Process: pentacyclic triterpenoid biosynthetic process (GO:0019745);;	K00626|0|brp:103839509|probable acetyl-CoA acetyltransferase, cytosolic 2; K00626 acetyl-CoA C-acetyltransferase [EC:2.3.1.9] (A)	Fatty acid degradation (ko00071);; Synthesis and degradation of ketone bodies (ko00072);; Valine, leucine and isoleucine degradation (ko00280);; Lysine degradation (ko00310);; Tryptophan metabolism (ko00380);; Pyruvate metabolism (ko00620);; Glyoxylate and dicarboxylate metabolism (ko00630);; Propanoate metabolism (ko00640);; Butanoate metabolism (ko00650);; Terpenoid backbone biosynthesis (ko009…	[I]	Lipid transport and metabolism	Thiolase, N-terminal domain;; Thiolase, C-terminal domain;; Beta-ketoacyl synthase, N-terminal domain	Probable acetyl-CoA acetyltransferase, cytosolic 2 GN=At5g47720 OS=Arabidopsis thaliana (Mouse-ear cress) PE=2 SV=1	I	Lipid transport and metabolism	BnaC09g20370D [Brassica napus]	biological process: metabolic process (GO:0008152);; molecular function: catalytic activity (GO:0003824);; cellular component: cell (GO:0005623);; cellular component: cell part (GO:0044464);; biological process: single-organism process (GO:0044699);; biological process: cellular process (GO:0009987)
BnaA09g18440D	15.7669	7.95517	5.53319	9.15884	11.9014	21.3473	14.0519	5.49045	5.77637	12.5987	7.59078	3.25472	5.75408	7.9358	8.51335	11.0274	0.256505	-0.959582	normal	0.00177396	-1.59142	down	0.0853299	-0.818882	normal	[I]	Lipid transport and metabolism	Molecular Function: acetyl-CoA C-acetyltransferase activity (GO:0003985);; Cellular Component: cytoplasm (GO:0005737);; Biological Process: sterol biosynthetic process (GO:0016126);; Biological Process: pentacyclic triterpenoid biosynthetic process (GO:0019745);;	K00626|0|brp:103839509|probable acetyl-CoA acetyltransferase, cytosolic 2; K00626 acetyl-CoA C-acetyltransferase [EC:2.3.1.9] (A)	Fatty acid degradation (ko00071);; Synthesis and degradation of ketone bodies (ko00072);; Valine, leucine and isoleucine degradation (ko00280);; Lysine degradation (ko00310);; Tryptophan metabolism (ko00380);; Pyruvate metabolism (ko00620);; Glyoxylate and dicarboxylate metabolism (ko00630);; Propanoate metabolism (ko00640);; Butanoate metabolism (ko00650);; Terpenoid backbone biosynthesis (ko009…	[I]	Lipid transport and metabolism	Thiolase, N-terminal domain;; Thiolase, C-terminal domain;; Beta-ketoacyl synthase, N-terminal domain	Probable acetyl-CoA acetyltransferase, cytosolic 2 GN=At5g47720 OS=Arabidopsis thaliana (Mouse-ear cress) PE=2 SV=1	I	Lipid transport and metabolism	PREDICTED: probable acetyl-CoA acetyltransferase, cytosolic 2 isoform X1 [Brassica rapa]	biological process: metabolic process (GO:0008152);; molecular function: catalytic activity (GO:0003824);; cellular component: cell (GO:0005623);; cellular component: cell part (GO:0044464);; biological process: single-organism process (GO:0044699);; biological process: cellular process (GO:0009987)
BnaA08g00140D	26.1838	11.5751	9.2121	8.7907	32.0135	30.3557	16.1821	8.67801	6.60067	19.4465	10.0993	6.64809	10.8889	5.36457	7.49062	13.5169	0.207864	-1.17739	normal	0.00935022	-1.48033	down	0.0120003	-1.56647	normal	[E]	Amino acid transport and metabolism	Cellular Component: nucleus (GO:0005634);; Cellular Component: mitochondrion (GO:0005739);; Cellular Component: cytosol (GO:0005829);; Biological Process: cysteine biosynthetic process from serine (GO:0006535);; Molecular Function: serine O-acetyltransferase activity (GO:0009001);; Biological Process: response to cold (GO:0009409);; Cellular Component: chloroplast (GO:0009507);; Biological Proces…	K00640|0|brp:103832545|serine acetyltransferase 1, chloroplastic-like; K00640 serine O-acetyltransferase [EC:2.3.1.30] (A)	Cysteine and methionine metabolism (ko00270);; Sulfur metabolism (ko00920);; Carbon metabolism (ko01200);; Biosynthesis of amino acids (ko01230)	[E]	Amino acid transport and metabolism	Serine acetyltransferase, N-terminal;; Bacterial transferase hexapeptide (six repeats)	Serine acetyltransferase 1, chloroplastic GN=F14J16.18 OS=Arabidopsis thaliana (Mouse-ear cress) PE=1 SV=2	E	Amino acid transport and metabolism	BnaA08g00140D [Brassica napus]	cellular component: cell (GO:0005623);; cellular component: organelle (GO:0043226);; cellular component: cell part (GO:0044464);; biological process: metabolic process (GO:0008152);; biological process: cellular process (GO:0009987);; biological process: single-organism process (GO:0044699);; molecular function: catalytic activity (GO:0003824);; biological process: response to stimulus (GO:005089…
BnaC08g43060D	8.24375	6.15837	3.57362	7.69058	7.79424	11.3652	5.57184	5.84193	3.04644	9.58673	4.87851	2.84344	2.99891	7.85512	7.58396	7.63267	0.810818	-0.454303	normal	0.00994882	-1.37284	down	0.792861	-0.169456	normal	[E]	Amino acid transport and metabolism	Molecular Function: threonine aldolase activity (GO:0004793);; Cellular Component: cytoplasm (GO:0005737);; Biological Process: threonine catabolic process (GO:0006567);; Biological Process: response to sucrose (GO:0009744);; Biological Process: response to fructose (GO:0009750);; Molecular Function: pyridoxal phosphate binding (GO:0030170);;	K01620|0|brp:103843388|probable low-specificity L-threonine aldolase 1; K01620 threonine aldolase [EC:4.1.2.5] (A)	Glycine, serine and threonine metabolism (ko00260);; Biosynthesis of amino acids (ko01230)	[E]	Amino acid transport and metabolism	Beta-eliminating lyase;; Aminotransferase class I and II;; DegT/DnrJ/EryC1/StrS aminotransferase family;; Cys/Met metabolism PLP-dependent enzyme	Probable low-specificity L-threonine aldolase 1 GN=THA1 OS=Arabidopsis thaliana (Mouse-ear cress) PE=1 SV=1	E	Amino acid transport and metabolism	BnaC08g43060D [Brassica napus]	biological process: metabolic process (GO:0008152);; molecular function: catalytic activity (GO:0003824);; cellular component: cell (GO:0005623);; cellular component: cell part (GO:0044464);; biological process: cellular process (GO:0009987);; biological process: single-organism process (GO:0044699);; biological process: response to stimulus (GO:0050896);; molecular function: binding (GO:0005488)
BnaC01g04140D	10.2335	4.2281	7.95051	7.35367	11.9318	9.77976	8.98881	5.85611	2.84234	3.98585	6.71468	10.8923	6.24456	5.0346	6.80418	10.2222	9.55547e-05	-1.19881	down	0.714247	-0.23097	normal	0.475341	-0.368886	normal	[C]	Energy production and conversion	Molecular Function: 3-chloroallyl aldehyde dehydrogenase activity (GO:0004028);; Molecular Function: aldehyde dehydrogenase (NAD) activity (GO:0004029);; Molecular Function: aldehyde dehydrogenase [NAD(P)+] activity (GO:0004030);; Cellular Component: mitochondrion (GO:0005739);; Biological Process: cellular aldehyde metabolic process (GO:0006081);; Biological Process: response to water deprivatio…	K00128|0|brp:103840237|aldehyde dehydrogenase family 3 member I1, chloroplastic; K00128 aldehyde dehydrogenase (NAD+) [EC:1.2.1.3] (A)	Glycolysis / Gluconeogenesis (ko00010);; Pentose and glucuronate interconversions (ko00040);; Ascorbate and aldarate metabolism (ko00053);; Fatty acid degradation (ko00071);; Valine, leucine and isoleucine degradation (ko00280);; Lysine degradation (ko00310);; Arginine and proline metabolism (ko00330);; Histidine metabolism (ko00340);; Tryptophan metabolism (ko00380);; beta-Alanine metabolism (ko…	[C]	Energy production and conversion	Aldehyde dehydrogenase family	Aldehyde dehydrogenase family 3 member I1, chloroplastic (Precursor) GN=F10M10.10 OS=Arabidopsis thaliana (Mouse-ear cress) PE=1 SV=2	C	Energy production and conversion	BnaC01g04140D [Brassica napus]	biological process: metabolic process (GO:0008152);; biological process: single-organism process (GO:0044699);; molecular function: catalytic activity (GO:0003824);; cellular component: cell (GO:0005623);; cellular component: organelle (GO:0043226);; cellular component: cell part (GO:0044464);; biological process: cellular process (GO:0009987);; biological process: response to stimulus (GO:005089…
BnaC06g37860D	13.4134	4.50585	4.3101	6.37738	10.1542	18.6453	11.4408	2.26148	2.24215	9.01392	5.07367	2.53831	5.31833	3.75171	6.55172	8.82872	0.114084	-1.56086	normal	0.00622644	-1.65707	down	0.0937345	-1.07612	normal	[C]	Energy production and conversion	Molecular Function: nucleotide binding (GO:0000166);; Molecular Function: alcohol dehydrogenase (NAD) activity (GO:0004022);; Cellular Component: cytosol (GO:0005829);; Cellular Component: plasma membrane (GO:0005886);; Biological Process: response to osmotic stress (GO:0006970);; Molecular Function: zinc ion binding (GO:0008270);; Biological Process: systemic acquired resistance, salicylic acid …	K18857|0|brp:103832166|adh1; alcohol dehydrogenase class-P; K18857 alcohol dehydrogenase class-P [EC:1.1.1.1] (A)	Glycolysis / Gluconeogenesis (ko00010);; Fatty acid degradation (ko00071);; Tyrosine metabolism (ko00350);; alpha-Linolenic acid metabolism (ko00592)	[Q]	Secondary metabolites biosynthesis, transport and catabolism	Alcohol dehydrogenase GroES-like domain;; Zinc-binding dehydrogenase	Alcohol dehydrogenase class-P GN=F22K20.19 OS=Arabidopsis thaliana (Mouse-ear cress) PE=1 SV=2	Q	Secondary metabolites biosynthesis, transport and catabolism	BnaC06g37860D [Brassica napus]	molecular function: binding (GO:0005488);; biological process: metabolic process (GO:0008152);; biological process: single-organism process (GO:0044699);; molecular function: catalytic activity (GO:0003824);; cellular component: cell (GO:0005623);; cellular component: cell part (GO:0044464);; cellular component: membrane (GO:0016020);; biological process: response to stimulus (GO:0050896);; biolo…
BnaA09g42660D	8.95092	4.95246	5.60253	5.39988	10.6236	9.05463	7.17451	4.98556	4.61461	5.25722	7.1999	5.42476	4.18292	4.6197	6.08508	5.49485	0.00914797	-1.0021	down	0.0100252	-0.831803	normal	0.080719	-0.63193	normal	--	--	Molecular Function: peroxidase activity (GO:0004601);; Cellular Component: extracellular region (GO:0005576);; Cellular Component: cytosol (GO:0005829);; Biological Process: response to oxidative stress (GO:0006979);; Biological Process: determination of bilateral symmetry (GO:0009855);; Biological Process: polarity specification of adaxial/abaxial axis (GO:0009944);; Biological Process: meristem…	K00430|1.93143e-74|brp:103837896|peroxidase 17-like; K00430 peroxidase [EC:1.11.1.7] (A)	Phenylalanine metabolism (ko00360);; Phenylpropanoid biosynthesis (ko00940)	--	--	Peroxidase	Peroxidase 17 (Precursor) GN=F14M13.18 OS=Arabidopsis thaliana (Mouse-ear cress) PE=2 SV=1	G	Carbohydrate transport and metabolism	BnaA09g42660D [Brassica napus]	biological process: metabolic process (GO:0008152);; biological process: single-organism process (GO:0044699);; molecular function: catalytic activity (GO:0003824);; molecular function: antioxidant activity (GO:0016209);; cellular component: extracellular region (GO:0005576);; cellular component: cell (GO:0005623);; cellular component: cell part (GO:0044464);; biological process: response to stim…
BnaCnng45600D	1.79451	5.54665	3.89655	2.87091	1.40044	1.86323	2.11984	4.38696	6.67005	5.58293	3.90132	2.33707	5.45127	2.02568	2.29511	4.29194	0.000342513	1.75683	up	0.209331	1.22035	normal	0.50364	0.693928	normal	[C]	Energy production and conversion	Molecular Function: nucleotide binding (GO:0000166);; Cellular Component: cytoplasm (GO:0005737);; Molecular Function: zinc ion binding (GO:0008270);; Molecular Function: S-(hydroxymethyl)glutathione dehydrogenase activity (GO:0051903);; Biological Process: oxidation-reduction process (GO:0055114);;	K00121|0|brp:103827804|alcohol dehydrogenase-like 7; K00121 S-(hydroxymethyl)glutathione dehydrogenase / alcohol dehydrogenase [EC:1.1.1.284 1.1.1.1] (A)	Glycolysis / Gluconeogenesis (ko00010);; Fatty acid degradation (ko00071);; Tyrosine metabolism (ko00350);; Carbon metabolism (ko01200);; Degradation of aromatic compounds (ko01220)	[Q]	Secondary metabolites biosynthesis, transport and catabolism	Alcohol dehydrogenase GroES-like domain;; Zinc-binding dehydrogenase	Alcohol dehydrogenase-like 7 GN=At5g42250 OS=Arabidopsis thaliana (Mouse-ear cress) PE=2 SV=1	Q	Secondary metabolites biosynthesis, transport and catabolism	BnaCnng45600D [Brassica napus]	molecular function: binding (GO:0005488);; cellular component: cell (GO:0005623);; cellular component: cell part (GO:0044464);; biological process: metabolic process (GO:0008152);; biological process: single-organism process (GO:0044699);; molecular function: catalytic activity (GO:0003824)
BnaC03g53360D	4.34521	2.79023	2.09618	2.43332	4.96815	4.70329	3.36419	1.90142	3.62674	2.84252	2.50854	2.06166	1.71835	2.42879	2.25531	2.61586	0.308686	-0.635476	normal	0.00088056	-1.10507	down	0.0123912	-0.84382	normal	[C]	Energy production and conversion	Molecular Function: 3-chloroallyl aldehyde dehydrogenase activity (GO:0004028);; Molecular Function: aldehyde dehydrogenase (NAD) activity (GO:0004029);; Molecular Function: ATP binding (GO:0005524);; Cellular Component: mitochondrion (GO:0005739);; Cellular Component: chloroplast (GO:0009507);; Biological Process: response to cadmium ion (GO:0046686);; Biological Process: oxidation-reduction pro…	K00128|0|brp:103873557|aldehyde dehydrogenase family 2 member B4, mitochondrial-like; K00128 aldehyde dehydrogenase (NAD+) [EC:1.2.1.3] (A)	Glycolysis / Gluconeogenesis (ko00010);; Pentose and glucuronate interconversions (ko00040);; Ascorbate and aldarate metabolism (ko00053);; Fatty acid degradation (ko00071);; Valine, leucine and isoleucine degradation (ko00280);; Lysine degradation (ko00310);; Arginine and proline metabolism (ko00330);; Histidine metabolism (ko00340);; Tryptophan metabolism (ko00380);; beta-Alanine metabolism (ko…	[C]	Energy production and conversion	Aldehyde dehydrogenase family	Aldehyde dehydrogenase family 2 member B4, mitochondrial (Precursor) GN=T17F15.130 OS=Arabidopsis thaliana (Mouse-ear cress) PE=2 SV=1	C	Energy production and conversion	BnaC03g53360D [Brassica napus]	biological process: metabolic process (GO:0008152);; biological process: single-organism process (GO:0044699);; molecular function: catalytic activity (GO:0003824);; molecular function: binding (GO:0005488);; cellular component: cell (GO:0005623);; cellular component: organelle (GO:0043226);; cellular component: cell part (GO:0044464);; biological process: response to stimulus (GO:0050896)
BnaA06g39660D	0.639608	3.08145	3.12906	2.23663	1.02663	0.422776	0.469418	2.61741	2.75228	3.87466	2.6788	4.25669	2.45168	2.89946	2.42303	1.38739	0.00158971	2.32348	up	0.000540235	2.31025	up	0.0160138	1.83818	normal	[E]	Amino acid transport and metabolism	Molecular Function: 1-pyrroline-5-carboxylate dehydrogenase activity (GO:0003842);; Molecular Function: proline dehydrogenase activity (GO:0004657);; Cellular Component: mitochondrion (GO:0005739);; Biological Process: glutamate biosynthetic process (GO:0006537);; Biological Process: proline catabolic process (GO:0006562);; Biological Process: response to oxidative stress (GO:0006979);; Biologica…	K00318|0|brp:103875050|proline dehydrogenase 1, mitochondrial; K00318 proline dehydrogenase [EC:1.5.-.-] (A)	Arginine and proline metabolism (ko00330)	[E]	Amino acid transport and metabolism	Proline dehydrogenase	Proline dehydrogenase 1, mitochondrial (Precursor) OS=Arabidopsis thaliana (Mouse-ear cress) PE=1 SV=2	E	Amino acid transport and metabolism	PREDICTED: proline dehydrogenase 1, mitochondrial [Brassica rapa]	biological process: metabolic process (GO:0008152);; biological process: single-organism process (GO:0044699);; molecular function: catalytic activity (GO:0003824);; cellular component: cell (GO:0005623);; cellular component: organelle (GO:0043226);; cellular component: cell part (GO:0044464);; biological process: cellular process (GO:0009987);; biological process: response to stimulus (GO:005089…
BnaC02g13450D	0.886054	0.415578	0.0344102	0.176793	1.11617	0.283296	1.25869	0.035147	0.388639	0.822947	0.0372832	0.0659474	0	0	0.465426	0.064953	0.699229	-1.13289	normal	0.00246083	-5.31531	down	0.100751	-2.50801	normal	[E]	Amino acid transport and metabolism	Molecular Function: aspartate kinase activity (GO:0004072);; Biological Process: aspartate family amino acid biosynthetic process (GO:0009067);; Cellular Component: chloroplast stroma (GO:0009570);; Biological Process: phosphorylation (GO:0016310);; Molecular Function: amino acid binding (GO:0016597);;	K00928|0|brp:103851914|aspartokinase 3, chloroplastic-like; K00928 aspartate kinase [EC:2.7.2.4] (A)	Glycine, serine and threonine metabolism (ko00260);; Cysteine and methionine metabolism (ko00270);; Lysine biosynthesis (ko00300);; 2-Oxocarboxylic acid metabolism (ko01210);; Biosynthesis of amino acids (ko01230)	[E]	Amino acid transport and metabolism	Amino acid kinase family;; ACT domain	Aspartokinase 3, chloroplastic (Precursor) OS=Arabidopsis thaliana (Mouse-ear cress) PE=1 SV=1	E	Amino acid transport and metabolism	BnaC02g13450D [Brassica napus]	biological process: metabolic process (GO:0008152);; biological process: cellular process (GO:0009987);; molecular function: catalytic activity (GO:0003824);; biological process: single-organism process (GO:0044699);; cellular component: cell (GO:0005623);; cellular component: organelle (GO:0043226);; cellular component: organelle part (GO:0044422);; cellular component: cell part (GO:0044464);; m…
BnaCnng76180D	153.04	75.5253	79.1234	64.0842	142.843	175.674	140.604	62.6687	76.3297	87.5776	75.3383	66.99	95.0418	52.4419	55.8187	83.992	0.000116098	-1.00759	down	2.78538e-05	-0.936742	normal	7.48725e-07	-1.25992	down	[O]	Posttranslational modification, protein turnover, chaperones	Molecular Function: glutathione transferase activity (GO:0004364);; Cellular Component: cytosol (GO:0005829);; Cellular Component: plasma membrane (GO:0005886);; Biological Process: response to oxidative stress (GO:0006979);; Biological Process: toxin catabolic process (GO:0009407);; Cellular Component: plasmodesma (GO:0009506);; Biological Process: jasmonic acid metabolic process (GO:0009694);; …	K00799|3.18017e-161|brp:103858271|glutathione S-transferase U5; K00799 glutathione S-transferase [EC:2.5.1.18] (A)	Glutathione metabolism (ko00480)	[O]	Posttranslational modification, protein turnover, chaperones	Glutathione S-transferase, N-terminal domain;; Glutathione S-transferase, N-terminal domain;; Glutathione S-transferase, N-terminal domain	Glutathione S-transferase U5 GN=F16P2.17 OS=Arabidopsis thaliana (Mouse-ear cress) PE=2 SV=1	O	Posttranslational modification, protein turnover, chaperones	BnaCnng76180D [Brassica napus]	biological process: metabolic process (GO:0008152);; molecular function: catalytic activity (GO:0003824);; cellular component: cell (GO:0005623);; cellular component: cell part (GO:0044464);; cellular component: membrane (GO:0016020);; biological process: response to stimulus (GO:0050896);; biological process: cellular process (GO:0009987);; biological process: single-organism process (GO:0044699…
BnaC07g45360D	145.882	50.3722	69.317	51.4015	147.878	192.61	97.1577	45.9573	41.7122	63.4472	66.4679	49.4728	92.0102	34.6612	50.2394	69.3038	0.0155018	-1.52313	normal	0.0656833	-1.06615	normal	0.00824322	-1.50727	down	[P]	Inorganic ion transport and metabolism	--	K03781|0|brp:103862389|catalase-2; K03781 catalase [EC:1.11.1.6] (A)	Tryptophan metabolism (ko00380);; Glyoxylate and dicarboxylate metabolism (ko00630);; Peroxisome (ko04146)	[P]	Inorganic ion transport and metabolism	Catalase;; Catalase-related immune-responsive	Catalase-2 GN=M4E13.140 OS=Arabidopsis thaliana (Mouse-ear cress) PE=2 SV=3	R	General function prediction only	BnaC07g45360D [Brassica napus]	--
BnaA03g21970D	82.4982	27.1569	26.8313	28.0607	74.755	105.162	67.5777	29.1458	24.7447	27.5801	24.1609	23.5923	32.7408	17.7636	21.6252	44.7932	0.000235461	-1.5931	down	8.10455e-05	-1.60833	down	0.00180243	-1.56393	down	[O]	Posttranslational modification, protein turnover, chaperones	Molecular Function: glutathione transferase activity (GO:0004364);; Cellular Component: cytosol (GO:0005829);; Cellular Component: plasma membrane (GO:0005886);; Biological Process: response to oxidative stress (GO:0006979);; Biological Process: toxin catabolic process (GO:0009407);; Cellular Component: plasmodesma (GO:0009506);; Biological Process: jasmonic acid metabolic process (GO:0009694);; …	K00799|2.80358e-162|brp:103858271|glutathione S-transferase U5; K00799 glutathione S-transferase [EC:2.5.1.18] (A)	Glutathione metabolism (ko00480)	[O]	Posttranslational modification, protein turnover, chaperones	Glutathione S-transferase, N-terminal domain;; Glutathione S-transferase, N-terminal domain;; Glutathione S-transferase, N-terminal domain	Glutathione S-transferase U5 GN=F16P2.17 OS=Arabidopsis thaliana (Mouse-ear cress) PE=2 SV=1	O	Posttranslational modification, protein turnover, chaperones	PREDICTED: glutathione S-transferase U5 [Brassica rapa]	biological process: metabolic process (GO:0008152);; molecular function: catalytic activity (GO:0003824);; cellular component: cell (GO:0005623);; cellular component: cell part (GO:0044464);; cellular component: membrane (GO:0016020);; biological process: response to stimulus (GO:0050896);; biological process: cellular process (GO:0009987);; biological process: single-organism process (GO:0044699…
BnaA09g53100D	54.8568	24.425	15.1683	26.1014	61.1584	64.0824	39.3297	15.5039	19.2772	38.494	20.4544	11.753	13.2976	23.2714	31.0327	24	0.089192	-1.11557	normal	2.79628e-05	-1.84965	down	0.009456	-1.04713	down	[E]	Amino acid transport and metabolism	Cellular Component: cytosol (GO:0005829);; Biological Process: one-carbon metabolic process (GO:0006730);; Biological Process: cellular response to sulfate starvation (GO:0009970);; Molecular Function: methionine gamma-lyase activity (GO:0018826);; Biological Process: methionine catabolic process via 2-oxobutanoate (GO:0019458);; Molecular Function: pyridoxal phosphate binding (GO:0030170);; Biol…	K01761|0|brp:103838186|methionine gamma-lyase; K01761 methionine-gamma-lyase [EC:4.4.1.11] (A)	Cysteine and methionine metabolism (ko00270);; Selenocompound metabolism (ko00450)	[E]	Amino acid transport and metabolism	Cys/Met metabolism PLP-dependent enzyme;; Aminotransferase class I and II;; Aminotransferase class-V	Methionine gamma-lyase GN=MGL OS=Arabidopsis thaliana (Mouse-ear cress) PE=1 SV=1	E	Amino acid transport and metabolism	BnaA09g53100D [Brassica napus]	cellular component: cell (GO:0005623);; cellular component: cell part (GO:0044464);; biological process: metabolic process (GO:0008152);; biological process: cellular process (GO:0009987);; biological process: single-organism process (GO:0044699);; biological process: response to stimulus (GO:0050896);; molecular function: catalytic activity (GO:0003824);; molecular function: binding (GO:0005488)…
BnaC09g12030D	62.1668	29.1154	15.2812	24.0327	72.441	70.6768	43.3827	22.2175	27.2607	37.8679	18.715	13.1897	13.9388	23.6358	26.6825	21.7799	0.0818319	-1.02114	normal	3.69932e-05	-2.04776	down	0.00315517	-1.346	down	[E]	Amino acid transport and metabolism	Cellular Component: cytosol (GO:0005829);; Biological Process: one-carbon metabolic process (GO:0006730);; Biological Process: cellular response to sulfate starvation (GO:0009970);; Molecular Function: methionine gamma-lyase activity (GO:0018826);; Biological Process: methionine catabolic process via 2-oxobutanoate (GO:0019458);; Molecular Function: pyridoxal phosphate binding (GO:0030170);; Biol…	K01761|4.52186e-151|brp:103838186|methionine gamma-lyase; K01761 methionine-gamma-lyase [EC:4.4.1.11] (A)	Cysteine and methionine metabolism (ko00270);; Selenocompound metabolism (ko00450)	[E]	Amino acid transport and metabolism	Cys/Met metabolism PLP-dependent enzyme	Methionine gamma-lyase GN=MGL OS=Arabidopsis thaliana (Mouse-ear cress) PE=1 SV=1	E	Amino acid transport and metabolism	BnaC09g12030D [Brassica napus]	cellular component: cell (GO:0005623);; cellular component: cell part (GO:0044464);; biological process: metabolic process (GO:0008152);; biological process: cellular process (GO:0009987);; biological process: single-organism process (GO:0044699);; biological process: response to stimulus (GO:0050896);; molecular function: catalytic activity (GO:0003824);; molecular function: binding (GO:0005488)…
BnaCnng59950D	61.1955	21.8519	25.841	21.8768	74.0499	58.8966	50.6401	22.3542	16.8232	26.3784	24.9566	36.1485	16.4178	29.6812	20.344	15.6051	1.85624e-05	-1.46121	down	0.00165233	-1.23367	down	1.95044e-05	-1.48495	down	[G]	Carbohydrate transport and metabolism	Cellular Component: vacuole (GO:0005773);; Biological Process: carbohydrate metabolic process (GO:0005975);; Molecular Function: thioglucosidase activity (GO:0019137);; Molecular Function: metal ion binding (GO:0046872);;	K01237|3.11537e-103|brp:103854699|myrosinase; myrosinase-like; K01237 myrosinase [EC:3.2.1.147] (A)	Tryptophan metabolism (ko00380)	[G]	Carbohydrate transport and metabolism	Glycosyl hydrolase family 1	Myrosinase (Precursor) OS=Brassica napus (Rape) PE=2 SV=1	G	Carbohydrate transport and metabolism	BnaCnng59950D, partial [Brassica napus]	cellular component: cell (GO:0005623);; cellular component: organelle (GO:0043226);; cellular component: cell part (GO:0044464);; biological process: metabolic process (GO:0008152);; molecular function: catalytic activity (GO:0003824);; molecular function: binding (GO:0005488)
BnaC03g70970D	51.8641	22.4665	23.8018	20.3036	60.8821	55.7029	39.0074	20.6991	19.2412	27.4593	21.3834	20.491	29.5309	16.0699	17.7756	27.0653	0.00146253	-1.20106	down	0.00201981	-1.08614	down	0.000319126	-1.3429	down	[E]	Amino acid transport and metabolism	Cellular Component: nucleus (GO:0005634);; Cellular Component: mitochondrion (GO:0005739);; Cellular Component: cytosol (GO:0005829);; Biological Process: cysteine biosynthetic process from serine (GO:0006535);; Molecular Function: serine O-acetyltransferase activity (GO:0009001);; Biological Process: response to cold (GO:0009409);; Cellular Component: chloroplast (GO:0009507);; Biological Proces…	K00640|0|brp:103832545|serine acetyltransferase 1, chloroplastic-like; K00640 serine O-acetyltransferase [EC:2.3.1.30] (A)	Cysteine and methionine metabolism (ko00270);; Sulfur metabolism (ko00920);; Carbon metabolism (ko01200);; Biosynthesis of amino acids (ko01230)	[E]	Amino acid transport and metabolism	Serine acetyltransferase, N-terminal;; Bacterial transferase hexapeptide (six repeats)	Serine acetyltransferase 1, chloroplastic GN=F14J16.18 OS=Arabidopsis thaliana (Mouse-ear cress) PE=1 SV=2	E	Amino acid transport and metabolism	BnaC03g70970D [Brassica napus]	cellular component: cell (GO:0005623);; cellular component: organelle (GO:0043226);; cellular component: cell part (GO:0044464);; biological process: metabolic process (GO:0008152);; biological process: cellular process (GO:0009987);; biological process: single-organism process (GO:0044699);; molecular function: catalytic activity (GO:0003824);; biological process: response to stimulus (GO:005089…
BnaA09g26590D	51.1529	13.3916	22.4077	15.2025	61.3274	48.5915	43.5398	12.9767	9.0268	18.1713	19.8824	30.2595	17.0812	14.5613	17.0414	14.0048	4.85488e-09	-1.92063	down	0.000176006	-1.22457	down	5.99964e-11	-1.78663	down	[G]	Carbohydrate transport and metabolism	Cellular Component: vacuole (GO:0005773);; Biological Process: carbohydrate metabolic process (GO:0005975);; Molecular Function: thioglucosidase activity (GO:0019137);; Molecular Function: metal ion binding (GO:0046872);;	K01237|0|brp:103854699|myrosinase; myrosinase-like; K01237 myrosinase [EC:3.2.1.147] (A)	Tryptophan metabolism (ko00380)	[G]	Carbohydrate transport and metabolism	Glycosyl hydrolase family 1	Myrosinase (Precursor) OS=Brassica napus (Rape) PE=2 SV=1	G	Carbohydrate transport and metabolism	BnaA09g26590D [Brassica napus]	cellular component: cell (GO:0005623);; cellular component: organelle (GO:0043226);; cellular component: cell part (GO:0044464);; biological process: metabolic process (GO:0008152);; molecular function: catalytic activity (GO:0003824);; molecular function: binding (GO:0005488)
BnaA09g35230D	59.7447	13.796	8.04068	14.8629	68.3339	68.9604	41.9399	5.97274	13.4929	21.9223	9.31178	6.49513	8.31513	10.039	14.2273	20.3224	5.11166e-05	-2.10219	down	1.75442e-10	-2.95172	down	4.01153e-06	-2.04533	down	[E]	Amino acid transport and metabolism	Molecular Function: glutamate 5-kinase activity (GO:0004349);; Molecular Function: glutamate-5-semialdehyde dehydrogenase activity (GO:0004350);; Cellular Component: mitochondrion (GO:0005739);; Cellular Component: cytosol (GO:0005829);; Biological Process: proline biosynthetic process (GO:0006561);; Cellular Component: plasmodesma (GO:0009506);; Cellular Component: chloroplast (GO:0009507);; Bio…	K12657|0|brp:103841472|p5cs; delta-1-pyrroline-5-carboxylate synthase B; K12657 delta-1-pyrroline-5-carboxylate synthetase [EC:2.7.2.11 1.2.1.41] (A)	Arginine and proline metabolism (ko00330);; Biosynthesis of amino acids (ko01230)	[E]	Amino acid transport and metabolism	Amino acid kinase family;; Aldehyde dehydrogenase family	Gamma-glutamyl phosphate reductase GN=F1I16_20 OS=Arabidopsis thaliana (Mouse-ear cress) PE=2 SV=1	E	Amino acid transport and metabolism	delta 1-pyrroline-5-carboxylate synthetase B [Brassica napus]	biological process: metabolic process (GO:0008152);; biological process: cellular process (GO:0009987);; molecular function: catalytic activity (GO:0003824);; biological process: single-organism process (GO:0044699);; cellular component: cell (GO:0005623);; cellular component: organelle (GO:0043226);; cellular component: cell part (GO:0044464);; cellular component: cell junction (GO:0030054);; bi…
BnaA03g54620D	23.0275	11.7407	11.7305	11.5468	24.7707	23.5234	20.7883	8.71308	10.6175	15.8916	12.0773	9.85028	13.264	10.9003	10.804	12.936	0.000212583	-0.975431	normal	6.15186e-07	-1.01548	down	2.34916e-05	-1.02085	down	[Q]	Secondary metabolites biosynthesis, transport and catabolism	Molecular Function: copper ion binding (GO:0005507);; Cellular Component: extracellular region (GO:0005576);; Biological Process: nitric oxide biosynthetic process (GO:0006809);; Molecular Function: primary amine oxidase activity (GO:0008131);; Biological Process: amine metabolic process (GO:0009308);; Biological Process: abscisic acid-activated signaling pathway (GO:0009738);; Molecular Function…	K00276|0|brp:103848201|primary amine oxidase; K00276 primary-amine oxidase [EC:1.4.3.21] (A)	Glycine, serine and threonine metabolism (ko00260);; Tyrosine metabolism (ko00350);; Phenylalanine metabolism (ko00360);; beta-Alanine metabolism (ko00410);; Isoquinoline alkaloid biosynthesis (ko00950);; Tropane, piperidine and pyridine alkaloid biosynthesis (ko00960)	[Q]	Secondary metabolites biosynthesis, transport and catabolism	Copper amine oxidase, enzyme domain;; Copper amine oxidase, N2 domain;; Copper amine oxidase, N3 domain	Primary amine oxidase (Precursor) GN=At1g62810 OS=Arabidopsis thaliana (Mouse-ear cress) PE=2 SV=1	Q	Secondary metabolites biosynthesis, transport and catabolism	BnaA03g54620D [Brassica napus]	molecular function: binding (GO:0005488);; cellular component: extracellular region (GO:0005576);; biological process: metabolic process (GO:0008152);; biological process: cellular process (GO:0009987);; biological process: single-organism process (GO:0044699);; molecular function: catalytic activity (GO:0003824);; biological process: signaling (GO:0023052);; biological process: response to stimu…
BnaA05g12560D	23.1692	12.3121	10.7266	10.3649	25.3991	26.4216	17.6867	14.8272	8.78171	13.3274	12.3171	10.5365	9.32622	11.8143	12.5102	6.7701	0.0426246	-0.940471	normal	0.000447171	-1.15607	down	0.0024941	-1.16497	down	[O]	Posttranslational modification, protein turnover, chaperones	Molecular Function: glutathione transferase activity (GO:0004364);; Cellular Component: cytosol (GO:0005829);; Cellular Component: plasma membrane (GO:0005886);; Biological Process: response to oxidative stress (GO:0006979);; Biological Process: toxin catabolic process (GO:0009407);; Cellular Component: plasmodesma (GO:0009506);; Biological Process: jasmonic acid metabolic process (GO:0009694);; …	K00799|1.45488e-160|brp:103868035|glutathione S-transferase U5-like; K00799 glutathione S-transferase [EC:2.5.1.18] (A)	Glutathione metabolism (ko00480)	[O]	Posttranslational modification, protein turnover, chaperones	Glutathione S-transferase, N-terminal domain;; Glutathione S-transferase, N-terminal domain;; Glutathione S-transferase, N-terminal domain	Glutathione S-transferase U5 GN=F16P2.17 OS=Arabidopsis thaliana (Mouse-ear cress) PE=2 SV=1	O	Posttranslational modification, protein turnover, chaperones	BnaA05g12560D [Brassica napus]	biological process: metabolic process (GO:0008152);; molecular function: catalytic activity (GO:0003824);; cellular component: cell (GO:0005623);; cellular component: cell part (GO:0044464);; cellular component: membrane (GO:0016020);; biological process: response to stimulus (GO:0050896);; biological process: cellular process (GO:0009987);; biological process: single-organism process (GO:0044699…
BnaC01g06000D	13.2178	8.33384	8.24772	5.55601	12.108	14.6787	12.8669	7.98526	8.39829	8.61797	6.34752	8.37212	10.0235	4.94872	5.09598	6.62334	0.0375096	-0.672553	normal	0.00376278	-0.69406	normal	2.8134e-07	-1.29744	down	[E]	Amino acid transport and metabolism	Molecular Function: glycine hydroxymethyltransferase activity (GO:0004372);; Cellular Component: cytosol (GO:0005829);; Biological Process: purine nucleotide biosynthetic process (GO:0006164);; Biological Process: glycine metabolic process (GO:0006544);; Biological Process: L-serine metabolic process (GO:0006563);; Molecular Function: methyltransferase activity (GO:0008168);; Cellular Component: …	K00600|0|brp:103850860|serine hydroxymethyltransferase 3, chloroplastic; K00600 glycine hydroxymethyltransferase [EC:2.1.2.1] (A)	Glycine, serine and threonine metabolism (ko00260);; Cyanoamino acid metabolism (ko00460);; Glyoxylate and dicarboxylate metabolism (ko00630);; One carbon pool by folate (ko00670);; Carbon metabolism (ko01200);; Biosynthesis of amino acids (ko01230)	[E]	Amino acid transport and metabolism	Serine hydroxymethyltransferase;; Beta-eliminating lyase	Serine hydroxymethyltransferase 3, chloroplastic (Precursor) GN=F8B4.220 OS=Arabidopsis thaliana (Mouse-ear cress) PE=1 SV=2	E	Amino acid transport and metabolism	BnaC01g06000D [Brassica napus]	biological process: metabolic process (GO:0008152);; molecular function: catalytic activity (GO:0003824);; cellular component: cell (GO:0005623);; cellular component: cell part (GO:0044464);; biological process: cellular process (GO:0009987);; biological process: single-organism process (GO:0044699);; cellular component: organelle (GO:0043226);; cellular component: organelle part (GO:0044422);; m…
BnaAnng35370D	12.5953	4.00357	7.61131	5.5223	14.3105	11.3198	12.1556	5.03607	1.31478	5.65985	5.86919	13.3823	3.58247	4.29504	6.89181	5.38004	1.77173e-06	-1.87775	down	0.378251	-0.660512	normal	0.000396974	-1.27277	down	[G]	Carbohydrate transport and metabolism	Cellular Component: vacuole (GO:0005773);; Biological Process: carbohydrate metabolic process (GO:0005975);; Molecular Function: thioglucosidase activity (GO:0019137);; Molecular Function: metal ion binding (GO:0046872);;	K01237|2.55967e-153|brp:103854698|myrosinase; K01237 myrosinase [EC:3.2.1.147] (A)	Tryptophan metabolism (ko00380)	[G]	Carbohydrate transport and metabolism	Glycosyl hydrolase family 1	Myrosinase (Precursor) OS=Brassica napus (Rape) PE=2 SV=1	G	Carbohydrate transport and metabolism	BnaAnng35370D, partial [Brassica napus]	cellular component: cell (GO:0005623);; cellular component: organelle (GO:0043226);; cellular component: cell part (GO:0044464);; biological process: metabolic process (GO:0008152);; molecular function: catalytic activity (GO:0003824);; molecular function: binding (GO:0005488)
BnaA06g25690D	10.3514	7.43592	7.18045	4.30596	10.5367	12.6075	7.91001	8.17816	7.46955	6.66007	6.30522	8.06721	7.16893	5.45205	3.31221	4.15363	0.513	-0.363936	normal	0.0990533	-0.49717	normal	0.000130463	-1.09661	down	[E]	Amino acid transport and metabolism	Biological Process: sulfate assimilation (GO:0000103);; Cellular Component: cytosol (GO:0005829);; Biological Process: cysteine biosynthetic process from serine (GO:0006535);; Molecular Function: serine O-acetyltransferase activity (GO:0009001);;	K00640|0|brp:103874110|serine acetyltransferase 2; K00640 serine O-acetyltransferase [EC:2.3.1.30] (A)	Cysteine and methionine metabolism (ko00270);; Sulfur metabolism (ko00920);; Carbon metabolism (ko01200);; Biosynthesis of amino acids (ko01230)	[E]	Amino acid transport and metabolism	Serine acetyltransferase, N-terminal;; Bacterial transferase hexapeptide (six repeats)	Serine acetyltransferase 2 OS=Arabidopsis thaliana (Mouse-ear cress) PE=1 SV=2	E	Amino acid transport and metabolism	BnaA06g25690D [Brassica napus]	biological process: metabolic process (GO:0008152);; biological process: cellular process (GO:0009987);; cellular component: cell (GO:0005623);; cellular component: cell part (GO:0044464);; biological process: single-organism process (GO:0044699);; molecular function: catalytic activity (GO:0003824)
BnaC09g02930D	10.0385	5.07823	5.19688	4.21349	11.3615	11.9725	6.78167	4.90158	5.69099	4.64212	6.09292	3.9876	5.51013	3.48702	3.29788	5.85557	0.0456	-1.01364	normal	0.0194102	-1.05171	normal	0.00766571	-1.33888	down	[E]	Amino acid transport and metabolism	Molecular Function: cysteine synthase activity (GO:0004124);; Cellular Component: mitochondrion (GO:0005739);; Biological Process: cysteine biosynthetic process from serine (GO:0006535);; Molecular Function: transferase activity (GO:0016740);;	K01738|0|brp:103837317|bifunctional cystathionine gamma-lyase/cysteine synthase; K01738 cysteine synthase A [EC:2.5.1.47] (A)	Cysteine and methionine metabolism (ko00270);; Sulfur metabolism (ko00920);; Carbon metabolism (ko01200);; Biosynthesis of amino acids (ko01230)	[E]	Amino acid transport and metabolism	Pyridoxal-phosphate dependent enzyme	Bifunctional cystathionine gamma-lyase/cysteine synthase GN=DES1 OS=Arabidopsis thaliana (Mouse-ear cress) PE=1 SV=1	E	Amino acid transport and metabolism	BnaC09g02930D [Brassica napus]	biological process: metabolic process (GO:0008152);; molecular function: catalytic activity (GO:0003824);; cellular component: cell (GO:0005623);; cellular component: organelle (GO:0043226);; cellular component: cell part (GO:0044464);; biological process: cellular process (GO:0009987);; biological process: single-organism process (GO:0044699)
BnaC01g25860D	21.8263	5.62693	6.85198	4.03926	15.0993	31.1693	19.2103	4.89549	3.67583	8.30946	6.29424	6.88118	7.38051	3.90832	4.79826	3.41121	0.0136897	-1.94677	normal	0.00753496	-1.71323	down	0.000453728	-2.45657	down	--	--	Molecular Function: peroxidase activity (GO:0004601);; Cellular Component: vacuolar membrane (GO:0005774);; Cellular Component: Golgi apparatus (GO:0005794);; Cellular Component: cytosol (GO:0005829);; Biological Process: response to light stimulus (GO:0009416);; Cellular Component: plant-type cell wall (GO:0009505);; Biological Process: unidimensional cell growth (GO:0009826);; Molecular Functio…	K00430|0|brp:103875079|peroxidase 34; K00430 peroxidase [EC:1.11.1.7] (A)	Phenylalanine metabolism (ko00360);; Phenylpropanoid biosynthesis (ko00940)	--	--	Peroxidase	Peroxidase 34 (Precursor) OS=Arabidopsis thaliana (Mouse-ear cress) PE=1 SV=1	G	Carbohydrate transport and metabolism	BnaC01g25860D [Brassica napus]	biological process: metabolic process (GO:0008152);; biological process: single-organism process (GO:0044699);; molecular function: catalytic activity (GO:0003824);; molecular function: antioxidant activity (GO:0016209);; cellular component: cell (GO:0005623);; cellular component: membrane (GO:0016020);; cellular component: organelle (GO:0043226);; cellular component: organelle part (GO:0044422);…
BnaC09g41340D	9.99383	4.92511	6.5525	3.70832	7.433	11.6091	10.9393	4.9845	4.89461	4.89623	6.77295	1.20086	11.6837	1.58541	3.28637	6.25319	0.00637807	-0.990835	normal	0.516581	-0.66865	normal	0.0073796	-1.4049	down	[E]	Amino acid transport and metabolism	Molecular Function: glutamate-ammonia ligase activity (GO:0004356);; Cellular Component: cytosol (GO:0005829);; Biological Process: glutamine biosynthetic process (GO:0006542);; Biological Process: response to sucrose (GO:0009744);; Biological Process: response to glucose (GO:0009749);; Biological Process: response to fructose (GO:0009750);; Biological Process: nitrate assimilation (GO:0042128);;	K01915|0|brp:103846320|glutamine synthetase cytosolic isozyme 1-4; K01915 glutamine synthetase [EC:6.3.1.2] (A)	Alanine, aspartate and glutamate metabolism (ko00250);; Arginine and proline metabolism (ko00330);; Glyoxylate and dicarboxylate metabolism (ko00630);; Nitrogen metabolism (ko00910);; Biosynthesis of amino acids (ko01230)	[E]	Amino acid transport and metabolism	Glutamine synthetase, catalytic domain;; Glutamine synthetase, beta-Grasp domain	Glutamine synthetase cytosolic isozyme 1-4 GN=GLN1-4 OS=Arabidopsis thaliana (Mouse-ear cress) PE=1 SV=1	E	Amino acid transport and metabolism	BnaC09g41340D [Brassica napus]	biological process: metabolic process (GO:0008152);; molecular function: catalytic activity (GO:0003824);; cellular component: cell (GO:0005623);; cellular component: cell part (GO:0044464);; biological process: cellular process (GO:0009987);; biological process: single-organism process (GO:0044699);; biological process: response to stimulus (GO:0050896)
BnaC08g47290D	10.2264	6.93521	7.55651	3.33074	11.3002	9.81986	9.55908	6.96146	8.81581	5.02836	5.66361	10.2436	6.76234	3.28078	3.14109	3.57036	0.337679	-0.488705	normal	0.179443	-0.464043	normal	5.05797e-06	-1.43001	down	[J]	Translation, ribosomal structure and biogenesis	Cellular Component: extracellular region (GO:0005576);; Molecular Function: ion binding (GO:0043167);;	K00472|3.31967e-135|brp:103863344|probable prolyl 4-hydroxylase 12; K00472 prolyl 4-hydroxylase [EC:1.14.11.2] (A)	Arginine and proline metabolism (ko00330)	[E]	Amino acid transport and metabolism	Fibrillarin;; B3/4 domain	Probable prolyl 4-hydroxylase 12 (Precursor) GN=P4H12 OS=Arabidopsis thaliana (Mouse-ear cress) PE=2 SV=1	R	General function prediction only	BnaC08g47290D [Brassica napus]	cellular component: extracellular region (GO:0005576);; molecular function: binding (GO:0005488)
BnaA01g34070D	7.53438	4.65268	6.29405	3.08828	6.16329	7.54206	8.8978	4.95068	4.9633	4.04406	4.78301	7.74981	6.34934	2.71139	3.21439	3.33906	0.0755386	-0.678126	normal	0.335376	-0.389781	normal	3.46853e-05	-1.26848	down	[E]	Amino acid transport and metabolism	Molecular Function: cysteine synthase activity (GO:0004124);; Cellular Component: mitochondrion (GO:0005739);; Biological Process: cysteine biosynthetic process from serine (GO:0006535);; Cellular Component: chloroplast (GO:0009507);; Biological Process: photosynthetic acclimation (GO:0009643);; Biological Process: regulation of hydrogen peroxide metabolic process (GO:0010310);; Biological Proces…	K01738|0|brp:103828203|probable S-sulfocysteine synthase, chloroplastic; K01738 cysteine synthase A [EC:2.5.1.47] (A)	Cysteine and methionine metabolism (ko00270);; Sulfur metabolism (ko00920);; Carbon metabolism (ko01200);; Biosynthesis of amino acids (ko01230)	[E]	Amino acid transport and metabolism	Pyridoxal-phosphate dependent enzyme	Probable S-sulfocysteine synthase, chloroplastic (Precursor) GN=At3g03630 OS=Arabidopsis thaliana (Mouse-ear cress) PE=1 SV=1	E	Amino acid transport and metabolism	PREDICTED: probable S-sulfocysteine synthase, chloroplastic [Brassica rapa]	biological process: metabolic process (GO:0008152);; molecular function: catalytic activity (GO:0003824);; cellular component: cell (GO:0005623);; cellular component: organelle (GO:0043226);; cellular component: cell part (GO:0044464);; biological process: cellular process (GO:0009987);; biological process: single-organism process (GO:0044699);; biological process: response to stimulus (GO:005089…
BnaC02g40090D	9.88445	4.62689	4.84006	2.91325	10.8847	6.90026	11.8684	5.63262	4.3714	3.87665	4.30368	3.96557	6.25092	3.61573	2.57269	2.55134	0.100081	-1.07058	normal	0.0365987	-1.04399	normal	0.000257489	-1.79683	down	[G]	Carbohydrate transport and metabolism	Cellular Component: vacuole (GO:0005773);; Biological Process: carbohydrate metabolic process (GO:0005975);; Molecular Function: thioglucosidase activity (GO:0019137);; Molecular Function: metal ion binding (GO:0046872);;	K01237|1.21705e-117|brp:103854698|myrosinase; K01237 myrosinase [EC:3.2.1.147] (A)	Tryptophan metabolism (ko00380)	[G]	Carbohydrate transport and metabolism	Glycosyl hydrolase family 1	Myrosinase (Precursor) OS=Brassica napus (Rape) PE=2 SV=1	G	Carbohydrate transport and metabolism	BnaC02g40090D [Brassica napus]	cellular component: cell (GO:0005623);; cellular component: organelle (GO:0043226);; cellular component: cell part (GO:0044464);; biological process: metabolic process (GO:0008152);; molecular function: catalytic activity (GO:0003824);; molecular function: binding (GO:0005488)
BnaA04g22810D	41.6805	2.24671	1.27132	2.22263	62.205	33.2164	29.62	1.08258	2.51735	3.14019	1.92867	0.624427	1.26085	1.77712	3.24548	1.6453	1.70179e-05	-4.21722	down	1.01322e-07	-5.0906	down	2.9716e-06	-4.27682	down	[E]	Amino acid transport and metabolism	Molecular Function: glutamate 5-kinase activity (GO:0004349);; Molecular Function: glutamate-5-semialdehyde dehydrogenase activity (GO:0004350);; Cellular Component: mitochondrion (GO:0005739);; Biological Process: proline biosynthetic process (GO:0006561);; Biological Process: response to oxidative stress (GO:0006979);; Biological Process: response to desiccation (GO:0009269);; Cellular Componen…	K12657|0|brp:103865746|delta-1-pyrroline-5-carboxylate synthase A; K12657 delta-1-pyrroline-5-carboxylate synthetase [EC:2.7.2.11 1.2.1.41] (A)	Arginine and proline metabolism (ko00330);; Biosynthesis of amino acids (ko01230)	[E]	Amino acid transport and metabolism	Amino acid kinase family;; Aldehyde dehydrogenase family	Gamma-glutamyl phosphate reductase GN=T5I7.10 OS=Arabidopsis thaliana (Mouse-ear cress) PE=1 SV=1	E	Amino acid transport and metabolism	delta1-pyrroline-5-carboxylate synthetase 1 [Brassica napus]	biological process: metabolic process (GO:0008152);; biological process: cellular process (GO:0009987);; molecular function: catalytic activity (GO:0003824);; biological process: single-organism process (GO:0044699);; cellular component: cell (GO:0005623);; cellular component: organelle (GO:0043226);; cellular component: cell part (GO:0044464);; biological process: response to stimulus (GO:005089…
BnaA01g13280D	8.95175	3.09796	1.72094	1.84331	9.67161	7.13033	10.0533	0.60365	3.20252	5.4877	2.1375	1.59797	1.42735	1.47112	1.5935	2.46532	0.0110095	-1.54159	normal	1.44303e-15	-2.37103	down	3.09839e-13	-2.29147	down	[E]	Amino acid transport and metabolism	Biological Process: sulfur amino acid metabolic process (GO:0000096);; Molecular Function: L-alanine:2-oxoglutarate aminotransferase activity (GO:0004021);; Molecular Function: L-aspartate:2-oxoglutarate aminotransferase activity (GO:0004069);; Molecular Function: cystathionine beta-lyase activity (GO:0004121);; Molecular Function: L-tyrosine:2-oxoglutarate aminotransferase activity (GO:0004838);…	K00815|0|brp:103861272|cystine lyase CORI3-like; K00815 tyrosine aminotransferase [EC:2.6.1.5] (A)	Ubiquinone and other terpenoid-quinone biosynthesis (ko00130);; Cysteine and methionine metabolism (ko00270);; Tyrosine metabolism (ko00350);; Phenylalanine metabolism (ko00360);; Phenylalanine, tyrosine and tryptophan biosynthesis (ko00400);; Isoquinoline alkaloid biosynthesis (ko00950);; Tropane, piperidine and pyridine alkaloid biosynthesis (ko00960);; Biosynthesis of amino acids (ko01230)	[E]	Amino acid transport and metabolism	Aminotransferase class I and II	Cystine lyase CORI3 GN=F9D16.70 OS=Arabidopsis thaliana (Mouse-ear cress) PE=1 SV=1	E	Amino acid transport and metabolism	BnaA01g13280D [Brassica napus]	biological process: metabolic process (GO:0008152);; biological process: cellular process (GO:0009987);; biological process: single-organism process (GO:0044699);; molecular function: catalytic activity (GO:0003824);; cellular component: cell (GO:0005623);; cellular component: organelle (GO:0043226);; cellular component: cell part (GO:0044464);; biological process: response to stimulus (GO:005089…
BnaA02g22360D	17.5279	1.6171	1.02744	1.73766	21.0633	21.162	10.3585	1.2523	0.74704	2.85196	0.896087	0.296399	1.88984	0.533545	0.191758	4.48769	9.11308e-06	-3.51821	down	7.15401e-08	-4.1655	down	1.10861e-05	-3.42036	down	--	--	Molecular Function: iron ion binding (GO:0005506);; Cellular Component: nucleus (GO:0005634);; Cellular Component: cytoplasm (GO:0005737);; Cellular Component: plasma membrane (GO:0005886);; Molecular Function: acireductone dioxygenase [iron(II)-requiring] activity (GO:0010309);; Biological Process: L-methionine biosynthetic process from methylthioadenosine (GO:0019509);; Biological Process: oxid…	K08967|3.28654e-151|brp:103848836|1,2-dihydroxy-3-keto-5-methylthiopentene dioxygenase 4-like; K08967 1,2-dihydroxy-3-keto-5-methylthiopentene dioxygenase [EC:1.13.11.53 1.13.11.54] (A)	Cysteine and methionine metabolism (ko00270)	[S]	Function unknown	ARD/ARD' family;; Cupin domain;; AraC-like ligand binding domain	1,2-dihydroxy-3-keto-5-methylthiopentene dioxygenase 4 {ECO:0000255|HAMAP-Rule:MF_03154} GN=ARD4 OS=Arabidopsis thaliana (Mouse-ear cress) PE=1 SV=1	S	Function unknown	BnaA02g22360D [Brassica napus]	molecular function: binding (GO:0005488);; cellular component: cell (GO:0005623);; cellular component: organelle (GO:0043226);; cellular component: cell part (GO:0044464);; cellular component: membrane (GO:0016020);; biological process: metabolic process (GO:0008152);; biological process: single-organism process (GO:0044699);; molecular function: catalytic activity (GO:0003824);; biological proce…
BnaA03g30400D	3.47908	1.14342	1.38844	1.07476	4.19633	3.35052	2.8904	1.22672	0.713206	1.49034	1.35551	1.40423	1.40559	0.853875	1.13443	1.23598	9.76666e-05	-1.6031	down	0.000124513	-1.36873	down	3.3877e-06	-1.734	down	[E]	Amino acid transport and metabolism	Molecular Function: L-threonine ammonia-lyase activity (GO:0004794);; Biological Process: gluconeogenesis (GO:0006094);; Biological Process: threonine metabolic process (GO:0006566);; Biological Process: cytoskeleton organization (GO:0007010);; Biological Process: isoleucine biosynthetic process (GO:0009097);; Cellular Component: chloroplast (GO:0009507);; Biological Process: proteasomal protein …	K01754|0|brp:103859270|threonine dehydratase biosynthetic, chloroplastic-like; K01754 threonine dehydratase [EC:4.3.1.19] (A)	Glycine, serine and threonine metabolism (ko00260);; Valine, leucine and isoleucine biosynthesis (ko00290);; Carbon metabolism (ko01200);; Biosynthesis of amino acids (ko01230)	[E]	Amino acid transport and metabolism	Pyridoxal-phosphate dependent enzyme;; C-terminal regulatory domain of Threonine dehydratase	Threonine dehydratase biosynthetic, chloroplastic (Precursor) GN=OMR1 OS=Arabidopsis thaliana (Mouse-ear cress) PE=1 SV=1	E	Amino acid transport and metabolism	BnaA03g30400D [Brassica napus]	biological process: metabolic process (GO:0008152);; molecular function: catalytic activity (GO:0003824);; biological process: single-organism process (GO:0044699);; biological process: cellular process (GO:0009987);; biological process: cellular component organization or biogenesis (GO:0071840);; cellular component: cell (GO:0005623);; cellular component: organelle (GO:0043226);; cellular compon…
BnaC04g46630D	22.3084	1.21454	0.346826	1.02361	32.7824	19.2328	14.9101	0.521338	1.1613	1.96098	0.483587	0.160838	0.396053	0.653034	1.47482	0.94299	1.04646e-05	-4.20267	down	5.84596e-10	-6.09238	down	6.17628e-07	-4.50391	down	[E]	Amino acid transport and metabolism	Molecular Function: glutamate 5-kinase activity (GO:0004349);; Molecular Function: glutamate-5-semialdehyde dehydrogenase activity (GO:0004350);; Cellular Component: mitochondrion (GO:0005739);; Biological Process: proline biosynthetic process (GO:0006561);; Biological Process: response to oxidative stress (GO:0006979);; Biological Process: response to desiccation (GO:0009269);; Cellular Componen…	K12657|0|brp:103865746|delta-1-pyrroline-5-carboxylate synthase A; K12657 delta-1-pyrroline-5-carboxylate synthetase [EC:2.7.2.11 1.2.1.41] (A)	Arginine and proline metabolism (ko00330);; Biosynthesis of amino acids (ko01230)	[E]	Amino acid transport and metabolism	Amino acid kinase family;; Aldehyde dehydrogenase family;; Haloacid dehalogenase-like hydrolase	Gamma-glutamyl phosphate reductase GN=T5I7.10 OS=Arabidopsis thaliana (Mouse-ear cress) PE=1 SV=1	E	Amino acid transport and metabolism	delta1-pyrroline-5-carboxylate synthetase 1 [Brassica napus]	biological process: metabolic process (GO:0008152);; biological process: cellular process (GO:0009987);; molecular function: catalytic activity (GO:0003824);; biological process: single-organism process (GO:0044699);; cellular component: cell (GO:0005623);; cellular component: organelle (GO:0043226);; cellular component: cell part (GO:0044464);; biological process: response to stimulus (GO:005089…
BnaA02g19200D	2.11008	1.8991	1.12676	0.901006	1.87095	2.60365	1.85563	1.5898	1.8321	2.27539	1.29165	1.15665	0.931996	0.909258	0.760492	1.03327	0.863667	-0.178846	normal	0.00160842	-0.946293	normal	2.98384e-05	-1.26911	down	[P]	Inorganic ion transport and metabolism	Biological Process: RNA splicing, via endonucleolytic cleavage and ligation (GO:0000394);; Molecular Function: thiosulfate sulfurtransferase activity (GO:0004792);; Cellular Component: mitochondrion (GO:0005739);; Cellular Component: cytosol (GO:0005829);; Biological Process: aging (GO:0007568);; Biological Process: methionine biosynthetic process (GO:0009086);; Cellular Component: chloroplast (G…	K01011|2.73615e-130|brp:103830493|MST1; macrophage stimulating 1 (hepatocyte growth factor-like); K01011 thiosulfate/3-mercaptopyruvate sulfurtransferase [EC:2.8.1.1 2.8.1.2] (A)	Cysteine and methionine metabolism (ko00270);; Sulfur metabolism (ko00920);; Sulfur relay system (ko04122)	[V]	Defense mechanisms	Rhodanese-like domain	Thiosulfate/3-mercaptopyruvate sulfurtransferase 1, mitochondrial (Precursor) GN=YUP8H12R.17 OS=Arabidopsis thaliana (Mouse-ear cress) PE=1 SV=1	V	Defense mechanisms	BnaA02g19200D [Brassica napus]	biological process: metabolic process (GO:0008152);; biological process: cellular process (GO:0009987);; molecular function: catalytic activity (GO:0003824);; cellular component: cell (GO:0005623);; cellular component: organelle (GO:0043226);; cellular component: cell part (GO:0044464);; biological process: developmental process (GO:0032502);; biological process: single-organism process (GO:00446…
BnaA03g14000D	1.5144	0.847023	0.544864	0.380934	1.49715	1.05518	1.99087	0.37057	1.11432	1.05618	0.492196	0.594037	0.54836	0.128857	0.45902	0.554926	0.416625	-0.863931	normal	0.0203867	-1.51165	normal	0.00130572	-2.09347	down	[Q]	Secondary metabolites biosynthesis, transport and catabolism	Molecular Function: iron ion binding (GO:0005506);; Cellular Component: extracellular region (GO:0005576);; Cellular Component: vacuolar membrane (GO:0005774);; Cellular Component: endoplasmic reticulum (GO:0005783);; Cellular Component: Golgi apparatus (GO:0005794);; Cellular Component: plasma membrane (GO:0005886);; Molecular Function: electron carrier activity (GO:0009055);; Biological Process…	K00487|0|brp:103857322|trans-cinnamate 4-monooxygenase-like; K00487 trans-cinnamate 4-monooxygenase [EC:1.14.13.11] (A)	Ubiquinone and other terpenoid-quinone biosynthesis (ko00130);; Phenylalanine metabolism (ko00360);; Phenylpropanoid biosynthesis (ko00940);; Flavonoid biosynthesis (ko00941);; Stilbenoid, diarylheptanoid and gingerol biosynthesis (ko00945);; Degradation of aromatic compounds (ko01220)	[Q]	Secondary metabolites biosynthesis, transport and catabolism	Cytochrome P450	Trans-cinnamate 4-monooxygenase GN=T6B20.16 OS=Arabidopsis thaliana (Mouse-ear cress) PE=2 SV=1	Q	Secondary metabolites biosynthesis, transport and catabolism	BnaA03g14000D [Brassica napus]	molecular function: binding (GO:0005488);; cellular component: extracellular region (GO:0005576);; cellular component: cell (GO:0005623);; cellular component: membrane (GO:0016020);; cellular component: organelle (GO:0043226);; cellular component: organelle part (GO:0044422);; cellular component: cell part (GO:0044464);; molecular function: electron carrier activity (GO:0009055);; biological proc…
BnaC05g30990D	0.704647	0.199341	0.209001	0.0835539	0.428724	0.757125	0.928093	0.188527	0.0430957	0.366401	0.309092	0.234592	0.083318	0.213308	0.0373538	0	0.260474	-1.93724	normal	0.118698	-1.83199	normal	0.00785999	-3.53186	down	[IQ]	Lipid transport and metabolism;; Secondary metabolites biosynthesis, transport and catabolism	Biological Process: response to wounding (GO:0009611);; Biological Process: coumarin biosynthetic process (GO:0009805);; Biological Process: positive regulation of flavonoid biosynthetic process (GO:0009963);; Molecular Function: 4-coumarate-CoA ligase activity (GO:0016207);; Biological Process: defense response by callose deposition (GO:0052542);;	K01904|0|brp:103869197|4-coumarate--CoA ligase 4-like; K01904 4-coumarate--CoA ligase [EC:6.2.1.12] (A)	Ubiquinone and other terpenoid-quinone biosynthesis (ko00130);; Phenylalanine metabolism (ko00360);; Phenylpropanoid biosynthesis (ko00940)	[I]	Lipid transport and metabolism	AMP-binding enzyme;; AMP-binding enzyme C-terminal domain	4-coumarate--CoA ligase 4 GN=4CL4 OS=Arabidopsis thaliana (Mouse-ear cress) PE=1 SV=1	I	Lipid transport and metabolism	BnaC05g30990D [Brassica napus]	biological process: response to stimulus (GO:0050896);; biological process: metabolic process (GO:0008152);; biological process: cellular process (GO:0009987);; biological process: single-organism process (GO:0044699);; biological process: biological regulation (GO:0065007);; molecular function: catalytic activity (GO:0003824);; biological process: localization (GO:0051179)
BnaA03g31030D	1.15123	0.103437	0.12115	0.0638277	1.40235	1.25253	0.798815	0.0397848	0.0362888	0.234237	0.190984	0.127396	0.0450695	0.0365099	0.0639302	0.0910431	7.50562e-05	-3.66588	down	6.29968e-06	-3.67876	down	4.2733e-08	-5.48011	down	[E]	Amino acid transport and metabolism	Biological Process: aging (GO:0007568);; Biological Process: metabolic process (GO:0008152);; Molecular Function: alanine-glyoxylate transaminase activity (GO:0008453);; Biological Process: cell wall modification involved in abscission (GO:0009830);; Molecular Function: pyridoxal phosphate binding (GO:0030170);; Biological Process: cellular response to nitrogen levels (GO:0043562);;	K00827|0|brp:103859327|alanine--glyoxylate aminotransferase 2 homolog 3, mitochondrial; K00827 alanine-glyoxylate transaminase / (R)-3-amino-2-methylpropionate-pyruvate transaminase [EC:2.6.1.44 2.6.1.40] (A)	Alanine, aspartate and glutamate metabolism (ko00250);; Glycine, serine and threonine metabolism (ko00260)	[E]	Amino acid transport and metabolism	Aminotransferase class-III	Alanine--glyoxylate aminotransferase 2 homolog 3, mitochondrial (Precursor) GN=At3g08860 OS=Arabidopsis thaliana (Mouse-ear cress) PE=2 SV=1	E	Amino acid transport and metabolism	BnaA03g31030D [Brassica napus]	biological process: developmental process (GO:0032502);; biological process: single-organism process (GO:0044699);; biological process: metabolic process (GO:0008152);; molecular function: catalytic activity (GO:0003824);; biological process: cellular process (GO:0009987);; biological process: cellular component organization or biogenesis (GO:0071840);; molecular function: binding (GO:0005488);; …
BnaA02g09370D	0.647496	0.0753349	0.12064	0.0429862	0.820533	0.254971	0.866985	0.113659	0	0.112346	0.0755244	0.0921879	0.194208	0.0971734	0.0317851	0	0.0399024	-3.2478	normal	0.0329663	-2.67166	normal	0.00213982	-4.84131	down	[E]	Amino acid transport and metabolism	Molecular Function: aspartate kinase activity (GO:0004072);; Biological Process: aspartate family amino acid biosynthetic process (GO:0009067);; Cellular Component: chloroplast stroma (GO:0009570);; Biological Process: phosphorylation (GO:0016310);; Molecular Function: amino acid binding (GO:0016597);;	K00928|0|brp:103851914|aspartokinase 3, chloroplastic-like; K00928 aspartate kinase [EC:2.7.2.4] (A)	Glycine, serine and threonine metabolism (ko00260);; Cysteine and methionine metabolism (ko00270);; Lysine biosynthesis (ko00300);; 2-Oxocarboxylic acid metabolism (ko01210);; Biosynthesis of amino acids (ko01230)	[E]	Amino acid transport and metabolism	Amino acid kinase family;; ACT domain	Aspartokinase 3, chloroplastic (Precursor) OS=Arabidopsis thaliana (Mouse-ear cress) PE=1 SV=1	E	Amino acid transport and metabolism	BnaA02g09370D [Brassica napus]	biological process: metabolic process (GO:0008152);; biological process: cellular process (GO:0009987);; molecular function: catalytic activity (GO:0003824);; biological process: single-organism process (GO:0044699);; cellular component: cell (GO:0005623);; cellular component: organelle (GO:0043226);; cellular component: organelle part (GO:0044422);; cellular component: cell part (GO:0044464);; m…
BnaA02g13460D	0.351711	3.79494	2.60584	2.23151	0.507723	0.237572	0.309838	2.32186	5.86631	3.19665	2.13787	1.12757	4.55209	1.50311	0.727926	4.4635	0.00615193	3.77368	up	--	--	--	--	--	--	[R]	General function prediction only	Cellular Component: cytosol (GO:0005829);; Biological Process: lignin biosynthetic process (GO:0009809);; Molecular Function: caffeoyl-CoA O-methyltransferase activity (GO:0042409);;	K00588|4.95073e-169|brp:103852437|putative caffeoyl-CoA O-methyltransferase At1g67980; K00588 caffeoyl-CoA O-methyltransferase [EC:2.1.1.104] (A)	Phenylalanine metabolism (ko00360);; Phenylpropanoid biosynthesis (ko00940);; Flavonoid biosynthesis (ko00941);; Stilbenoid, diarylheptanoid and gingerol biosynthesis (ko00945)	[Q]	Secondary metabolites biosynthesis, transport and catabolism	O-methyltransferase;; Methyltransferase domain;; Methyltransferase domain;; Methyltransferase domain	Putative caffeoyl-CoA O-methyltransferase At1g67980 GN=At1g67980 OS=Arabidopsis thaliana (Mouse-ear cress) PE=2 SV=1	Q	Secondary metabolites biosynthesis, transport and catabolism	PREDICTED: putative caffeoyl-CoA O-methyltransferase At1g67980 [Brassica rapa]	cellular component: cell (GO:0005623);; cellular component: cell part (GO:0044464);; biological process: metabolic process (GO:0008152);; biological process: cellular process (GO:0009987);; biological process: single-organism process (GO:0044699);; molecular function: catalytic activity (GO:0003824)
BnaA01g00270D	0.0223325	0.886078	0.118583	0.495022	0.0669976	0	0	1.26111	0.934871	0.462254	0.0554104	0.196113	0.104226	1.13186	0.142346	0.210861	0.00562426	5.52469	up	--	--	--	--	--	--	[E]	Amino acid transport and metabolism	Cellular Component: cytoplasm (GO:0005737);; Biological Process: ethylene biosynthetic process (GO:0009693);; Biological Process: response to chitin (GO:0010200);; Molecular Function: transferase activity (GO:0016740);; Molecular Function: 1-aminocyclopropane-1-carboxylate synthase activity (GO:0016847);; Molecular Function: pyridoxal phosphate binding (GO:0030170);; Biological Process: 1-aminocy…	K01762|0|brp:103857842|1-aminocyclopropane-1-carboxylate synthase 8; K01762 1-aminocyclopropane-1-carboxylate synthase [EC:4.4.1.14] (A)	Cysteine and methionine metabolism (ko00270)	[T]	Signal transduction mechanisms	Aminotransferase class I and II	1-aminocyclopropane-1-carboxylate synthase 8 GN=ACS8 OS=Arabidopsis thaliana (Mouse-ear cress) PE=1 SV=1	H	Coenzyme transport and metabolism	BnaA01g00270D [Brassica napus]	cellular component: cell (GO:0005623);; cellular component: cell part (GO:0044464);; biological process: metabolic process (GO:0008152);; biological process: cellular process (GO:0009987);; biological process: response to stimulus (GO:0050896);; molecular function: catalytic activity (GO:0003824);; molecular function: binding (GO:0005488);; biological process: single-organism process (GO:0044699)

## Sheet: Biosynthesis of other secondary
#ID	0h	1h	3h	24h	T01	T02	T03	T04	T05	T06	T07	T08	T09	T10	T11	T12	T01_T02_T03_vs_T04_T05_T06_DESeq_FDR	T01_T02_T03_vs_T04_T05_T06_DESeq_log2FC	T01_T02_T03_vs_T04_T05_T06_DESeq_(FDR_0.01_FC_2)_regulated	T01_T02_T03_vs_T07_T08_T09_DESeq_FDR	T01_T02_T03_vs_T07_T08_T09_DESeq_log2FC	T01_T02_T03_vs_T07_T08_T09_DESeq_(FDR_0.01_FC_2)_regulated	T01_T02_T03_vs_T10_T11_T12_DESeq_FDR	T01_T02_T03_vs_T10_T11_T12_DESeq_log2FC	T01_T02_T03_vs_T10_T11_T12_DESeq_(FDR_0.01_FC_2)_regulated	COG_class	COG_class_annotation	GO_annotation	KEGG_annotation	KEGG_pathway_annotation	KOG_class	KOG_class_annotation	Pfam_annotation	Swiss_Prot_annotation	eggNOG_class	eggNOG_class_annotation	NR_annotation	GO_second_level_annotation
BnaA03g14010D	4.24869	7.21382	10.1148	13.8872	3.26383	5.15717	4.32507	7.78016	5.3657	8.4956	11.8502	10.2259	8.2684	15.1648	14.4878	12.0091	0.0917358	0.783976	normal	5.77979e-06	1.27436	up	1.25849e-11	1.70572	up	--	--	Molecular Function: iron ion binding (GO:0005506);; Cellular Component: vacuolar membrane (GO:0005774);; Cellular Component: endoplasmic reticulum (GO:0005783);; Cellular Component: Golgi apparatus (GO:0005794);; Cellular Component: plasma membrane (GO:0005886);; Molecular Function: electron carrier activity (GO:0009055);; Cellular Component: plant-type cell wall (GO:0009505);; Cellular Component…	K00487|0|brp:103857323|trans-cinnamate 4-monooxygenase-like; K00487 trans-cinnamate 4-monooxygenase [EC:1.14.13.11] (A)	Ubiquinone and other terpenoid-quinone biosynthesis (ko00130);; Phenylalanine metabolism (ko00360);; Phenylpropanoid biosynthesis (ko00940);; Flavonoid biosynthesis (ko00941);; Stilbenoid, diarylheptanoid and gingerol biosynthesis (ko00945);; Degradation of aromatic compounds (ko01220)	[Q]	Secondary metabolites biosynthesis, transport and catabolism	Cytochrome P450	Trans-cinnamate 4-monooxygenase GN=T6B20.16 OS=Arabidopsis thaliana (Mouse-ear cress) PE=2 SV=1	Q	Secondary metabolites biosynthesis, transport and catabolism	BnaA03g14010D [Brassica napus]	molecular function: binding (GO:0005488);; cellular component: cell (GO:0005623);; cellular component: membrane (GO:0016020);; cellular component: organelle (GO:0043226);; cellular component: organelle part (GO:0044422);; cellular component: cell part (GO:0044464);; molecular function: electron carrier activity (GO:0009055);; cellular component: cell junction (GO:0030054);; biological process: mu…
BnaA04g21240D	18.4503	29.8761	74.8732	61.6044	18.8128	17.9901	18.548	40.4745	22.9167	26.237	65.7897	105.146	53.6841	57.2728	66.26	61.2804	0.150991	0.800466	normal	0.00111045	2.08837	up	3.07657e-16	1.86972	up	[E]	Amino acid transport and metabolism	Cellular Component: cytoplasm (GO:0005737);; Biological Process: L-phenylalanine catabolic process (GO:0006559);; Biological Process: polyamine catabolic process (GO:0006598);; Biological Process: defense response (GO:0006952);; Biological Process: response to oxidative stress (GO:0006979);; Biological Process: pollen development (GO:0009555);; Biological Process: response to wounding (GO:0009611…	K10775|5.95298e-174|brp:103865574|phenylalanine ammonia-lyase 1; K10775 phenylalanine ammonia-lyase [EC:4.3.1.24] (A)	Phenylalanine metabolism (ko00360);; Phenylpropanoid biosynthesis (ko00940)	[Q]	Secondary metabolites biosynthesis, transport and catabolism	Aromatic amino acid lyase	Phenylalanine ammonia-lyase 1 GN=PAL1 OS=Arabidopsis thaliana (Mouse-ear cress) PE=1 SV=3	Q	Secondary metabolites biosynthesis, transport and catabolism	BnaA04g21240D [Brassica napus]	cellular component: cell (GO:0005623);; cellular component: cell part (GO:0044464);; biological process: metabolic process (GO:0008152);; biological process: cellular process (GO:0009987);; biological process: single-organism process (GO:0044699);; biological process: response to stimulus (GO:0050896);; biological process: multicellular organismal process (GO:0032501);; biological process: develo…
BnaA05g07370D	7.32673	9.8911	15.4976	16.783	6.55329	6.4377	8.9892	13.2095	7.55121	8.91265	14.8429	17.9065	13.7434	16.599	18.8888	14.8613	0.641018	0.439747	normal	1.2394e-05	1.08622	up	8.30494e-06	1.19892	up	--	--	Cellular Component: cytoplasm (GO:0005737);; Biological Process: L-phenylalanine catabolic process (GO:0006559);; Biological Process: polyamine catabolic process (GO:0006598);; Biological Process: defense response (GO:0006952);; Biological Process: response to oxidative stress (GO:0006979);; Biological Process: pollen development (GO:0009555);; Biological Process: response to wounding (GO:0009611…	K10775|5.77804e-143|brp:103867229|phenylalanine ammonia-lyase 1; K10775 phenylalanine ammonia-lyase [EC:4.3.1.24] (A)	Phenylalanine metabolism (ko00360);; Phenylpropanoid biosynthesis (ko00940)	[Q]	Secondary metabolites biosynthesis, transport and catabolism	Aromatic amino acid lyase	Phenylalanine ammonia-lyase 1 GN=PAL1 OS=Arabidopsis thaliana (Mouse-ear cress) PE=1 SV=3	Q	Secondary metabolites biosynthesis, transport and catabolism	BnaA05g07370D [Brassica napus]	cellular component: cell (GO:0005623);; cellular component: cell part (GO:0044464);; biological process: metabolic process (GO:0008152);; biological process: cellular process (GO:0009987);; biological process: single-organism process (GO:0044699);; biological process: response to stimulus (GO:0050896);; biological process: multicellular organismal process (GO:0032501);; biological process: develo…
BnaA08g10680D	6.16202	3.52102	20.7897	38.0295	3.30362	9.80396	5.37849	2.13994	2.44388	5.97923	23.067	16.2077	23.0943	21.1964	51.5963	41.2958	0.588575	-0.897886	normal	4.03947e-09	1.74173	up	0.00150855	2.61672	up	[E]	Amino acid transport and metabolism	Biological Process: sulfur amino acid metabolic process (GO:0000096);; Molecular Function: L-alanine:2-oxoglutarate aminotransferase activity (GO:0004021);; Molecular Function: L-aspartate:2-oxoglutarate aminotransferase activity (GO:0004069);; Molecular Function: cystathionine beta-lyase activity (GO:0004121);; Molecular Function: L-tyrosine:2-oxoglutarate aminotransferase activity (GO:0004838);…	K00815|7.06524e-72|brp:103834290|cystine lyase CORI3-like; K00815 tyrosine aminotransferase [EC:2.6.1.5] (A)	Ubiquinone and other terpenoid-quinone biosynthesis (ko00130);; Cysteine and methionine metabolism (ko00270);; Tyrosine metabolism (ko00350);; Phenylalanine metabolism (ko00360);; Phenylalanine, tyrosine and tryptophan biosynthesis (ko00400);; Isoquinoline alkaloid biosynthesis (ko00950);; Tropane, piperidine and pyridine alkaloid biosynthesis (ko00960);; Biosynthesis of amino acids (ko01230)	[E]	Amino acid transport and metabolism	Aminotransferase class I and II	Cystine lyase CORI3 GN=F9D16.70 OS=Arabidopsis thaliana (Mouse-ear cress) PE=1 SV=1	E	Amino acid transport and metabolism	BnaA08g10680D [Brassica napus]	biological process: metabolic process (GO:0008152);; biological process: cellular process (GO:0009987);; biological process: single-organism process (GO:0044699);; molecular function: catalytic activity (GO:0003824);; cellular component: cell (GO:0005623);; cellular component: organelle (GO:0043226);; cellular component: cell part (GO:0044464);; biological process: response to stimulus (GO:005089…
BnaA09g33560D	5.5874	10.3651	15.1035	19.7498	6.97444	4.34346	5.44429	12.8332	7.5181	10.744	16.4453	16.1355	12.7298	18.2352	21.2088	19.8054	0.0459095	0.891214	normal	1.45734e-09	1.41469	up	8.73647e-15	1.76943	up	[E]	Amino acid transport and metabolism	Cellular Component: cytosol (GO:0005829);; Biological Process: L-phenylalanine catabolic process (GO:0006559);; Biological Process: polyamine catabolic process (GO:0006598);; Biological Process: defense response (GO:0006952);; Biological Process: response to oxidative stress (GO:0006979);; Biological Process: response to wounding (GO:0009611);; Biological Process: cinnamic acid biosynthetic proce…	K10775|0|brp:103841251|phenylalanine ammonia-lyase 2; K10775 phenylalanine ammonia-lyase [EC:4.3.1.24] (A)	Phenylalanine metabolism (ko00360);; Phenylpropanoid biosynthesis (ko00940)	[Q]	Secondary metabolites biosynthesis, transport and catabolism	Aromatic amino acid lyase	Phenylalanine ammonia-lyase 2 GN=PAL2 OS=Arabidopsis thaliana (Mouse-ear cress) PE=1 SV=2	E	Amino acid transport and metabolism	BnaA09g33560D [Brassica napus]	cellular component: cell (GO:0005623);; cellular component: cell part (GO:0044464);; biological process: metabolic process (GO:0008152);; biological process: cellular process (GO:0009987);; biological process: single-organism process (GO:0044699);; biological process: response to stimulus (GO:0050896);; biological process: biological regulation (GO:0065007);; molecular function: catalytic activit…
BnaAnng37410D	26.4852	13.8295	77.8406	139.01	18.0953	34.7502	26.6103	11.5125	7.86751	22.1084	87.8108	60.0124	85.6986	76.6675	191.651	148.712	0.374273	-0.944959	normal	3.15229e-06	1.52218	up	0.00173993	2.38052	up	[E]	Amino acid transport and metabolism	Biological Process: sulfur amino acid metabolic process (GO:0000096);; Molecular Function: cystathionine beta-lyase activity (GO:0004121);; Cellular Component: vacuole (GO:0005773);; Biological Process: glycine catabolic process (GO:0006546);; Biological Process: unsaturated fatty acid biosynthetic process (GO:0006636);; Biological Process: oxidoreduction coenzyme metabolic process (GO:0006733);;…	K00815|0|brp:103841973|probable aminotransferase TAT4; K00815 tyrosine aminotransferase [EC:2.6.1.5] (A)	Ubiquinone and other terpenoid-quinone biosynthesis (ko00130);; Cysteine and methionine metabolism (ko00270);; Tyrosine metabolism (ko00350);; Phenylalanine metabolism (ko00360);; Phenylalanine, tyrosine and tryptophan biosynthesis (ko00400);; Isoquinoline alkaloid biosynthesis (ko00950);; Tropane, piperidine and pyridine alkaloid biosynthesis (ko00960);; Biosynthesis of amino acids (ko01230)	[E]	Amino acid transport and metabolism	Aminotransferase class I and II;; Beta-eliminating lyase	Probable aminotransferase TAT4 GN=At4g23590 OS=Arabidopsis thaliana (Mouse-ear cress) PE=2 SV=1	E	Amino acid transport and metabolism	BnaAnng37410D, partial [Brassica napus]	biological process: metabolic process (GO:0008152);; biological process: cellular process (GO:0009987);; biological process: single-organism process (GO:0044699);; molecular function: catalytic activity (GO:0003824);; cellular component: cell (GO:0005623);; cellular component: organelle (GO:0043226);; cellular component: cell part (GO:0044464);; biological process: multicellular organismal proces…
BnaC04g08190D	9.59249	13.7239	20.2161	22.3607	8.45878	8.79936	11.5193	20.4867	12.7471	7.93794	18.5709	26.2062	15.8713	21.9641	23.9837	21.1344	0.746999	0.551212	normal	0.00209683	1.13032	up	6.69624e-08	1.26624	up	--	--	Cellular Component: cytoplasm (GO:0005737);; Biological Process: L-phenylalanine catabolic process (GO:0006559);; Biological Process: polyamine catabolic process (GO:0006598);; Biological Process: defense response (GO:0006952);; Biological Process: response to oxidative stress (GO:0006979);; Biological Process: pollen development (GO:0009555);; Biological Process: response to wounding (GO:0009611…	K10775|7.09742e-142|brp:103867229|phenylalanine ammonia-lyase 1; K10775 phenylalanine ammonia-lyase [EC:4.3.1.24] (A)	Phenylalanine metabolism (ko00360);; Phenylpropanoid biosynthesis (ko00940)	[Q]	Secondary metabolites biosynthesis, transport and catabolism	Aromatic amino acid lyase	Phenylalanine ammonia-lyase 1 GN=PAL1 OS=Arabidopsis thaliana (Mouse-ear cress) PE=1 SV=3	Q	Secondary metabolites biosynthesis, transport and catabolism	BnaC04g08190D [Brassica napus]	cellular component: cell (GO:0005623);; cellular component: cell part (GO:0044464);; biological process: metabolic process (GO:0008152);; biological process: cellular process (GO:0009987);; biological process: single-organism process (GO:0044699);; biological process: response to stimulus (GO:0050896);; biological process: multicellular organismal process (GO:0032501);; biological process: develo…
BnaC08g24360D	5.35504	9.23095	14.2971	20.0945	6.30873	4.54866	5.20773	9.70936	7.86139	10.1221	16.5225	15.4078	10.961	18.8631	22.5538	18.8666	0.00669011	0.794184	normal	8.82409e-07	1.42487	up	5.05716e-17	1.90734	up	[E]	Amino acid transport and metabolism	Cellular Component: cytosol (GO:0005829);; Biological Process: L-phenylalanine catabolic process (GO:0006559);; Biological Process: polyamine catabolic process (GO:0006598);; Biological Process: defense response (GO:0006952);; Biological Process: response to oxidative stress (GO:0006979);; Biological Process: response to wounding (GO:0009611);; Biological Process: cinnamic acid biosynthetic proce…	K10775|0|brp:103841251|phenylalanine ammonia-lyase 2; K10775 phenylalanine ammonia-lyase [EC:4.3.1.24] (A)	Phenylalanine metabolism (ko00360);; Phenylpropanoid biosynthesis (ko00940)	[Q]	Secondary metabolites biosynthesis, transport and catabolism	Aromatic amino acid lyase	Phenylalanine ammonia-lyase 2 GN=PAL2 OS=Arabidopsis thaliana (Mouse-ear cress) PE=1 SV=2	E	Amino acid transport and metabolism	BnaC08g24360D [Brassica napus]	cellular component: cell (GO:0005623);; cellular component: cell part (GO:0044464);; biological process: metabolic process (GO:0008152);; biological process: cellular process (GO:0009987);; biological process: single-organism process (GO:0044699);; biological process: response to stimulus (GO:0050896);; biological process: biological regulation (GO:0065007);; molecular function: catalytic activit…
BnaCnng52250D	3.69117	5.51073	15.0395	17.2176	3.22298	3.83642	4.0141	6.71804	3.19266	6.62149	14.09	18.154	12.8745	16.1349	20.3647	15.1531	0.574743	0.53231	normal	1.84828e-22	2.01779	up	3.49576e-22	2.25434	up	[E]	Amino acid transport and metabolism	Cellular Component: cytosol (GO:0005829);; Biological Process: L-phenylalanine catabolic process (GO:0006559);; Biological Process: polyamine catabolic process (GO:0006598);; Biological Process: defense response (GO:0006952);; Biological Process: response to oxidative stress (GO:0006979);; Biological Process: response to wounding (GO:0009611);; Biological Process: cinnamic acid biosynthetic proce…	K10775|0|brp:103841251|phenylalanine ammonia-lyase 2; K10775 phenylalanine ammonia-lyase [EC:4.3.1.24] (A)	Phenylalanine metabolism (ko00360);; Phenylpropanoid biosynthesis (ko00940)	[Q]	Secondary metabolites biosynthesis, transport and catabolism	Aromatic amino acid lyase	Phenylalanine ammonia-lyase 2 GN=PAL2 OS=Arabidopsis thaliana (Mouse-ear cress) PE=1 SV=2	E	Amino acid transport and metabolism	BnaCnng52250D [Brassica napus]	cellular component: cell (GO:0005623);; cellular component: cell part (GO:0044464);; biological process: metabolic process (GO:0008152);; biological process: cellular process (GO:0009987);; biological process: single-organism process (GO:0044699);; biological process: response to stimulus (GO:0050896);; biological process: biological regulation (GO:0065007);; molecular function: catalytic activit…
BnaC09g48850D	0.132407	0.364622	4.54957	3.47044	0.301387	0.0958351	0	0.273235	0.546237	0.274394	3.30463	4.50526	5.83882	2.52688	2.28201	5.60243	--	--	--	2.1911e-12	5.92455	up	2.88108e-06	5.56557	up	--	--	Biological Process: defense response to nematode (GO:0002215);; Molecular Function: peroxidase activity (GO:0004601);; Cellular Component: extracellular region (GO:0005576);; Cellular Component: vacuolar membrane (GO:0005774);; Cellular Component: Golgi apparatus (GO:0005794);; Biological Process: response to oxidative stress (GO:0006979);; Biological Process: flower development (GO:0009908);; Mo…	K00430|0|brp:103847012|peroxidase A2; K00430 peroxidase [EC:1.11.1.7] (A)	Phenylalanine metabolism (ko00360);; Phenylpropanoid biosynthesis (ko00940)	--	--	Peroxidase	Peroxidase 54 (Precursor) GN=MPH15.9 OS=Arabidopsis thaliana (Mouse-ear cress) PE=2 SV=1	G	Carbohydrate transport and metabolism	BnaC09g48850D [Brassica napus]	biological process: response to stimulus (GO:0050896);; biological process: multi-organism process (GO:0051704);; biological process: metabolic process (GO:0008152);; biological process: single-organism process (GO:0044699);; molecular function: catalytic activity (GO:0003824);; molecular function: antioxidant activity (GO:0016209);; cellular component: extracellular region (GO:0005576);; cellula…
BnaA01g01400D	15.7293	11.5911	28.672	36.8146	13.0381	16.8655	17.2842	13.3757	12.0812	9.31647	23.4787	31.8467	30.6905	29.2035	40.7183	40.522	0.304874	-0.439447	normal	0.000156764	0.88168	normal	4.072e-06	1.21871	up	[Q]	Secondary metabolites biosynthesis, transport and catabolism	Biological Process: very long-chain fatty acid metabolic process (GO:0000038);; Molecular Function: iron ion binding (GO:0005506);; Cellular Component: endoplasmic reticulum (GO:0005783);; Biological Process: intra-Golgi vesicle-mediated transport (GO:0006891);; Biological Process: membrane fusion (GO:0006944);; Molecular Function: electron carrier activity (GO:0009055);; Biological Process: lign…	K09755|0|brp:103869607|cytochrome P450 84A1; K09755 ferulate-5-hydroxylase [EC:1.14.-.-] (A)	Phenylpropanoid biosynthesis (ko00940)	[Q]	Secondary metabolites biosynthesis, transport and catabolism	Cytochrome P450	Cytochrome P450 84A1 GN=F23E13.110 OS=Arabidopsis thaliana (Mouse-ear cress) PE=1 SV=1	Q	Secondary metabolites biosynthesis, transport and catabolism	BnaA01g01400D [Brassica napus]	biological process: metabolic process (GO:0008152);; biological process: cellular process (GO:0009987);; biological process: single-organism process (GO:0044699);; molecular function: binding (GO:0005488);; cellular component: cell (GO:0005623);; cellular component: organelle (GO:0043226);; cellular component: cell part (GO:0044464);; biological process: localization (GO:0051179);; molecular func…
BnaA03g17000D	0.817785	3.46118	6.50035	9.19859	0.704986	1.05139	0.696975	2.35169	2.92137	5.11048	5.15801	2.63825	11.7048	9.2468	8.50852	9.84044	0.0109955	2.22096	normal	0.0694069	2.99282	normal	1.48975e-18	3.53336	up	--	--	Molecular Function: peroxidase activity (GO:0004601);; Cellular Component: extracellular region (GO:0005576);; Cellular Component: cytosol (GO:0005829);; Biological Process: response to oxidative stress (GO:0006979);; Molecular Function: heme binding (GO:0020037);; Molecular Function: metal ion binding (GO:0046872);; Biological Process: defense response to fungus (GO:0050832);; Biological Process…	K00430|0|brp:103249155|peroxidase 21; K00430 peroxidase [EC:1.11.1.7] (A)	Phenylalanine metabolism (ko00360);; Phenylpropanoid biosynthesis (ko00940)	--	--	Peroxidase	Peroxidase 21 (Precursor) GN=T2N18.11 OS=Arabidopsis thaliana (Mouse-ear cress) PE=1 SV=1	G	Carbohydrate transport and metabolism	PREDICTED: peroxidase 21 isoform X1 [Brassica rapa]	biological process: metabolic process (GO:0008152);; biological process: single-organism process (GO:0044699);; molecular function: catalytic activity (GO:0003824);; molecular function: antioxidant activity (GO:0016209);; cellular component: extracellular region (GO:0005576);; cellular component: cell (GO:0005623);; cellular component: cell part (GO:0044464);; biological process: response to stim…
BnaA03g36130D	1.63145	1.58901	2.3911	4.05346	1.68331	1.58022	1.63081	0.605846	1.06971	3.09147	3.56707	1.6351	1.97113	2.72744	4.52061	4.91234	1	-0.0104497	normal	0.445398	0.588486	normal	0.00269472	1.34798	up	[IQ]	Lipid transport and metabolism;; Secondary metabolites biosynthesis, transport and catabolism	Biological Process: response to wounding (GO:0009611);; Biological Process: coumarin biosynthetic process (GO:0009805);; Biological Process: positive regulation of flavonoid biosynthetic process (GO:0009963);; Molecular Function: 4-coumarate-CoA ligase activity (GO:0016207);; Biological Process: defense response by callose deposition (GO:0052542);;	K01904|0|brp:103859897|4-coumarate--CoA ligase 4; K01904 4-coumarate--CoA ligase [EC:6.2.1.12] (A)	Ubiquinone and other terpenoid-quinone biosynthesis (ko00130);; Phenylalanine metabolism (ko00360);; Phenylpropanoid biosynthesis (ko00940)	[I]	Lipid transport and metabolism	AMP-binding enzyme;; AMP-binding enzyme C-terminal domain	4-coumarate--CoA ligase 4 GN=4CL4 OS=Arabidopsis thaliana (Mouse-ear cress) PE=1 SV=1	H	Coenzyme transport and metabolism	BnaA03g36130D [Brassica napus]	biological process: response to stimulus (GO:0050896);; biological process: metabolic process (GO:0008152);; biological process: cellular process (GO:0009987);; biological process: single-organism process (GO:0044699);; biological process: biological regulation (GO:0065007);; molecular function: catalytic activity (GO:0003824);; biological process: localization (GO:0051179)
BnaA03g51010D	6.76916	8.87464	11.8338	14.4219	6.05732	7.30164	6.94851	8.4233	8.06681	10.1338	12.5485	10.7501	12.2028	13.06	16.1006	14.1052	0.404192	0.41818	normal	0.00304783	0.758274	normal	4.81228e-05	1.06424	up	[R]	General function prediction only	Molecular Function: nucleotide binding (GO:0000166);; Cellular Component: cytosol (GO:0005829);; Biological Process: protein targeting to membrane (GO:0006612);; Molecular Function: zinc ion binding (GO:0008270);; Biological Process: response to wounding (GO:0009611);; Biological Process: coumarin biosynthetic process (GO:0009805);; Biological Process: lignin biosynthetic process (GO:0009809);; B…	K00083|0|brp:103862330|cinnamyl alcohol dehydrogenase 5; K00083 cinnamyl-alcohol dehydrogenase [EC:1.1.1.195] (A)	Phenylpropanoid biosynthesis (ko00940)	[Q]	Secondary metabolites biosynthesis, transport and catabolism	Alcohol dehydrogenase GroES-like domain;; Zinc-binding dehydrogenase;; NADP oxidoreductase coenzyme F420-dependent	Cinnamyl alcohol dehydrogenase 5 GN=F28A23.10 OS=Arabidopsis thaliana (Mouse-ear cress) PE=1 SV=1	Q	Secondary metabolites biosynthesis, transport and catabolism	BnaA03g51010D [Brassica napus]	molecular function: binding (GO:0005488);; cellular component: cell (GO:0005623);; cellular component: cell part (GO:0044464);; biological process: single-organism process (GO:0044699);; biological process: localization (GO:0051179);; biological process: cellular component organization or biogenesis (GO:0071840);; biological process: response to stimulus (GO:0050896);; biological process: metabol…
BnaA04g04830D	1.58486	2.37046	6.35138	5.39847	1.17956	1.71951	1.85549	3.70173	1.53718	1.87246	4.56224	10.8678	3.62407	5.71496	5.60409	4.87636	0.745417	0.600564	normal	0.106442	2.07182	normal	6.04812e-10	1.7917	up	[E]	Amino acid transport and metabolism	Cellular Component: cytosol (GO:0005829);; Biological Process: L-phenylalanine catabolic process (GO:0006559);; Biological Process: polyamine catabolic process (GO:0006598);; Biological Process: defense response (GO:0006952);; Biological Process: response to oxidative stress (GO:0006979);; Biological Process: response to wounding (GO:0009611);; Biological Process: cinnamic acid biosynthetic proce…	K10775|0|brp:103841251|phenylalanine ammonia-lyase 2; K10775 phenylalanine ammonia-lyase [EC:4.3.1.24] (A)	Phenylalanine metabolism (ko00360);; Phenylpropanoid biosynthesis (ko00940)	[Q]	Secondary metabolites biosynthesis, transport and catabolism	Aromatic amino acid lyase	Phenylalanine ammonia-lyase 2 GN=PAL2 OS=Arabidopsis thaliana (Mouse-ear cress) PE=1 SV=2	E	Amino acid transport and metabolism	BnaA04g04830D [Brassica napus]	cellular component: cell (GO:0005623);; cellular component: cell part (GO:0044464);; biological process: metabolic process (GO:0008152);; biological process: cellular process (GO:0009987);; biological process: single-organism process (GO:0044699);; biological process: response to stimulus (GO:0050896);; biological process: biological regulation (GO:0065007);; molecular function: catalytic activit…
BnaA05g04020D	1.33842	0.56419	4.67567	3.54219	0.824369	0.670546	2.52034	0.157734	0.49043	1.04441	4.39603	2.28825	7.34272	2.5339	3.34994	4.74274	0.927598	-0.402358	normal	0.0240182	2.70939	normal	0.00113395	1.70112	up	[G]	Carbohydrate transport and metabolism	Molecular Function: hydrolase activity, hydrolyzing O-glycosyl compounds (GO:0004553);; Cellular Component: extracellular region (GO:0005576);; Cellular Component: Golgi apparatus (GO:0005794);; Cellular Component: cytosol (GO:0005829);; Biological Process: carbohydrate metabolic process (GO:0005975);; Cellular Component: plant-type cell wall (GO:0009505);; Cellular Component: plasmodesma (GO:000…	K01188|0|brp:103866799|beta-glucosidase 15-like; K01188 beta-glucosidase [EC:3.2.1.21] (A)	Cyanoamino acid metabolism (ko00460);; Starch and sucrose metabolism (ko00500);; Phenylpropanoid biosynthesis (ko00940)	[G]	Carbohydrate transport and metabolism	Glycosyl hydrolase family 1	Beta-glucosidase 15 (Precursor) GN=BGLU15 OS=Arabidopsis thaliana (Mouse-ear cress) PE=2 SV=1	G	Carbohydrate transport and metabolism	BnaA05g04020D [Brassica napus]	biological process: metabolic process (GO:0008152);; molecular function: catalytic activity (GO:0003824);; cellular component: extracellular region (GO:0005576);; cellular component: cell (GO:0005623);; cellular component: organelle (GO:0043226);; cellular component: cell part (GO:0044464);; cellular component: cell junction (GO:0030054);; biological process: biological regulation (GO:0065007);; …
BnaA06g40660D	238.748	241.854	388.297	518.552	206.207	217.728	292.308	273.874	209.572	242.115	373.419	483.982	307.491	502.592	561.143	491.921	0.991171	0.034811	normal	0.080458	0.645226	normal	1.28972e-05	1.07112	up	[R]	General function prediction only	Molecular Function: nucleotide binding (GO:0000166);; Cellular Component: cytoplasm (GO:0005737);; Molecular Function: zinc ion binding (GO:0008270);; Biological Process: lignin biosynthetic process (GO:0009809);; Molecular Function: transferase activity, transferring acyl groups other than amino-acyl groups (GO:0016747);; Molecular Function: cinnamyl-alcohol dehydrogenase activity (GO:0045551);;…	K00083|0|brp:103828048|probable cinnamyl alcohol dehydrogenase 9; K00083 cinnamyl-alcohol dehydrogenase [EC:1.1.1.195] (A)	Phenylpropanoid biosynthesis (ko00940)	[Q]	Secondary metabolites biosynthesis, transport and catabolism	Alcohol dehydrogenase GroES-like domain;; Zinc-binding dehydrogenase	Probable cinnamyl alcohol dehydrogenase 9 GN=T22F8.230 OS=Arabidopsis thaliana (Mouse-ear cress) PE=2 SV=2	Q	Secondary metabolites biosynthesis, transport and catabolism	PREDICTED: probable cinnamyl alcohol dehydrogenase 9 [Brassica rapa]	molecular function: binding (GO:0005488);; cellular component: cell (GO:0005623);; cellular component: cell part (GO:0044464);; biological process: metabolic process (GO:0008152);; biological process: cellular process (GO:0009987);; biological process: single-organism process (GO:0044699);; molecular function: catalytic activity (GO:0003824);; cellular component: extracellular region (GO:0005576)
BnaA09g21600D	2.48875	1.59228	4.27143	8.5186	1.59257	4.3265	1.54717	1.25793	0.8597	2.65922	4.1415	3.49885	5.17393	6.28272	11.0156	8.25748	0.867487	-0.640974	normal	0.277158	0.808074	normal	0.00193857	1.7979	up	[E]	Amino acid transport and metabolism	Biological Process: sulfur amino acid metabolic process (GO:0000096);; Molecular Function: L-alanine:2-oxoglutarate aminotransferase activity (GO:0004021);; Molecular Function: L-aspartate:2-oxoglutarate aminotransferase activity (GO:0004069);; Molecular Function: cystathionine beta-lyase activity (GO:0004121);; Molecular Function: L-tyrosine:2-oxoglutarate aminotransferase activity (GO:0004838);…	K00815|0|brp:103833946|cystine lyase CORI3-like; K00815 tyrosine aminotransferase [EC:2.6.1.5] (A)	Ubiquinone and other terpenoid-quinone biosynthesis (ko00130);; Cysteine and methionine metabolism (ko00270);; Tyrosine metabolism (ko00350);; Phenylalanine metabolism (ko00360);; Phenylalanine, tyrosine and tryptophan biosynthesis (ko00400);; Isoquinoline alkaloid biosynthesis (ko00950);; Tropane, piperidine and pyridine alkaloid biosynthesis (ko00960);; Biosynthesis of amino acids (ko01230)	[E]	Amino acid transport and metabolism	Aminotransferase class I and II	Probable aminotransferase TAT4 GN=At4g23590 OS=Arabidopsis thaliana (Mouse-ear cress) PE=2 SV=1	E	Amino acid transport and metabolism	BnaA09g21600D [Brassica napus]	biological process: metabolic process (GO:0008152);; biological process: cellular process (GO:0009987);; biological process: single-organism process (GO:0044699);; molecular function: catalytic activity (GO:0003824);; cellular component: cell (GO:0005623);; cellular component: organelle (GO:0043226);; cellular component: cell part (GO:0044464);; biological process: response to stimulus (GO:005089…
BnaA10g25380D	1.73314	2.64579	2.81964	3.60237	1.76322	1.45926	1.97694	2.73672	2.46526	2.73538	2.94445	3.28043	2.23405	4.14106	4.05005	2.61599	0.281874	0.62727	normal	0.0816566	0.676278	normal	0.00696206	1.02755	up	[G]	Carbohydrate transport and metabolism	Molecular Function: hydrolase activity, hydrolyzing O-glycosyl compounds (GO:0004553);; Cellular Component: extracellular region (GO:0005576);; Cellular Component: plasma membrane (GO:0005886);; Biological Process: carbohydrate metabolic process (GO:0005975);; Cellular Component: anchored component of membrane (GO:0031225);;	K05349|0|eus:EUTSA_v10012900mg|hypothetical protein; K05349 beta-glucosidase [EC:3.2.1.21] (A)	Cyanoamino acid metabolism (ko00460);; Starch and sucrose metabolism (ko00500);; Phenylpropanoid biosynthesis (ko00940)	--	--	Glycosyl hydrolase family 3 N terminal domain;; Glycosyl hydrolase family 3 C-terminal domain	Alpha-L-arabinofuranosidase (Precursor) OS=Medicago sativa subsp. varia (Alfalfa) PE=2 SV=1	G	Carbohydrate transport and metabolism	BnaA10g25380D [Brassica napus]	biological process: metabolic process (GO:0008152);; molecular function: catalytic activity (GO:0003824);; cellular component: extracellular region (GO:0005576);; cellular component: cell (GO:0005623);; cellular component: membrane (GO:0016020);; cellular component: cell part (GO:0044464);; cellular component: membrane part (GO:0044425)
BnaAnng31450D	63.9057	53.3394	93.9282	196.488	62.0324	70.4337	59.2511	42.8418	50.3751	66.8014	104.893	79.8509	97.0406	154.65	244.363	190.451	0.632616	-0.280043	normal	0.0281745	0.525802	normal	1.68331e-06	1.5856	up	[E]	Amino acid transport and metabolism	Biological Process: sulfur amino acid metabolic process (GO:0000096);; Molecular Function: L-alanine:2-oxoglutarate aminotransferase activity (GO:0004021);; Molecular Function: L-aspartate:2-oxoglutarate aminotransferase activity (GO:0004069);; Molecular Function: cystathionine beta-lyase activity (GO:0004121);; Molecular Function: L-tyrosine:2-oxoglutarate aminotransferase activity (GO:0004838);…	K00815|0|brp:103834290|cystine lyase CORI3-like; K00815 tyrosine aminotransferase [EC:2.6.1.5] (A)	Ubiquinone and other terpenoid-quinone biosynthesis (ko00130);; Cysteine and methionine metabolism (ko00270);; Tyrosine metabolism (ko00350);; Phenylalanine metabolism (ko00360);; Phenylalanine, tyrosine and tryptophan biosynthesis (ko00400);; Isoquinoline alkaloid biosynthesis (ko00950);; Tropane, piperidine and pyridine alkaloid biosynthesis (ko00960);; Biosynthesis of amino acids (ko01230)	[E]	Amino acid transport and metabolism	Aminotransferase class I and II	Probable aminotransferase TAT4 GN=At4g23590 OS=Arabidopsis thaliana (Mouse-ear cress) PE=2 SV=1	E	Amino acid transport and metabolism	BnaAnng31450D [Brassica napus]	biological process: metabolic process (GO:0008152);; biological process: cellular process (GO:0009987);; biological process: single-organism process (GO:0044699);; molecular function: catalytic activity (GO:0003824);; cellular component: cell (GO:0005623);; cellular component: organelle (GO:0043226);; cellular component: cell part (GO:0044464);; biological process: response to stimulus (GO:005089…
BnaAnng35150D	31.2455	34.4997	37.2123	75.2169	34.4205	30.596	28.7202	28.1997	38.5531	36.7463	43.3206	28.0275	40.2887	75.7624	65.929	83.9593	0.880878	0.170063	normal	0.510848	0.253589	normal	9.37374e-07	1.24337	up	[E]	Amino acid transport and metabolism	Biological Process: sulfur amino acid metabolic process (GO:0000096);; Molecular Function: L-alanine:2-oxoglutarate aminotransferase activity (GO:0004021);; Molecular Function: L-aspartate:2-oxoglutarate aminotransferase activity (GO:0004069);; Molecular Function: cystathionine beta-lyase activity (GO:0004121);; Molecular Function: L-tyrosine:2-oxoglutarate aminotransferase activity (GO:0004838);…	K00815|2.49554e-122|brp:103833946|cystine lyase CORI3-like; K00815 tyrosine aminotransferase [EC:2.6.1.5] (A)	Ubiquinone and other terpenoid-quinone biosynthesis (ko00130);; Cysteine and methionine metabolism (ko00270);; Tyrosine metabolism (ko00350);; Phenylalanine metabolism (ko00360);; Phenylalanine, tyrosine and tryptophan biosynthesis (ko00400);; Isoquinoline alkaloid biosynthesis (ko00950);; Tropane, piperidine and pyridine alkaloid biosynthesis (ko00960);; Biosynthesis of amino acids (ko01230)	[E]	Amino acid transport and metabolism	Aminotransferase class I and II	Cystine lyase CORI3 GN=F9D16.70 OS=Arabidopsis thaliana (Mouse-ear cress) PE=1 SV=1	E	Amino acid transport and metabolism	BnaAnng35150D, partial [Brassica napus]	biological process: metabolic process (GO:0008152);; biological process: cellular process (GO:0009987);; biological process: single-organism process (GO:0044699);; molecular function: catalytic activity (GO:0003824);; cellular component: cell (GO:0005623);; cellular component: organelle (GO:0043226);; cellular component: cell part (GO:0044464);; biological process: response to stimulus (GO:005089…
BnaAnng37050D	61.3556	48.6186	82.856	177.345	59.3304	68.1449	56.5916	36.6841	39.9861	69.1857	88.037	66.3304	94.2005	160.872	204.592	166.57	0.740237	-0.333779	normal	0.0875737	0.465585	normal	3.03292e-11	1.5362	up	[E]	Amino acid transport and metabolism	Biological Process: sulfur amino acid metabolic process (GO:0000096);; Molecular Function: L-alanine:2-oxoglutarate aminotransferase activity (GO:0004021);; Molecular Function: L-aspartate:2-oxoglutarate aminotransferase activity (GO:0004069);; Molecular Function: cystathionine beta-lyase activity (GO:0004121);; Molecular Function: L-tyrosine:2-oxoglutarate aminotransferase activity (GO:0004838);…	K00815|2.07481e-122|brp:103833946|cystine lyase CORI3-like; K00815 tyrosine aminotransferase [EC:2.6.1.5] (A)	Ubiquinone and other terpenoid-quinone biosynthesis (ko00130);; Cysteine and methionine metabolism (ko00270);; Tyrosine metabolism (ko00350);; Phenylalanine metabolism (ko00360);; Phenylalanine, tyrosine and tryptophan biosynthesis (ko00400);; Isoquinoline alkaloid biosynthesis (ko00950);; Tropane, piperidine and pyridine alkaloid biosynthesis (ko00960);; Biosynthesis of amino acids (ko01230)	[E]	Amino acid transport and metabolism	Aminotransferase class I and II	Cystine lyase CORI3 GN=F9D16.70 OS=Arabidopsis thaliana (Mouse-ear cress) PE=1 SV=1	E	Amino acid transport and metabolism	BnaAnng37050D, partial [Brassica napus]	biological process: metabolic process (GO:0008152);; biological process: cellular process (GO:0009987);; biological process: single-organism process (GO:0044699);; molecular function: catalytic activity (GO:0003824);; cellular component: cell (GO:0005623);; cellular component: organelle (GO:0043226);; cellular component: cell part (GO:0044464);; biological process: response to stimulus (GO:005089…
BnaC01g02400D	18.6228	15.7581	31.8594	38.8453	17.1385	17.3178	21.4121	14.8477	18.1986	14.2281	26.4176	36.1329	33.0277	31.0658	42.3272	43.1429	0.742196	-0.232919	normal	0.000418988	0.784515	normal	2.07841e-05	1.05305	up	[Q]	Secondary metabolites biosynthesis, transport and catabolism	Biological Process: very long-chain fatty acid metabolic process (GO:0000038);; Molecular Function: iron ion binding (GO:0005506);; Cellular Component: endoplasmic reticulum (GO:0005783);; Biological Process: intra-Golgi vesicle-mediated transport (GO:0006891);; Biological Process: membrane fusion (GO:0006944);; Molecular Function: electron carrier activity (GO:0009055);; Biological Process: lign…	K09755|0|brp:103869607|cytochrome P450 84A1; K09755 ferulate-5-hydroxylase [EC:1.14.-.-] (A)	Phenylpropanoid biosynthesis (ko00940)	[Q]	Secondary metabolites biosynthesis, transport and catabolism	Cytochrome P450	Cytochrome P450 84A1 GN=F23E13.110 OS=Arabidopsis thaliana (Mouse-ear cress) PE=1 SV=1	Q	Secondary metabolites biosynthesis, transport and catabolism	BnaC01g02400D [Brassica napus]	biological process: metabolic process (GO:0008152);; biological process: cellular process (GO:0009987);; biological process: single-organism process (GO:0044699);; molecular function: binding (GO:0005488);; cellular component: cell (GO:0005623);; cellular component: organelle (GO:0043226);; cellular component: cell part (GO:0044464);; biological process: localization (GO:0051179);; molecular func…
BnaC03g20530D	2.77144	5.3738	11.7772	14.4105	3.0282	3.15738	2.12875	5.10662	5.49688	5.51789	10.9237	6.1239	18.284	15.2216	15.6342	12.3756	0.097184	1.00948	normal	0.0405626	2.08486	normal	1.58682e-14	2.39959	up	--	--	Molecular Function: peroxidase activity (GO:0004601);; Cellular Component: extracellular region (GO:0005576);; Cellular Component: cytosol (GO:0005829);; Biological Process: response to oxidative stress (GO:0006979);; Molecular Function: heme binding (GO:0020037);; Molecular Function: metal ion binding (GO:0046872);; Biological Process: defense response to fungus (GO:0050832);; Biological Process…	K00430|0|brp:103249155|peroxidase 21; K00430 peroxidase [EC:1.11.1.7] (A)	Phenylalanine metabolism (ko00360);; Phenylpropanoid biosynthesis (ko00940)	--	--	Peroxidase	Peroxidase 21 (Precursor) GN=T2N18.11 OS=Arabidopsis thaliana (Mouse-ear cress) PE=1 SV=1	G	Carbohydrate transport and metabolism	BnaC03g20530D [Brassica napus]	biological process: metabolic process (GO:0008152);; biological process: single-organism process (GO:0044699);; molecular function: catalytic activity (GO:0003824);; molecular function: antioxidant activity (GO:0016209);; cellular component: extracellular region (GO:0005576);; cellular component: cell (GO:0005623);; cellular component: cell part (GO:0044464);; biological process: response to stim…
BnaC03g42000D	1.50958	1.597	2.92183	3.68307	1.32032	1.50039	1.70802	1.41455	0.82277	2.55367	4.23165	1.88373	2.65012	3.12984	3.6725	4.24686	0.985524	0.115886	normal	0.162371	0.998365	normal	0.000671605	1.31324	up	[IQ]	Lipid transport and metabolism;; Secondary metabolites biosynthesis, transport and catabolism	Biological Process: response to wounding (GO:0009611);; Biological Process: coumarin biosynthetic process (GO:0009805);; Biological Process: positive regulation of flavonoid biosynthetic process (GO:0009963);; Molecular Function: 4-coumarate-CoA ligase activity (GO:0016207);; Biological Process: defense response by callose deposition (GO:0052542);;	K01904|0|brp:103859897|4-coumarate--CoA ligase 4; K01904 4-coumarate--CoA ligase [EC:6.2.1.12] (A)	Ubiquinone and other terpenoid-quinone biosynthesis (ko00130);; Phenylalanine metabolism (ko00360);; Phenylpropanoid biosynthesis (ko00940)	[I]	Lipid transport and metabolism	AMP-binding enzyme;; AMP-binding enzyme C-terminal domain	4-coumarate--CoA ligase 4 GN=4CL4 OS=Arabidopsis thaliana (Mouse-ear cress) PE=1 SV=1	H	Coenzyme transport and metabolism	BnaC03g42000D [Brassica napus]	biological process: response to stimulus (GO:0050896);; biological process: metabolic process (GO:0008152);; biological process: cellular process (GO:0009987);; biological process: single-organism process (GO:0044699);; biological process: biological regulation (GO:0065007);; molecular function: catalytic activity (GO:0003824);; biological process: localization (GO:0051179)
BnaC04g41130D	10.0026	13.8048	20.8141	21.2281	9.34264	10.0412	10.624	16.3965	10.8325	14.1855	19.7208	27.9237	14.7977	22.9965	21.7844	18.9033	0.200241	0.531402	normal	0.0191759	1.15523	normal	2.82874e-06	1.13393	up	--	--	Molecular Function: iron ion binding (GO:0005506);; Cellular Component: vacuolar membrane (GO:0005774);; Cellular Component: endoplasmic reticulum (GO:0005783);; Cellular Component: Golgi apparatus (GO:0005794);; Cellular Component: plasma membrane (GO:0005886);; Molecular Function: electron carrier activity (GO:0009055);; Cellular Component: plant-type cell wall (GO:0009505);; Cellular Component…	K00487|0|brp:103865043|trans-cinnamate 4-monooxygenase-like; K00487 trans-cinnamate 4-monooxygenase [EC:1.14.13.11] (A)	Ubiquinone and other terpenoid-quinone biosynthesis (ko00130);; Phenylalanine metabolism (ko00360);; Phenylpropanoid biosynthesis (ko00940);; Flavonoid biosynthesis (ko00941);; Stilbenoid, diarylheptanoid and gingerol biosynthesis (ko00945);; Degradation of aromatic compounds (ko01220)	[Q]	Secondary metabolites biosynthesis, transport and catabolism	Cytochrome P450	Trans-cinnamate 4-monooxygenase GN=T6B20.16 OS=Arabidopsis thaliana (Mouse-ear cress) PE=2 SV=1	Q	Secondary metabolites biosynthesis, transport and catabolism	BnaC04g41130D [Brassica napus]	molecular function: binding (GO:0005488);; cellular component: cell (GO:0005623);; cellular component: membrane (GO:0016020);; cellular component: organelle (GO:0043226);; cellular component: organelle part (GO:0044422);; cellular component: cell part (GO:0044464);; molecular function: electron carrier activity (GO:0009055);; cellular component: cell junction (GO:0030054);; biological process: mu…
BnaC05g03290D	7.18623	26.9778	27.3423	21.6574	6.24575	5.21475	10.0982	34.4123	35.0387	11.4825	19.6006	41.9949	20.4313	26.1548	22.5657	16.2517	0.106263	1.89247	normal	0.027933	1.92565	normal	0.000105212	1.5361	up	--	--	Molecular Function: peroxidase activity (GO:0004601);; Biological Process: response to oxidative stress (GO:0006979);; Molecular Function: heme binding (GO:0020037);; Molecular Function: metal ion binding (GO:0046872);; Biological Process: oxidation-reduction process (GO:0055114);;	K00430|0|brp:103844155|peroxidase 2-like; K00430 peroxidase [EC:1.11.1.7] (A)	Phenylalanine metabolism (ko00360);; Phenylpropanoid biosynthesis (ko00940)	--	--	Peroxidase	Peroxidase 2 (Precursor) GN=YUP8H12.14 OS=Arabidopsis thaliana (Mouse-ear cress) PE=2 SV=1	R	General function prediction only	BnaC05g03290D [Brassica napus]	biological process: metabolic process (GO:0008152);; biological process: single-organism process (GO:0044699);; molecular function: catalytic activity (GO:0003824);; molecular function: antioxidant activity (GO:0016209);; biological process: response to stimulus (GO:0050896);; molecular function: binding (GO:0005488)
BnaC05g20280D	12.0252	20.2827	21.6783	26.1237	11.9571	11.9427	12.1758	18.9295	23.2389	18.6797	21.2557	20.1892	23.59	28.4705	25.4497	24.4509	0.00748353	0.776926	normal	0.000183465	0.816444	normal	4.51831e-06	1.10547	up	[G]	Carbohydrate transport and metabolism	Molecular Function: hydrolase activity, hydrolyzing O-glycosyl compounds (GO:0004553);; Biological Process: carbohydrate metabolic process (GO:0005975);; Cellular Component: chloroplast (GO:0009507);; Molecular Function: cation binding (GO:0043169);; Cellular Component: apoplast (GO:0048046);;	K01188|0|brp:103840622|beta-glucosidase 40; K01188 beta-glucosidase [EC:3.2.1.21] (A)	Cyanoamino acid metabolism (ko00460);; Starch and sucrose metabolism (ko00500);; Phenylpropanoid biosynthesis (ko00940)	[G]	Carbohydrate transport and metabolism	Glycosyl hydrolase family 1	Beta-glucosidase 40 (Precursor) GN=BGLU40 OS=Arabidopsis thaliana (Mouse-ear cress) PE=2 SV=1	G	Carbohydrate transport and metabolism	BnaC05g20280D [Brassica napus]	biological process: metabolic process (GO:0008152);; molecular function: catalytic activity (GO:0003824);; cellular component: cell (GO:0005623);; cellular component: organelle (GO:0043226);; cellular component: cell part (GO:0044464);; molecular function: binding (GO:0005488);; cellular component: extracellular region (GO:0005576)
BnaC06g14510D	8.46242	12.4689	13.0156	22.2429	6.75282	7.38715	11.2473	19.3964	9.89427	8.11593	10.5281	17.9844	10.5344	22.6532	27.4481	16.6273	0.731673	0.628814	normal	0.245922	0.693961	normal	0.000239736	1.45196	up	--	--	Cellular Component: cytosol (GO:0005829);; Biological Process: L-phenylalanine catabolic process (GO:0006559);; Biological Process: polyamine catabolic process (GO:0006598);; Biological Process: defense response (GO:0006952);; Biological Process: response to oxidative stress (GO:0006979);; Biological Process: response to wounding (GO:0009611);; Biological Process: cinnamic acid biosynthetic proce…	K10775|2.75663e-91|brp:103829920|phenylalanine ammonia-lyase 2-like; K10775 phenylalanine ammonia-lyase [EC:4.3.1.24] (A)	Phenylalanine metabolism (ko00360);; Phenylpropanoid biosynthesis (ko00940)	[Q]	Secondary metabolites biosynthesis, transport and catabolism	Aromatic amino acid lyase	Phenylalanine ammonia-lyase 2 GN=PAL2 OS=Arabidopsis thaliana (Mouse-ear cress) PE=1 SV=2	Q	Secondary metabolites biosynthesis, transport and catabolism	BnaC06g14510D [Brassica napus]	cellular component: cell (GO:0005623);; cellular component: cell part (GO:0044464);; biological process: metabolic process (GO:0008152);; biological process: cellular process (GO:0009987);; biological process: single-organism process (GO:0044699);; biological process: response to stimulus (GO:0050896);; biological process: biological regulation (GO:0065007);; molecular function: catalytic activit…
BnaC07g44880D	5.03999	6.23777	7.90861	11.3997	4.40542	6.38868	4.32588	6.73339	3.92183	8.05808	8.67207	6.70589	8.34787	9.58475	12.7465	11.868	0.809881	0.343179	normal	0.0796667	0.62071	normal	9.03082e-05	1.16424	up	[R]	General function prediction only	--	K00083|0|brp:103862330|cinnamyl alcohol dehydrogenase 5; K00083 cinnamyl-alcohol dehydrogenase [EC:1.1.1.195] (A)	Phenylpropanoid biosynthesis (ko00940)	[Q]	Secondary metabolites biosynthesis, transport and catabolism	Alcohol dehydrogenase GroES-like domain;; Zinc-binding dehydrogenase;; NADP oxidoreductase coenzyme F420-dependent	Cinnamyl alcohol dehydrogenase 5 GN=F28A23.10 OS=Arabidopsis thaliana (Mouse-ear cress) PE=1 SV=1	Q	Secondary metabolites biosynthesis, transport and catabolism	PREDICTED: cinnamyl alcohol dehydrogenase 5 [Brassica rapa]	--
BnaC07g47260D	275.09	267.84	412.707	576.912	245.098	244.994	335.178	320.623	210.444	272.454	397.698	514.719	325.703	580.048	618.06	532.628	1	-0.0188697	normal	0.17545	0.535516	normal	2.73098e-05	1.03379	up	[R]	General function prediction only	Molecular Function: nucleotide binding (GO:0000166);; Cellular Component: cytoplasm (GO:0005737);; Molecular Function: zinc ion binding (GO:0008270);; Biological Process: lignin biosynthetic process (GO:0009809);; Molecular Function: transferase activity, transferring acyl groups other than amino-acyl groups (GO:0016747);; Molecular Function: cinnamyl-alcohol dehydrogenase activity (GO:0045551);;…	K00083|0|brp:103828048|probable cinnamyl alcohol dehydrogenase 9; K00083 cinnamyl-alcohol dehydrogenase [EC:1.1.1.195] (A)	Phenylpropanoid biosynthesis (ko00940)	[Q]	Secondary metabolites biosynthesis, transport and catabolism	Alcohol dehydrogenase GroES-like domain;; Zinc-binding dehydrogenase	Probable cinnamyl alcohol dehydrogenase 9 GN=T22F8.230 OS=Arabidopsis thaliana (Mouse-ear cress) PE=2 SV=2	Q	Secondary metabolites biosynthesis, transport and catabolism	BnaC07g47260D [Brassica napus]	molecular function: binding (GO:0005488);; cellular component: cell (GO:0005623);; cellular component: cell part (GO:0044464);; biological process: metabolic process (GO:0008152);; biological process: cellular process (GO:0009987);; biological process: single-organism process (GO:0044699);; molecular function: catalytic activity (GO:0003824);; cellular component: extracellular region (GO:0005576)
BnaA04g25720D	7.77389	8.23247	18.4334	10.9216	7.9233	7.05362	8.34476	8.11146	8.61847	7.96749	14.7815	21.47	19.0488	9.74229	12.0493	10.9733	0.966729	0.0766491	normal	5.01616e-06	1.16996	up	0.154604	0.457525	normal	[G]	Carbohydrate transport and metabolism	Molecular Function: hydrolase activity, hydrolyzing O-glycosyl compounds (GO:0004553);; Cellular Component: extracellular region (GO:0005576);; Cellular Component: Golgi apparatus (GO:0005794);; Cellular Component: cytosol (GO:0005829);; Biological Process: carbohydrate metabolic process (GO:0005975);; Cellular Component: plant-type cell wall (GO:0009505);; Cellular Component: plasmodesma (GO:000…	K01188|0|brp:103866139|beta-glucosidase 15; K01188 beta-glucosidase [EC:3.2.1.21] (A)	Cyanoamino acid metabolism (ko00460);; Starch and sucrose metabolism (ko00500);; Phenylpropanoid biosynthesis (ko00940)	[G]	Carbohydrate transport and metabolism	Glycosyl hydrolase family 1	Beta-glucosidase 15 (Precursor) GN=BGLU15 OS=Arabidopsis thaliana (Mouse-ear cress) PE=2 SV=1	G	Carbohydrate transport and metabolism	BnaA04g25720D [Brassica napus]	biological process: metabolic process (GO:0008152);; molecular function: catalytic activity (GO:0003824);; cellular component: extracellular region (GO:0005576);; cellular component: cell (GO:0005623);; cellular component: organelle (GO:0043226);; cellular component: cell part (GO:0044464);; cellular component: cell junction (GO:0030054);; biological process: biological regulation (GO:0065007);; …
BnaA06g16150D	79.1849	93.1528	189.725	154.324	66.2109	86.1942	85.1495	92.4469	96.166	90.8456	168.597	162.17	238.409	127.393	137.042	198.538	0.762958	0.220533	normal	0.000119623	1.25747	up	0.0168652	0.94771	normal	--	--	Molecular Function: peroxidase activity (GO:0004601);; Cellular Component: vacuolar membrane (GO:0005774);; Cellular Component: Golgi apparatus (GO:0005794);; Cellular Component: cytosol (GO:0005829);; Biological Process: response to oxidative stress (GO:0006979);; Biological Process: response to light stimulus (GO:0009416);; Cellular Component: plant-type cell wall (GO:0009505);; Biological Proc…	K00430|0|brp:103873086|peroxidase 34-like; K00430 peroxidase [EC:1.11.1.7] (A)	Phenylalanine metabolism (ko00360);; Phenylpropanoid biosynthesis (ko00940)	--	--	Peroxidase	Peroxidase 34 (Precursor) OS=Arabidopsis thaliana (Mouse-ear cress) PE=1 SV=1	G	Carbohydrate transport and metabolism	PREDICTED: peroxidase 34-like [Brassica rapa]	biological process: metabolic process (GO:0008152);; biological process: single-organism process (GO:0044699);; molecular function: catalytic activity (GO:0003824);; molecular function: antioxidant activity (GO:0016209);; cellular component: cell (GO:0005623);; cellular component: membrane (GO:0016020);; cellular component: organelle (GO:0043226);; cellular component: organelle part (GO:0044422);…
BnaA10g03280D	9.84722	24.5126	25.9995	17.0936	8.68418	7.22497	13.6325	31.8667	28.6877	12.9833	18.9774	32.375	26.6462	22.3238	18.556	10.4011	0.171146	1.37469	normal	0.00367001	1.36332	up	0.189813	0.795009	normal	--	--	Molecular Function: peroxidase activity (GO:0004601);; Biological Process: response to oxidative stress (GO:0006979);; Molecular Function: heme binding (GO:0020037);; Molecular Function: metal ion binding (GO:0046872);; Biological Process: oxidation-reduction process (GO:0055114);;	K00430|0|brp:103844155|peroxidase 2-like; K00430 peroxidase [EC:1.11.1.7] (A)	Phenylalanine metabolism (ko00360);; Phenylpropanoid biosynthesis (ko00940)	--	--	Peroxidase	Peroxidase 2 (Precursor) GN=YUP8H12.14 OS=Arabidopsis thaliana (Mouse-ear cress) PE=2 SV=1	R	General function prediction only	BnaA10g03280D [Brassica napus]	biological process: metabolic process (GO:0008152);; biological process: single-organism process (GO:0044699);; molecular function: catalytic activity (GO:0003824);; molecular function: antioxidant activity (GO:0016209);; biological process: response to stimulus (GO:0050896);; molecular function: binding (GO:0005488)
BnaA10g14610D	1.30387	1.82007	3.15222	2.6111	1.5794	0.85164	1.48058	1.85891	1.8028	1.7985	3.27405	3.63658	2.54603	2.3534	3.37241	2.1075	0.599133	0.516608	normal	0.000547011	1.25095	up	0.0317199	0.98671	normal	[G]	Carbohydrate transport and metabolism	Molecular Function: hydrolase activity, hydrolyzing O-glycosyl compounds (GO:0004553);; Cellular Component: extracellular region (GO:0005576);; Cellular Component: cytosol (GO:0005829);; Biological Process: carbohydrate metabolic process (GO:0005975);; Cellular Component: plant-type cell wall (GO:0009505);; Cellular Component: plasmodesma (GO:0009506);; Biological Process: systemic acquired resis…	K05349|0|brp:103845624|lysosomal beta glucosidase-like; K05349 beta-glucosidase [EC:3.2.1.21] (A)	Cyanoamino acid metabolism (ko00460);; Starch and sucrose metabolism (ko00500);; Phenylpropanoid biosynthesis (ko00940)	--	--	Glycosyl hydrolase family 3 N terminal domain;; Glycosyl hydrolase family 3 C-terminal domain	Alpha-L-arabinofuranosidase (Precursor) OS=Medicago sativa subsp. varia (Alfalfa) PE=2 SV=1	G	Carbohydrate transport and metabolism	BnaA10g14610D [Brassica napus]	biological process: metabolic process (GO:0008152);; molecular function: catalytic activity (GO:0003824);; cellular component: extracellular region (GO:0005576);; cellular component: cell (GO:0005623);; cellular component: cell part (GO:0044464);; cellular component: cell junction (GO:0030054);; biological process: immune system process (GO:0002376);; biological process: response to stimulus (GO:…
BnaC03g65240D	5.39161	2.76632	18.3509	28.0156	3.19	9.04808	3.93675	3.09756	1.97221	3.22919	19.3376	18.4415	17.2734	12.2575	46.0333	25.756	0.599653	-0.948827	normal	2.34436e-12	1.85043	up	0.0145253	2.4985	normal	[E]	Amino acid transport and metabolism	Biological Process: sulfur amino acid metabolic process (GO:0000096);; Molecular Function: L-alanine:2-oxoglutarate aminotransferase activity (GO:0004021);; Molecular Function: L-aspartate:2-oxoglutarate aminotransferase activity (GO:0004069);; Molecular Function: cystathionine beta-lyase activity (GO:0004121);; Molecular Function: L-tyrosine:2-oxoglutarate aminotransferase activity (GO:0004838);…	K00815|3.95028e-70|brp:103833946|cystine lyase CORI3-like; K00815 tyrosine aminotransferase [EC:2.6.1.5] (A)	Ubiquinone and other terpenoid-quinone biosynthesis (ko00130);; Cysteine and methionine metabolism (ko00270);; Tyrosine metabolism (ko00350);; Phenylalanine metabolism (ko00360);; Phenylalanine, tyrosine and tryptophan biosynthesis (ko00400);; Isoquinoline alkaloid biosynthesis (ko00950);; Tropane, piperidine and pyridine alkaloid biosynthesis (ko00960);; Biosynthesis of amino acids (ko01230)	[E]	Amino acid transport and metabolism	Aminotransferase class I and II	Cystine lyase CORI3 GN=F9D16.70 OS=Arabidopsis thaliana (Mouse-ear cress) PE=1 SV=1	E	Amino acid transport and metabolism	BnaC03g65240D [Brassica napus]	biological process: metabolic process (GO:0008152);; biological process: cellular process (GO:0009987);; biological process: single-organism process (GO:0044699);; molecular function: catalytic activity (GO:0003824);; cellular component: cell (GO:0005623);; cellular component: organelle (GO:0043226);; cellular component: cell part (GO:0044464);; biological process: response to stimulus (GO:005089…
BnaC04g14100D	6.38659	10.7081	15.8849	7.40756	8.58055	5.5881	4.99113	12.3353	11.8223	7.96666	16.3943	12.6086	18.6517	7.13076	6.97339	8.11853	0.187064	0.756887	normal	0.000116928	1.29191	up	0.763287	0.207663	normal	[IQR]	Lipid transport and metabolism;; Secondary metabolites biosynthesis, transport and catabolism;; General function prediction only	Molecular Function: nucleotide binding (GO:0000166);; Molecular Function: oxidoreductase activity (GO:0016491);; Biological Process: oxidation-reduction process (GO:0055114);;	K08081|0|brp:103868044|tropinone reductase homolog At1g07440-like; K08081 Tropinone reductase 1 [EC:1.1.1.206] (A)	Tropane, piperidine and pyridine alkaloid biosynthesis (ko00960)	[R]	General function prediction only	Enoyl-(Acyl carrier protein) reductase;; short chain dehydrogenase;; KR domain	Tropinone reductase homolog At1g07440 GN=At1g07440 OS=Arabidopsis thaliana (Mouse-ear cress) PE=1 SV=1	R	General function prediction only	BnaC04g14100D [Brassica napus]	molecular function: binding (GO:0005488);; biological process: metabolic process (GO:0008152);; molecular function: catalytic activity (GO:0003824);; biological process: single-organism process (GO:0044699)
BnaC06g26980D	8.36871	10.1617	18.8524	15.4624	6.71907	7.75971	10.6273	16.0681	8.40544	6.01172	15.6482	24.3961	16.5128	14.3144	18.505	13.5678	0.916145	0.301516	normal	0.00404683	1.20653	up	0.00359801	0.900935	normal	[IQ]	Lipid transport and metabolism;; Secondary metabolites biosynthesis, transport and catabolism	Biological Process: response to wounding (GO:0009611);; Biological Process: phenylpropanoid metabolic process (GO:0009698);; Biological Process: anthocyanin-containing compound biosynthetic process (GO:0009718);; Biological Process: response to sucrose (GO:0009744);; Biological Process: response to UV-B (GO:0010224);; Biological Process: pollen exine formation (GO:0010584);; Molecular Function: 4…	K01904|0|brp:103831048|4-coumarate--CoA ligase 3; K01904 4-coumarate--CoA ligase [EC:6.2.1.12] (A)	Ubiquinone and other terpenoid-quinone biosynthesis (ko00130);; Phenylalanine metabolism (ko00360);; Phenylpropanoid biosynthesis (ko00940)	[I]	Lipid transport and metabolism	AMP-binding enzyme;; AMP-binding enzyme C-terminal domain	4-coumarate--CoA ligase 3 GN=4CL3 OS=Arabidopsis thaliana (Mouse-ear cress) PE=1 SV=1	H	Coenzyme transport and metabolism	BnaC06g26980D [Brassica napus]	biological process: response to stimulus (GO:0050896);; biological process: metabolic process (GO:0008152);; biological process: cellular process (GO:0009987);; biological process: single-organism process (GO:0044699);; biological process: multicellular organismal process (GO:0032501);; biological process: developmental process (GO:0032502);; biological process: cellular component organization or…
BnaA09g42660D	8.95092	4.95246	5.60253	5.39988	10.6236	9.05463	7.17451	4.98556	4.61461	5.25722	7.1999	5.42476	4.18292	4.6197	6.08508	5.49485	0.00914797	-1.0021	down	0.0100252	-0.831803	normal	0.080719	-0.63193	normal	--	--	Molecular Function: peroxidase activity (GO:0004601);; Cellular Component: extracellular region (GO:0005576);; Cellular Component: cytosol (GO:0005829);; Biological Process: response to oxidative stress (GO:0006979);; Biological Process: determination of bilateral symmetry (GO:0009855);; Biological Process: polarity specification of adaxial/abaxial axis (GO:0009944);; Biological Process: meristem…	K00430|1.93143e-74|brp:103837896|peroxidase 17-like; K00430 peroxidase [EC:1.11.1.7] (A)	Phenylalanine metabolism (ko00360);; Phenylpropanoid biosynthesis (ko00940)	--	--	Peroxidase	Peroxidase 17 (Precursor) GN=F14M13.18 OS=Arabidopsis thaliana (Mouse-ear cress) PE=2 SV=1	G	Carbohydrate transport and metabolism	BnaA09g42660D [Brassica napus]	biological process: metabolic process (GO:0008152);; biological process: single-organism process (GO:0044699);; molecular function: catalytic activity (GO:0003824);; molecular function: antioxidant activity (GO:0016209);; cellular component: extracellular region (GO:0005576);; cellular component: cell (GO:0005623);; cellular component: cell part (GO:0044464);; biological process: response to stim…
BnaC03g14720D	36.6452	17.3762	26.6641	25.1574	38.9828	40.0682	30.8844	20.981	12.9538	18.1939	21.935	31.0296	27.0279	18.4963	25.3932	31.5826	4.47752e-05	-1.06621	down	0.0490282	-0.485742	normal	0.0142129	-0.653426	normal	[QR]	Secondary metabolites biosynthesis, transport and catabolism;; General function prediction only	Cellular Component: nucleus (GO:0005634);; Cellular Component: cytosol (GO:0005829);; Cellular Component: plasma membrane (GO:0005886);; Biological Process: polyamine catabolic process (GO:0006598);; Cellular Component: plasmodesma (GO:0009506);; Biological Process: response to wounding (GO:0009611);; Biological Process: coumarin biosynthetic process (GO:0009805);; Biological Process: lignin bios…	K13066|0|brp:103857055|flavone 3'-O-methyltransferase 1; K13066 caffeic acid 3-O-methyltransferase [EC:2.1.1.68] (A)	Phenylpropanoid biosynthesis (ko00940)	[R]	General function prediction only	O-methyltransferase;; Dimerisation domain;; AdoMet dependent proline di-methyltransferase	Flavone 3&apos;-O-methyltransferase 1 GN=K18G13.3 OS=Arabidopsis thaliana (Mouse-ear cress) PE=1 SV=1	R	General function prediction only	BnaC03g14720D [Brassica napus]	cellular component: cell (GO:0005623);; cellular component: organelle (GO:0043226);; cellular component: cell part (GO:0044464);; cellular component: membrane (GO:0016020);; biological process: metabolic process (GO:0008152);; biological process: cellular process (GO:0009987);; cellular component: cell junction (GO:0030054);; biological process: response to stimulus (GO:0050896);; biological proc…
BnaC07g48680D	3.9429	1.19009	3.0711	3.18886	3.82979	4.63603	3.36287	1.5074	0.8383	1.22458	2.89292	3.24012	3.08027	3.25884	2.09871	4.20903	0.00093835	-1.7533	down	0.492377	-0.391374	normal	0.603056	-0.318609	normal	[QR]	Secondary metabolites biosynthesis, transport and catabolism;; General function prediction only	Cellular Component: nucleus (GO:0005634);; Cellular Component: cytosol (GO:0005829);; Molecular Function: O-methyltransferase activity (GO:0008171);; Biological Process: lignin biosynthetic process (GO:0009809);; Biological Process: methylation (GO:0032259);; Molecular Function: protein dimerization activity (GO:0046983);;	K13066|0|brp:103827916|caffeic acid 3-O-methyltransferase-like; K13066 caffeic acid 3-O-methyltransferase [EC:2.1.1.68] (A)	Phenylpropanoid biosynthesis (ko00940)	[R]	General function prediction only	O-methyltransferase;; Dimerisation domain	Caffeic acid 3-O-methyltransferase 1 GN=OMT1 OS=Populus tremuloides (Quaking aspen) PE=1 SV=1	R	General function prediction only	BnaC07g48680D [Brassica napus]	cellular component: cell (GO:0005623);; cellular component: organelle (GO:0043226);; cellular component: cell part (GO:0044464);; biological process: metabolic process (GO:0008152);; molecular function: catalytic activity (GO:0003824);; biological process: cellular process (GO:0009987);; biological process: single-organism process (GO:0044699);; molecular function: binding (GO:0005488)
BnaA01g20660D	44.9749	22.0224	18.6918	26.7289	43.0401	53.9833	37.9012	13.1904	20.1876	32.6893	21.246	13.576	21.2535	20.6235	27.4887	32.0744	0.0645366	-0.89054	normal	2.27586e-06	-1.28429	down	0.00515184	-0.824571	normal	--	--	Molecular Function: peroxidase activity (GO:0004601);; Cellular Component: vacuolar membrane (GO:0005774);; Cellular Component: Golgi apparatus (GO:0005794);; Cellular Component: cytosol (GO:0005829);; Biological Process: response to light stimulus (GO:0009416);; Cellular Component: plant-type cell wall (GO:0009505);; Biological Process: unidimensional cell growth (GO:0009826);; Molecular Functio…	K00430|0|brp:103875079|peroxidase 34; K00430 peroxidase [EC:1.11.1.7] (A)	Phenylalanine metabolism (ko00360);; Phenylpropanoid biosynthesis (ko00940)	--	--	Peroxidase	Peroxidase 34 (Precursor) OS=Arabidopsis thaliana (Mouse-ear cress) PE=1 SV=1	G	Carbohydrate transport and metabolism	BnaA01g20660D [Brassica napus]	biological process: metabolic process (GO:0008152);; biological process: single-organism process (GO:0044699);; molecular function: catalytic activity (GO:0003824);; molecular function: antioxidant activity (GO:0016209);; cellular component: cell (GO:0005623);; cellular component: membrane (GO:0016020);; cellular component: organelle (GO:0043226);; cellular component: organelle part (GO:0044422);…
BnaA02g21420D	59.0773	25.5893	20.0829	23.1667	55.3776	81.1022	40.752	13.5043	14.9595	48.3042	21.1188	12.9862	26.1438	11.2513	18.5006	39.748	0.301369	-1.20046	normal	0.00942158	-1.58065	down	0.0591239	-1.36902	normal	[Q]	Secondary metabolites biosynthesis, transport and catabolism	Molecular Function: copper ion binding (GO:0005507);; Cellular Component: extracellular region (GO:0005576);; Cellular Component: endosome (GO:0005768);; Cellular Component: vacuole (GO:0005773);; Cellular Component: Golgi apparatus (GO:0005794);; Cellular Component: trans-Golgi network (GO:0005802);; Molecular Function: primary amine oxidase activity (GO:0008131);; Biological Process: amine meta…	K00276|0|brp:103868133|primary amine oxidase; K00276 primary-amine oxidase [EC:1.4.3.21] (A)	Glycine, serine and threonine metabolism (ko00260);; Tyrosine metabolism (ko00350);; Phenylalanine metabolism (ko00360);; beta-Alanine metabolism (ko00410);; Isoquinoline alkaloid biosynthesis (ko00950);; Tropane, piperidine and pyridine alkaloid biosynthesis (ko00960)	[Q]	Secondary metabolites biosynthesis, transport and catabolism	Copper amine oxidase, enzyme domain;; Copper amine oxidase, N3 domain;; Copper amine oxidase, N2 domain	Primary amine oxidase (Precursor) GN=At1g62810 OS=Arabidopsis thaliana (Mouse-ear cress) PE=2 SV=1	Q	Secondary metabolites biosynthesis, transport and catabolism	BnaA02g21420D [Brassica napus]	molecular function: binding (GO:0005488);; cellular component: extracellular region (GO:0005576);; cellular component: cell (GO:0005623);; cellular component: organelle (GO:0043226);; cellular component: cell part (GO:0044464);; cellular component: organelle part (GO:0044422);; biological process: metabolic process (GO:0008152);; biological process: single-organism process (GO:0044699);; molecula…
BnaA09g08390D	71.6766	14.1533	14.0975	16.579	48.054	109.663	57.3125	9.27197	7.44586	25.7422	16.1324	8.77919	17.3809	10.5564	9.18565	29.9949	0.0190681	-2.30939	normal	0.00398895	-2.37569	down	0.013622	-2.12706	normal	--	--	Molecular Function: peroxidase activity (GO:0004601);; Cellular Component: vacuolar membrane (GO:0005774);; Cellular Component: Golgi apparatus (GO:0005794);; Cellular Component: cytosol (GO:0005829);; Biological Process: response to oxidative stress (GO:0006979);; Biological Process: response to light stimulus (GO:0009416);; Cellular Component: plant-type cell wall (GO:0009505);; Biological Proc…	K00430|0|brp:103847964|peroxidase 32; K00430 peroxidase [EC:1.11.1.7] (A)	Phenylalanine metabolism (ko00360);; Phenylpropanoid biosynthesis (ko00940)	--	--	Peroxidase	Peroxidase 32 (Precursor) OS=Arabidopsis thaliana (Mouse-ear cress) PE=1 SV=3	G	Carbohydrate transport and metabolism	BnaA09g08390D [Brassica napus]	biological process: metabolic process (GO:0008152);; biological process: single-organism process (GO:0044699);; molecular function: catalytic activity (GO:0003824);; molecular function: antioxidant activity (GO:0016209);; cellular component: cell (GO:0005623);; cellular component: membrane (GO:0016020);; cellular component: organelle (GO:0043226);; cellular component: organelle part (GO:0044422);…
BnaAnng26060D	20.5814	10.0108	9.83632	10.0751	24.6963	21.5319	15.5159	10.107	8.79249	11.1328	11.7546	7.97384	9.78052	7.85483	7.07885	15.2915	0.0257676	-0.974848	normal	0.00499642	-1.09697	down	0.0470222	-1.05136	normal	[IQR]	Lipid transport and metabolism;; Secondary metabolites biosynthesis, transport and catabolism;; General function prediction only	Molecular Function: nucleotide binding (GO:0000166);; Molecular Function: oxidoreductase activity (GO:0016491);; Biological Process: oxidation-reduction process (GO:0055114);;	K08081|7.56821e-177|brp:103836442|tropinone reductase homolog At1g07440-like; K08081 Tropinone reductase 1 [EC:1.1.1.206] (A)	Tropane, piperidine and pyridine alkaloid biosynthesis (ko00960)	[R]	General function prediction only	short chain dehydrogenase;; Enoyl-(Acyl carrier protein) reductase;; KR domain	Tropinone reductase homolog At1g07440 GN=At1g07440 OS=Arabidopsis thaliana (Mouse-ear cress) PE=1 SV=1	Q	Secondary metabolites biosynthesis, transport and catabolism	BnaAnng26060D [Brassica napus]	molecular function: binding (GO:0005488);; biological process: metabolic process (GO:0008152);; molecular function: catalytic activity (GO:0003824);; biological process: single-organism process (GO:0044699)
BnaC01g06770D	3.18559	0.98292	1.00427	1.8816	4.39971	2.36518	2.79188	1.00873	0.553929	1.3861	1.7004	0.634201	0.678196	1.54022	1.22599	2.87858	0.0136924	-1.72602	normal	0.00973562	-1.73704	down	0.29929	-0.779981	normal	[QR]	Secondary metabolites biosynthesis, transport and catabolism;; General function prediction only	Cellular Component: nucleus (GO:0005634);; Cellular Component: cytosol (GO:0005829);; Molecular Function: O-methyltransferase activity (GO:0008171);; Biological Process: lignin biosynthetic process (GO:0009809);; Biological Process: methylation (GO:0032259);; Molecular Function: protein dimerization activity (GO:0046983);;	K13066|4.14816e-149|brp:103851608|caffeic acid 3-O-methyltransferase-like; K13066 caffeic acid 3-O-methyltransferase [EC:2.1.1.68] (A)	Phenylpropanoid biosynthesis (ko00940)	[R]	General function prediction only	O-methyltransferase;; Dimerisation domain	Flavone 3&apos;-O-methyltransferase 1 GN=K18G13.3 OS=Arabidopsis thaliana (Mouse-ear cress) PE=1 SV=1	R	General function prediction only	BnaC01g06770D [Brassica napus]	cellular component: cell (GO:0005623);; cellular component: organelle (GO:0043226);; cellular component: cell part (GO:0044464);; biological process: metabolic process (GO:0008152);; molecular function: catalytic activity (GO:0003824);; biological process: cellular process (GO:0009987);; biological process: single-organism process (GO:0044699);; molecular function: binding (GO:0005488)
BnaC01g15060D	79.0096	44.7855	36.7778	40.8277	100.33	78.8906	57.8083	22.2052	43.4058	68.7455	40.9275	28.7102	40.6958	34.7717	45.2523	42.4591	0.394962	-0.815311	normal	0.00947753	-1.11777	down	0.01721	-0.962867	normal	[E]	Amino acid transport and metabolism	Biological Process: sulfur amino acid metabolic process (GO:0000096);; Molecular Function: L-alanine:2-oxoglutarate aminotransferase activity (GO:0004021);; Molecular Function: L-aspartate:2-oxoglutarate aminotransferase activity (GO:0004069);; Molecular Function: cystathionine beta-lyase activity (GO:0004121);; Molecular Function: L-tyrosine:2-oxoglutarate aminotransferase activity (GO:0004838);…	K00815|0|brp:103861272|cystine lyase CORI3-like; K00815 tyrosine aminotransferase [EC:2.6.1.5] (A)	Ubiquinone and other terpenoid-quinone biosynthesis (ko00130);; Cysteine and methionine metabolism (ko00270);; Tyrosine metabolism (ko00350);; Phenylalanine metabolism (ko00360);; Phenylalanine, tyrosine and tryptophan biosynthesis (ko00400);; Isoquinoline alkaloid biosynthesis (ko00950);; Tropane, piperidine and pyridine alkaloid biosynthesis (ko00960);; Biosynthesis of amino acids (ko01230)	[E]	Amino acid transport and metabolism	Aminotransferase class I and II	Cystine lyase CORI3 GN=F9D16.70 OS=Arabidopsis thaliana (Mouse-ear cress) PE=1 SV=1	E	Amino acid transport and metabolism	BnaC01g15060D [Brassica napus]	biological process: metabolic process (GO:0008152);; biological process: cellular process (GO:0009987);; biological process: single-organism process (GO:0044699);; molecular function: catalytic activity (GO:0003824);; cellular component: cell (GO:0005623);; cellular component: organelle (GO:0043226);; cellular component: cell part (GO:0044464);; biological process: response to stimulus (GO:005089…
BnaC02g28390D	49.0551	26.1412	19.0051	26.0066	43.3083	66.1418	37.7152	15.3529	16.7375	46.3331	19.6851	13.3918	23.9383	17.5224	22.4808	38.0167	0.456104	-0.903323	normal	0.00607941	-1.40702	down	0.122654	-0.927236	normal	[Q]	Secondary metabolites biosynthesis, transport and catabolism	Molecular Function: copper ion binding (GO:0005507);; Cellular Component: extracellular region (GO:0005576);; Cellular Component: endosome (GO:0005768);; Cellular Component: vacuole (GO:0005773);; Cellular Component: Golgi apparatus (GO:0005794);; Cellular Component: trans-Golgi network (GO:0005802);; Molecular Function: primary amine oxidase activity (GO:0008131);; Biological Process: amine meta…	K00276|0|brp:103868133|primary amine oxidase; K00276 primary-amine oxidase [EC:1.4.3.21] (A)	Glycine, serine and threonine metabolism (ko00260);; Tyrosine metabolism (ko00350);; Phenylalanine metabolism (ko00360);; beta-Alanine metabolism (ko00410);; Isoquinoline alkaloid biosynthesis (ko00950);; Tropane, piperidine and pyridine alkaloid biosynthesis (ko00960)	[Q]	Secondary metabolites biosynthesis, transport and catabolism	Copper amine oxidase, enzyme domain;; Copper amine oxidase, N3 domain;; Copper amine oxidase, N2 domain	Primary amine oxidase (Precursor) GN=At1g62810 OS=Arabidopsis thaliana (Mouse-ear cress) PE=2 SV=1	Q	Secondary metabolites biosynthesis, transport and catabolism	BnaC02g28390D [Brassica napus]	molecular function: binding (GO:0005488);; cellular component: extracellular region (GO:0005576);; cellular component: cell (GO:0005623);; cellular component: organelle (GO:0043226);; cellular component: cell part (GO:0044464);; cellular component: organelle part (GO:0044422);; biological process: metabolic process (GO:0008152);; biological process: single-organism process (GO:0044699);; molecula…
BnaA01g05120D	53.3445	21.0021	18.9277	28.0884	66.7922	44.4491	48.7922	16.2854	20.2561	26.4648	26.2463	12.9514	17.5853	23.7547	25.9928	34.5178	0.00243092	-1.41297	down	0.000559141	-1.53173	down	0.0161161	-0.961549	normal	[QR]	Secondary metabolites biosynthesis, transport and catabolism;; General function prediction only	Cellular Component: nucleus (GO:0005634);; Cellular Component: cytosol (GO:0005829);; Molecular Function: O-methyltransferase activity (GO:0008171);; Biological Process: lignin biosynthetic process (GO:0009809);; Biological Process: methylation (GO:0032259);; Molecular Function: protein dimerization activity (GO:0046983);;	K13066|0|brp:103851608|caffeic acid 3-O-methyltransferase-like; K13066 caffeic acid 3-O-methyltransferase [EC:2.1.1.68] (A)	Phenylpropanoid biosynthesis (ko00940)	[R]	General function prediction only	O-methyltransferase	Inositol 4-methyltransferase GN=IMT1 OS=Mesembryanthemum crystallinum (Common ice plant) PE=1 SV=1	R	General function prediction only	BnaA01g05120D [Brassica napus]	cellular component: cell (GO:0005623);; cellular component: organelle (GO:0043226);; cellular component: cell part (GO:0044464);; biological process: metabolic process (GO:0008152);; molecular function: catalytic activity (GO:0003824);; biological process: cellular process (GO:0009987);; biological process: single-organism process (GO:0044699);; molecular function: binding (GO:0005488)
BnaA03g14000D	1.5144	0.847023	0.544864	0.380934	1.49715	1.05518	1.99087	0.37057	1.11432	1.05618	0.492196	0.594037	0.54836	0.128857	0.45902	0.554926	0.416625	-0.863931	normal	0.0203867	-1.51165	normal	0.00130572	-2.09347	down	[Q]	Secondary metabolites biosynthesis, transport and catabolism	Molecular Function: iron ion binding (GO:0005506);; Cellular Component: extracellular region (GO:0005576);; Cellular Component: vacuolar membrane (GO:0005774);; Cellular Component: endoplasmic reticulum (GO:0005783);; Cellular Component: Golgi apparatus (GO:0005794);; Cellular Component: plasma membrane (GO:0005886);; Molecular Function: electron carrier activity (GO:0009055);; Biological Process…	K00487|0|brp:103857322|trans-cinnamate 4-monooxygenase-like; K00487 trans-cinnamate 4-monooxygenase [EC:1.14.13.11] (A)	Ubiquinone and other terpenoid-quinone biosynthesis (ko00130);; Phenylalanine metabolism (ko00360);; Phenylpropanoid biosynthesis (ko00940);; Flavonoid biosynthesis (ko00941);; Stilbenoid, diarylheptanoid and gingerol biosynthesis (ko00945);; Degradation of aromatic compounds (ko01220)	[Q]	Secondary metabolites biosynthesis, transport and catabolism	Cytochrome P450	Trans-cinnamate 4-monooxygenase GN=T6B20.16 OS=Arabidopsis thaliana (Mouse-ear cress) PE=2 SV=1	Q	Secondary metabolites biosynthesis, transport and catabolism	BnaA03g14000D [Brassica napus]	molecular function: binding (GO:0005488);; cellular component: extracellular region (GO:0005576);; cellular component: cell (GO:0005623);; cellular component: membrane (GO:0016020);; cellular component: organelle (GO:0043226);; cellular component: organelle part (GO:0044422);; cellular component: cell part (GO:0044464);; molecular function: electron carrier activity (GO:0009055);; biological proc…
BnaA04g17040D	166.147	86.7317	89.0332	81.9673	166.739	183.658	148.043	93.958	84.3404	81.8966	88.2872	88.2586	90.5539	78.1777	80.6392	87.0849	0.000516093	-0.936164	normal	7.70682e-06	-0.931776	normal	1.98443e-05	-1.03853	down	[IQR]	Lipid transport and metabolism;; Secondary metabolites biosynthesis, transport and catabolism;; General function prediction only	Molecular Function: nucleotide binding (GO:0000166);; Molecular Function: oxidoreductase activity (GO:0016491);; Biological Process: oxidation-reduction process (GO:0055114);;	K08081|0|brp:103864955|tropinone reductase homolog At1g07440-like; K08081 Tropinone reductase 1 [EC:1.1.1.206] (A)	Tropane, piperidine and pyridine alkaloid biosynthesis (ko00960)	[R]	General function prediction only	Enoyl-(Acyl carrier protein) reductase;; short chain dehydrogenase;; KR domain	Tropinone reductase homolog At1g07440 GN=At1g07440 OS=Arabidopsis thaliana (Mouse-ear cress) PE=1 SV=1	Q	Secondary metabolites biosynthesis, transport and catabolism	BnaA04g17040D [Brassica napus]	molecular function: binding (GO:0005488);; biological process: metabolic process (GO:0008152);; molecular function: catalytic activity (GO:0003824);; biological process: single-organism process (GO:0044699)
BnaA07g20940D	2.7629	2.42096	4.45294	0.436109	2.62304	2.01263	3.65303	2.01347	4.75121	0.49821	2.47464	7.01126	3.87292	0.181614	0.598348	0.528364	0.986209	-0.169192	normal	0.516834	0.681317	normal	2.88456e-06	-2.83568	down	[QR]	Secondary metabolites biosynthesis, transport and catabolism;; General function prediction only	Cellular Component: nucleus (GO:0005634);; Cellular Component: cytosol (GO:0005829);; Molecular Function: O-methyltransferase activity (GO:0008171);; Biological Process: lignin biosynthetic process (GO:0009809);; Biological Process: methylation (GO:0032259);; Molecular Function: protein dimerization activity (GO:0046983);;	K13066|0|brp:103830562|caffeic acid 3-O-methyltransferase-like; K13066 caffeic acid 3-O-methyltransferase [EC:2.1.1.68] (A)	Phenylpropanoid biosynthesis (ko00940)	[R]	General function prediction only	O-methyltransferase;; Dimerisation domain	Caffeic acid 3-O-methyltransferase GN=COMT1 OS=Prunus dulcis (Almond) PE=2 SV=1	R	General function prediction only	BnaA07g20940D [Brassica napus]	cellular component: cell (GO:0005623);; cellular component: organelle (GO:0043226);; cellular component: cell part (GO:0044464);; biological process: metabolic process (GO:0008152);; molecular function: catalytic activity (GO:0003824);; biological process: cellular process (GO:0009987);; biological process: single-organism process (GO:0044699);; molecular function: binding (GO:0005488)
BnaA10g04850D	42.6093	28.5778	24.6797	21.0218	43.5984	49.0079	35.2215	31.2958	29.3767	25.0609	22.9581	21.9805	29.1005	20.1227	20.4695	22.4731	0.0795906	-0.593946	normal	0.0010678	-0.877399	normal	2.76253e-05	-1.06276	down	[IQR]	Lipid transport and metabolism;; Secondary metabolites biosynthesis, transport and catabolism;; General function prediction only	Biological Process: maltose metabolic process (GO:0000023);; Molecular Function: nucleotide binding (GO:0000166);; Biological Process: pentose-phosphate shunt (GO:0006098);; Molecular Function: oxidoreductase activity (GO:0016491);; Biological Process: starch biosynthetic process (GO:0019252);; Biological Process: positive regulation of catalytic activity (GO:0043085);; Biological Process: respon…	K08081|0|brp:103843945|tropinone reductase homolog At1g07440; K08081 Tropinone reductase 1 [EC:1.1.1.206] (A)	Tropane, piperidine and pyridine alkaloid biosynthesis (ko00960)	[R]	General function prediction only	Enoyl-(Acyl carrier protein) reductase;; short chain dehydrogenase;; KR domain	Tropinone reductase homolog At1g07440 GN=At1g07440 OS=Arabidopsis thaliana (Mouse-ear cress) PE=1 SV=1	Q	Secondary metabolites biosynthesis, transport and catabolism	PREDICTED: tropinone reductase homolog At1g07440 [Brassica rapa]	biological process: metabolic process (GO:0008152);; biological process: cellular process (GO:0009987);; biological process: single-organism process (GO:0044699);; molecular function: binding (GO:0005488);; molecular function: catalytic activity (GO:0003824);; biological process: biological regulation (GO:0065007);; biological process: response to stimulus (GO:0050896)
BnaC05g30990D	0.704647	0.199341	0.209001	0.0835539	0.428724	0.757125	0.928093	0.188527	0.0430957	0.366401	0.309092	0.234592	0.083318	0.213308	0.0373538	0	0.260474	-1.93724	normal	0.118698	-1.83199	normal	0.00785999	-3.53186	down	[IQ]	Lipid transport and metabolism;; Secondary metabolites biosynthesis, transport and catabolism	Biological Process: response to wounding (GO:0009611);; Biological Process: coumarin biosynthetic process (GO:0009805);; Biological Process: positive regulation of flavonoid biosynthetic process (GO:0009963);; Molecular Function: 4-coumarate-CoA ligase activity (GO:0016207);; Biological Process: defense response by callose deposition (GO:0052542);;	K01904|0|brp:103869197|4-coumarate--CoA ligase 4-like; K01904 4-coumarate--CoA ligase [EC:6.2.1.12] (A)	Ubiquinone and other terpenoid-quinone biosynthesis (ko00130);; Phenylalanine metabolism (ko00360);; Phenylpropanoid biosynthesis (ko00940)	[I]	Lipid transport and metabolism	AMP-binding enzyme;; AMP-binding enzyme C-terminal domain	4-coumarate--CoA ligase 4 GN=4CL4 OS=Arabidopsis thaliana (Mouse-ear cress) PE=1 SV=1	I	Lipid transport and metabolism	BnaC05g30990D [Brassica napus]	biological process: response to stimulus (GO:0050896);; biological process: metabolic process (GO:0008152);; biological process: cellular process (GO:0009987);; biological process: single-organism process (GO:0044699);; biological process: biological regulation (GO:0065007);; molecular function: catalytic activity (GO:0003824);; biological process: localization (GO:0051179)
BnaA07g08740D	3.9323	1.83246	1.98498	1.55392	4.79126	3.77792	3.22771	1.82541	2.15931	1.51266	2.23051	1.19775	2.52666	1.12859	1.4676	2.06555	0.00998635	-1.07065	down	0.00966083	-0.973939	normal	0.000121736	-1.36203	down	[G]	Carbohydrate transport and metabolism	--	K01188|0|brp:103829043|beta-glucosidase 9-like; K01188 beta-glucosidase [EC:3.2.1.21] (A)	Cyanoamino acid metabolism (ko00460);; Starch and sucrose metabolism (ko00500);; Phenylpropanoid biosynthesis (ko00940)	[G]	Carbohydrate transport and metabolism	Glycosyl hydrolase family 1	Beta-glucosidase 3 (Precursor) GN=BGLU3 OS=Arabidopsis thaliana (Mouse-ear cress) PE=3 SV=2	G	Carbohydrate transport and metabolism	BnaA07g08740D [Brassica napus]	--
BnaC03g26330D	11.384	6.08255	7.47257	5.62327	14.8243	9.99167	9.33602	4.51799	5.39829	8.33137	11.1819	2.57402	8.66182	4.09435	4.55168	8.22378	0.00110069	-1.02068	down	0.069059	-0.802747	normal	0.00133413	-1.06171	down	[IQR]	Lipid transport and metabolism;; Secondary metabolites biosynthesis, transport and catabolism;; General function prediction only	Biological Process: myo-inositol hexakisphosphate biosynthetic process (GO:0010264);; Molecular Function: oxidoreductase activity (GO:0016491);;	K08081|1.15321e-124|brp:103848452|tropinone reductase homolog At1g07440-like; K08081 Tropinone reductase 1 [EC:1.1.1.206] (A)	Tropane, piperidine and pyridine alkaloid biosynthesis (ko00960)	[R]	General function prediction only	short chain dehydrogenase;; Enoyl-(Acyl carrier protein) reductase;; KR domain	Tropinone reductase homolog At1g07440 GN=At1g07440 OS=Arabidopsis thaliana (Mouse-ear cress) PE=1 SV=1	R	General function prediction only	BnaC03g26330D [Brassica napus]	biological process: metabolic process (GO:0008152);; biological process: cellular process (GO:0009987);; biological process: single-organism process (GO:0044699);; molecular function: catalytic activity (GO:0003824)
BnaA01g13280D	8.95175	3.09796	1.72094	1.84331	9.67161	7.13033	10.0533	0.60365	3.20252	5.4877	2.1375	1.59797	1.42735	1.47112	1.5935	2.46532	0.0110095	-1.54159	normal	1.44303e-15	-2.37103	down	3.09839e-13	-2.29147	down	[E]	Amino acid transport and metabolism	Biological Process: sulfur amino acid metabolic process (GO:0000096);; Molecular Function: L-alanine:2-oxoglutarate aminotransferase activity (GO:0004021);; Molecular Function: L-aspartate:2-oxoglutarate aminotransferase activity (GO:0004069);; Molecular Function: cystathionine beta-lyase activity (GO:0004121);; Molecular Function: L-tyrosine:2-oxoglutarate aminotransferase activity (GO:0004838);…	K00815|0|brp:103861272|cystine lyase CORI3-like; K00815 tyrosine aminotransferase [EC:2.6.1.5] (A)	Ubiquinone and other terpenoid-quinone biosynthesis (ko00130);; Cysteine and methionine metabolism (ko00270);; Tyrosine metabolism (ko00350);; Phenylalanine metabolism (ko00360);; Phenylalanine, tyrosine and tryptophan biosynthesis (ko00400);; Isoquinoline alkaloid biosynthesis (ko00950);; Tropane, piperidine and pyridine alkaloid biosynthesis (ko00960);; Biosynthesis of amino acids (ko01230)	[E]	Amino acid transport and metabolism	Aminotransferase class I and II	Cystine lyase CORI3 GN=F9D16.70 OS=Arabidopsis thaliana (Mouse-ear cress) PE=1 SV=1	E	Amino acid transport and metabolism	BnaA01g13280D [Brassica napus]	biological process: metabolic process (GO:0008152);; biological process: cellular process (GO:0009987);; biological process: single-organism process (GO:0044699);; molecular function: catalytic activity (GO:0003824);; cellular component: cell (GO:0005623);; cellular component: organelle (GO:0043226);; cellular component: cell part (GO:0044464);; biological process: response to stimulus (GO:005089…
BnaA03g22000D	14.6728	7.51455	5.71802	6.60199	18.9453	12.2156	12.8575	9.02731	7.17398	6.34237	7.15721	5.27724	4.7196	4.61859	8.04428	7.1431	0.0199612	-0.985491	normal	0.000190304	-1.38095	down	0.00162116	-1.17561	down	[IQR]	Lipid transport and metabolism;; Secondary metabolites biosynthesis, transport and catabolism;; General function prediction only	Molecular Function: nucleotide binding (GO:0000166);; Molecular Function: oxidoreductase activity (GO:0016491);; Biological Process: oxidation-reduction process (GO:0055114);;	K08081|0|brp:103858277|tropinone reductase homolog At1g07440-like; K08081 Tropinone reductase 1 [EC:1.1.1.206] (A)	Tropane, piperidine and pyridine alkaloid biosynthesis (ko00960)	[R]	General function prediction only	Enoyl-(Acyl carrier protein) reductase;; short chain dehydrogenase;; KR domain	Tropinone reductase homolog At1g07440 GN=At1g07440 OS=Arabidopsis thaliana (Mouse-ear cress) PE=1 SV=1	Q	Secondary metabolites biosynthesis, transport and catabolism	PREDICTED: tropinone reductase homolog At1g07440-like [Brassica rapa]	molecular function: binding (GO:0005488);; biological process: metabolic process (GO:0008152);; molecular function: catalytic activity (GO:0003824);; biological process: single-organism process (GO:0044699)
BnaA03g54620D	23.0275	11.7407	11.7305	11.5468	24.7707	23.5234	20.7883	8.71308	10.6175	15.8916	12.0773	9.85028	13.264	10.9003	10.804	12.936	0.000212583	-0.975431	normal	6.15186e-07	-1.01548	down	2.34916e-05	-1.02085	down	[Q]	Secondary metabolites biosynthesis, transport and catabolism	Molecular Function: copper ion binding (GO:0005507);; Cellular Component: extracellular region (GO:0005576);; Biological Process: nitric oxide biosynthetic process (GO:0006809);; Molecular Function: primary amine oxidase activity (GO:0008131);; Biological Process: amine metabolic process (GO:0009308);; Biological Process: abscisic acid-activated signaling pathway (GO:0009738);; Molecular Function…	K00276|0|brp:103848201|primary amine oxidase; K00276 primary-amine oxidase [EC:1.4.3.21] (A)	Glycine, serine and threonine metabolism (ko00260);; Tyrosine metabolism (ko00350);; Phenylalanine metabolism (ko00360);; beta-Alanine metabolism (ko00410);; Isoquinoline alkaloid biosynthesis (ko00950);; Tropane, piperidine and pyridine alkaloid biosynthesis (ko00960)	[Q]	Secondary metabolites biosynthesis, transport and catabolism	Copper amine oxidase, enzyme domain;; Copper amine oxidase, N2 domain;; Copper amine oxidase, N3 domain	Primary amine oxidase (Precursor) GN=At1g62810 OS=Arabidopsis thaliana (Mouse-ear cress) PE=2 SV=1	Q	Secondary metabolites biosynthesis, transport and catabolism	BnaA03g54620D [Brassica napus]	molecular function: binding (GO:0005488);; cellular component: extracellular region (GO:0005576);; biological process: metabolic process (GO:0008152);; biological process: cellular process (GO:0009987);; biological process: single-organism process (GO:0044699);; molecular function: catalytic activity (GO:0003824);; biological process: signaling (GO:0023052);; biological process: response to stimu…
BnaC01g25860D	21.8263	5.62693	6.85198	4.03926	15.0993	31.1693	19.2103	4.89549	3.67583	8.30946	6.29424	6.88118	7.38051	3.90832	4.79826	3.41121	0.0136897	-1.94677	normal	0.00753496	-1.71323	down	0.000453728	-2.45657	down	--	--	Molecular Function: peroxidase activity (GO:0004601);; Cellular Component: vacuolar membrane (GO:0005774);; Cellular Component: Golgi apparatus (GO:0005794);; Cellular Component: cytosol (GO:0005829);; Biological Process: response to light stimulus (GO:0009416);; Cellular Component: plant-type cell wall (GO:0009505);; Biological Process: unidimensional cell growth (GO:0009826);; Molecular Functio…	K00430|0|brp:103875079|peroxidase 34; K00430 peroxidase [EC:1.11.1.7] (A)	Phenylalanine metabolism (ko00360);; Phenylpropanoid biosynthesis (ko00940)	--	--	Peroxidase	Peroxidase 34 (Precursor) OS=Arabidopsis thaliana (Mouse-ear cress) PE=1 SV=1	G	Carbohydrate transport and metabolism	BnaC01g25860D [Brassica napus]	biological process: metabolic process (GO:0008152);; biological process: single-organism process (GO:0044699);; molecular function: catalytic activity (GO:0003824);; molecular function: antioxidant activity (GO:0016209);; cellular component: cell (GO:0005623);; cellular component: membrane (GO:0016020);; cellular component: organelle (GO:0043226);; cellular component: organelle part (GO:0044422);…
BnaC03g26340D	11.0402	6.16735	5.44724	5.15953	13.0291	10.2037	9.88766	6.30818	5.74324	6.45063	4.74707	3.97181	7.62286	4.2173	3.73555	7.52575	0.0703122	-0.833108	normal	0.00353108	-1.01331	down	0.00205223	-1.1114	down	[IQR]	Lipid transport and metabolism;; Secondary metabolites biosynthesis, transport and catabolism;; General function prediction only	Molecular Function: nucleotide binding (GO:0000166);; Biological Process: myo-inositol hexakisphosphate biosynthetic process (GO:0010264);; Molecular Function: oxidoreductase activity (GO:0016491);; Biological Process: oxidation-reduction process (GO:0055114);;	K08081|0|brp:103858277|tropinone reductase homolog At1g07440-like; K08081 Tropinone reductase 1 [EC:1.1.1.206] (A)	Tropane, piperidine and pyridine alkaloid biosynthesis (ko00960)	[R]	General function prediction only	Enoyl-(Acyl carrier protein) reductase;; short chain dehydrogenase;; KR domain	Tropinone reductase homolog At1g07440 GN=At1g07440 OS=Arabidopsis thaliana (Mouse-ear cress) PE=1 SV=1	Q	Secondary metabolites biosynthesis, transport and catabolism	BnaC03g26340D [Brassica napus]	molecular function: binding (GO:0005488);; biological process: metabolic process (GO:0008152);; biological process: cellular process (GO:0009987);; biological process: single-organism process (GO:0044699);; molecular function: catalytic activity (GO:0003824)
BnaC07g22990D	8.49572	3.49665	2.13702	2.90271	11.5818	8.28974	5.61558	5.14815	2.74052	2.60128	1.5442	3.29002	1.57685	2.02977	3.51953	3.15883	0.0941578	-1.28458	normal	0.00127379	-2.04339	down	0.00567683	-1.59915	down	[G]	Carbohydrate transport and metabolism	Molecular Function: hydrolase activity, hydrolyzing O-glycosyl compounds (GO:0004553);; Cellular Component: extracellular region (GO:0005576);; Biological Process: carbohydrate metabolic process (GO:0005975);; Biological Process: purine nucleobase transport (GO:0006863);; Molecular Function: cation binding (GO:0043169);;	K01188|0|ath:AT4G22100|BGLU3; beta-glucosidase 3; K01188 beta-glucosidase [EC:3.2.1.21] (A)	Cyanoamino acid metabolism (ko00460);; Starch and sucrose metabolism (ko00500);; Phenylpropanoid biosynthesis (ko00940)	[G]	Carbohydrate transport and metabolism	Glycosyl hydrolase family 1	Beta-glucosidase 3 (Precursor) GN=BGLU3 OS=Arabidopsis thaliana (Mouse-ear cress) PE=3 SV=2	G	Carbohydrate transport and metabolism	BnaC07g22990D [Brassica napus]	biological process: metabolic process (GO:0008152);; molecular function: catalytic activity (GO:0003824);; cellular component: extracellular region (GO:0005576);; biological process: single-organism process (GO:0044699);; biological process: localization (GO:0051179);; molecular function: binding (GO:0005488)
BnaA02g00060D	3.28491	1.16112	1.07427	1.31593	3.38918	3.53134	2.93421	1.2656	0.881482	1.33627	0.979636	1.50111	0.742067	1.24458	1.48221	1.221	3.24781e-05	-1.44741	down	1.84089e-07	-1.5778	down	5.52164e-05	-1.30203	down	--	--	Molecular Function: serine-type carboxypeptidase activity (GO:0004185);; Cellular Component: extracellular region (GO:0005576);; Biological Process: proteolysis (GO:0006508);; Biological Process: secondary metabolic process (GO:0019748);; Molecular Function: sinapoylglucose-choline O-sinapoyltransferase activity (GO:0047202);;	K09756|1.40204e-60|brp:103850371|serine carboxypeptidase-like 19; K09756 serine carboxypeptidase-like 19 [EC:3.4.16.- 2.3.1.91] (A)	Phenylpropanoid biosynthesis (ko00940)	[OE]	Posttranslational modification, protein turnover, chaperones;; Amino acid transport and metabolism	Serine carboxypeptidase	Serine carboxypeptidase-like 19 chain B (Precursor) GN=F17I14.170 OS=Arabidopsis thaliana (Mouse-ear cress) PE=1 SV=1	R	General function prediction only	BnaA02g00060D [Brassica napus]	biological process: metabolic process (GO:0008152);; molecular function: catalytic activity (GO:0003824);; cellular component: extracellular region (GO:0005576);; biological process: single-organism process (GO:0044699)
BnaA05g12670D	10.4561	4.7904	5.15826	4.06826	11.2554	10.113	9.9999	6.97804	4.73023	2.66294	3.80102	4.31673	7.35704	2.04373	3.11776	7.0433	0.00983584	-1.1267	down	0.00395401	-1.04323	down	0.000527852	-1.37534	down	[IQR]	Lipid transport and metabolism;; Secondary metabolites biosynthesis, transport and catabolism;; General function prediction only	Biological Process: iron ion transport (GO:0006826);; Biological Process: cellular response to iron ion starvation (GO:0010106);; Biological Process: response to nitrate (GO:0010167);; Biological Process: nitrate transport (GO:0015706);; Molecular Function: oxidoreductase activity (GO:0016491);; Biological Process: oxidation-reduction process (GO:0055114);;	K08081|5.16129e-179|brp:103868045|tropinone reductase homolog At1g07440-like; K08081 Tropinone reductase 1 [EC:1.1.1.206] (A)	Tropane, piperidine and pyridine alkaloid biosynthesis (ko00960)	[R]	General function prediction only	Enoyl-(Acyl carrier protein) reductase;; short chain dehydrogenase;; KR domain	Tropinone reductase homolog At1g07440 GN=At1g07440 OS=Arabidopsis thaliana (Mouse-ear cress) PE=1 SV=1	Q	Secondary metabolites biosynthesis, transport and catabolism	BnaA05g12670D [Brassica napus]	biological process: single-organism process (GO:0044699);; biological process: localization (GO:0051179);; biological process: cellular process (GO:0009987);; biological process: response to stimulus (GO:0050896);; biological process: metabolic process (GO:0008152);; molecular function: catalytic activity (GO:0003824)
BnaA07g05140D	4.39649	1.13832	0.965926	1.30664	5.18257	3.39567	4.61122	2.07241	0.646406	0.696146	1.05513	0.803787	1.03886	1.21555	1.80532	0.899052	0.000154543	-1.95767	down	5.85649e-09	-2.23873	down	4.01153e-06	-1.79108	down	[G]	Carbohydrate transport and metabolism	--	K01188|0|eus:EUTSA_v10002493mg|hypothetical protein; K01188 beta-glucosidase [EC:3.2.1.21] (A)	Cyanoamino acid metabolism (ko00460);; Starch and sucrose metabolism (ko00500);; Phenylpropanoid biosynthesis (ko00940)	[G]	Carbohydrate transport and metabolism	Glycosyl hydrolase family 1	Beta-glucosidase 10 (Precursor) GN=BGLU10 OS=Arabidopsis thaliana (Mouse-ear cress) PE=2 SV=1	G	Carbohydrate transport and metabolism	BnaA07g05140D [Brassica napus]	--
BnaC03g61130D	26.0993	8.42157	8.42123	5.72951	20.5632	33.8172	23.9175	7.59231	7.4997	10.1727	7.88356	4.75754	12.6226	5.75191	5.19116	6.24547	0.000443379	-1.60618	down	0.000626365	-1.66058	down	8.61373e-07	-2.20168	down	[R]	General function prediction only	Molecular Function: nucleotide binding (GO:0000166);; Cellular Component: cytoplasm (GO:0005737);; Biological Process: amino acid transport (GO:0006865);; Molecular Function: zinc ion binding (GO:0008270);; Biological Process: toxin catabolic process (GO:0009407);; Biological Process: response to bacterium (GO:0009617);; Biological Process: plant-type hypersensitive response (GO:0009626);; Biolog…	K00083|1.5951e-149|eus:EUTSA_v10025561mg|hypothetical protein; K00083 cinnamyl-alcohol dehydrogenase [EC:1.1.1.195] (A)	Phenylpropanoid biosynthesis (ko00940)	[Q]	Secondary metabolites biosynthesis, transport and catabolism	Zinc-binding dehydrogenase;; Alcohol dehydrogenase GroES-like domain	Cinnamyl alcohol dehydrogenase 7 GN=At4g37980 OS=Arabidopsis thaliana (Mouse-ear cress) PE=1 SV=2	Q	Secondary metabolites biosynthesis, transport and catabolism	BnaC03g61130D [Brassica napus]	molecular function: binding (GO:0005488);; cellular component: cell (GO:0005623);; cellular component: cell part (GO:0044464);; biological process: single-organism process (GO:0044699);; biological process: localization (GO:0051179);; biological process: metabolic process (GO:0008152);; biological process: cellular process (GO:0009987);; biological process: response to stimulus (GO:0050896);; bio…
BnaCnng00020D	9.22688	1.53609	2.24152	2.13568	13.2323	8.31619	6.13221	2.33261	0.67447	1.6012	2.43574	2.63603	1.65281	1.49837	2.1302	2.77846	0.00389454	-2.61623	down	0.00552495	-2.11107	down	0.00473075	-2.14428	down	[G]	Carbohydrate transport and metabolism	--	K01188|9.12203e-172|eus:EUTSA_v10002493mg|hypothetical protein; K01188 beta-glucosidase [EC:3.2.1.21] (A)	Cyanoamino acid metabolism (ko00460);; Starch and sucrose metabolism (ko00500);; Phenylpropanoid biosynthesis (ko00940)	[G]	Carbohydrate transport and metabolism	Glycosyl hydrolase family 1	Beta-glucosidase 3 (Precursor) GN=BGLU3 OS=Arabidopsis thaliana (Mouse-ear cress) PE=3 SV=2	G	Carbohydrate transport and metabolism	BnaCnng00020D [Brassica napus]	--
BnaC07g14640D	0.0689065	1.5318	2.90211	2.60297	0	0.0573046	0.149415	0.566099	2.77559	1.25372	2.35692	1.65693	4.69249	0.915274	0.639636	6.25399	0.0709239	5.08598	normal	0.000195331	5.98352	up	--	--	--	[QR]	Secondary metabolites biosynthesis, transport and catabolism;; General function prediction only	Cellular Component: nucleus (GO:0005634);; Cellular Component: cytosol (GO:0005829);; Molecular Function: methyltransferase activity (GO:0008168);; Biological Process: indole glucosinolate metabolic process (GO:0042343);;	K13066|0|brp:103829389|caffeic acid 3-O-methyltransferase-like; K13066 caffeic acid 3-O-methyltransferase [EC:2.1.1.68] (A)	Phenylpropanoid biosynthesis (ko00940)	[R]	General function prediction only	O-methyltransferase;; Dimerisation domain	Inositol 4-methyltransferase GN=IMT1 OS=Mesembryanthemum crystallinum (Common ice plant) PE=1 SV=1	R	General function prediction only	BnaC07g14640D [Brassica napus]	cellular component: cell (GO:0005623);; cellular component: organelle (GO:0043226);; cellular component: cell part (GO:0044464);; biological process: metabolic process (GO:0008152);; molecular function: catalytic activity (GO:0003824);; biological process: cellular process (GO:0009987);; biological process: single-organism process (GO:0044699)
BnaA02g12410D	0.694064	1.44619	4.29727	0.59265	0.655129	1.18356	0.243507	1.50149	0.830643	2.00645	2.92138	4.2135	5.75694	1.48699	0.185816	0.105148	--	--	--	0.000109746	2.55229	up	--	--	--	[IQR]	Lipid transport and metabolism;; Secondary metabolites biosynthesis, transport and catabolism;; General function prediction only	Biological Process: maltose metabolic process (GO:0000023);; Molecular Function: nucleotide binding (GO:0000166);; Biological Process: pentose-phosphate shunt (GO:0006098);; Molecular Function: oxidoreductase activity (GO:0016491);; Biological Process: starch biosynthetic process (GO:0019252);; Biological Process: positive regulation of catalytic activity (GO:0043085);; Biological Process: respon…	K08081|0|brp:103852316|tropinone reductase homolog At1g07440-like; K08081 Tropinone reductase 1 [EC:1.1.1.206] (A)	Tropane, piperidine and pyridine alkaloid biosynthesis (ko00960)	[R]	General function prediction only	short chain dehydrogenase;; Enoyl-(Acyl carrier protein) reductase;; KR domain	Tropinone reductase homolog At1g07440 GN=At1g07440 OS=Arabidopsis thaliana (Mouse-ear cress) PE=1 SV=1	R	General function prediction only	PREDICTED: tropinone reductase homolog At1g07440-like [Brassica rapa]	biological process: metabolic process (GO:0008152);; biological process: cellular process (GO:0009987);; biological process: single-organism process (GO:0044699);; molecular function: binding (GO:0005488);; molecular function: catalytic activity (GO:0003824);; biological process: biological regulation (GO:0065007);; biological process: response to stimulus (GO:0050896)
BnaA02g13460D	0.351711	3.79494	2.60584	2.23151	0.507723	0.237572	0.309838	2.32186	5.86631	3.19665	2.13787	1.12757	4.55209	1.50311	0.727926	4.4635	0.00615193	3.77368	up	--	--	--	--	--	--	[R]	General function prediction only	Cellular Component: cytosol (GO:0005829);; Biological Process: lignin biosynthetic process (GO:0009809);; Molecular Function: caffeoyl-CoA O-methyltransferase activity (GO:0042409);;	K00588|4.95073e-169|brp:103852437|putative caffeoyl-CoA O-methyltransferase At1g67980; K00588 caffeoyl-CoA O-methyltransferase [EC:2.1.1.104] (A)	Phenylalanine metabolism (ko00360);; Phenylpropanoid biosynthesis (ko00940);; Flavonoid biosynthesis (ko00941);; Stilbenoid, diarylheptanoid and gingerol biosynthesis (ko00945)	[Q]	Secondary metabolites biosynthesis, transport and catabolism	O-methyltransferase;; Methyltransferase domain;; Methyltransferase domain;; Methyltransferase domain	Putative caffeoyl-CoA O-methyltransferase At1g67980 GN=At1g67980 OS=Arabidopsis thaliana (Mouse-ear cress) PE=2 SV=1	Q	Secondary metabolites biosynthesis, transport and catabolism	PREDICTED: putative caffeoyl-CoA O-methyltransferase At1g67980 [Brassica rapa]	cellular component: cell (GO:0005623);; cellular component: cell part (GO:0044464);; biological process: metabolic process (GO:0008152);; biological process: cellular process (GO:0009987);; biological process: single-organism process (GO:0044699);; molecular function: catalytic activity (GO:0003824)

## Sheet: Carbohydrate metabolism
#ID	0h	1h	3h	24h	T01	T02	T03	T04	T05	T06	T07	T08	T09	T10	T11	T12	T01_T02_T03_vs_T04_T05_T06_DESeq_FDR	T01_T02_T03_vs_T04_T05_T06_DESeq_log2FC	T01_T02_T03_vs_T04_T05_T06_DESeq_(FDR_0.01_FC_2)_regulated	T01_T02_T03_vs_T07_T08_T09_DESeq_FDR	T01_T02_T03_vs_T07_T08_T09_DESeq_log2FC	T01_T02_T03_vs_T07_T08_T09_DESeq_(FDR_0.01_FC_2)_regulated	T01_T02_T03_vs_T10_T11_T12_DESeq_FDR	T01_T02_T03_vs_T10_T11_T12_DESeq_log2FC	T01_T02_T03_vs_T10_T11_T12_DESeq_(FDR_0.01_FC_2)_regulated	COG_class	COG_class_annotation	GO_annotation	KEGG_annotation	KEGG_pathway_annotation	KOG_class	KOG_class_annotation	Pfam_annotation	Swiss_Prot_annotation	eggNOG_class	eggNOG_class_annotation	NR_annotation	GO_second_level_annotation
BnaC07g34180D	82.2076	141.536	310.59	371.619	64.3161	86.3202	95.9865	112.097	119.865	192.645	309.959	307.995	313.816	312.58	304.601	497.676	0.178133	0.801373	normal	5.21754e-18	1.8887	up	1.40948e-05	2.13479	up	--	--	Biological Process: maltose biosynthetic process (GO:0000024);; Biological Process: starch catabolic process (GO:0005983);; Biological Process: response to cold (GO:0009409);; Cellular Component: chloroplast stroma (GO:0009570);; Molecular Function: beta-amylase activity (GO:0016161);; Molecular Function: cation binding (GO:0043169);;	K01177|0|brp:103860895|beta-amylase 3, chloroplastic; K01177 beta-amylase [EC:3.2.1.2] (A)	Starch and sucrose metabolism (ko00500)	--	--	Glycosyl hydrolase family 14	Beta-amylase 3, chloroplastic (Precursor) OS=Arabidopsis thaliana (Mouse-ear cress) PE=1 SV=3	G	Carbohydrate transport and metabolism	BnaC07g34180D [Brassica napus]	biological process: metabolic process (GO:0008152);; biological process: cellular process (GO:0009987);; biological process: single-organism process (GO:0044699);; biological process: response to stimulus (GO:0050896);; cellular component: cell (GO:0005623);; cellular component: organelle (GO:0043226);; cellular component: organelle part (GO:0044422);; cellular component: cell part (GO:0044464);;…
BnaC05g39340D	184.905	268.449	329.838	268.389	191.203	166.452	197.059	260.593	271.677	273.076	329.774	271.111	388.628	270.375	281.615	253.176	0.175977	0.508698	normal	6.02399e-05	1.02636	up	0.0174737	0.644552	normal	--	--	Molecular Function: enzyme inhibitor activity (GO:0004857);; Cellular Component: cell wall (GO:0005618);; Cellular Component: cytoplasm (GO:0005737);; Cellular Component: plasma membrane (GO:0005886);; Biological Process: glycine catabolic process (GO:0006546);; Biological Process: tryptophan catabolic process (GO:0006569);; Biological Process: response to nematode (GO:0009624);; Biological Proce…	K01051|0|brp:103870041|pectinesterase/pectinesterase inhibitor 3; K01051 pectinesterase [EC:3.1.1.11] (A)	Pentose and glucuronate interconversions (ko00040);; Starch and sucrose metabolism (ko00500)	--	--	Pectinesterase;; Plant invertase/pectin methylesterase inhibitor	Pectinesterase 3 (Precursor) GN=MLN21.10 OS=Arabidopsis thaliana (Mouse-ear cress) PE=2 SV=2	G	Carbohydrate transport and metabolism	BnaC05g39340D [Brassica napus]	biological process: biological regulation (GO:0065007);; molecular function: enzyme regulator activity (GO:0030234);; cellular component: cell (GO:0005623);; cellular component: cell part (GO:0044464);; cellular component: membrane (GO:0016020);; biological process: metabolic process (GO:0008152);; biological process: cellular process (GO:0009987);; biological process: single-organism process (GO…
BnaC07g46060D	74.0493	88.0967	134.352	173.907	58.464	66.1909	97.4931	109.769	71.5891	82.9319	119.885	157.712	125.458	169.744	176.216	175.76	0.844792	0.249819	normal	0.00493799	0.827257	normal	3.93116e-07	1.21322	up	[C]	Energy production and conversion	Molecular Function: 3-chloroallyl aldehyde dehydrogenase activity (GO:0004028);; Molecular Function: aldehyde dehydrogenase (NAD) activity (GO:0004029);; Molecular Function: aldehyde dehydrogenase [NAD(P)+] activity (GO:0004030);; Cellular Component: endoplasmic reticulum (GO:0005783);; Biological Process: cellular aldehyde metabolic process (GO:0006081);; Biological Process: response to mechanic…	K00128|0|brp:103862462|aldehyde dehydrogenase family 3 member F1-like; K00128 aldehyde dehydrogenase (NAD+) [EC:1.2.1.3] (A)	Glycolysis / Gluconeogenesis (ko00010);; Pentose and glucuronate interconversions (ko00040);; Ascorbate and aldarate metabolism (ko00053);; Fatty acid degradation (ko00071);; Valine, leucine and isoleucine degradation (ko00280);; Lysine degradation (ko00310);; Arginine and proline metabolism (ko00330);; Histidine metabolism (ko00340);; Tryptophan metabolism (ko00380);; beta-Alanine metabolism (ko…	[C]	Energy production and conversion	Aldehyde dehydrogenase family	Aldehyde dehydrogenase family 3 member F1 GN=ALDH3F1 OS=Arabidopsis thaliana (Mouse-ear cress) PE=2 SV=2	C	Energy production and conversion	BnaC07g46060D [Brassica napus]	biological process: metabolic process (GO:0008152);; biological process: single-organism process (GO:0044699);; molecular function: catalytic activity (GO:0003824);; cellular component: cell (GO:0005623);; cellular component: organelle (GO:0043226);; cellular component: cell part (GO:0044464);; biological process: cellular process (GO:0009987);; biological process: response to stimulus (GO:005089…
BnaA04g12130D	405.914	170.847	175.927	142.504	455.114	457.844	304.783	223.854	146.745	141.942	156.334	147.19	224.256	123.469	113.715	190.327	0.00222737	-1.22447	down	0.000836788	-1.17391	down	3.12372e-05	-1.49419	down	[G]	Carbohydrate transport and metabolism	Molecular Function: fructose-bisphosphate aldolase activity (GO:0004332);; Biological Process: glycolytic process (GO:0006096);; Biological Process: pentose-phosphate shunt (GO:0006098);; Biological Process: rRNA processing (GO:0006364);; Biological Process: glycine catabolic process (GO:0006546);; Biological Process: unsaturated fatty acid biosynthetic process (GO:0006636);; Biological Process: …	K01623|0|brp:103864267|probable fructose-bisphosphate aldolase 1, chloroplastic; K01623 fructose-bisphosphate aldolase, class I [EC:4.1.2.13] (A)	Glycolysis / Gluconeogenesis (ko00010);; Pentose phosphate pathway (ko00030);; Fructose and mannose metabolism (ko00051);; Carbon fixation in photosynthetic organisms (ko00710);; Carbon metabolism (ko01200);; Biosynthesis of amino acids (ko01230)	[G]	Carbohydrate transport and metabolism	Fructose-bisphosphate aldolase class-I	Probable fructose-bisphosphate aldolase 1, chloroplastic (Precursor) GN=FBA1 OS=Arabidopsis thaliana (Mouse-ear cress) PE=1 SV=2	G	Carbohydrate transport and metabolism	BnaA04g12130D [Brassica napus]	biological process: metabolic process (GO:0008152);; molecular function: catalytic activity (GO:0003824);; biological process: cellular process (GO:0009987);; biological process: single-organism process (GO:0044699);; cellular component: cell (GO:0005623);; cellular component: organelle (GO:0043226);; cellular component: organelle part (GO:0044422);; cellular component: cell part (GO:0044464);; b…
BnaC08g07930D	80.7117	88.3728	172.505	131.293	67.2897	95.167	79.6784	96.3228	78.7398	90.0557	165.625	167.684	184.204	130.464	144.681	118.733	0.963631	0.07414	normal	6.64908e-09	1.1745	up	0.00713452	0.703548	normal	[E]	Amino acid transport and metabolism	Molecular Function: glutamate-ammonia ligase activity (GO:0004356);; Molecular Function: ATP binding (GO:0005524);; Cellular Component: mitochondrion (GO:0005739);; Biological Process: glycolytic process (GO:0006096);; Biological Process: pentose-phosphate shunt (GO:0006098);; Biological Process: glutamine biosynthetic process (GO:0006542);; Biological Process: water transport (GO:0006833);; Biol…	K01915|5.76431e-175|brp:103833698|glutamine synthetase, chloroplastic-like; K01915 glutamine synthetase [EC:6.3.1.2] (A)	Alanine, aspartate and glutamate metabolism (ko00250);; Arginine and proline metabolism (ko00330);; Glyoxylate and dicarboxylate metabolism (ko00630);; Nitrogen metabolism (ko00910);; Biosynthesis of amino acids (ko01230)	[E]	Amino acid transport and metabolism	Glutamine synthetase, beta-Grasp domain;; Glutamine synthetase, catalytic domain	Glutamine synthetase, chloroplastic (Precursor) GN=GLN2 OS=Brassica napus (Rape) PE=2 SV=1	E	Amino acid transport and metabolism	BnaC08g07930D [Brassica napus]	biological process: metabolic process (GO:0008152);; molecular function: catalytic activity (GO:0003824);; molecular function: binding (GO:0005488);; cellular component: cell (GO:0005623);; cellular component: organelle (GO:0043226);; cellular component: cell part (GO:0044464);; biological process: cellular process (GO:0009987);; biological process: single-organism process (GO:0044699);; biologic…
BnaA03g42940D	18.9781	42.3348	111.16	125.437	13.386	20.4184	23.1299	29.5364	37.4516	60.0166	109.004	106.556	117.921	85.2757	95.7767	195.258	0.0411861	1.18116	normal	1.09411e-35	2.52794	up	0.00416608	2.76626	up	--	--	Biological Process: maltose biosynthetic process (GO:0000024);; Biological Process: starch catabolic process (GO:0005983);; Biological Process: response to cold (GO:0009409);; Cellular Component: chloroplast stroma (GO:0009570);; Molecular Function: beta-amylase activity (GO:0016161);; Molecular Function: cation binding (GO:0043169);;	K01177|0|brp:103860895|beta-amylase 3, chloroplastic; K01177 beta-amylase [EC:3.2.1.2] (A)	Starch and sucrose metabolism (ko00500)	--	--	Glycosyl hydrolase family 14	Beta-amylase 3, chloroplastic (Precursor) OS=Arabidopsis thaliana (Mouse-ear cress) PE=1 SV=3	G	Carbohydrate transport and metabolism	BnaA03g42940D [Brassica napus]	biological process: metabolic process (GO:0008152);; biological process: cellular process (GO:0009987);; biological process: single-organism process (GO:0044699);; biological process: response to stimulus (GO:0050896);; cellular component: cell (GO:0005623);; cellular component: organelle (GO:0043226);; cellular component: organelle part (GO:0044422);; cellular component: cell part (GO:0044464);;…
BnaC09g21440D	32.8619	19.1717	81.2948	119.329	27.404	42.5977	28.584	17.1576	13.1005	27.2569	68.8076	95.1626	79.9143	82.9383	129.536	145.512	0.514844	-0.571104	normal	2.54018e-08	1.26763	up	5.17099e-06	1.78761	up	--	--	Biological Process: polysaccharide biosynthetic process (GO:0000271);; Molecular Function: protein serine/threonine kinase activity (GO:0004674);; Molecular Function: ATP binding (GO:0005524);; Cellular Component: nucleus (GO:0005634);; Cellular Component: cytosol (GO:0005829);; Cellular Component: plasma membrane (GO:0005886);; Biological Process: starch catabolic process (GO:0005983);; Biologic…	K01177|0|brp:103828653|beta-amylase 1, chloroplastic; K01177 beta-amylase [EC:3.2.1.2] (A)	Starch and sucrose metabolism (ko00500)	--	--	Glycosyl hydrolase family 14	Beta-amylase 1, chloroplastic (Precursor) GN=F14O13.12 OS=Arabidopsis thaliana (Mouse-ear cress) PE=1 SV=1	G	Carbohydrate transport and metabolism	BnaC09g21440D [Brassica napus]	biological process: metabolic process (GO:0008152);; biological process: single-organism process (GO:0044699);; biological process: cellular process (GO:0009987);; molecular function: catalytic activity (GO:0003824);; molecular function: binding (GO:0005488);; cellular component: cell (GO:0005623);; cellular component: organelle (GO:0043226);; cellular component: cell part (GO:0044464);; cellular…
BnaA08g29950D	78.5357	89.6054	171.481	116.869	71.7908	85.1879	78.6283	100.942	80.6309	87.2433	168.719	150.533	195.191	114.216	130.962	105.428	0.841442	0.176318	normal	7.49165e-09	1.21202	up	0.0216052	0.62049	normal	[E]	Amino acid transport and metabolism	Molecular Function: glutamate-ammonia ligase activity (GO:0004356);; Molecular Function: ATP binding (GO:0005524);; Cellular Component: mitochondrion (GO:0005739);; Biological Process: glycolytic process (GO:0006096);; Biological Process: pentose-phosphate shunt (GO:0006098);; Biological Process: glutamine biosynthetic process (GO:0006542);; Biological Process: water transport (GO:0006833);; Biol…	K01915|0|brp:103833698|glutamine synthetase, chloroplastic-like; K01915 glutamine synthetase [EC:6.3.1.2] (A)	Alanine, aspartate and glutamate metabolism (ko00250);; Arginine and proline metabolism (ko00330);; Glyoxylate and dicarboxylate metabolism (ko00630);; Nitrogen metabolism (ko00910);; Biosynthesis of amino acids (ko01230)	[E]	Amino acid transport and metabolism	Glutamine synthetase, catalytic domain;; Glutamine synthetase, beta-Grasp domain	Glutamine synthetase, chloroplastic (Precursor) GN=GLN2 OS=Brassica napus (Rape) PE=2 SV=1	E	Amino acid transport and metabolism	BnaA08g29950D [Brassica napus]	biological process: metabolic process (GO:0008152);; molecular function: catalytic activity (GO:0003824);; molecular function: binding (GO:0005488);; cellular component: cell (GO:0005623);; cellular component: organelle (GO:0043226);; cellular component: cell part (GO:0044464);; biological process: cellular process (GO:0009987);; biological process: single-organism process (GO:0044699);; biologic…
BnaA09g15440D	22.3562	65.3805	122.154	116.788	16.0186	24.7829	26.267	40.8384	60.145	95.158	105.311	101.817	159.335	105.474	149.173	95.7183	0.0845417	1.534	normal	7.98244e-09	2.37945	up	7.19049e-10	2.30432	up	--	--	Molecular Function: chitinase activity (GO:0004568);; Cellular Component: extracellular region (GO:0005576);; Biological Process: carbohydrate metabolic process (GO:0005975);; Biological Process: chitin catabolic process (GO:0006032);; Biological Process: cell wall macromolecule catabolic process (GO:0016998);;	K01183|0|brp:103838693|basic endochitinase CHB4-like; K01183 chitinase [EC:3.2.1.14] (A)	Amino sugar and nucleotide sugar metabolism (ko00520)	[R]	General function prediction only	Chitinase class I;; Chitin recognition protein	Basic endochitinase CHB4 (Precursor) OS=Brassica napus (Rape) PE=1 SV=2	R	General function prediction only	BnaA09g15440D [Brassica napus]	biological process: metabolic process (GO:0008152);; molecular function: catalytic activity (GO:0003824);; cellular component: extracellular region (GO:0005576);; biological process: cellular process (GO:0009987)
BnaA09g06500D	25.6064	70.9461	116.404	96.9255	23.6642	22.9139	30.241	78.1425	85.0901	49.6058	106.367	87.167	155.678	93.7085	111.255	85.8129	0.00176029	1.48433	up	3.04317e-05	2.16449	up	6.75386e-17	1.90644	up	--	--	Cellular Component: extracellular region (GO:0005576);; Molecular Function: pectate lyase activity (GO:0030570);;	K01728|0|brp:103837461|probable pectate lyase 22; K01728 pectate lyase [EC:4.2.2.2] (A)	Pentose and glucuronate interconversions (ko00040)	--	--	Pectate lyase	Probable pectate lyase 22 (Precursor) GN=At5g63180 OS=Arabidopsis thaliana (Mouse-ear cress) PE=2 SV=1	G	Carbohydrate transport and metabolism	BnaA09g06500D [Brassica napus]	cellular component: extracellular region (GO:0005576);; biological process: metabolic process (GO:0008152);; molecular function: catalytic activity (GO:0003824)
BnaA03g59170D	36.1985	39.1732	65.9131	86.7082	28.0575	31.5571	48.9809	53.2132	29.9365	34.3699	60.4293	84.9888	52.3213	89.3679	90.0113	80.7455	0.951343	0.141439	normal	0.0882803	0.728803	normal	9.53569e-07	1.17457	up	[C]	Energy production and conversion	Molecular Function: 3-chloroallyl aldehyde dehydrogenase activity (GO:0004028);; Molecular Function: aldehyde dehydrogenase (NAD) activity (GO:0004029);; Molecular Function: aldehyde dehydrogenase [NAD(P)+] activity (GO:0004030);; Cellular Component: endoplasmic reticulum (GO:0005783);; Biological Process: cellular aldehyde metabolic process (GO:0006081);; Biological Process: response to mechanic…	K00128|0|brp:103862462|aldehyde dehydrogenase family 3 member F1-like; K00128 aldehyde dehydrogenase (NAD+) [EC:1.2.1.3] (A)	Glycolysis / Gluconeogenesis (ko00010);; Pentose and glucuronate interconversions (ko00040);; Ascorbate and aldarate metabolism (ko00053);; Fatty acid degradation (ko00071);; Valine, leucine and isoleucine degradation (ko00280);; Lysine degradation (ko00310);; Arginine and proline metabolism (ko00330);; Histidine metabolism (ko00340);; Tryptophan metabolism (ko00380);; beta-Alanine metabolism (ko…	[C]	Energy production and conversion	Aldehyde dehydrogenase family	Aldehyde dehydrogenase family 3 member F1 GN=ALDH3F1 OS=Arabidopsis thaliana (Mouse-ear cress) PE=2 SV=2	C	Energy production and conversion	BnaA03g59170D [Brassica napus]	biological process: metabolic process (GO:0008152);; biological process: single-organism process (GO:0044699);; molecular function: catalytic activity (GO:0003824);; cellular component: cell (GO:0005623);; cellular component: organelle (GO:0043226);; cellular component: cell part (GO:0044464);; biological process: cellular process (GO:0009987);; biological process: response to stimulus (GO:005089…
BnaA05g25150D	45.9402	81.0295	114.031	86.6834	39.5029	45.4615	52.8563	70.347	101.534	71.2078	103.425	86.0596	152.609	84.4323	94.7727	80.8454	0.0241828	0.691005	normal	0.000674912	1.52475	up	8.7896e-05	0.966879	normal	--	--	Molecular Function: enzyme inhibitor activity (GO:0004857);; Cellular Component: cytoplasm (GO:0005737);; Cellular Component: plasma membrane (GO:0005886);; Biological Process: glycine catabolic process (GO:0006546);; Biological Process: tryptophan catabolic process (GO:0006569);; Cellular Component: plant-type cell wall (GO:0009505);; Biological Process: response to nematode (GO:0009624);; Biolo…	K01051|0|brp:103870041|pectinesterase/pectinesterase inhibitor 3; K01051 pectinesterase [EC:3.1.1.11] (A)	Pentose and glucuronate interconversions (ko00040);; Starch and sucrose metabolism (ko00500)	--	--	Pectinesterase;; Plant invertase/pectin methylesterase inhibitor	Pectinesterase 3 (Precursor) GN=MLN21.10 OS=Arabidopsis thaliana (Mouse-ear cress) PE=2 SV=2	G	Carbohydrate transport and metabolism	BnaA05g25150D [Brassica napus]	biological process: biological regulation (GO:0065007);; molecular function: enzyme regulator activity (GO:0030234);; cellular component: cell (GO:0005623);; cellular component: cell part (GO:0044464);; cellular component: membrane (GO:0016020);; biological process: metabolic process (GO:0008152);; biological process: cellular process (GO:0009987);; biological process: single-organism process (GO…
BnaA01g06610D	36.5551	69.7522	82.6565	76.8269	33.9713	31.0296	44.6643	50.5297	66.3165	92.4105	87.7992	87.6765	72.4939	79.9104	67.274	83.2962	0.10829	0.945106	normal	3.14354e-10	1.25102	up	3.37334e-06	1.11315	up	[MG]	Cell wall/membrane/envelope biogenesis;; Carbohydrate transport and metabolism	Molecular Function: nucleotide binding (GO:0000166);; Cellular Component: endosome (GO:0005768);; Cellular Component: Golgi apparatus (GO:0005794);; Cellular Component: trans-Golgi network (GO:0005802);; Biological Process: carbohydrate metabolic process (GO:0005975);; Biological Process: nucleotide-sugar metabolic process (GO:0009225);; Molecular Function: UDP-glucuronate 4-epimerase activity (G…	K08679|0|brp:103852660|UDP-glucuronate 4-epimerase 1; K08679 UDP-glucuronate 4-epimerase [EC:5.1.3.6] (A)	Starch and sucrose metabolism (ko00500);; Amino sugar and nucleotide sugar metabolism (ko00520)	[M]	Cell wall/membrane/envelope biogenesis	NAD dependent epimerase/dehydratase family;; 3-beta hydroxysteroid dehydrogenase/isomerase family;; RmlD substrate binding domain;; Male sterility protein;; Polysaccharide biosynthesis protein;; NADH(P)-binding;; short chain dehydrogenase	UDP-glucuronate 4-epimerase 1 GN=F17I23.220 OS=Arabidopsis thaliana (Mouse-ear cress) PE=1 SV=1	G	Carbohydrate transport and metabolism	BnaCnng70410D [Brassica napus]	molecular function: binding (GO:0005488);; cellular component: cell (GO:0005623);; cellular component: organelle (GO:0043226);; cellular component: cell part (GO:0044464);; cellular component: organelle part (GO:0044422);; biological process: metabolic process (GO:0008152);; biological process: cellular process (GO:0009987);; biological process: single-organism process (GO:0044699);; molecular fu…
BnaA09g03190D	32.6498	41.7539	58.796	72.6411	30.9459	28.8067	38.1968	50.125	40.8274	34.3093	59.5278	50.0397	66.8205	68.2502	70.4914	79.1817	0.480936	0.378341	normal	2.46192e-05	0.879555	normal	5.33597e-07	1.19182	up	[G]	Carbohydrate transport and metabolism	Cellular Component: extracellular region (GO:0005576);; Biological Process: pattern specification process (GO:0007389);; Biological Process: regulation of cell size (GO:0008361);; Biological Process: auxin polar transport (GO:0009926);; Biological Process: root morphogenesis (GO:0010015);; Molecular Function: pectate lyase activity (GO:0030570);; Biological Process: growth (GO:0040007);;	K01728|0|brp:103837270|probable pectate lyase 20; K01728 pectate lyase [EC:4.2.2.2] (A)	Pentose and glucuronate interconversions (ko00040)	--	--	Pectate lyase;; Right handed beta helix region;; Periplasmic copper-binding protein (NosD)	Probable pectate lyase 20 (Precursor) GN=At5g48900 OS=Arabidopsis thaliana (Mouse-ear cress) PE=2 SV=1	G	Carbohydrate transport and metabolism	BnaA09g03190D [Brassica napus]	cellular component: extracellular region (GO:0005576);; biological process: multicellular organismal process (GO:0032501);; biological process: developmental process (GO:0032502);; biological process: single-organism process (GO:0044699);; biological process: cellular process (GO:0009987);; biological process: biological regulation (GO:0065007);; biological process: cellular component organizatio…
BnaA05g03420D	7.06803	24.387	31.7	62.929	7.44782	6.13106	7.62521	8.39348	27.6907	37.0767	29.9862	18.5744	46.5394	67.2785	84.5408	36.9678	0.2427	1.82379	normal	0.00947753	2.17852	up	2.65008e-05	3.17016	up	--	--	Molecular Function: chitinase activity (GO:0004568);; Molecular Function: protein binding (GO:0005515);; Cellular Component: nucleus (GO:0005634);; Biological Process: carbohydrate metabolic process (GO:0005975);; Biological Process: chitin catabolic process (GO:0006032);; Molecular Function: chitin binding (GO:0008061);; Cellular Component: plant-type cell wall (GO:0009505);; Cellular Component:…	K01183|2.00976e-157|brp:103866727|basic endochitinase CHB4-like; K01183 chitinase [EC:3.2.1.14] (A)	Amino sugar and nucleotide sugar metabolism (ko00520)	[R]	General function prediction only	Chitinase class I;; Chitin recognition protein	Basic endochitinase CHB4 (Precursor) OS=Brassica napus (Rape) PE=1 SV=2	R	General function prediction only	BnaA05g03420D [Brassica napus]	biological process: metabolic process (GO:0008152);; molecular function: catalytic activity (GO:0003824);; molecular function: binding (GO:0005488);; cellular component: cell (GO:0005623);; cellular component: organelle (GO:0043226);; cellular component: cell part (GO:0044464);; cellular component: membrane (GO:0016020);; cellular component: organelle part (GO:0044422);; biological process: singl…
BnaCnng15740D	12.7594	34.9281	63.3314	52.311	11.7186	11.18	15.3798	35.8264	43.047	25.911	65.8832	42.3763	81.7349	49.0082	61.7983	46.1266	0.000805599	1.46519	up	2.77764e-05	2.29223	up	7.79241e-17	2.02512	up	--	--	Cellular Component: extracellular region (GO:0005576);; Molecular Function: pectate lyase activity (GO:0030570);;	K01728|0|brp:103837461|probable pectate lyase 22; K01728 pectate lyase [EC:4.2.2.2] (A)	Pentose and glucuronate interconversions (ko00040)	--	--	Pectate lyase	Probable pectate lyase 22 (Precursor) GN=At5g63180 OS=Arabidopsis thaliana (Mouse-ear cress) PE=2 SV=1	G	Carbohydrate transport and metabolism	BnaCnng15740D [Brassica napus]	cellular component: extracellular region (GO:0005576);; biological process: metabolic process (GO:0008152);; molecular function: catalytic activity (GO:0003824)
BnaC07g45360D	145.882	50.3722	69.317	51.4015	147.878	192.61	97.1577	45.9573	41.7122	63.4472	66.4679	49.4728	92.0102	34.6612	50.2394	69.3038	0.0155018	-1.52313	normal	0.0656833	-1.06615	normal	0.00824322	-1.50727	down	[P]	Inorganic ion transport and metabolism	--	K03781|0|brp:103862389|catalase-2; K03781 catalase [EC:1.11.1.6] (A)	Tryptophan metabolism (ko00380);; Glyoxylate and dicarboxylate metabolism (ko00630);; Peroxisome (ko04146)	[P]	Inorganic ion transport and metabolism	Catalase;; Catalase-related immune-responsive	Catalase-2 GN=M4E13.140 OS=Arabidopsis thaliana (Mouse-ear cress) PE=2 SV=3	R	General function prediction only	BnaC07g45360D [Brassica napus]	--
BnaA07g05790D	18.1452	11.4268	38.0592	51.2634	18.403	19.579	16.4536	9.7733	9.64763	14.8595	35.8823	44.8009	33.4944	41.2953	52.3229	60.172	0.0522903	-0.623835	normal	3.08263e-07	1.04226	up	2.37771e-09	1.49159	up	--	--	Biological Process: polysaccharide biosynthetic process (GO:0000271);; Molecular Function: protein serine/threonine kinase activity (GO:0004674);; Molecular Function: ATP binding (GO:0005524);; Cellular Component: nucleus (GO:0005634);; Cellular Component: cytosol (GO:0005829);; Cellular Component: plasma membrane (GO:0005886);; Biological Process: starch catabolic process (GO:0005983);; Biologic…	K01177|0|brp:103828653|beta-amylase 1, chloroplastic; K01177 beta-amylase [EC:3.2.1.2] (A)	Starch and sucrose metabolism (ko00500)	--	--	Glycosyl hydrolase family 14	Beta-amylase 1, chloroplastic (Precursor) GN=F14O13.12 OS=Arabidopsis thaliana (Mouse-ear cress) PE=1 SV=1	G	Carbohydrate transport and metabolism	PREDICTED: beta-amylase 1, chloroplastic [Brassica rapa]	biological process: metabolic process (GO:0008152);; biological process: single-organism process (GO:0044699);; biological process: cellular process (GO:0009987);; molecular function: catalytic activity (GO:0003824);; molecular function: binding (GO:0005488);; cellular component: cell (GO:0005623);; cellular component: organelle (GO:0043226);; cellular component: cell part (GO:0044464);; cellular…
BnaC03g74010D	21.9093	29.2761	46.9266	49.1969	17.1072	22.2046	26.4163	33.9827	28.7484	25.0973	40.5598	34.2701	65.95	44.9631	49.7173	52.9104	0.204153	0.477273	normal	0.0970087	0.935603	normal	6.80696e-06	1.08305	up	[MG]	Cell wall/membrane/envelope biogenesis;; Carbohydrate transport and metabolism	Molecular Function: nucleotide binding (GO:0000166);; Molecular Function: protein binding (GO:0005515);; Cellular Component: endosome (GO:0005768);; Cellular Component: Golgi apparatus (GO:0005794);; Cellular Component: trans-Golgi network (GO:0005802);; Biological Process: carbohydrate metabolic process (GO:0005975);; Biological Process: tryptophan catabolic process (GO:0006569);; Biological Pro…	K08679|0|brp:103860010|UDP-glucuronate 4-epimerase 6-like; K08679 UDP-glucuronate 4-epimerase [EC:5.1.3.6] (A)	Starch and sucrose metabolism (ko00500);; Amino sugar and nucleotide sugar metabolism (ko00520)	[M]	Cell wall/membrane/envelope biogenesis	NAD dependent epimerase/dehydratase family;; 3-beta hydroxysteroid dehydrogenase/isomerase family;; RmlD substrate binding domain;; Male sterility protein;; Polysaccharide biosynthesis protein;; NADH(P)-binding	UDP-glucuronate 4-epimerase 6 GN=F14O13.1 OS=Arabidopsis thaliana (Mouse-ear cress) PE=1 SV=1	M	Cell wall/membrane/envelope biogenesis	BnaC03g74010D [Brassica napus]	molecular function: binding (GO:0005488);; cellular component: cell (GO:0005623);; cellular component: organelle (GO:0043226);; cellular component: cell part (GO:0044464);; cellular component: organelle part (GO:0044422);; biological process: metabolic process (GO:0008152);; biological process: cellular process (GO:0009987);; biological process: single-organism process (GO:0044699);; biological p…
BnaC03g74840D	13.9624	31.8206	56.6197	44.9468	10.4556	12.7274	18.7043	37.604	38.8799	18.9779	52.5186	50.4899	66.8505	47.7661	48.5365	38.5379	0.120959	1.20361	normal	8.97589e-14	2.00574	up	2.47668e-13	1.6759	up	--	--	Cellular Component: extracellular region (GO:0005576);; Molecular Function: pectate lyase activity (GO:0030570);;	K01728|0|brp:103873738|probable pectate lyase 22; K01728 pectate lyase [EC:4.2.2.2] (A)	Pentose and glucuronate interconversions (ko00040)	--	--	Pectate lyase	Probable pectate lyase 22 (Precursor) GN=At5g63180 OS=Arabidopsis thaliana (Mouse-ear cress) PE=2 SV=1	G	Carbohydrate transport and metabolism	BnaC03g74840D [Brassica napus]	cellular component: extracellular region (GO:0005576);; biological process: metabolic process (GO:0008152);; molecular function: catalytic activity (GO:0003824)
BnaA06g22590D	15.2582	30.3934	60.1206	44.5781	13.3256	12.5826	19.8665	34.0876	35.4753	21.6174	55.6328	55.1419	69.5872	41.5751	53.0461	39.113	0.0493979	1.01322	normal	4.20293e-18	1.96432	up	1.78863e-08	1.53843	up	--	--	Cellular Component: extracellular region (GO:0005576);; Cellular Component: membrane (GO:0016020);; Molecular Function: pectate lyase activity (GO:0030570);;	K01728|0|brp:103873738|probable pectate lyase 22; K01728 pectate lyase [EC:4.2.2.2] (A)	Pentose and glucuronate interconversions (ko00040)	--	--	Pectate lyase	Probable pectate lyase 22 (Precursor) GN=At5g63180 OS=Arabidopsis thaliana (Mouse-ear cress) PE=2 SV=1	G	Carbohydrate transport and metabolism	BnaA06g22590D [Brassica napus]	cellular component: extracellular region (GO:0005576);; cellular component: membrane (GO:0016020);; biological process: metabolic process (GO:0008152);; molecular function: catalytic activity (GO:0003824)
BnaA08g11860D	15.0074	22.8099	43.1904	42.9638	13.4063	14.3625	17.2533	22.62	28.0707	17.739	35.725	34.3163	59.53	36.4828	42.0474	50.3613	0.197956	0.610255	normal	0.00296507	1.49268	up	7.00493e-09	1.4905	up	--	--	Molecular Function: enzyme inhibitor activity (GO:0004857);; Cellular Component: extracellular region (GO:0005576);; Cellular Component: plant-type cell wall (GO:0009505);; Molecular Function: pectinesterase activity (GO:0030599);; Biological Process: cell wall modification (GO:0042545);; Biological Process: negative regulation of catalytic activity (GO:0043086);; Molecular Function: aspartyl est…	K01051|0|brp:103834493|probable pectinesterase/pectinesterase inhibitor 44; K01051 pectinesterase [EC:3.1.1.11] (A)	Pentose and glucuronate interconversions (ko00040);; Starch and sucrose metabolism (ko00500)	--	--	Pectinesterase;; Plant invertase/pectin methylesterase inhibitor	Pectinesterase 44 (Precursor) GN=F4I10.150 OS=Arabidopsis thaliana (Mouse-ear cress) PE=2 SV=2	G	Carbohydrate transport and metabolism	BnaA08g11860D [Brassica napus]	biological process: biological regulation (GO:0065007);; molecular function: enzyme regulator activity (GO:0030234);; cellular component: extracellular region (GO:0005576);; cellular component: cell (GO:0005623);; cellular component: cell part (GO:0044464);; biological process: metabolic process (GO:0008152);; molecular function: catalytic activity (GO:0003824);; biological process: cellular proc…
BnaC05g44980D	22.8633	41.5154	46.1971	41.1239	20.1111	16.9925	31.4862	44.9702	57.9659	21.6101	43.0939	38.4161	57.0813	39.6111	43.2647	40.496	0.429378	0.920673	normal	0.0085682	1.01356	up	0.000232043	0.906438	normal	[G]	Carbohydrate transport and metabolism	Cellular Component: extracellular region (GO:0005576);; Biological Process: pattern specification process (GO:0007389);; Biological Process: regulation of cell size (GO:0008361);; Biological Process: auxin polar transport (GO:0009926);; Biological Process: root morphogenesis (GO:0010015);; Molecular Function: pectate lyase activity (GO:0030570);; Biological Process: growth (GO:0040007);;	K01728|0|brp:103870710|probable pectate lyase 8; K01728 pectate lyase [EC:4.2.2.2] (A)	Pentose and glucuronate interconversions (ko00040)	--	--	Pectate lyase	Probable pectate lyase 8 (Precursor) GN=At3g07010 OS=Arabidopsis thaliana (Mouse-ear cress) PE=2 SV=1	G	Carbohydrate transport and metabolism	BnaC05g44980D [Brassica napus]	cellular component: extracellular region (GO:0005576);; biological process: multicellular organismal process (GO:0032501);; biological process: developmental process (GO:0032502);; biological process: single-organism process (GO:0044699);; biological process: cellular process (GO:0009987);; biological process: biological regulation (GO:0065007);; biological process: cellular component organizatio…
BnaC03g66720D	17.5782	22.8988	43.6932	40.5852	15.909	18.1152	18.7104	21.5805	27.8602	19.2556	37.3926	34.2642	59.4228	35.6009	35.4281	50.7267	0.301932	0.426523	normal	0.0105896	1.30657	normal	0.000200534	1.20625	up	--	--	Molecular Function: enzyme inhibitor activity (GO:0004857);; Cellular Component: extracellular region (GO:0005576);; Cellular Component: plant-type cell wall (GO:0009505);; Molecular Function: pectinesterase activity (GO:0030599);; Biological Process: cell wall modification (GO:0042545);; Biological Process: negative regulation of catalytic activity (GO:0043086);; Molecular Function: aspartyl est…	K01051|0|brp:103834493|probable pectinesterase/pectinesterase inhibitor 44; K01051 pectinesterase [EC:3.1.1.11] (A)	Pentose and glucuronate interconversions (ko00040);; Starch and sucrose metabolism (ko00500)	--	--	Pectinesterase;; Plant invertase/pectin methylesterase inhibitor	Pectinesterase 44 (Precursor) GN=F4I10.150 OS=Arabidopsis thaliana (Mouse-ear cress) PE=2 SV=2	G	Carbohydrate transport and metabolism	BnaC03g66720D [Brassica napus]	biological process: biological regulation (GO:0065007);; molecular function: enzyme regulator activity (GO:0030234);; cellular component: extracellular region (GO:0005576);; cellular component: cell (GO:0005623);; cellular component: cell part (GO:0044464);; biological process: metabolic process (GO:0008152);; molecular function: catalytic activity (GO:0003824);; biological process: cellular proc…
BnaCnng30870D	20.2109	22.8856	34.4859	40.228	18.7301	18.9776	22.9248	27.4853	22.6408	18.5309	32.8644	36.2002	34.3931	39.247	40.2355	41.2015	0.772964	0.226959	normal	0.000726123	0.733882	normal	3.25428e-05	1.00541	up	[G]	Carbohydrate transport and metabolism	Cellular Component: extracellular region (GO:0005576);; Biological Process: pattern specification process (GO:0007389);; Biological Process: regulation of cell size (GO:0008361);; Biological Process: auxin polar transport (GO:0009926);; Biological Process: root morphogenesis (GO:0010015);; Molecular Function: pectate lyase activity (GO:0030570);; Biological Process: growth (GO:0040007);;	K01728|0|brp:103837270|probable pectate lyase 20; K01728 pectate lyase [EC:4.2.2.2] (A)	Pentose and glucuronate interconversions (ko00040)	--	--	Pectate lyase;; Right handed beta helix region;; Periplasmic copper-binding protein (NosD)	Probable pectate lyase 20 (Precursor) GN=At5g48900 OS=Arabidopsis thaliana (Mouse-ear cress) PE=2 SV=1	G	Carbohydrate transport and metabolism	BnaCnng30870D [Brassica napus]	cellular component: extracellular region (GO:0005576);; biological process: multicellular organismal process (GO:0032501);; biological process: developmental process (GO:0032502);; biological process: single-organism process (GO:0044699);; biological process: cellular process (GO:0009987);; biological process: biological regulation (GO:0065007);; biological process: cellular component organizatio…
BnaC09g51720D	12.3302	35.8504	45.8936	38.7051	13.3549	8.80447	14.8312	27.0519	41.3353	39.164	39.5304	51.0079	47.1424	41.1594	46.3335	28.6224	2.21206e-05	1.53814	up	5.77352e-16	1.83707	up	6.94382e-07	1.66046	up	--	--	Molecular Function: chitinase activity (GO:0004568);; Cellular Component: extracellular region (GO:0005576);; Biological Process: carbohydrate metabolic process (GO:0005975);; Biological Process: chitin catabolic process (GO:0006032);; Biological Process: cell wall macromolecule catabolic process (GO:0016998);;	K01183|6.92631e-141|brp:103838693|basic endochitinase CHB4-like; K01183 chitinase [EC:3.2.1.14] (A)	Amino sugar and nucleotide sugar metabolism (ko00520)	[R]	General function prediction only	Chitinase class I	Basic endochitinase CHB4 (Precursor) OS=Brassica napus (Rape) PE=1 SV=2	R	General function prediction only	BnaC09g51720D [Brassica napus]	biological process: metabolic process (GO:0008152);; molecular function: catalytic activity (GO:0003824);; cellular component: extracellular region (GO:0005576);; biological process: cellular process (GO:0009987)
BnaA05g30530D	23.4379	43.0499	47.3019	37.8481	23.2073	17.9027	29.2039	43.5296	56.0602	29.5598	47.6734	40.3486	53.8836	38.4029	34.1256	41.0157	0.228939	0.924812	normal	3.24874e-05	1.06532	up	0.00445394	0.733288	normal	[G]	Carbohydrate transport and metabolism	Cellular Component: extracellular region (GO:0005576);; Biological Process: pattern specification process (GO:0007389);; Biological Process: regulation of cell size (GO:0008361);; Biological Process: auxin polar transport (GO:0009926);; Biological Process: root morphogenesis (GO:0010015);; Molecular Function: pectate lyase activity (GO:0030570);; Biological Process: growth (GO:0040007);;	K01728|0|brp:103870710|probable pectate lyase 8; K01728 pectate lyase [EC:4.2.2.2] (A)	Pentose and glucuronate interconversions (ko00040)	--	--	Pectate lyase	Probable pectate lyase 8 (Precursor) GN=At3g07010 OS=Arabidopsis thaliana (Mouse-ear cress) PE=2 SV=1	G	Carbohydrate transport and metabolism	BnaA05g30530D [Brassica napus]	cellular component: extracellular region (GO:0005576);; biological process: multicellular organismal process (GO:0032501);; biological process: developmental process (GO:0032502);; biological process: single-organism process (GO:0044699);; biological process: cellular process (GO:0009987);; biological process: biological regulation (GO:0065007);; biological process: cellular component organizatio…
BnaA08g14630D	17.5608	42.9958	59.418	37.0323	13.6403	13.2345	25.8075	41.6328	61.6736	25.6809	53.2683	43.4526	81.5331	38.1189	35.5004	37.4777	0.204153	1.31749	normal	0.00372853	1.69742	up	7.07265e-05	1.04527	up	--	--	Cellular Component: extracellular region (GO:0005576);; Biological Process: syncytium formation (GO:0006949);; Cellular Component: membrane (GO:0016020);; Molecular Function: pectate lyase activity (GO:0030570);;	K01728|0|brp:103834896|probable pectate lyase 18; K01728 pectate lyase [EC:4.2.2.2] (A)	Pentose and glucuronate interconversions (ko00040)	--	--	Pectate lyase	Probable pectate lyase 18 (Precursor) GN=At4g24780 OS=Arabidopsis thaliana (Mouse-ear cress) PE=2 SV=2	G	Carbohydrate transport and metabolism	BnaA08g14630D [Brassica napus]	cellular component: extracellular region (GO:0005576);; biological process: cellular process (GO:0009987);; biological process: developmental process (GO:0032502);; biological process: single-organism process (GO:0044699);; cellular component: membrane (GO:0016020);; biological process: metabolic process (GO:0008152);; molecular function: catalytic activity (GO:0003824)
BnaC05g13120D	10.5958	12.4105	26.035	34.4474	10.5244	11.1653	10.0976	10.2266	10.5797	16.4251	23.1335	23.9799	30.9918	20.844	27.9311	54.567	0.798574	0.246239	normal	1.21561e-07	1.28434	up	0.0847377	1.67806	normal	[M]	Cell wall/membrane/envelope biogenesis	Molecular Function: nucleotide binding (GO:0000166);; Cellular Component: cytosol (GO:0005829);; Molecular Function: dTDP-glucose 4,6-dehydratase activity (GO:0008460);; Molecular Function: dTDP-4-dehydrorhamnose reductase activity (GO:0008831);; Cellular Component: plasmodesma (GO:0009506);; Cellular Component: chloroplast (GO:0009507);; Biological Process: response to sucrose (GO:0009744);; Bio…	K12450|0|brp:103872486|probable rhamnose biosynthetic enzyme 1; K12450 UDP-glucose 4,6-dehydratase [EC:4.2.1.76] (A)	Amino sugar and nucleotide sugar metabolism (ko00520)	[G]	Carbohydrate transport and metabolism	NAD dependent epimerase/dehydratase family;; RmlD substrate binding domain;; Male sterility protein;; 3-beta hydroxysteroid dehydrogenase/isomerase family;; Polysaccharide biosynthesis protein;; short chain dehydrogenase;; NADH(P)-binding	UDP-4-keto-6-deoxy-D-glucose 3,5-epimerase/UDP-4-keto-L-rhamnose 4-keto-reductase {ECO:0000305|PubMed:17190829} GN=At1g78570 OS=Arabidopsis thaliana (Mouse-ear cress) PE=1 SV=1	G	Carbohydrate transport and metabolism	BnaC05g13120D [Brassica napus]	molecular function: binding (GO:0005488);; cellular component: cell (GO:0005623);; cellular component: cell part (GO:0044464);; biological process: metabolic process (GO:0008152);; molecular function: catalytic activity (GO:0003824);; biological process: single-organism process (GO:0044699);; cellular component: cell junction (GO:0030054);; cellular component: organelle (GO:0043226);; biological …
BnaC07g47330D	42.7337	24.5321	18.5322	33.8936	46.581	44.5859	37.0341	15.9921	20.777	36.8271	20.2801	17.6595	17.6571	32.4502	35.0503	34.1804	0.324901	-0.629585	normal	2.18818e-07	-1.26592	down	0.325822	-0.323691	normal	[G]	Carbohydrate transport and metabolism	Biological Process: glycogen biosynthetic process (GO:0005978);; Molecular Function: glucose-1-phosphate adenylyltransferase activity (GO:0008878);; Cellular Component: chloroplast (GO:0009507);; Biological Process: photorespiration (GO:0009853);; Cellular Component: glucose-1-phosphate adenylyltransferase complex (GO:0010170);; Biological Process: starch biosynthetic process (GO:0019252);;	K00975|0|brp:103828058|glucose-1-phosphate adenylyltransferase large subunit 3, chloroplastic; K00975 glucose-1-phosphate adenylyltransferase [EC:2.7.7.27] (A)	Starch and sucrose metabolism (ko00500);; Amino sugar and nucleotide sugar metabolism (ko00520)	[M]	Cell wall/membrane/envelope biogenesis	Nucleotidyl transferase	Glucose-1-phosphate adenylyltransferase large subunit 3, chloroplastic (Precursor) GN=APL3 OS=Arabidopsis thaliana (Mouse-ear cress) PE=2 SV=2	M	Cell wall/membrane/envelope biogenesis	BnaC07g47330D [Brassica napus]	biological process: metabolic process (GO:0008152);; biological process: cellular process (GO:0009987);; biological process: single-organism process (GO:0044699);; molecular function: catalytic activity (GO:0003824);; cellular component: cell (GO:0005623);; cellular component: organelle (GO:0043226);; cellular component: cell part (GO:0044464);; cellular component: macromolecular complex (GO:0032…
BnaA10g26450D	13.4868	27.1034	47.0765	31.8475	9.09942	21.0504	10.3105	32.1304	21.7425	27.4372	44.8735	45.4531	50.9029	32.902	38.7268	23.9137	0.0795914	1.01774	normal	6.52904e-13	1.73561	up	0.0145131	1.20786	normal	[G]	Carbohydrate transport and metabolism	Biological Process: maltose metabolic process (GO:0000023);; Molecular Function: 1,4-alpha-glucan branching enzyme activity (GO:0003844);; Molecular Function: hydrolase activity, hydrolyzing O-glycosyl compounds (GO:0004553);; Biological Process: glycogen biosynthetic process (GO:0005978);; Biological Process: pentose-phosphate shunt (GO:0006098);; Cellular Component: chloroplast stroma (GO:00095…	K00700|0|brp:103847372|1,4-alpha-glucan-branching enzyme 2-2, chloroplastic/amyloplastic; K00700 1,4-alpha-glucan branching enzyme [EC:2.4.1.18] (A)	Starch and sucrose metabolism (ko00500)	[G]	Carbohydrate transport and metabolism	Alpha amylase, C-terminal all-beta domain;; Carbohydrate-binding module 48 (Isoamylase N-terminal domain);; Alpha amylase, catalytic domain	1,4-alpha-glucan-branching enzyme 2-2, chloroplastic/amyloplastic (Precursor) GN=F17C15.70 OS=Arabidopsis thaliana (Mouse-ear cress) PE=2 SV=1	G	Carbohydrate transport and metabolism	BnaA10g26450D [Brassica napus]	biological process: metabolic process (GO:0008152);; biological process: cellular process (GO:0009987);; biological process: single-organism process (GO:0044699);; molecular function: catalytic activity (GO:0003824);; cellular component: cell (GO:0005623);; cellular component: organelle (GO:0043226);; cellular component: organelle part (GO:0044422);; cellular component: cell part (GO:0044464);; b…
BnaA05g22420D	13.1166	22.7803	26.583	29.2864	10.9349	14.3498	14.0652	15.3293	24.5566	28.455	26.6678	19.9204	33.1607	24.9385	32.7617	30.159	0.121163	0.838678	normal	0.00701527	1.01331	up	2.41297e-06	1.16501	up	[E]	Amino acid transport and metabolism	Molecular Function: glutamate-ammonia ligase activity (GO:0004356);; Molecular Function: copper ion binding (GO:0005507);; Cellular Component: plasma membrane (GO:0005886);; Biological Process: glutamine biosynthetic process (GO:0006542);; Cellular Component: chloroplast (GO:0009507);; Biological Process: response to sucrose (GO:0009744);; Biological Process: response to glucose (GO:0009749);; Bi…	K01915|0|brp:103869648|glutamine synthetase cytosolic isozyme 1-3-like; K01915 glutamine synthetase [EC:6.3.1.2] (A)	Alanine, aspartate and glutamate metabolism (ko00250);; Arginine and proline metabolism (ko00330);; Glyoxylate and dicarboxylate metabolism (ko00630);; Nitrogen metabolism (ko00910);; Biosynthesis of amino acids (ko01230)	[E]	Amino acid transport and metabolism	Glutamine synthetase, catalytic domain;; Glutamine synthetase, beta-Grasp domain	Glutamine synthetase cytosolic isozyme 1-3 GN=GLN1-3 OS=Arabidopsis thaliana (Mouse-ear cress) PE=1 SV=1	E	Amino acid transport and metabolism	glutamine synthetase 1 [Brassica napus]	biological process: metabolic process (GO:0008152);; molecular function: catalytic activity (GO:0003824);; molecular function: binding (GO:0005488);; cellular component: cell (GO:0005623);; cellular component: membrane (GO:0016020);; cellular component: cell part (GO:0044464);; biological process: cellular process (GO:0009987);; biological process: single-organism process (GO:0044699);; cellular …
BnaC08g35820D	120.609	37.37	26.8393	28.9907	155.507	128.911	77.4091	41.6532	28.5711	41.8857	22.5498	18.6775	39.2906	22.2346	23.2611	41.4765	0.00837136	-1.67501	down	0.000417557	-2.13465	down	0.000580959	-2.03794	down	[G]	Carbohydrate transport and metabolism	Molecular Function: fructose-bisphosphate aldolase activity (GO:0004332);; Biological Process: glycolytic process (GO:0006096);; Biological Process: pentose-phosphate shunt (GO:0006098);; Biological Process: rRNA processing (GO:0006364);; Biological Process: glycine catabolic process (GO:0006546);; Biological Process: unsaturated fatty acid biosynthetic process (GO:0006636);; Biological Process: …	K01623|0|brp:103842537|probable fructose-bisphosphate aldolase 1, chloroplastic; K01623 fructose-bisphosphate aldolase, class I [EC:4.1.2.13] (A)	Glycolysis / Gluconeogenesis (ko00010);; Pentose phosphate pathway (ko00030);; Fructose and mannose metabolism (ko00051);; Carbon fixation in photosynthetic organisms (ko00710);; Carbon metabolism (ko01200);; Biosynthesis of amino acids (ko01230)	[G]	Carbohydrate transport and metabolism	Fructose-bisphosphate aldolase class-I	Probable fructose-bisphosphate aldolase 1, chloroplastic (Precursor) GN=FBA1 OS=Arabidopsis thaliana (Mouse-ear cress) PE=1 SV=2	G	Carbohydrate transport and metabolism	BnaC08g35820D [Brassica napus]	biological process: metabolic process (GO:0008152);; molecular function: catalytic activity (GO:0003824);; biological process: cellular process (GO:0009987);; biological process: single-organism process (GO:0044699);; cellular component: cell (GO:0005623);; cellular component: organelle (GO:0043226);; cellular component: organelle part (GO:0044422);; cellular component: cell part (GO:0044464);; b…
BnaC03g24270D	1.27148	9.83794	10.99	27.7052	1.42174	0.944738	1.44797	2.90771	13.3531	13.253	14.0941	5.54903	13.327	31.124	35.9631	16.0285	0.0630271	3.02564	normal	0.000419082	3.14842	up	5.68901e-08	4.49517	up	--	--	Molecular Function: chitinase activity (GO:0004568);; Molecular Function: protein binding (GO:0005515);; Cellular Component: nucleus (GO:0005634);; Biological Process: carbohydrate metabolic process (GO:0005975);; Biological Process: chitin catabolic process (GO:0006032);; Molecular Function: chitin binding (GO:0008061);; Cellular Component: plant-type cell wall (GO:0009505);; Cellular Component:…	K01183|0|brp:103858078|basic endochitinase CHB4; K01183 chitinase [EC:3.2.1.14] (A)	Amino sugar and nucleotide sugar metabolism (ko00520)	[R]	General function prediction only	Chitinase class I;; Chitin recognition protein	Basic endochitinase CHB4 (Precursor) OS=Brassica napus (Rape) PE=1 SV=2	R	General function prediction only	BnaC03g24270D [Brassica napus]	biological process: metabolic process (GO:0008152);; molecular function: catalytic activity (GO:0003824);; molecular function: binding (GO:0005488);; cellular component: cell (GO:0005623);; cellular component: organelle (GO:0043226);; cellular component: cell part (GO:0044464);; cellular component: membrane (GO:0016020);; cellular component: organelle part (GO:0044422);; biological process: singl…
BnaA01g15080D	11.3979	23.2438	31.3227	27.5685	9.30204	10.337	14.5547	23.6152	24.7302	21.3861	34.5664	25.6112	33.7906	24.6517	22.0931	35.9607	7.43683e-05	1.0576	up	5.27941e-08	1.46108	up	0.00163617	1.35014	up	[G]	Carbohydrate transport and metabolism	Molecular Function: aldose 1-epimerase activity (GO:0004034);; Cellular Component: extracellular region (GO:0005576);; Cellular Component: plasma membrane (GO:0005886);; Biological Process: galactose metabolic process (GO:0006012);; Biological Process: response to osmotic stress (GO:0006970);; Cellular Component: plant-type cell wall (GO:0009505);; Biological Process: systemic acquired resistance…	K01792|0|brp:103863671|putative glucose-6-phosphate 1-epimerase; K01792 glucose-6-phosphate 1-epimerase [EC:5.1.3.15] (A)	Glycolysis / Gluconeogenesis (ko00010)	[G]	Carbohydrate transport and metabolism	Aldose 1-epimerase	Putative glucose-6-phosphate 1-epimerase OS=Cenchrus ciliaris (Buffelgrass) PE=2 SV=1	G	Carbohydrate transport and metabolism	PREDICTED: putative glucose-6-phosphate 1-epimerase [Brassica rapa]	biological process: metabolic process (GO:0008152);; molecular function: catalytic activity (GO:0003824);; cellular component: extracellular region (GO:0005576);; cellular component: cell (GO:0005623);; cellular component: membrane (GO:0016020);; cellular component: cell part (GO:0044464);; biological process: single-organism process (GO:0044699);; biological process: response to stimulus (GO:005…
BnaA06g40730D	33.6208	21.4769	13.4048	27.2225	39.0699	33.2396	28.553	16.0334	19.3899	29.0075	19.3671	9.04991	11.7972	24.5866	31.0295	26.0515	0.262196	-0.596815	normal	1.89334e-05	-1.41092	down	0.2232	-0.379816	normal	[G]	Carbohydrate transport and metabolism	Biological Process: glycogen biosynthetic process (GO:0005978);; Molecular Function: glucose-1-phosphate adenylyltransferase activity (GO:0008878);; Cellular Component: chloroplast (GO:0009507);; Biological Process: photorespiration (GO:0009853);; Cellular Component: glucose-1-phosphate adenylyltransferase complex (GO:0010170);; Biological Process: starch biosynthetic process (GO:0019252);;	K00975|0|brp:103828058|glucose-1-phosphate adenylyltransferase large subunit 3, chloroplastic; K00975 glucose-1-phosphate adenylyltransferase [EC:2.7.7.27] (A)	Starch and sucrose metabolism (ko00500);; Amino sugar and nucleotide sugar metabolism (ko00520)	[M]	Cell wall/membrane/envelope biogenesis	Nucleotidyl transferase	Glucose-1-phosphate adenylyltransferase large subunit 3, chloroplastic (Precursor) GN=APL3 OS=Arabidopsis thaliana (Mouse-ear cress) PE=2 SV=2	M	Cell wall/membrane/envelope biogenesis	BnaA06g40730D [Brassica napus]	biological process: metabolic process (GO:0008152);; biological process: cellular process (GO:0009987);; biological process: single-organism process (GO:0044699);; molecular function: catalytic activity (GO:0003824);; cellular component: cell (GO:0005623);; cellular component: organelle (GO:0043226);; cellular component: cell part (GO:0044464);; cellular component: macromolecular complex (GO:0032…
BnaA03g20290D	0.84479	8.79831	9.00215	27.1671	1.01368	0.816199	0.704491	2.45066	9.19047	14.7538	10.711	3.55025	12.7452	26.9876	36.6208	17.893	0.0881222	3.50849	normal	0.00368383	3.53227	up	5.33477e-11	5.12623	up	--	--	Molecular Function: chitinase activity (GO:0004568);; Molecular Function: protein binding (GO:0005515);; Cellular Component: nucleus (GO:0005634);; Biological Process: carbohydrate metabolic process (GO:0005975);; Biological Process: chitin catabolic process (GO:0006032);; Molecular Function: chitin binding (GO:0008061);; Cellular Component: plant-type cell wall (GO:0009505);; Cellular Component:…	K01183|4.25426e-173|brp:103858078|basic endochitinase CHB4; K01183 chitinase [EC:3.2.1.14] (A)	Amino sugar and nucleotide sugar metabolism (ko00520)	[R]	General function prediction only	Chitinase class I;; Chitin recognition protein	Basic endochitinase CHB4 (Precursor) OS=Brassica napus (Rape) PE=1 SV=2	R	General function prediction only	BnaA03g20290D [Brassica napus]	biological process: metabolic process (GO:0008152);; molecular function: catalytic activity (GO:0003824);; molecular function: binding (GO:0005488);; cellular component: cell (GO:0005623);; cellular component: organelle (GO:0043226);; cellular component: cell part (GO:0044464);; cellular component: membrane (GO:0016020);; cellular component: organelle part (GO:0044422);; biological process: singl…
BnaC05g20280D	12.0252	20.2827	21.6783	26.1237	11.9571	11.9427	12.1758	18.9295	23.2389	18.6797	21.2557	20.1892	23.59	28.4705	25.4497	24.4509	0.00748353	0.776926	normal	0.000183465	0.816444	normal	4.51831e-06	1.10547	up	[G]	Carbohydrate transport and metabolism	Molecular Function: hydrolase activity, hydrolyzing O-glycosyl compounds (GO:0004553);; Biological Process: carbohydrate metabolic process (GO:0005975);; Cellular Component: chloroplast (GO:0009507);; Molecular Function: cation binding (GO:0043169);; Cellular Component: apoplast (GO:0048046);;	K01188|0|brp:103840622|beta-glucosidase 40; K01188 beta-glucosidase [EC:3.2.1.21] (A)	Cyanoamino acid metabolism (ko00460);; Starch and sucrose metabolism (ko00500);; Phenylpropanoid biosynthesis (ko00940)	[G]	Carbohydrate transport and metabolism	Glycosyl hydrolase family 1	Beta-glucosidase 40 (Precursor) GN=BGLU40 OS=Arabidopsis thaliana (Mouse-ear cress) PE=2 SV=1	G	Carbohydrate transport and metabolism	BnaC05g20280D [Brassica napus]	biological process: metabolic process (GO:0008152);; molecular function: catalytic activity (GO:0003824);; cellular component: cell (GO:0005623);; cellular component: organelle (GO:0043226);; cellular component: cell part (GO:0044464);; molecular function: binding (GO:0005488);; cellular component: extracellular region (GO:0005576)
BnaA08g00900D	56.9623	28.7294	11.9363	25.7066	50.1987	78.7249	41.9633	9.33402	21.3793	55.475	15.1851	8.60168	12.0221	21.4493	24.795	30.8755	0.519615	-0.98615	normal	0.000141294	-2.28065	down	0.0318465	-1.18039	normal	[C]	Energy production and conversion	Biological Process: response to superoxide (GO:0000303);; Molecular Function: 3-chloroallyl aldehyde dehydrogenase activity (GO:0004028);; Molecular Function: aldehyde dehydrogenase (NAD) activity (GO:0004029);; Cellular Component: cytosol (GO:0005829);; Biological Process: cellular aldehyde metabolic process (GO:0006081);; Biological Process: response to desiccation (GO:0009269);; Biological Pro…	K14085|0|brp:103832634|aldehyde dehydrogenase family 7 member A1; K14085 aldehyde dehydrogenase family 7 member A1 [EC:1.2.1.31 1.2.1.8 1.2.1.3] (A)	Glycolysis / Gluconeogenesis (ko00010);; Ascorbate and aldarate metabolism (ko00053);; Fatty acid degradation (ko00071);; Glycine, serine and threonine metabolism (ko00260);; Valine, leucine and isoleucine degradation (ko00280);; Lysine biosynthesis (ko00300);; Lysine degradation (ko00310);; Arginine and proline metabolism (ko00330);; Histidine metabolism (ko00340);; Tryptophan metabolism (ko0038…	[C]	Energy production and conversion	Aldehyde dehydrogenase family	Aldehyde dehydrogenase family 7 member A1 GN=BTG-26 OS=Brassica napus (Rape) PE=1 SV=3	C	Energy production and conversion	BnaA08g00900D [Brassica napus]	biological process: response to stimulus (GO:0050896);; biological process: metabolic process (GO:0008152);; biological process: single-organism process (GO:0044699);; molecular function: catalytic activity (GO:0003824);; cellular component: cell (GO:0005623);; cellular component: cell part (GO:0044464);; biological process: cellular process (GO:0009987);; biological process: signaling (GO:002305…
BnaA06g11470D	8.41387	9.8561	22.4354	25.104	7.40865	9.64803	8.18492	7.39643	9.40621	12.7657	20.1832	21.9844	25.1387	18.4816	21.109	35.7213	0.824332	0.243348	normal	1.36256e-12	1.39663	up	0.0118023	1.56421	normal	[M]	Cell wall/membrane/envelope biogenesis	Molecular Function: nucleotide binding (GO:0000166);; Cellular Component: cytosol (GO:0005829);; Molecular Function: dTDP-glucose 4,6-dehydratase activity (GO:0008460);; Molecular Function: dTDP-4-dehydrorhamnose reductase activity (GO:0008831);; Cellular Component: plasmodesma (GO:0009506);; Cellular Component: chloroplast (GO:0009507);; Biological Process: response to sucrose (GO:0009744);; Bio…	K12450|0|brp:103872486|probable rhamnose biosynthetic enzyme 1; K12450 UDP-glucose 4,6-dehydratase [EC:4.2.1.76] (A)	Amino sugar and nucleotide sugar metabolism (ko00520)	[G]	Carbohydrate transport and metabolism	NAD dependent epimerase/dehydratase family;; RmlD substrate binding domain;; Male sterility protein;; 3-beta hydroxysteroid dehydrogenase/isomerase family;; Polysaccharide biosynthesis protein;; short chain dehydrogenase	UDP-4-keto-6-deoxy-D-glucose 3,5-epimerase/UDP-4-keto-L-rhamnose 4-keto-reductase {ECO:0000305|PubMed:17190829} GN=At1g78570 OS=Arabidopsis thaliana (Mouse-ear cress) PE=1 SV=1	G	Carbohydrate transport and metabolism	BnaA06g11470D [Brassica napus]	molecular function: binding (GO:0005488);; cellular component: cell (GO:0005623);; cellular component: cell part (GO:0044464);; biological process: metabolic process (GO:0008152);; molecular function: catalytic activity (GO:0003824);; biological process: single-organism process (GO:0044699);; cellular component: cell junction (GO:0030054);; cellular component: organelle (GO:0043226);; biological …
BnaC08g15730D	10.5478	22.3592	25.2072	24.0468	9.44968	10.3021	11.8915	25.5617	24.0788	17.4372	26.0817	22.7034	26.8364	25.7935	26.3308	20.016	0.000460262	1.11213	up	9.66446e-09	1.24939	up	3.00516e-06	1.17942	up	[M]	Cell wall/membrane/envelope biogenesis	Molecular Function: nucleotide binding (GO:0000166);; Molecular Function: UDP-glucose 4-epimerase activity (GO:0003978);; Cellular Component: Golgi apparatus (GO:0005794);; Cellular Component: cytosol (GO:0005829);; Cellular Component: plasma membrane (GO:0005886);; Biological Process: pollen development (GO:0009555);; Biological Process: cellular metabolic process (GO:0044237);; Biological Proce…	K01784|0|brp:103836145|bifunctional UDP-glucose 4-epimerase and UDP-xylose 4-epimerase 1; K01784 UDP-glucose 4-epimerase [EC:5.1.3.2] (A)	Galactose metabolism (ko00052);; Amino sugar and nucleotide sugar metabolism (ko00520)	[M]	Cell wall/membrane/envelope biogenesis	NAD dependent epimerase/dehydratase family;; UDP-glucose 4-epimerase C-term subunit;; 3-beta hydroxysteroid dehydrogenase/isomerase family;; Polysaccharide biosynthesis protein;; RmlD substrate binding domain;; short chain dehydrogenase;; Male sterility protein;; NADH(P)-binding;; KR domain	Bifunctional UDP-glucose 4-epimerase and UDP-xylose 4-epimerase 1 GN=UGE1 OS=Arabidopsis thaliana (Mouse-ear cress) PE=1 SV=2	M	Cell wall/membrane/envelope biogenesis	BnaC08g15730D [Brassica napus]	molecular function: binding (GO:0005488);; biological process: metabolic process (GO:0008152);; molecular function: catalytic activity (GO:0003824);; cellular component: cell (GO:0005623);; cellular component: organelle (GO:0043226);; cellular component: cell part (GO:0044464);; cellular component: membrane (GO:0016020);; biological process: multicellular organismal process (GO:0032501);; biologi…
BnaC04g53030D	3.96216	15.3706	25.1381	23.3389	3.27276	4.69489	3.91883	4.24819	15.9079	25.9557	16.3413	8.31461	50.7583	18.8562	34.6722	16.4884	0.339934	2.02857	normal	0.229278	2.70677	normal	0.00116326	2.59772	up	[R]	General function prediction only	Molecular Function: chitinase activity (GO:0004568);; Molecular Function: protein binding (GO:0005515);; Cellular Component: nucleus (GO:0005634);; Biological Process: carbohydrate metabolic process (GO:0005975);; Biological Process: chitin catabolic process (GO:0006032);; Molecular Function: chitin binding (GO:0008061);; Cellular Component: plant-type cell wall (GO:0009505);; Cellular Component:…	K01183|2.7052e-139|brp:103866727|basic endochitinase CHB4-like; K01183 chitinase [EC:3.2.1.14] (A)	Amino sugar and nucleotide sugar metabolism (ko00520)	[R]	General function prediction only	Chitinase class I;; Chitin recognition protein	Basic endochitinase CHB4 (Precursor) OS=Brassica napus (Rape) PE=1 SV=2	R	General function prediction only	BnaC04g53030D [Brassica napus]	biological process: metabolic process (GO:0008152);; molecular function: catalytic activity (GO:0003824);; molecular function: binding (GO:0005488);; cellular component: cell (GO:0005623);; cellular component: organelle (GO:0043226);; cellular component: cell part (GO:0044464);; cellular component: membrane (GO:0016020);; cellular component: organelle part (GO:0044422);; biological process: singl…
BnaCnng70410D	10.0141	17.9036	26.3603	23.1896	8.69813	8.60786	12.7364	12.7645	14.5652	26.3812	27.5164	29.3316	22.2328	25.7135	21.6369	22.2184	0.413022	0.854459	normal	1.66477e-10	1.47412	up	5.45755e-07	1.25488	up	[MG]	Cell wall/membrane/envelope biogenesis;; Carbohydrate transport and metabolism	Molecular Function: nucleotide binding (GO:0000166);; Cellular Component: endosome (GO:0005768);; Cellular Component: Golgi apparatus (GO:0005794);; Cellular Component: trans-Golgi network (GO:0005802);; Biological Process: carbohydrate metabolic process (GO:0005975);; Biological Process: nucleotide-sugar metabolic process (GO:0009225);; Molecular Function: UDP-glucuronate 4-epimerase activity (G…	K08679|0|brp:103852660|UDP-glucuronate 4-epimerase 1; K08679 UDP-glucuronate 4-epimerase [EC:5.1.3.6] (A)	Starch and sucrose metabolism (ko00500);; Amino sugar and nucleotide sugar metabolism (ko00520)	[M]	Cell wall/membrane/envelope biogenesis	NAD dependent epimerase/dehydratase family;; 3-beta hydroxysteroid dehydrogenase/isomerase family;; RmlD substrate binding domain;; Male sterility protein;; Polysaccharide biosynthesis protein;; NADH(P)-binding;; short chain dehydrogenase	UDP-glucuronate 4-epimerase 1 GN=F17I23.220 OS=Arabidopsis thaliana (Mouse-ear cress) PE=1 SV=1	G	Carbohydrate transport and metabolism	BnaCnng70410D [Brassica napus]	molecular function: binding (GO:0005488);; cellular component: cell (GO:0005623);; cellular component: organelle (GO:0043226);; cellular component: cell part (GO:0044464);; cellular component: organelle part (GO:0044422);; biological process: metabolic process (GO:0008152);; biological process: cellular process (GO:0009987);; biological process: single-organism process (GO:0044699);; molecular fu…
BnaA07g10020D	181.502	9.0207	6.44769	18.5593	171.446	267.545	105.517	8.12046	6.92773	12.0139	6.54771	3.01869	9.77667	31.1838	5.53261	18.9616	0.00064432	-1.88844	down	3.80008e-05	-2.2483	down	0.0103919	-1.68142	normal	[E]	Amino acid transport and metabolism	Biological Process: response to hypoxia (GO:0001666);; Molecular Function: gamma-glutamyltransferase activity (GO:0003840);; Molecular Function: L-alanine:2-oxoglutarate aminotransferase activity (GO:0004021);; Cellular Component: vacuole (GO:0005773);; Cellular Component: peroxisome (GO:0005777);; Cellular Component: cytosol (GO:0005829);; Biological Process: glutathione catabolic process (GO:00…	K14272|0|brp:103829276|glutamate--glyoxylate aminotransferase 1-like; K14272 glutamate--glyoxylate aminotransferase [EC:2.6.1.4 2.6.1.2 2.6.1.44 2.6.1.-] (A)	Alanine, aspartate and glutamate metabolism (ko00250);; Glycine, serine and threonine metabolism (ko00260);; Glyoxylate and dicarboxylate metabolism (ko00630);; Carbon fixation in photosynthetic organisms (ko00710);; Carbon metabolism (ko01200);; 2-Oxocarboxylic acid metabolism (ko01210);; Biosynthesis of amino acids (ko01230)	[E]	Amino acid transport and metabolism	Aminotransferase class I and II	Glutamate--glyoxylate aminotransferase 1 OS=Arabidopsis thaliana (Mouse-ear cress) PE=1 SV=1	E	Amino acid transport and metabolism	BnaA07g10020D [Brassica napus]	biological process: response to stimulus (GO:0050896);; biological process: metabolic process (GO:0008152);; molecular function: catalytic activity (GO:0003824);; cellular component: cell (GO:0005623);; cellular component: organelle (GO:0043226);; cellular component: cell part (GO:0044464);; biological process: cellular process (GO:0009987);; biological process: single-organism process (GO:004469…
BnaA08g24600D	7.85994	15.7253	17.4587	18.17	7.09224	7.7776	8.70998	15.284	16.625	15.2669	19.2032	16.2763	16.8966	17.1109	21.2434	16.1558	0.000420189	1.02431	up	2.48868e-06	1.1189	up	6.44491e-06	1.18655	up	[M]	Cell wall/membrane/envelope biogenesis	Molecular Function: nucleotide binding (GO:0000166);; Molecular Function: UDP-glucose 4-epimerase activity (GO:0003978);; Cellular Component: Golgi apparatus (GO:0005794);; Cellular Component: cytosol (GO:0005829);; Cellular Component: plasma membrane (GO:0005886);; Biological Process: pollen development (GO:0009555);; Biological Process: cellular metabolic process (GO:0044237);; Biological Proce…	K01784|0|brp:103836145|bifunctional UDP-glucose 4-epimerase and UDP-xylose 4-epimerase 1; K01784 UDP-glucose 4-epimerase [EC:5.1.3.2] (A)	Galactose metabolism (ko00052);; Amino sugar and nucleotide sugar metabolism (ko00520)	[M]	Cell wall/membrane/envelope biogenesis	NAD dependent epimerase/dehydratase family;; UDP-glucose 4-epimerase C-term subunit;; 3-beta hydroxysteroid dehydrogenase/isomerase family;; Polysaccharide biosynthesis protein;; RmlD substrate binding domain;; short chain dehydrogenase;; Male sterility protein;; NADH(P)-binding;; KR domain	Bifunctional UDP-glucose 4-epimerase and UDP-xylose 4-epimerase 1 GN=UGE1 OS=Arabidopsis thaliana (Mouse-ear cress) PE=1 SV=2	M	Cell wall/membrane/envelope biogenesis	BnaA08g24600D [Brassica napus]	molecular function: binding (GO:0005488);; biological process: metabolic process (GO:0008152);; molecular function: catalytic activity (GO:0003824);; cellular component: cell (GO:0005623);; cellular component: organelle (GO:0043226);; cellular component: cell part (GO:0044464);; cellular component: membrane (GO:0016020);; biological process: multicellular organismal process (GO:0032501);; biologi…
BnaA01g14130D	6.34126	10.8107	10.5655	17.1537	5.70661	5.63042	7.68674	13.9394	8.43556	10.057	11.4326	8.32179	11.9422	19.8536	17.6474	13.9601	0.136301	0.801263	normal	0.0153858	0.723759	normal	4.1545e-07	1.43362	up	--	--	Cellular Component: extracellular region (GO:0005576);; Biological Process: syncytium formation (GO:0006949);; Cellular Component: membrane (GO:0016020);; Molecular Function: pectate lyase activity (GO:0030570);;	K01728|0|brp:103862557|probable pectate lyase 18; K01728 pectate lyase [EC:4.2.2.2] (A)	Pentose and glucuronate interconversions (ko00040)	--	--	Pectate lyase	Probable pectate lyase 18 (Precursor) GN=At4g24780 OS=Arabidopsis thaliana (Mouse-ear cress) PE=2 SV=2	G	Carbohydrate transport and metabolism	BnaC01g16630D [Brassica napus]	cellular component: extracellular region (GO:0005576);; biological process: cellular process (GO:0009987);; biological process: developmental process (GO:0032502);; biological process: single-organism process (GO:0044699);; cellular component: membrane (GO:0016020);; biological process: metabolic process (GO:0008152);; molecular function: catalytic activity (GO:0003824)
BnaC05g09640D	7.27212	13.3214	17.1255	17.044	5.52516	7.47745	8.81376	12.6259	12.4628	14.8756	18.0444	14.1141	19.2181	16.1761	18.4248	16.5311	0.0013138	0.893923	normal	3.84398e-07	1.2365	up	4.09415e-07	1.21587	up	[G]	Carbohydrate transport and metabolism	Cellular Component: plant-type vacuole (GO:0000325);; Molecular Function: sucrose alpha-glucosidase activity (GO:0004575);; Biological Process: carbohydrate metabolic process (GO:0005975);; Biological Process: polyamine catabolic process (GO:0006598);; Biological Process: calcium ion transport (GO:0006816);; Biological Process: iron ion transport (GO:0006826);; Biological Process: Golgi organizat…	K01193|0|brp:103872021|acid beta-fructofuranosidase 4, vacuolar-like; K01193 beta-fructofuranosidase [EC:3.2.1.26] (A)	Galactose metabolism (ko00052);; Starch and sucrose metabolism (ko00500)	[G]	Carbohydrate transport and metabolism	Glycosyl hydrolases family 32 N-terminal domain;; Domain of unknown function (DUF3357);; Glycosyl hydrolases family 32 C terminal	Acid beta-fructofuranosidase 4, vacuolar (Precursor) GN=T28K15.3 OS=Arabidopsis thaliana (Mouse-ear cress) PE=2 SV=2	G	Carbohydrate transport and metabolism	BnaC05g09640D [Brassica napus]	cellular component: cell (GO:0005623);; cellular component: organelle (GO:0043226);; cellular component: cell part (GO:0044464);; biological process: metabolic process (GO:0008152);; molecular function: catalytic activity (GO:0003824);; biological process: cellular process (GO:0009987);; biological process: single-organism process (GO:0044699);; biological process: localization (GO:0051179);; bio…
BnaA10g02830D	7.23725	9.22773	19.8999	15.3516	5.28288	5.38464	11.0442	10.3332	8.20906	9.14088	16.2457	24.2991	19.155	15.0012	16.4825	14.5711	0.790257	0.352777	normal	0.000426951	1.40817	up	0.00128124	1.03902	up	[G]	Carbohydrate transport and metabolism	Biological Process: polysaccharide biosynthetic process (GO:0000271);; Cellular Component: extracellular region (GO:0005576);; Biological Process: pattern specification process (GO:0007389);; Biological Process: regulation of cell size (GO:0008361);; Biological Process: plant-type cell wall organization (GO:0009664);; Biological Process: multidimensional cell growth (GO:0009825);; Biological Proc…	K01728|0|brp:103844229|probable pectate lyase 1; K01728 pectate lyase [EC:4.2.2.2] (A)	Pentose and glucuronate interconversions (ko00040)	--	--	Pectate lyase;; Right handed beta helix region	Probable pectate lyase 1 (Precursor) GN=At1g04680 OS=Arabidopsis thaliana (Mouse-ear cress) PE=2 SV=2	G	Carbohydrate transport and metabolism	BnaA10g02830D [Brassica napus]	biological process: metabolic process (GO:0008152);; biological process: single-organism process (GO:0044699);; cellular component: extracellular region (GO:0005576);; biological process: multicellular organismal process (GO:0032501);; biological process: developmental process (GO:0032502);; biological process: cellular process (GO:0009987);; biological process: biological regulation (GO:0065007)…
BnaC05g48970D	7.5249	8.2046	20.4686	14.0886	4.2303	6.31423	12.0302	10.6216	8.60881	5.38338	15.8062	27.5248	18.0749	14.8901	14.9011	12.4747	0.969938	0.165448	normal	0.00875105	1.47796	up	0.0469085	0.901553	normal	[G]	Carbohydrate transport and metabolism	Biological Process: polysaccharide biosynthetic process (GO:0000271);; Cellular Component: extracellular region (GO:0005576);; Biological Process: pattern specification process (GO:0007389);; Biological Process: regulation of cell size (GO:0008361);; Biological Process: plant-type cell wall organization (GO:0009664);; Biological Process: multidimensional cell growth (GO:0009825);; Biological Proc…	K01728|0|brp:103844229|probable pectate lyase 1; K01728 pectate lyase [EC:4.2.2.2] (A)	Pentose and glucuronate interconversions (ko00040)	--	--	Pectate lyase;; Right handed beta helix region	Probable pectate lyase 1 (Precursor) GN=At1g04680 OS=Arabidopsis thaliana (Mouse-ear cress) PE=2 SV=2	G	Carbohydrate transport and metabolism	BnaC05g48970D [Brassica napus]	biological process: metabolic process (GO:0008152);; biological process: single-organism process (GO:0044699);; cellular component: extracellular region (GO:0005576);; biological process: multicellular organismal process (GO:0032501);; biological process: developmental process (GO:0032502);; biological process: cellular process (GO:0009987);; biological process: biological regulation (GO:0065007)…
BnaA03g43320D	6.34885	9.17744	9.86078	13.995	5.86754	6.50292	6.67609	9.10223	8.3465	10.0836	9.95578	8.93511	10.6914	13.7984	15.5413	12.6454	0.103691	0.566745	normal	0.00759027	0.632331	normal	1.82002e-06	1.14832	up	[G]	Carbohydrate transport and metabolism	Biological Process: maltose metabolic process (GO:0000023);; Molecular Function: alpha,alpha-trehalose-phosphate synthase (UDP-forming) activity (GO:0003825);; Molecular Function: trehalose-phosphatase activity (GO:0004805);; Biological Process: trehalose biosynthetic process (GO:0005992);; Biological Process: starch biosynthetic process (GO:0019252);; Biological Process: positive regulation of c…	K16055|0|brp:103860941|alpha,alpha-trehalose-phosphate synthase [UDP-forming] 5; K16055 trehalose 6-phosphate synthase/phosphatase [EC:2.4.1.15 3.1.3.12] (A)	Starch and sucrose metabolism (ko00500)	[G]	Carbohydrate transport and metabolism	Glycosyltransferase family 20;; Trehalose-phosphatase;; haloacid dehalogenase-like hydrolase	Alpha,alpha-trehalose-phosphate synthase [UDP-forming] 5 GN=TPS5 OS=Arabidopsis thaliana (Mouse-ear cress) PE=1 SV=2	G	Carbohydrate transport and metabolism	BnaA03g43320D [Brassica napus]	biological process: metabolic process (GO:0008152);; biological process: cellular process (GO:0009987);; biological process: single-organism process (GO:0044699);; molecular function: catalytic activity (GO:0003824);; biological process: biological regulation (GO:0065007)
BnaC01g16630D	6.16807	10.6348	12.324	13.522	4.4746	5.26996	8.75964	15.013	9.78317	7.10831	10.4648	10.2939	16.2133	14.9836	14.4183	11.1641	0.470655	0.827914	normal	0.0492401	1.00005	normal	0.000549608	1.13682	up	--	--	Cellular Component: extracellular region (GO:0005576);; Biological Process: syncytium formation (GO:0006949);; Cellular Component: membrane (GO:0016020);; Molecular Function: pectate lyase activity (GO:0030570);;	K01728|0|brp:103862557|probable pectate lyase 18; K01728 pectate lyase [EC:4.2.2.2] (A)	Pentose and glucuronate interconversions (ko00040)	--	--	Pectate lyase	Probable pectate lyase 18 (Precursor) GN=At4g24780 OS=Arabidopsis thaliana (Mouse-ear cress) PE=2 SV=2	G	Carbohydrate transport and metabolism	BnaC01g16630D [Brassica napus]	cellular component: extracellular region (GO:0005576);; biological process: cellular process (GO:0009987);; biological process: developmental process (GO:0032502);; biological process: single-organism process (GO:0044699);; cellular component: membrane (GO:0016020);; biological process: metabolic process (GO:0008152);; molecular function: catalytic activity (GO:0003824)
BnaC01g17810D	6.86472	10.915	14.3467	12.7438	6.3324	8.31688	5.94489	10.278	11.6007	10.8663	13.3627	11.585	18.0924	11.396	11.8167	15.0186	0.0310116	0.76307	normal	0.00166333	1.01989	up	0.00158555	0.918041	normal	[G]	Carbohydrate transport and metabolism	Molecular Function: aldose 1-epimerase activity (GO:0004034);; Cellular Component: extracellular region (GO:0005576);; Cellular Component: plasma membrane (GO:0005886);; Biological Process: galactose metabolic process (GO:0006012);; Biological Process: response to osmotic stress (GO:0006970);; Cellular Component: plant-type cell wall (GO:0009505);; Biological Process: systemic acquired resistance…	K01792|0|brp:103863671|putative glucose-6-phosphate 1-epimerase; K01792 glucose-6-phosphate 1-epimerase [EC:5.1.3.15] (A)	Glycolysis / Gluconeogenesis (ko00010)	[G]	Carbohydrate transport and metabolism	Aldose 1-epimerase	Putative glucose-6-phosphate 1-epimerase OS=Cenchrus ciliaris (Buffelgrass) PE=2 SV=1	G	Carbohydrate transport and metabolism	BnaC01g17810D [Brassica napus]	biological process: metabolic process (GO:0008152);; molecular function: catalytic activity (GO:0003824);; cellular component: extracellular region (GO:0005576);; cellular component: cell (GO:0005623);; cellular component: membrane (GO:0016020);; cellular component: cell part (GO:0044464);; biological process: single-organism process (GO:0044699);; biological process: response to stimulus (GO:005…
BnaA09g55050D	5.85484	12.4178	14.6596	12.4226	3.86695	5.90651	7.79105	15.2583	15.3353	6.6598	12.1114	18.891	12.9762	14.0692	11.7477	11.451	0.265234	1.07529	normal	0.000542691	1.42321	up	2.40443e-05	1.12891	up	--	--	Biological Process: polysaccharide biosynthetic process (GO:0000271);; Biological Process: defense response, incompatible interaction (GO:0009814);; Biological Process: cell tip growth (GO:0009932);; Biological Process: regulation of hormone levels (GO:0010817);; Molecular Function: pectate lyase activity (GO:0030570);; Biological Process: cell wall modification involved in multidimensional cell …	K01728|0|brp:103841403|probable pectate lyase 13; K01728 pectate lyase [EC:4.2.2.2] (A)	Pentose and glucuronate interconversions (ko00040)	--	--	Pectate lyase;; Right handed beta helix region	Probable pectate lyase 13 (Precursor) GN=PMR6 OS=Arabidopsis thaliana (Mouse-ear cress) PE=1 SV=1	R	General function prediction only	BnaA09g55050D [Brassica napus]	biological process: metabolic process (GO:0008152);; biological process: single-organism process (GO:0044699);; biological process: immune system process (GO:0002376);; biological process: response to stimulus (GO:0050896);; biological process: multi-organism process (GO:0051704);; biological process: cellular process (GO:0009987);; biological process: developmental process (GO:0032502);; biologi…
BnaC01g14030D	1.21062	3.52623	3.36816	11.783	1.25032	1.32053	1.06099	3.49911	2.73484	4.34473	3.08039	2.58911	4.43497	9.00309	13.9371	12.4087	0.0131697	1.47245	normal	0.000870799	1.55609	up	5.67598e-15	3.27213	up	[G]	Carbohydrate transport and metabolism	Molecular Function: trehalose-phosphatase activity (GO:0004805);; Cellular Component: cytoplasm (GO:0005737);; Biological Process: trehalose biosynthetic process (GO:0005992);;	K01087|0|brp:103860163|probable trehalose-phosphate phosphatase G; K01087 trehalose 6-phosphate phosphatase [EC:3.1.3.12] (A)	Starch and sucrose metabolism (ko00500)	[G]	Carbohydrate transport and metabolism	Trehalose-phosphatase	Probable trehalose-phosphate phosphatase G GN=F7K2.170 OS=Arabidopsis thaliana (Mouse-ear cress) PE=2 SV=1	G	Carbohydrate transport and metabolism	BnaC01g14030D [Brassica napus]	biological process: metabolic process (GO:0008152);; biological process: cellular process (GO:0009987);; molecular function: catalytic activity (GO:0003824);; cellular component: cell (GO:0005623);; cellular component: cell part (GO:0044464);; biological process: single-organism process (GO:0044699)
BnaA04g25720D	7.77389	8.23247	18.4334	10.9216	7.9233	7.05362	8.34476	8.11146	8.61847	7.96749	14.7815	21.47	19.0488	9.74229	12.0493	10.9733	0.966729	0.0766491	normal	5.01616e-06	1.16996	up	0.154604	0.457525	normal	[G]	Carbohydrate transport and metabolism	Molecular Function: hydrolase activity, hydrolyzing O-glycosyl compounds (GO:0004553);; Cellular Component: extracellular region (GO:0005576);; Cellular Component: Golgi apparatus (GO:0005794);; Cellular Component: cytosol (GO:0005829);; Biological Process: carbohydrate metabolic process (GO:0005975);; Cellular Component: plant-type cell wall (GO:0009505);; Cellular Component: plasmodesma (GO:000…	K01188|0|brp:103866139|beta-glucosidase 15; K01188 beta-glucosidase [EC:3.2.1.21] (A)	Cyanoamino acid metabolism (ko00460);; Starch and sucrose metabolism (ko00500);; Phenylpropanoid biosynthesis (ko00940)	[G]	Carbohydrate transport and metabolism	Glycosyl hydrolase family 1	Beta-glucosidase 15 (Precursor) GN=BGLU15 OS=Arabidopsis thaliana (Mouse-ear cress) PE=2 SV=1	G	Carbohydrate transport and metabolism	BnaA04g25720D [Brassica napus]	biological process: metabolic process (GO:0008152);; molecular function: catalytic activity (GO:0003824);; cellular component: extracellular region (GO:0005576);; cellular component: cell (GO:0005623);; cellular component: organelle (GO:0043226);; cellular component: cell part (GO:0044464);; cellular component: cell junction (GO:0030054);; biological process: biological regulation (GO:0065007);; …
BnaC04g52580D	18.8796	8.80594	5.58373	10.6106	16.7175	24.0165	15.9048	3.06873	5.91136	17.4377	6.94249	4.1181	5.69061	6.99686	8.93072	15.9042	0.352211	-1.07681	normal	2.02072e-06	-1.78205	down	0.101179	-0.841195	normal	[C]	Energy production and conversion	Molecular Function: citrate (Si)-synthase activity (GO:0004108);; Cellular Component: peroxisome (GO:0005777);; Cellular Component: cytosol (GO:0005829);; Biological Process: tricarboxylic acid cycle (GO:0006099);; Biological Process: fatty acid beta-oxidation (GO:0006635);; Biological Process: peroxisome organization (GO:0007031);; Biological Process: toxin catabolic process (GO:0009407);; Cellu…	K01647|0|brp:103866666|citrate synthase 3, peroxisomal; K01647 citrate synthase [EC:2.3.3.1] (A)	Citrate cycle (TCA cycle) (ko00020);; Glyoxylate and dicarboxylate metabolism (ko00630);; Carbon metabolism (ko01200);; 2-Oxocarboxylic acid metabolism (ko01210);; Biosynthesis of amino acids (ko01230)	[C]	Energy production and conversion	Citrate synthase	Citrate synthase 3, peroxisomal (Precursor) GN=CSY3 OS=Arabidopsis thaliana (Mouse-ear cress) PE=2 SV=1	C	Energy production and conversion	BnaC04g52580D [Brassica napus]	biological process: metabolic process (GO:0008152);; molecular function: catalytic activity (GO:0003824);; cellular component: cell (GO:0005623);; cellular component: organelle (GO:0043226);; cellular component: cell part (GO:0044464);; biological process: cellular process (GO:0009987);; biological process: single-organism process (GO:0044699);; biological process: cellular component organization…
BnaA01g17940D	2.80394	1.70391	11.2454	9.60785	2.55736	3.26454	2.58991	1.86094	1.69053	1.56026	9.61073	12.1767	11.9489	6.81395	8.3648	13.6448	0.247255	-0.709473	normal	1.55435e-18	2.00312	up	0.00610648	1.76878	up	--	--	Biological Process: maltose biosynthetic process (GO:0000024);; Biological Process: starch catabolic process (GO:0005983);; Biological Process: response to cold (GO:0009409);; Cellular Component: chloroplast stroma (GO:0009570);; Molecular Function: beta-amylase activity (GO:0016161);; Molecular Function: cation binding (GO:0043169);;	K01177|0|brp:103868361|beta-amylase 3, chloroplastic-like; K01177 beta-amylase [EC:3.2.1.2] (A)	Starch and sucrose metabolism (ko00500)	--	--	Glycosyl hydrolase family 14	Beta-amylase 3, chloroplastic (Precursor) OS=Arabidopsis thaliana (Mouse-ear cress) PE=1 SV=3	G	Carbohydrate transport and metabolism	BnaA01g17940D [Brassica napus]	biological process: metabolic process (GO:0008152);; biological process: cellular process (GO:0009987);; biological process: single-organism process (GO:0044699);; biological process: response to stimulus (GO:0050896);; cellular component: cell (GO:0005623);; cellular component: organelle (GO:0043226);; cellular component: organelle part (GO:0044422);; cellular component: cell part (GO:0044464);;…
BnaC09g20370D	23.1876	8.34231	5.77304	9.48212	17.198	32.5519	19.8128	3.6128	8.74756	12.6666	7.79592	4.20587	5.31732	9.57876	10.4241	8.44349	0.0971799	-1.40241	normal	0.000704001	-2.20633	down	0.0203387	-1.36603	normal	[I]	Lipid transport and metabolism	Molecular Function: acetyl-CoA C-acetyltransferase activity (GO:0003985);; Cellular Component: cytoplasm (GO:0005737);; Biological Process: sterol biosynthetic process (GO:0016126);; Biological Process: pentacyclic triterpenoid biosynthetic process (GO:0019745);;	K00626|0|brp:103839509|probable acetyl-CoA acetyltransferase, cytosolic 2; K00626 acetyl-CoA C-acetyltransferase [EC:2.3.1.9] (A)	Fatty acid degradation (ko00071);; Synthesis and degradation of ketone bodies (ko00072);; Valine, leucine and isoleucine degradation (ko00280);; Lysine degradation (ko00310);; Tryptophan metabolism (ko00380);; Pyruvate metabolism (ko00620);; Glyoxylate and dicarboxylate metabolism (ko00630);; Propanoate metabolism (ko00640);; Butanoate metabolism (ko00650);; Terpenoid backbone biosynthesis (ko009…	[I]	Lipid transport and metabolism	Thiolase, N-terminal domain;; Thiolase, C-terminal domain;; Beta-ketoacyl synthase, N-terminal domain	Probable acetyl-CoA acetyltransferase, cytosolic 2 GN=At5g47720 OS=Arabidopsis thaliana (Mouse-ear cress) PE=2 SV=1	I	Lipid transport and metabolism	BnaC09g20370D [Brassica napus]	biological process: metabolic process (GO:0008152);; molecular function: catalytic activity (GO:0003824);; cellular component: cell (GO:0005623);; cellular component: cell part (GO:0044464);; biological process: single-organism process (GO:0044699);; biological process: cellular process (GO:0009987)
BnaC08g25770D	6.04965	12.0712	12.4544	9.35717	3.24189	7.06707	7.83999	13.4368	15.6014	7.17551	10.134	15.9188	11.3105	11.9062	9.93895	6.22636	0.179479	1.05115	normal	0.00584937	1.1315	up	0.191977	0.72132	normal	--	--	Biological Process: polysaccharide biosynthetic process (GO:0000271);; Biological Process: defense response, incompatible interaction (GO:0009814);; Biological Process: cell tip growth (GO:0009932);; Biological Process: regulation of hormone levels (GO:0010817);; Molecular Function: pectate lyase activity (GO:0030570);; Biological Process: cell wall modification involved in multidimensional cell …	K01728|0|brp:103841403|probable pectate lyase 13; K01728 pectate lyase [EC:4.2.2.2] (A)	Pentose and glucuronate interconversions (ko00040)	--	--	Pectate lyase;; Right handed beta helix region	Probable pectate lyase 13 (Precursor) GN=PMR6 OS=Arabidopsis thaliana (Mouse-ear cress) PE=1 SV=1	R	General function prediction only	BnaC08g25770D [Brassica napus]	biological process: metabolic process (GO:0008152);; biological process: single-organism process (GO:0044699);; biological process: immune system process (GO:0002376);; biological process: response to stimulus (GO:0050896);; biological process: multi-organism process (GO:0051704);; biological process: cellular process (GO:0009987);; biological process: developmental process (GO:0032502);; biologi…
BnaA09g18440D	15.7669	7.95517	5.53319	9.15884	11.9014	21.3473	14.0519	5.49045	5.77637	12.5987	7.59078	3.25472	5.75408	7.9358	8.51335	11.0274	0.256505	-0.959582	normal	0.00177396	-1.59142	down	0.0853299	-0.818882	normal	[I]	Lipid transport and metabolism	Molecular Function: acetyl-CoA C-acetyltransferase activity (GO:0003985);; Cellular Component: cytoplasm (GO:0005737);; Biological Process: sterol biosynthetic process (GO:0016126);; Biological Process: pentacyclic triterpenoid biosynthetic process (GO:0019745);;	K00626|0|brp:103839509|probable acetyl-CoA acetyltransferase, cytosolic 2; K00626 acetyl-CoA C-acetyltransferase [EC:2.3.1.9] (A)	Fatty acid degradation (ko00071);; Synthesis and degradation of ketone bodies (ko00072);; Valine, leucine and isoleucine degradation (ko00280);; Lysine degradation (ko00310);; Tryptophan metabolism (ko00380);; Pyruvate metabolism (ko00620);; Glyoxylate and dicarboxylate metabolism (ko00630);; Propanoate metabolism (ko00640);; Butanoate metabolism (ko00650);; Terpenoid backbone biosynthesis (ko009…	[I]	Lipid transport and metabolism	Thiolase, N-terminal domain;; Thiolase, C-terminal domain;; Beta-ketoacyl synthase, N-terminal domain	Probable acetyl-CoA acetyltransferase, cytosolic 2 GN=At5g47720 OS=Arabidopsis thaliana (Mouse-ear cress) PE=2 SV=1	I	Lipid transport and metabolism	PREDICTED: probable acetyl-CoA acetyltransferase, cytosolic 2 isoform X1 [Brassica rapa]	biological process: metabolic process (GO:0008152);; molecular function: catalytic activity (GO:0003824);; cellular component: cell (GO:0005623);; cellular component: cell part (GO:0044464);; biological process: single-organism process (GO:0044699);; biological process: cellular process (GO:0009987)
BnaC01g04140D	10.2335	4.2281	7.95051	7.35367	11.9318	9.77976	8.98881	5.85611	2.84234	3.98585	6.71468	10.8923	6.24456	5.0346	6.80418	10.2222	9.55547e-05	-1.19881	down	0.714247	-0.23097	normal	0.475341	-0.368886	normal	[C]	Energy production and conversion	Molecular Function: 3-chloroallyl aldehyde dehydrogenase activity (GO:0004028);; Molecular Function: aldehyde dehydrogenase (NAD) activity (GO:0004029);; Molecular Function: aldehyde dehydrogenase [NAD(P)+] activity (GO:0004030);; Cellular Component: mitochondrion (GO:0005739);; Biological Process: cellular aldehyde metabolic process (GO:0006081);; Biological Process: response to water deprivatio…	K00128|0|brp:103840237|aldehyde dehydrogenase family 3 member I1, chloroplastic; K00128 aldehyde dehydrogenase (NAD+) [EC:1.2.1.3] (A)	Glycolysis / Gluconeogenesis (ko00010);; Pentose and glucuronate interconversions (ko00040);; Ascorbate and aldarate metabolism (ko00053);; Fatty acid degradation (ko00071);; Valine, leucine and isoleucine degradation (ko00280);; Lysine degradation (ko00310);; Arginine and proline metabolism (ko00330);; Histidine metabolism (ko00340);; Tryptophan metabolism (ko00380);; beta-Alanine metabolism (ko…	[C]	Energy production and conversion	Aldehyde dehydrogenase family	Aldehyde dehydrogenase family 3 member I1, chloroplastic (Precursor) GN=F10M10.10 OS=Arabidopsis thaliana (Mouse-ear cress) PE=1 SV=2	C	Energy production and conversion	BnaC01g04140D [Brassica napus]	biological process: metabolic process (GO:0008152);; biological process: single-organism process (GO:0044699);; molecular function: catalytic activity (GO:0003824);; cellular component: cell (GO:0005623);; cellular component: organelle (GO:0043226);; cellular component: cell part (GO:0044464);; biological process: cellular process (GO:0009987);; biological process: response to stimulus (GO:005089…
Brassica_napus_newGene_2311	8.42889	7.75743	4.13818	6.86004	8.78586	7.82176	8.67905	6.41921	7.90799	8.94508	5.59852	3.64885	3.16717	7.19098	7.14992	6.23923	0.93279	-0.14833	normal	0.0044502	-1.05035	down	0.519983	-0.323154	normal	[G]	Carbohydrate transport and metabolism	Biological Process: carbohydrate metabolic process (GO:0005975);; Molecular Function: racemase and epimerase activity, acting on carbohydrates and derivatives (GO:0016857);;	K01783|1.41582e-46|atr:s00078p00063510|AMTR_s00078p00063510; hypothetical protein; K01783 ribulose-phosphate 3-epimerase [EC:5.1.3.1] (A)	Pentose phosphate pathway (ko00030);; Pentose and glucuronate interconversions (ko00040);; Carbon fixation in photosynthetic organisms (ko00710);; Carbon metabolism (ko01200);; Biosynthesis of amino acids (ko01230)	--	--	Ribulose-phosphate 3 epimerase family	Ribulose-phosphate 3-epimerase, chloroplastic (Precursor) GN=OSJNBa0091P11.10 OS=Oryza sativa subsp. japonica (Rice) PE=1 SV=2	G	Carbohydrate transport and metabolism	hypothetical protein AMTR_s00078p00063510 [Amborella trichopoda]	biological process: metabolic process (GO:0008152);; molecular function: catalytic activity (GO:0003824)
BnaA03g17410D	15.2799	7.21912	4.82663	6.64679	14.4312	18.7082	12.7002	7.48417	6.40425	7.76895	5.11798	2.90329	6.45862	4.87386	6.27703	8.78949	0.00146509	-1.07157	down	6.02735e-06	-1.67884	down	0.000727391	-1.22302	down	[R]	General function prediction only	Molecular Function: alcohol dehydrogenase (NADP+) activity (GO:0008106);; Biological Process: response to cold (GO:0009409);; Biological Process: response to water deprivation (GO:0009414);; Cellular Component: chloroplast (GO:0009507);; Biological Process: response to salt stress (GO:0009651);; Molecular Function: steroid dehydrogenase activity (GO:0016229);; Biological Process: oxidation-reduct…	K00011|0|brp:103857735|aldo-keto reductase family 4 member C9-like; K00011 aldehyde reductase [EC:1.1.1.21] (A)	Pentose and glucuronate interconversions (ko00040);; Fructose and mannose metabolism (ko00051);; Galactose metabolism (ko00052);; Glycerolipid metabolism (ko00561)	[R]	General function prediction only	Aldo/keto reductase family	Aldo-keto reductase family 4 member C9 GN=AKR4C9 OS=Arabidopsis thaliana (Mouse-ear cress) PE=1 SV=1	R	General function prediction only	BnaA03g17410D [Brassica napus]	biological process: metabolic process (GO:0008152);; biological process: single-organism process (GO:0044699);; molecular function: catalytic activity (GO:0003824);; biological process: response to stimulus (GO:0050896);; cellular component: cell (GO:0005623);; cellular component: organelle (GO:0043226);; cellular component: cell part (GO:0044464);; molecular function: binding (GO:0005488)
BnaC04g05640D	21.5421	7.89398	7.15208	6.62455	25.8554	23.7843	14.9866	9.65911	6.92108	7.10177	7.65177	3.96372	9.84075	3.64738	4.01291	12.2134	0.0112267	-1.45433	normal	0.00603652	-1.5997	down	0.0307115	-1.53683	normal	[MJ]	Cell wall/membrane/envelope biogenesis;; Translation, ribosomal structure and biogenesis	Molecular Function: mannose-1-phosphate guanylyltransferase activity (GO:0004475);; Molecular Function: protein binding (GO:0005515);; Cellular Component: nucleus (GO:0005634);; Cellular Component: cytosol (GO:0005829);; Biological Process: glucose catabolic process (GO:0006007);; Biological Process: gluconeogenesis (GO:0006094);; Biological Process: cytoskeleton organization (GO:0007010);; Biolo…	K00966|0|brp:103867013|mannose-1-phosphate guanylyltransferase 1-like; K00966 mannose-1-phosphate guanylyltransferase [EC:2.7.7.13] (A)	Fructose and mannose metabolism (ko00051);; Amino sugar and nucleotide sugar metabolism (ko00520)	[M]	Cell wall/membrane/envelope biogenesis	Nucleotidyl transferase;; MobA-like NTP transferase domain;; Bacterial transferase hexapeptide (six repeats)	Mannose-1-phosphate guanylyltransferase 1 GN=At2g39770 OS=Arabidopsis thaliana (Mouse-ear cress) PE=1 SV=1	M	Cell wall/membrane/envelope biogenesis	BnaC04g05640D [Brassica napus]	biological process: metabolic process (GO:0008152);; molecular function: catalytic activity (GO:0003824);; molecular function: binding (GO:0005488);; cellular component: cell (GO:0005623);; cellular component: organelle (GO:0043226);; cellular component: cell part (GO:0044464);; biological process: single-organism process (GO:0044699);; biological process: cellular process (GO:0009987);; biologic…
BnaC02g06070D	2.73638	5.57568	6.31666	6.44427	2.48787	2.20255	3.51871	6.37372	5.79284	4.56047	6.87756	5.98664	6.08579	6.80294	7.12428	5.40558	0.0514703	0.906623	normal	8.06143e-06	1.161	up	0.000106997	1.11841	up	--	--	Cellular Component: Golgi apparatus (GO:0005794);; Biological Process: pollen development (GO:0009555);; Biological Process: pollen tube growth (GO:0009860);; Molecular Function: polygalacturonate 4-alpha-galacturonosyltransferase activity (GO:0047262);; Biological Process: cell wall pectin biosynthetic process (GO:0052325);; Cellular Component: pollen tube (GO:0090406);;	K13648|0|brp:103850984|probable galacturonosyltransferase 14; K13648 alpha-1,4-galacturonosyltransferase [EC:2.4.1.43] (A)	Starch and sucrose metabolism (ko00500);; Amino sugar and nucleotide sugar metabolism (ko00520)	--	--	Glycosyl transferase family 8	Probable galacturonosyltransferase 14 GN=GAUT14 OS=Arabidopsis thaliana (Mouse-ear cress) PE=2 SV=1	G	Carbohydrate transport and metabolism	BnaC02g06070D [Brassica napus]	cellular component: cell (GO:0005623);; cellular component: organelle (GO:0043226);; cellular component: cell part (GO:0044464);; biological process: multicellular organismal process (GO:0032501);; biological process: developmental process (GO:0032502);; biological process: single-organism process (GO:0044699);; biological process: cellular process (GO:0009987);; biological process: reproductive …
BnaA01g12320D	0.846436	1.86957	2.85089	6.41071	0.347789	0.965594	1.22593	1.64991	1.4862	2.47259	2.7224	2.1859	3.64436	2.99676	6.08616	10.1492	0.30843	1.11891	normal	0.00168762	1.7241	up	0.00855644	2.86111	up	[G]	Carbohydrate transport and metabolism	Molecular Function: trehalose-phosphatase activity (GO:0004805);; Cellular Component: cytoplasm (GO:0005737);; Biological Process: trehalose biosynthetic process (GO:0005992);;	K01087|0|brp:103860163|probable trehalose-phosphate phosphatase G; K01087 trehalose 6-phosphate phosphatase [EC:3.1.3.12] (A)	Starch and sucrose metabolism (ko00500)	[G]	Carbohydrate transport and metabolism	Trehalose-phosphatase	Probable trehalose-phosphate phosphatase G GN=F7K2.170 OS=Arabidopsis thaliana (Mouse-ear cress) PE=2 SV=1	G	Carbohydrate transport and metabolism	PREDICTED: probable trehalose-phosphate phosphatase G [Brassica rapa]	biological process: metabolic process (GO:0008152);; biological process: cellular process (GO:0009987);; molecular function: catalytic activity (GO:0003824);; cellular component: cell (GO:0005623);; cellular component: cell part (GO:0044464);; biological process: single-organism process (GO:0044699)
BnaC06g37860D	13.4134	4.50585	4.3101	6.37738	10.1542	18.6453	11.4408	2.26148	2.24215	9.01392	5.07367	2.53831	5.31833	3.75171	6.55172	8.82872	0.114084	-1.56086	normal	0.00622644	-1.65707	down	0.0937345	-1.07612	normal	[C]	Energy production and conversion	Molecular Function: nucleotide binding (GO:0000166);; Molecular Function: alcohol dehydrogenase (NAD) activity (GO:0004022);; Cellular Component: cytosol (GO:0005829);; Cellular Component: plasma membrane (GO:0005886);; Biological Process: response to osmotic stress (GO:0006970);; Molecular Function: zinc ion binding (GO:0008270);; Biological Process: systemic acquired resistance, salicylic acid …	K18857|0|brp:103832166|adh1; alcohol dehydrogenase class-P; K18857 alcohol dehydrogenase class-P [EC:1.1.1.1] (A)	Glycolysis / Gluconeogenesis (ko00010);; Fatty acid degradation (ko00071);; Tyrosine metabolism (ko00350);; alpha-Linolenic acid metabolism (ko00592)	[Q]	Secondary metabolites biosynthesis, transport and catabolism	Alcohol dehydrogenase GroES-like domain;; Zinc-binding dehydrogenase	Alcohol dehydrogenase class-P GN=F22K20.19 OS=Arabidopsis thaliana (Mouse-ear cress) PE=1 SV=2	Q	Secondary metabolites biosynthesis, transport and catabolism	BnaC06g37860D [Brassica napus]	molecular function: binding (GO:0005488);; biological process: metabolic process (GO:0008152);; biological process: single-organism process (GO:0044699);; molecular function: catalytic activity (GO:0003824);; cellular component: cell (GO:0005623);; cellular component: cell part (GO:0044464);; cellular component: membrane (GO:0016020);; biological process: response to stimulus (GO:0050896);; biolo…
[truncated: 55 more rows]

## Sheet: Environmental adaptation
#ID	0h	1h	3h	24h	T01	T02	T03	T04	T05	T06	T07	T08	T09	T10	T11	T12	T01_T02_T03_vs_T04_T05_T06_DESeq_FDR	T01_T02_T03_vs_T04_T05_T06_DESeq_log2FC	T01_T02_T03_vs_T04_T05_T06_DESeq_(FDR_0.01_FC_2)_regulated	T01_T02_T03_vs_T07_T08_T09_DESeq_FDR	T01_T02_T03_vs_T07_T08_T09_DESeq_log2FC	T01_T02_T03_vs_T07_T08_T09_DESeq_(FDR_0.01_FC_2)_regulated	T01_T02_T03_vs_T10_T11_T12_DESeq_FDR	T01_T02_T03_vs_T10_T11_T12_DESeq_log2FC	T01_T02_T03_vs_T10_T11_T12_DESeq_(FDR_0.01_FC_2)_regulated	COG_class	COG_class_annotation	GO_annotation	KEGG_annotation	KEGG_pathway_annotation	KOG_class	KOG_class_annotation	Pfam_annotation	Swiss_Prot_annotation	eggNOG_class	eggNOG_class_annotation	NR_annotation	GO_second_level_annotation
[truncated: 54 more rows]

[truncated: 4 more sheets: genetic information processing, Lipid metabolism, Signal transduction, Transport and catabolism]
