# Supplementary material for: Transcriptome Profile Analysis of Winter Rapeseed (Brassica napus L.) in Response to Freezing Stress, Reveal Potentially Connected Events to Freezing Stress
Source: Int J Mol Sci. 2019 Jun 5;20(11):2771. doi: 10.3390/ijms20112771 (PMC6600501; doi:10.3390/ijms20112771)
Supplement: Supplementary file 1 [file ijms-20-02771-s001.zip › 5.29 addition file/Table_S3.xlsx]

## Sheet: readme
		Repetition
Teatment	0h	T01	T02	T03
	1h	T04	T05	T06
	3h	T07	T08	T09
	24h	T10	T11	T12

## Sheet: A,3905_DEGs
Table S4 Expression of all differentially expressed genes
#ID	0h	1h	3h	24h	T05	T06	T07	T08	T09	T10	T11	T12	T01_T02_T03_vs_T04_T05_T06_DESeq_FDR	T01_T02_T03_vs_T04_T05_T06_DESeq_log2FC	T01_T02_T03_vs_T04_T05_T06_DESeq_(FDR_0.01_FC_2)_regulated	T01_T02_T03_vs_T07_T08_T09_DESeq_FDR	T01_T02_T03_vs_T07_T08_T09_DESeq_log2FC	T01_T02_T03_vs_T07_T08_T09_DESeq_(FDR_0.01_FC_2)_regulated	T01_T02_T03_vs_T10_T11_T12_DESeq_FDR	T01_T02_T03_vs_T10_T11_T12_DESeq_log2FC	T01_T02_T03_vs_T10_T11_T12_DESeq_(FDR_0.01_FC_2)_regulated
BnaA01g00270D	0.0223325	0.886078	0.118583	0.495022	0.934871	0.462254	0.0554104	0.196113	0.104226	1.13186	0.142346	0.210861	0.00562426	5.52469	up	--	--	--	--	--	--
BnaA01g00320D	8.07791	3.50681	5.38027	6.49158	2.65456	3.88685	3.91644	5.06267	7.16171	3.85429	5.16743	10.453	0.000149779	-1.36738	down	0.0161479	-0.783672	normal	0.621238	-0.460795	normal
BnaA01g00900D	27.0966	11.4399	4.15125	12.491	9.80733	19.1001	5.66444	2.03089	4.75841	8.27069	15.7639	13.4384	0.155575	-1.23244	normal	1.92e-05	-2.6219	down	0.0304967	-1.19647	normal
BnaA01g01040D	26.89	45.2631	28.9816	52.5592	47.7768	43.0547	34.6143	29.2868	23.0437	54.4909	50.9998	52.1869	0.00674962	0.78777	normal	0.777623	0.136753	normal	4.72e-05	1.00174	up
BnaA01g01120D	2.88386	5.49601	7.78222	9.06297	5.22081	6.49788	9.34467	6.23448	7.76751	7.2327	8.12489	11.8313	0.00155375	1.0843	up	5.63e-07	1.51353	up	3.72e-07	1.77372	up
BnaA01g01200D	0.483072	0.722755	1.76618	1.33696	0.38575	0.232719	3.28394	1.3705	0.644096	1.75442	1.30517	0.95128	--	--	--	--	--	--	0.00908058	2.27513	up
BnaA01g01230D	0.0814023	5.85759	3.35387	0.302326	4.17836	11.8048	2.32576	2.12105	5.61478	0.123204	0.169327	0.614448	0.204109	4.58586	normal	0.000159117	5.57972	up	--	--	--
BnaA01g01360D	1.58511	3.38963	3.11385	3.66951	4.44838	2.11657	2.81206	3.94741	2.58206	3.93544	3.44861	3.62449	0.152721	1.09659	normal	0.0382079	0.975224	normal	0.00523439	1.19869	up
BnaA01g01400D	15.7293	11.5911	28.672	36.8146	12.0812	9.31647	23.4787	31.8467	30.6905	29.2035	40.7183	40.522	0.304874	-0.439447	normal	0.000156764	0.88168	normal	4.07e-06	1.21871	up
BnaA01g01550D	117.739	28.4238	35.3116	99.6928	23.1228	46.962	35.4888	23.2896	47.1564	26.4131	38.8192	233.846	0.00791099	-1.98876	down	0.00727823	-1.6501	down	0.955311	-0.165034	normal
BnaA01g01600D	0.995503	0.75866	2.67736	4.15927	0.304369	1.19951	3.49746	2.23639	2.29822	3.46919	5.98317	3.02545	--	--	--	0.0736348	1.43265	normal	0.00534507	2.06708	up
BnaA01g02510D	2.53573	0.226068	0.241025	0.305196	0.195858	0.332612	0.185286	0.281926	0.255864	0.454697	0.182144	0.278746	6.3e-09	-3.53372	down	1.07e-09	-3.47494	down	2.78e-08	-3.10796	down
BnaA01g02650D	15.6665	26.8369	30.9519	31.8774	31.9788	25.79	28.2034	34.0478	30.6045	29.9048	38.1047	27.6229	0.0246272	0.805675	normal	1.42e-06	0.991115	normal	0.000464595	1.0335	up
BnaA01g02720D	0.279951	2.36566	3.73726	2.8794	1.93341	4.94583	2.60032	3.02666	5.58479	1.00749	2.42109	5.20962	0.432034	3.03382	normal	0.000691084	3.72442	up	0.020547	3.42442	normal
BnaA01g02780D	5.63815	2.67293	2.79631	2.37857	2.71554	2.14426	2.66962	2.66029	3.05902	2.02969	2.48035	2.62566	0.00417449	-1.06878	down	0.00148907	-0.990822	normal	0.000108066	-1.27052	down
BnaA01g02860D	14.0456	18.6802	30.2161	26.1095	18.3763	17.8617	29.2549	30.5117	30.8818	24.5612	24.6394	29.1279	0.298295	0.427361	normal	6.4e-08	1.08981	up	0.000390483	0.879788	normal
BnaA01g03200D	85.4254	122.784	246.637	268.124	107.946	102.112	218.861	260.927	260.122	248.762	283.326	272.284	0.527876	0.509111	normal	1.84e-08	1.25143	up	5.57e-10	1.46345	up
BnaA01g03340D	5.46929	11.9363	7.33135	12.2073	13.0378	13.9165	10.1302	5.88067	5.98317	14.73	12.4723	9.41968	0.00481684	1.15686	up	0.507774	0.430714	normal	0.000856665	1.17163	up
BnaA01g03580D	1.36977	1.50143	2.68116	3.14772	1.48512	1.88939	2.75616	2.17362	3.11371	2.70365	3.71157	3.02794	0.974242	0.132592	normal	0.0369454	0.953221	normal	0.00160959	1.17253	up
BnaA01g03690D	15.9988	5.67919	1.98835	4.04574	3.79466	11.2656	2.36955	1.84453	1.75097	2.9878	3.48133	5.6681	0.214048	-1.4909	normal	7.66e-05	-3.05464	down	0.00549843	-2.02188	down
BnaA01g03890D	6.41061	1.02599	1.32077	1.49448	0.575191	1.89035	0.944045	1.37521	1.64306	0.629727	1.04192	2.81179	0.00326809	-2.52303	down	0.000522672	-2.57848	down	0.00501946	-2.18064	down
BnaA01g04710D	4.05161	9.83355	6.321	11.6548	10.3056	7.36584	6.62261	6.07388	6.26649	8.72435	6.58662	19.6534	0.00460259	1.22881	up	0.45907	0.439623	normal	0.292641	1.37659	normal
BnaA01g05060D	0.241051	1.18736	2.85476	2.03922	0.752611	2.0028	3.09141	2.20401	3.26886	1.02026	0.912901	4.1845	--	--	--	7.54e-06	3.66143	up	--	--	--
BnaA01g05120D	53.3445	21.0021	18.9277	28.0884	20.2561	26.4648	26.2463	12.9514	17.5853	23.7547	25.9928	34.5178	0.00243092	-1.41297	down	0.000559141	-1.53173	down	0.0161161	-0.961549	normal
BnaA01g06610D	36.5551	69.7522	82.6565	76.8269	66.3165	92.4105	87.7992	87.6765	72.4939	79.9104	67.274	83.2962	0.10829	0.945106	normal	3.14e-10	1.25102	up	3.37e-06	1.11315	up
BnaA01g06700D	27.5803	33.9425	46.0634	61.1149	33.1253	28.2046	43.1982	53.7481	41.2439	62.1985	63.5402	57.6061	0.633562	0.299552	normal	0.00512625	0.66153	normal	5.99e-06	1.09354	up
BnaA01g06730D	1.34131	2.00597	7.06882	5.04987	1.70296	1.54377	4.74358	7.34893	9.11394	4.11819	6.52936	4.50206	0.782479	0.596978	normal	5.33e-05	2.35814	up	0.000140898	1.90722	up
BnaA01g06860D	0.681326	0.485889	0.660572	0.280495	0.62399	0.43211	0.53477	0.714583	0.732363	0.264661	0.341714	0.235109	0.578438	-0.504709	normal	0.924419	-0.0852292	normal	0.0030646	-1.33567	down
BnaA01g07190D	3.85708	5.2336	8.69913	7.16498	4.36379	8.09262	8.58528	9.39216	8.11995	6.92413	7.07406	7.49674	0.82166	0.44363	normal	9.92e-09	1.15101	up	0.000417099	0.878118	normal
BnaA01g08120D	24.4215	26.9676	43.6873	50.2535	29.6744	19.139	35.9929	44.2302	50.8387	49.8354	48.9197	52.0054	0.914862	0.175019	normal	0.00430769	0.842434	normal	1.68e-05	1.04268	up
BnaA01g08230D	0	0.344735	1.39126	4.29042	0	0.172875	1.37449	0.675961	2.12332	2.88851	3.3042	6.67855	--	--	--	0.000171622	Inf	up	4.99e-07	Inf	up
BnaA01g08510D	0.0781942	0.202451	1.14839	3.24751	0.135537	0.396177	1.02304	1.54625	0.875886	0.814035	0.948918	7.97956	--	--	--	1.92e-05	5.8913	up	0.121977	7.23047	normal
BnaA01g08710D	6.20824	5.83853	2.52765	4.41092	3.7128	11.33	3.22411	1.33441	3.02444	3.58497	3.99285	5.65494	1	-0.0437397	normal	0.00290928	-1.34334	down	0.396507	-0.408265	normal
BnaA01g08900D	8.89193	10.9125	19.5843	18.3474	12.0854	9.87631	17.1037	21.4371	20.2121	16.4575	19.3547	19.2301	0.55631	0.316142	normal	7.86e-07	1.01485	up	5.01e-05	0.988388	normal
BnaA01g09190D	0.215982	0.691463	0.591299	7.04095	1.55964	0.213235	0.97567	0.233992	0.564236	6.77346	8.48889	5.86049	--	--	--	0.205621	1.29474	normal	1.14e-08	2.72407	up
BnaA01g09380D	6.83171	4.09579	3.03715	3.58706	3.47584	6.14757	5.31745	1.29304	2.50097	1.05474	4.22399	5.48245	0.431621	-0.825122	normal	0.00238057	-1.46235	down	0.0301455	-1.3657	normal
BnaA01g09430D	1.02706	1.01738	2.33494	1.63576	1.03709	1.21733	2.8724	2.28303	1.84938	1.28002	1.7401	1.88715	1	-0.0245346	normal	0.00500392	1.15096	up	0.244061	0.631861	normal
BnaA01g09520D	7.71935	6.16119	13.4057	24.4788	6.48496	7.80384	14.0588	13.1124	13.0458	17.5025	21.6609	34.2729	0.843501	-0.314208	normal	0.000886644	0.822704	normal	0.00779294	1.68988	up
BnaA01g09640D	48.4454	17.3168	26.3597	21.6728	13.1751	23.9926	28.0659	16.1968	34.8163	13.7122	21.3785	29.9276	0.000429512	-1.47613	down	0.0412246	-0.915976	normal	0.00400107	-1.19356	down
BnaA01g09740D	2.86773	3.02882	7.62052	6.70387	2.68275	3.80696	5.55293	9.53538	7.77325	4.73474	7.0391	8.33775	0.988339	0.0615452	normal	0.000392151	1.35415	up	0.00294331	1.1892	up
BnaA01g09900D	255.598	80.3183	49.452	97.1893	57.5198	124.454	54.7132	21.0327	72.6101	38.6105	49.6185	203.339	0.00762269	-1.65903	down	3.52e-05	-2.28884	down	0.107917	-1.34995	normal
BnaA01g09940D	4.45129	7.33189	55.7086	85.7799	3.9208	13.7885	57.1331	51.0161	58.9764	40.7286	52.6577	163.954	0.574814	1.15791	normal	1.46e-68	3.97147	up	0.0340369	4.80938	normal
BnaA01g10000D	4.302	9.55298	9.21843	9.30459	8.15895	12.5768	8.87099	8.29825	10.4861	8.70313	6.84723	12.3634	0.0179351	1.15685	normal	4.95e-05	1.05896	up	0.0217583	1.0892	normal
BnaA01g10420D	0.514753	1.55673	1.93916	2.38562	1.31037	2.41711	2.00257	0.574484	3.24043	2.01588	2.7078	2.43318	0.138542	1.65551	normal	0.200598	1.93149	normal	2.5e-07	2.23581	up
BnaA01g10530D	6.68501	9.93689	11.9637	13.9826	10.0091	10.0875	11.4457	11.7463	12.6992	11.1971	13.9607	16.7899	0.14513	0.56919	normal	0.00188921	0.79429	normal	0.0054068	1.03545	up
BnaA01g10740D	4.15251	1.60073	2.95763	1.27527	1.14895	1.3748	1.95832	4.14035	2.77422	1.32851	1.46093	1.03636	0.0179351	-1.3531	normal	0.462625	-0.49151	normal	0.000161999	-1.70496	down
BnaA01g10750D	12.6801	19.1146	49.656	32.544	15.0796	26.9058	45.5039	54.1246	49.3394	29.0413	28.1448	40.4458	0.49063	0.605121	normal	1.18e-25	2.02886	up	1.13e-05	1.38713	up
BnaA01g10790D	5.3441	9.43242	8.16429	10.9547	9.41937	9.42559	8.87517	8.04748	7.57022	9.74203	11.7125	11.4095	0.0198801	0.842745	normal	0.0452505	0.650576	normal	0.000313658	1.05952	up
BnaA01g11400D	23.3448	9.68316	6.67918	9.78083	8.96202	10.6208	7.29263	7.04648	5.69843	9.49799	10.7748	9.06968	2.91e-06	-1.27961	down	2.73e-14	-1.81938	down	1.09e-06	-1.28294	down
BnaA01g11760D	15.4637	4.41113	1.00843	1.86389	2.02762	10.4026	1.17647	0.522294	1.32653	0.656002	1.73386	3.20182	0.131467	-1.79211	normal	2.84e-07	-3.9786	down	3.82e-05	-3.06684	down
BnaA01g11840D	13.9341	10.4755	12.8015	6.93713	15.2555	4.18938	7.80376	14.7442	15.8564	6.85906	6.90256	7.04977	0.931418	-0.255071	normal	0.76772	-0.20926	normal	3.25e-05	-1.04991	down
BnaA01g12090D	46.1935	23.6835	15.6175	37.4046	14.1346	43.4409	18.8359	9.85388	18.1628	27.5282	33.9653	50.7203	0.285022	-0.897991	normal	1.06e-08	-1.6296	down	0.682189	-0.260957	normal
BnaA01g12320D	0.846436	1.86957	2.85089	6.41071	1.4862	2.47259	2.7224	2.1859	3.64436	2.99676	6.08616	10.1492	0.30843	1.11891	normal	0.00168762	1.7241	up	0.00855644	2.86111	up
BnaA01g12570D	8.61306	3.66531	2.64158	3.99465	2.81564	4.08289	2.84125	2.55643	2.52706	3.26953	4.22938	4.48505	0.014924	-1.2891	normal	6.23e-05	-1.84103	down	0.00751202	-1.18749	down
BnaA01g12580D	0.451107	0.176084	0.0109373	0.022116	0	0.528251	0	0	0.0328119	0	0	0.0663479	0.750933	-1.33849	normal	0.00181072	#NAME?	down	0.00623379	-5.24839	down
BnaA01g12590D	0.773924	2.75068	3.73425	3.40501	3.5112	1.83652	3.00474	3.72251	4.47549	3.15518	4.32971	2.73015	0.00332826	1.76025	up	9.28e-09	2.21304	up	2.94e-06	2.07645	up
BnaA01g12870D	5.14622	11.2312	7.68489	10.0686	11.9605	11.7057	9.77833	6.16165	7.1147	11.4519	12.2236	6.53008	5.54e-05	1.15692	up	0.292057	0.612255	normal	0.0647185	1.02118	normal
BnaA01g12890D	20.7178	51.4273	64.3513	39.0985	65.2671	50.3616	58.2688	24.9091	109.876	28.309	28.5338	60.4527	0.00303655	1.35184	up	0.235021	1.63	normal	0.274243	0.923408	normal
BnaA01g12930D	5.26502	11.5023	22.9216	26.0799	12.0641	15.189	21.7802	25.5835	21.401	21.5094	24.7314	31.9989	0.0894157	1.14099	normal	3.43e-26	2.11555	up	4.79e-12	2.30882	up
BnaA01g12940D	0.198341	0.782505	1.51686	1.86047	0.855544	1.04217	1.2012	1.87384	1.47553	1.92789	1.60955	2.04397	0.0251847	2.04212	normal	1.32e-11	2.96158	up	2.41e-17	3.27202	up
BnaA01g13080D	7.10122	12.1033	11.4919	14.7774	13.4755	12.5893	11.8024	11.689	10.9844	14.1221	13.7182	16.4919	0.116412	0.81282	normal	0.089782	0.708743	normal	0.00278673	1.07596	up
BnaA01g13220D	1.52688	0.722941	1.13504	0.600769	0.855802	0.84626	0.831234	1.40816	1.16572	0.461354	0.526941	0.814012	0.0228455	-1.09857	normal	0.298386	-0.476819	normal	0.000482623	-1.38778	down
BnaA01g13280D	8.95175	3.09796	1.72094	1.84331	3.20252	5.4877	2.1375	1.59797	1.42735	1.47112	1.5935	2.46532	0.0110095	-1.54159	normal	1.44e-15	-2.37103	down	3.1e-13	-2.29147	down
BnaA01g13440D	0.208652	6.48363	14.4693	12.9838	8.45718	9.74115	13.3867	13.1218	16.8995	8.49411	12.3449	18.1124	0.0154544	5.22256	normal	2.83e-53	6.38522	up	4.44e-11	6.21879	up
BnaA01g13460D	4.35039	3.66348	9.66881	9.69614	3.40053	4.2527	9.74377	13.2959	5.96678	7.30838	12.4463	9.33379	0.887314	-0.199732	normal	0.0790225	1.14816	normal	0.00704437	1.14166	up
BnaA01g13490D	1.29041	3.80427	3.21694	8.55374	3.53697	5.81347	3.76394	2.58627	3.30061	7.50129	7.55663	10.6033	0.20069	1.54309	normal	0.00018669	1.23606	up	7.47e-12	2.68584	up
BnaA01g13500D	10.0322	21.7428	30.0835	65.0719	16.7667	37.4108	31.2902	21.5415	37.4187	52.2069	51.7846	91.2241	0.558468	1.13199	normal	0.000131386	1.60371	up	6e-05	2.70601	up
BnaA01g13710D	0.92637	2.20918	2.46064	3.73059	1.69579	2.06872	2.49949	2.19679	2.68564	2.94424	5.41794	2.82959	0.0239546	1.2704	normal	0.00259099	1.33567	up	0.000225381	1.88255	up
BnaA01g13720D	0.728115	2.58752	3.37224	2.5547	2.26108	3.50911	3.87062	3.46533	2.78077	2.28468	2.87477	2.50464	0.00119238	1.7305	up	8.01e-07	1.99847	up	0.000871349	1.56917	up
BnaA01g14130D	6.34126	10.8107	10.5655	17.1537	8.43556	10.057	11.4326	8.32179	11.9422	19.8536	17.6474	13.9601	0.136301	0.801263	normal	0.0153858	0.723759	normal	4.15e-07	1.43362	up
BnaA01g14320D	4.0974	2.87313	1.32615	2.95305	4.43763	2.02096	1.61772	0.683936	1.67681	1.43162	5.34509	2.08243	0.0484728	-0.942985	normal	0.00551993	-1.0665	down	0.450449	-0.368649	normal
BnaA01g14400D	273.845	220.285	237.63	130.015	247.243	110.895	207.511	249.04	256.339	148.72	125.803	115.522	0.88305	-0.271221	normal	0.764579	-0.135085	normal	0.000791394	-1.03286	down
BnaA01g14510D	1.73081	2.86745	4.42506	2.59833	2.81076	2.40616	4.47741	3.25317	5.54459	2.00752	2.32049	3.46697	0.454485	0.656294	normal	0.00610025	1.30543	up	0.553857	0.497619	normal
BnaA01g14590D	9.51578	9.79373	4.68572	7.54842	10.6412	12.2467	6.11775	3.91585	4.02356	7.80271	7.54323	7.29931	0.999891	0.0319299	normal	6.24e-05	-1.09982	down	0.215791	-0.386712	normal
BnaA01g14720D	4.88274	3.63614	4.21477	2.14602	4.9629	2.43271	2.68093	6.01033	3.95304	2.32333	1.74777	2.36695	0.601146	-0.431545	normal	0.767699	-0.221718	normal	0.000140316	-1.23905	down
BnaA01g14860D	32.6986	23.2114	25.4789	14.7397	28.1569	20.8778	20.6985	27.9208	27.8173	12.8167	16.935	14.4675	0.331121	-0.416958	normal	0.109609	-0.421248	normal	3.2e-06	-1.15417	down
BnaA01g15000D	0.396861	0.491266	2.01513	0.484437	0.0839833	1.38982	1.10196	2.46166	2.48178	0.520016	0.624788	0.308506	--	--	--	0.00257214	2.38774	up	--	--	--
BnaA01g15080D	11.3979	23.2438	31.3227	27.5685	24.7302	21.3861	34.5664	25.6112	33.7906	24.6517	22.0931	35.9607	7.44e-05	1.0576	up	5.28e-08	1.46108	up	0.00163617	1.35014	up
BnaA01g15130D	22.4707	25.6181	42.0625	49.6052	24.3769	22.529	36.6911	50.6458	38.8506	50.2379	51.3576	47.2201	0.831129	0.200408	normal	0.00270554	0.87617	normal	4.92e-06	1.10562	up
BnaA01g15220D	1.78592	3.06205	3.57718	3.71587	2.81213	3.21214	3.31592	4.42875	2.98687	3.24129	5.02514	2.88119	0.0211818	0.823426	normal	0.000151923	1.01151	up	0.00634945	1.06385	up
BnaA01g15240D	4.49326	2.53175	2.07893	7.65929	2.47639	3.19171	2.61626	1.94177	1.67877	7.20454	6.97948	8.79386	0.101556	-0.847918	normal	0.00438176	-1.13401	down	0.00497744	0.762166	normal
BnaA01g15310D	3.56311	2.0994	1.18508	2.42069	1.29122	3.89913	0.978501	0.807576	1.76917	0.52394	0.827277	5.91084	0.581379	-0.760895	normal	2.1e-05	-1.59273	down	0.768628	-0.56439	normal
BnaA01g15320D	49.7132	30.7363	22.9466	28.3192	27.1715	38.1053	26.6627	15.1392	27.0378	21.7397	27.5558	35.6621	0.0362547	-0.662564	normal	4.96e-06	-1.077	down	0.0028526	-0.779533	normal
BnaA01g15350D	1.36753	0.987735	0.697754	0.0622577	1.07159	0.57081	0.632224	0.559555	0.901482	0.0630149	0	0.123758	0.813735	-0.596798	normal	0.328727	-1.00724	normal	6.43e-05	-5.80771	down
BnaA01g15730D	1.50743	3.59283	2.80142	2.35724	4.1708	3.01514	2.52803	3.45828	2.41796	2.42506	2.13458	2.51207	0.00605509	1.26368	up	0.0594041	0.872788	normal	0.258202	0.623296	normal
BnaA01g15810D	4.26597	3.98205	8.73963	6.6824	3.81141	3.70679	7.89862	9.49315	8.82713	6.40103	5.88871	7.75746	0.95459	-0.105048	normal	1.83e-05	1.02711	up	0.0445679	0.625692	normal
BnaA01g16030D	0.850221	0.514654	0.630923	0.370149	0.557369	0.592356	0.912538	0.507846	0.472385	0.419672	0.27551	0.415265	0.342947	-0.725157	normal	0.0548143	-0.93745	normal	0.00523061	-1.32435	down
BnaA01g16070D	0.736521	0.404359	0.529491	0.361147	0.440623	0.465953	0.425312	0.782985	0.380174	0.393313	0.264041	0.426088	0.0528913	-0.879553	normal	0.351098	-0.515301	normal	0.00240201	-1.10421	down
BnaA01g16080D	7.45183	6.27029	3.38362	5.72312	5.07772	8.5015	2.82929	3.66427	3.6573	4.29334	5.63104	7.24498	0.846588	-0.228094	normal	3.64e-05	-1.16682	down	0.297538	-0.394511	normal
BnaA01g16310D	2.3207	5.21702	6.80359	9.89869	4.89712	8.64541	6.08321	7.83788	6.48968	9.12886	7.50329	13.0639	0.414472	1.29006	normal	7.7e-14	1.88466	up	1.26e-06	2.62534	up
BnaA01g16490D	4.98919	3.14566	2.65772	1.62106	4.71255	1.93927	1.8102	3.88082	2.28214	1.10675	1.60364	2.15279	0.602626	-0.563376	normal	0.103537	-0.911506	normal	0.00363322	-1.54071	down
BnaA01g16780D	21.0915	32.9075	56.4317	67.3111	34.7621	30.4207	57.6131	52.2089	59.4732	59.67	59.4213	82.8422	0.0419022	0.639349	normal	2.19e-13	1.43682	up	8.3e-08	1.68589	up
BnaA01g17050D	1.64467	2.26471	2.18152	3.8619	2.14493	2.98099	2.57138	2.13484	1.83833	3.39844	4.15113	4.03613	0.717021	0.499643	normal	0.573076	0.426469	normal	0.00431075	1.26505	up
BnaA01g17740D	1.67365	1.90525	4.44722	3.11565	1.30541	2.63814	4.5701	4.77805	3.99351	2.4008	3.00376	3.94238	0.923738	0.193201	normal	4.93e-07	1.38033	up	0.0182152	0.843864	normal
BnaA01g17940D	2.80394	1.70391	11.2454	9.60785	1.69053	1.56026	9.61073	12.1767	11.9489	6.81395	8.3648	13.6448	0.247255	-0.709473	normal	1.55e-18	2.00312	up	0.00610648	1.76878	up
BnaA01g18000D	11.4648	0.912178	0.53912	1.40002	0.328473	2.40806	0.844505	0.430496	0.342358	1.12065	1.6013	1.47811	1.6e-09	-3.72752	down	1.3e-14	-4.61427	down	6.56e-10	-3.10752	down
BnaA01g18170D	4.14895	4.33938	1.33673	2.50848	2.16147	8.18666	1.59953	1.26836	1.1423	2.492	2.52525	2.50819	0.984171	-0.12412	normal	0.0035184	-1.36298	down	0.358032	-0.511684	normal
BnaA01g18390D	26.4573	19.2084	18.899	12.2318	21.3349	15.2076	17.6838	20.4973	18.5158	13.0553	14.0146	9.62555	0.445109	-0.453455	normal	0.264986	-0.422754	normal	0.00137403	-1.08073	down
BnaA01g18530D	2.9018	2.83419	1.83822	1.33496	3.27264	2.63333	1.74037	1.44449	2.32981	0.919793	1.13799	1.94708	0.91024	-0.178636	normal	0.135538	-0.626413	normal	0.00830205	-1.04924	down
BnaA01g19110D	37.9193	8.8482	5.38646	3.85185	5.91763	16.2203	4.73785	3.03936	8.38217	2.9715	2.86656	5.71748	0.0417913	-2.08903	normal	0.00104735	-2.81998	down	0.000214354	-3.32573	down
BnaA01g19190D	0.0397269	0.111294	0.813247	0.448536	0.157331	0.136514	0.909612	0.827267	0.702862	0.231446	0.183013	0.931149	--	--	--	1.01e-07	4.91623	up	--	--	--
BnaA01g20340D	3.0731	4.16208	8.97655	10.0715	3.28725	5.84919	9.95954	6.8518	10.1183	7.71008	11.6025	10.9019	0.658805	0.450112	normal	1.2e-06	1.52173	up	5.42e-08	1.68724	up
BnaA01g20460D	10.0936	3.27784	2.34461	5.05605	1.22061	6.53121	2.31351	0.68116	4.03916	3.34464	3.44094	8.38258	0.0586804	-1.65431	normal	0.000366377	-2.26858	down	0.111622	-1.12336	normal
BnaA01g20660D	44.9749	22.0224	18.6918	26.7289	20.1876	32.6893	21.246	13.576	21.2535	20.6235	27.4887	32.0744	0.0645366	-0.89054	normal	2.28e-06	-1.28429	down	0.00515184	-0.824571	normal
BnaA01g21090D	1.3108	13.8828	33.4193	14.5306	7.838	28.3669	32.1693	43.1276	24.961	15.0107	13.4405	15.1406	0.168463	2.99415	normal	9.77e-10	4.08832	up	7.43e-18	3.23443	up
BnaA01g21620D	7.06129	4.6928	2.1319	5.38637	4.25221	6.14353	2.63126	1.51171	2.25272	4.9775	5.54026	5.64136	0.612125	-0.548017	normal	0.00153851	-1.7218	down	0.625564	-0.282359	normal
BnaA01g21670D	0.333807	5.34831	3.92801	15.5781	5.62213	6.53335	3.82955	3.66133	4.29315	14.8782	20.6827	11.1733	0.015113	4.49508	normal	--	--	--	4.88e-11	6.0619	up
BnaA01g22000D	0.443685	0.378746	1.11429	0.787492	0.322149	0.397047	1.27628	1.21807	0.848512	0.586141	0.7625	1.01384	--	--	--	0.00217352	1.77585	up	0.334613	0.909306	normal
BnaA01g22240D	6.09088	5.56768	70.0861	150.724	2.68476	12.3975	63.2558	71.543	75.4595	108.597	131.895	211.682	0.991491	-0.144907	normal	3.74e-65	3.48007	up	5.93e-09	4.57885	up
BnaA01g22500D	4.63926	2.9119	2.87664	1.7499	2.92004	3.57355	1.95038	3.16273	3.51682	1.44206	2.29098	1.51667	0.316945	-0.690539	normal	0.104803	-0.746604	normal	0.00132159	-1.39897	down
BnaA01g23120D	4.25055	8.38253	9.53708	9.70154	9.35261	8.56417	9.76969	7.27359	11.5679	10.6431	9.38338	9.07814	0.0105911	0.889496	normal	0.00211408	1.04818	up	0.000557965	1.02037	up
BnaA01g24190D	25.3669	31.9802	80.7683	55.1579	35.6916	34.9399	77.6095	102.042	62.6536	42.3553	47.0735	76.045	0.234007	0.490922	normal	8.87e-08	1.64803	up	0.0182826	1.14747	normal
BnaA01g24230D	0.036778	0.0240204	0.143182	1.04728	0	0.0353572	0.0352927	0.031078	0.363177	0.531166	1.10558	1.50509	--	--	--	--	--	--	0.000197342	4.89605	up
BnaA01g24320D	1.05165	1.34331	7.25731	6.57543	0.860653	1.47726	5.21676	11.3786	5.17659	5.58807	5.23086	8.90735	0.347024	1.17127	normal	8.47e-08	3.52165	up	1.85e-06	3.21405	up
BnaA01g24630D	9.8172	17.6774	13.4368	23.1172	13.6992	17.2283	16.0513	10.3832	13.876	23.4318	20.2947	25.625	0.00965948	0.787922	normal	0.373508	0.381725	normal	1.19e-07	1.2886	up
BnaA01g24810D	1.47456	6.79087	10.0388	6.84976	8.8292	5.32284	7.3339	11.8086	10.9738	7.1493	8.72417	4.67582	5.35e-06	2.2035	up	3.06e-10	2.77416	up	3.53e-05	2.22353	up
BnaA01g25000D	0.673728	0.356863	4.76116	2.07256	0.25488	0.539643	5.51405	5.81644	2.95299	1.77173	4.19726	0.248694	--	--	--	0.00735249	2.93937	up	--	--	--
BnaA01g26180D	5.02701	14.6442	23.6319	18.4258	14.6312	18.311	22.6665	27.5092	20.72	16.5474	13.7431	24.987	0.000224753	1.58456	up	6.9e-24	2.32967	up	0.000328041	1.94226	up
BnaA01g26200D	10.8327	6.87414	5.18089	6.98189	6.00537	7.95444	5.55086	5.95295	4.03885	6.28306	7.32772	7.33489	0.0921712	-0.622496	normal	2.27e-05	-1.12499	down	0.0288419	-0.660741	normal
BnaA01g26330D	1.29189	3.28703	3.93638	3.80583	2.93586	3.14905	3.68304	4.27933	3.84677	4.64466	4.29779	2.47502	0.0734521	1.30611	normal	0.00152527	1.60535	up	0.0100308	1.529	normal
BnaA01g26720D	51.7709	65.3677	75.6531	109.749	58.1853	60.9945	75.6119	82.2742	69.0733	108.859	122.006	98.3821	0.520262	0.347543	normal	0.00556184	0.626304	normal	2.98e-06	1.1249	up
BnaA01g27400D	18.4144	21.864	55.1846	77.3262	32.054	12.2635	61.8895	41.773	61.8914	59.0641	90.2061	82.7084	0.979962	0.226673	normal	0.0127145	1.62987	normal	0.000172118	2.08896	up
BnaA01g27540D	0.945963	2.57515	3.52831	2.74934	2.24324	3.30769	3.22918	3.86222	3.49353	2.68898	1.65535	3.90368	0.00327868	1.46599	up	1.19e-07	1.91061	up	0.0298628	1.54378	normal
BnaA01g27710D	965.848	725.52	469.35	707.186	741.288	781.129	550.396	373.025	484.63	693.166	635.889	792.503	0.527876	-0.332173	normal	0.000245562	-1.03803	down	0.167542	-0.421637	normal
BnaA01g28130D	1.34042	5.1457	3.55373	4.91528	6.45739	4.80219	3.50395	2.4609	4.69633	4.34342	4.44336	5.95904	0.000130194	1.53258	up	0.0395807	1.21326	normal	5.56e-05	1.48403	up
BnaA01g28670D	1.55864	2.76092	6.77701	8.8105	2.78253	3.30558	5.6555	9.62702	5.04851	6.43	7.50526	12.4962	0.454981	0.855689	normal	0.000599462	2.41357	up	1.14e-09	2.57041	up
BnaA01g28900D	7.40141	1.89962	2.41855	4.81351	1.66957	2.07421	3.56659	0.88035	2.80872	0.415723	3.75222	10.2726	0.000732197	-2.00799	down	0.00174643	-1.59318	down	0.675693	-0.615986	normal
BnaA01g28970D	5.96698	8.64008	16.8039	9.85418	4.61444	17.1177	14.6037	18.5388	17.2693	8.31136	12.4278	8.82339	0.90959	0.582953	normal	5.86e-06	1.54359	up	0.212579	0.800195	normal
BnaA01g29060D	2.6413	1.08302	0.611916	0.617348	0.690709	2.18774	0.521217	0.397664	0.916865	0.669181	0.617716	0.565147	0.282213	-1.28551	normal	0.000943108	-2.13798	down	0.000472503	-2.26004	down
BnaA01g29450D	0.945876	1.54259	1.26669	3.42388	0.731794	2.42937	1.59747	0.747072	1.45554	3.36751	3.2904	3.61372	--	--	--	--	--	--	0.00838087	1.84207	up
BnaA01g29520D	11.008	7.24944	5.8324	5.47886	8.49102	7.80299	5.49965	3.3608	8.63677	5.19821	3.67212	7.56626	0.118804	-0.657895	normal	0.00741433	-0.967029	normal	0.00166302	-1.00125	down
BnaA01g29880D	28.5956	20.6261	15.6222	13.1763	18.2475	29.4073	19.4534	9.74947	17.6636	9.28907	12.4801	17.7596	0.729205	-0.392116	normal	0.0728517	-0.776741	normal	0.00870307	-1.03877	down
BnaA01g30490D	7.22897	1.15351	0.957117	0.858269	0.57906	1.78228	0.434335	0.663536	1.77348	0.351832	0.654735	1.56824	0.000279529	-2.64686	down	2.45e-05	-2.95118	down	9.31e-06	-3.10913	down
BnaA01g30500D	2.07536	3.77504	1.00751	8.39e-05	2.28951	5.72889	2.49e-08	1.9961	1.02644	0.000250966	6.21e-19	7.46e-07	0.574189	0.886684	normal	0.430795	-1.0914	normal	1.23e-06	#NAME?	down
BnaA01g31480D	0.699571	1.48173	5.90433	5.89875	2.08074	0.772283	5.68718	5.89965	6.12615	3.01826	4.90943	9.76857	0.336306	1.09043	normal	3.36e-22	3.09537	up	0.0173473	3.09123	normal
BnaA01g31850D	55.983	59.5109	102.842	128.556	47.5629	84.5884	103.67	120.358	84.498	97.0483	102.855	185.764	0.94186	0.163276	normal	2.24e-05	1.06944	up	0.0106153	1.36258	normal
BnaA01g31880D	10.5261	7.27106	5.66674	6.89486	7.4934	8.61436	6.17665	5.74128	5.08229	6.78192	6.76213	7.14053	0.0682077	-0.749058	normal	0.000370761	-1.07667	down	0.0478014	-0.682629	normal
BnaA01g31910D	146.555	53.6736	80.2152	123.902	45.7546	60.2123	93.5256	92.2095	54.9104	90.5731	156.144	124.99	0.000261619	-1.39716	down	0.030262	-0.885235	normal	0.693534	-0.232455	normal
BnaA01g32250D	0.845025	1.28548	4.83294	3.35391	1.26431	2.02934	4.60837	6.0434	3.84704	1.66091	1.83186	6.56897	0.818784	0.615533	normal	8.04e-10	2.54469	up	0.306341	2.00179	normal
BnaA01g32340D	1.00038	1.99343	4.77166	3.16224	1.43575	4.1967	4.79634	5.1449	4.37375	2.12568	3.19482	4.16621	--	--	--	0.000900158	2.51058	up	0.0559495	1.89292	normal
BnaA01g33110D	1.6033	0.634406	0.160295	0.25304	0.281956	1.16484	0.129434	0.132426	0.219026	0.0736536	0.180735	0.504732	0.443032	-1.38309	normal	0.00416767	-3.02648	down	0.0288752	-2.25427	normal
BnaA01g33250D	19.3943	7.7658	7.40665	7.61048	8.13662	7.81452	5.74299	7.8079	8.66905	4.95312	6.17216	11.7062	0.0127768	-1.24472	normal	0.00179578	-1.47855	down	0.0111281	-1.38157	normal
BnaA01g33290D	4.23356	5.37307	4.5908	8.97782	5.07625	6.31829	5.45449	3.87657	4.44135	8.52232	11.2671	7.14403	0.73547	0.350664	normal	0.860111	0.131904	normal	0.00327836	1.07887	up
BnaA01g34020D	0.625967	0.8354	0.957442	1.91735	0.581101	1.04144	0.805506	1.23577	0.83105	1.81526	1.99645	1.94035	0.745883	0.441127	normal	0.268596	0.646191	normal	5.49e-06	1.64327	up
BnaA01g34070D	7.53438	4.65268	6.29405	3.08828	4.9633	4.04406	4.78301	7.74981	6.34934	2.71139	3.21439	3.33906	0.0755386	-0.678126	normal	0.335376	-0.389781	normal	3.47e-05	-1.26848	down
BnaA01g34200D	9.86101	12.6704	12.147	22.1237	17.9293	14.6053	6.64638	8.34221	21.4525	15.0469	24.8651	26.4591	0.988179	0.0708604	normal	0.789634	0.189333	normal	0.00856782	1.11232	up
BnaA01g34500D	0.598309	1.49509	3.17652	3.07635	1.44522	0.999984	2.88122	3.44548	3.20286	2.67321	3.33653	3.21932	0.0880812	1.23233	normal	1.75e-11	2.38331	up	1.57e-09	2.27824	up
BnaA01g34560D	3.17452	4.84184	10.2005	22.0838	3.89395	8.52237	11.603	7.68289	11.3158	11.2114	15.7593	39.2807	0.83544	0.723008	normal	1.88e-08	2.00401	up	0.0520101	2.89071	normal
BnaA01g34710D	19.7155	20.4774	23.7649	45.553	12.4718	25.4893	25.4882	20.5711	25.2353	37.7567	52.1924	46.7101	0.978114	0.0931036	normal	0.169076	0.418705	normal	1.02e-06	1.3084	up
BnaA01g35370D	6.44364	4.04682	3.5599	2.63098	3.97503	4.29005	3.76685	4.20777	2.70509	2.89044	3.091	1.91152	0.0905435	-0.585565	normal	0.000667067	-0.79046	normal	9.48e-07	-1.23682	down
BnaA01g35410D	2.15302	1.36231	1.27278	0.955314	1.16326	1.45524	1.44444	1.50854	0.865364	0.949255	0.98525	0.931436	0.319467	-0.661804	normal	0.0613997	-0.809571	normal	0.00447916	-1.19525	down
BnaA01g36230D	2.64874	8.18457	11.0086	7.13565	8.13852	8.09507	9.08376	10.6824	13.2597	7.96674	7.69222	5.748	5.34e-09	1.6822	up	4.55e-16	2.10017	up	2.44e-05	1.44963	up
BnaA01g36530D	4.41796	2.25995	2.48457	1.63385	1.68014	2.52477	2.67253	2.31721	2.46396	1.49856	1.82302	1.57998	0.086049	-0.955059	normal	0.0521749	-0.814613	normal	0.000951633	-1.45017	down
BnaA01g37210D	23.8216	41.7013	65.0397	40.792	41.6488	28.4001	57.5722	72.2553	65.2916	48.8532	47.324	26.1989	0.338424	0.807476	normal	2.74e-10	1.44699	up	0.21086	0.752815	normal
BnaA01g37370D	121.031	76.6576	45.589	101.265	66.6137	110.59	59.0323	32.7223	45.0123	82.1807	108.907	112.708	0.399244	-0.636798	normal	0.000265352	-1.37287	down	0.609827	-0.231432	normal
BnaA02g00060D	3.28491	1.16112	1.07427	1.31593	0.881482	1.33627	0.979636	1.50111	0.742067	1.24458	1.48221	1.221	3.25e-05	-1.44741	down	1.84e-07	-1.5778	down	5.52e-05	-1.30203	down
BnaA02g00210D	6.95796	3.93965	4.16248	3.53227	3.04509	2.86646	2.83514	5.8163	3.836	3.46873	3.66883	3.45924	0.184759	-0.816439	normal	0.0648013	-0.78033	normal	0.000236976	-1.01141	down
BnaA02g00300D	1.91891	0.860841	1.18604	0.675783	0.405065	0.309039	0.348538	2.1295	1.08009	0.763786	0.714938	0.548625	0.361633	-1.15856	normal	0.643922	-0.565638	normal	0.00455402	-1.40137	down
BnaA02g00400D	0.390828	0.533994	2.1087	1.43279	0.581985	0.280555	1.73719	1.62025	2.96865	0.935069	2.08561	1.27769	0.890621	0.569462	normal	0.00127737	2.48663	up	0.0275326	1.91157	normal
BnaA02g00460D	21.8051	53.5495	46.4755	50.9521	65.3891	43.3042	59.0233	30.4003	50.0031	63.304	65.0132	24.539	0.292441	1.00091	normal	0.209145	0.748664	normal	0.000915957	1.1134	up
BnaA02g00670D	14.8687	8.19832	6.28815	9.28636	8.254	9.71317	7.25444	5.26104	6.34897	8.98704	9.91491	8.95712	0.0385978	-0.85278	normal	0.000433142	-1.18338	down	0.0410078	-0.6474	normal
BnaA02g01000D	24.7989	28.3387	53.3327	35.4423	33.2449	18.7452	42.6515	59.0005	58.3461	30.6825	31.9614	43.683	0.933622	0.199163	normal	0.0012558	1.05667	up	0.333309	0.48778	normal
BnaA02g01450D	32.119	1.67443	0.0386513	0.170242	0.330833	4.69247	0.115954	0	0	0	0.292072	0.218654	1.08e-33	-4.30919	down	3.78e-67	-9.74668	down	3.47e-67	-8.15989	down
BnaA02g02530D	2.34733	2.99972	15.2098	2.23277	0.546966	7.38088	9.99148	16.7192	18.9187	3.07e-06	3.29723	3.40107	--	--	--	4.94e-05	2.72936	up	--	--	--
BnaA02g02560D	82.0965	195.66	187.992	189.728	303.592	112.867	207.539	139.37	217.066	217.442	190.657	161.083	0.308838	1.39311	normal	0.000166506	1.34175	up	0.000136899	1.20205	up
BnaA02g02680D	0.447245	0.808569	1.36944	1.26793	1.10584	0.550547	1.07915	1.71109	1.3181	1.01087	1.20059	1.59234	0.334081	0.714974	normal	4.73e-06	1.54203	up	6.1e-05	1.47839	up
BnaA02g02790D	1.71159	2.57114	5.85245	6.97212	4.49668	1.94199	5.76618	5.78229	6.00888	7.72961	7.42907	5.75768	0.870032	0.577227	normal	8.94e-05	1.82716	up	3.29e-06	2.05536	up
BnaA02g02840D	1.01607	0.284695	6.71579	9.85481	0.177933	0.292508	8.14011	5.86433	6.14292	6.84574	11.7136	11.0051	--	--	--	2.05e-09	2.75015	up	1.2e-10	3.32158	up
BnaA02g02910D	399.288	162.636	89.2542	271.831	69.4513	329.249	63.7674	98.6385	105.357	209.734	228.686	377.071	0.0968643	-1.61214	normal	0.00574656	-1.6665	down	0.648742	-0.372262	normal
BnaA02g03050D	2.33496	5.95461	11.8124	12.8306	4.28254	9.29362	10.452	10.5885	14.3966	10.5309	12.2534	15.7076	0.241083	1.40132	normal	3.69e-07	2.3919	up	5.53e-08	2.51041	up
BnaA02g03440D	2.78426	5.19975	5.57602	5.93286	3.42942	2.1651	3.53762	9.22638	3.96406	4.97245	7.7081	5.11804	0.706136	0.878789	normal	0.213585	0.975698	normal	0.00016011	1.40463	up
BnaA02g03750D	0.76948	0.223515	0.0337011	0.190501	0.106061	0.506253	0	0.049205	0.0518983	0.10557	0.0463763	0.419556	0.516135	-1.89556	normal	0.00805446	#NAME?	down	0.203858	-2.35871	normal
BnaA02g03870D	1.41e-06	0.469147	0.115	5.97925	4.38e-08	9.48e-11	0.105509	0.181006	0.0581378	4.22585	9.21269	4.4992	--	--	--	--	--	--	9.17e-05	Inf	up
BnaA02g03880D	1.08537	2.55175	10.5733	4.77202	2.45947	1.87122	14.1053	4.7994	12.8153	2.14542	3.00261	9.16804	--	--	--	6.91e-15	3.64355	up	1.31e-07	3.80506	up
BnaA02g03890D	0.316119	1.19	3.44837	3.15641	0.474871	0.274011	1.342	4.22477	4.77834	2.61924	4.05299	2.79701	--	--	--	0.00393006	2.40678	up	0.0020398	2.68975	up
BnaA02g03900D	0.0368	0.281474	2.97	2.26	0.0707925	0.773629	0.707245	5.00364	3.2016	3.2772	1.00415	2.49381	--	--	--	0.000289644	4.26683	up	0.0159903	4.02594	normal
BnaA02g03970D	1.5711	2.02987	6.50026	7.68723	2.66663	2.05483	6.89374	7.66163	4.94542	5.73466	7.16713	10.1599	0.837232	0.365494	normal	3.57e-08	2.01184	up	2.29e-05	2.26846	up
BnaA02g03980D	2.57227	1.07032	0.400303	0.738774	1.63677	0.95511	0.204997	0.0907657	0.905146	0.876506	0.486171	0.853645	0.156931	-1.38019	normal	0.000135274	-2.97202	down	0.00798083	-1.90799	down
BnaA02g04480D	0.0304062	0.487107	1.89423	2.09815	0.431355	0.68199	1.86397	1.94492	1.87381	1.78564	2.54417	1.96465	--	--	--	2.97e-05	Inf	up	1.03e-05	Inf	up
BnaA02g04810D	120.131	87.7247	92.8914	57.114	95.0392	71.6865	77.2837	112.081	89.31	64.0693	56.4812	50.7915	0.378052	-0.39243	normal	0.126754	-0.395555	normal	9.4e-06	-1.06894	down
BnaA02g05120D	6.49831	6.99281	6.92598	12.6902	4.29145	10.0553	6.90233	6.29612	7.57948	10.8059	13.0658	14.199	0.964293	0.155105	normal	0.899353	0.118004	normal	0.00895211	1.00347	up
BnaA02g05230D	5.14244	1.16982	1.38949	1.55726	0.862813	1.9511	1.53958	1.54346	1.08543	1.09802	1.37623	2.19754	0.0120031	-2.12915	normal	0.00532172	-1.90185	down	0.0132259	-1.72896	normal
BnaA02g05510D	18.036	37.5614	42.4185	36.8559	25.5753	70.3677	39.2512	36.5305	51.4738	27.7485	24.8776	57.9417	0.708913	1.10782	normal	6.49e-05	1.32687	up	0.242955	1.09225	normal
BnaA02g05540D	3.08228	1.03109	0.520416	1.31313	1.35812	1.42765	0.986179	0.109658	0.465412	1.21659	0.976043	1.74676	0.0126925	-1.5739	normal	2.24e-06	-2.67138	down	0.014725	-1.25289	normal
BnaA02g05650D	150.499	218.691	321.574	388.409	244.021	145.32	301.683	255.13	407.908	358.299	342.336	464.593	0.534084	0.556948	normal	0.0140821	0.996831	normal	1.16e-05	1.29245	up
BnaA02g05840D	39.3837	32.9039	30.0216	17.6069	43.9856	25.6716	25.6353	36.9703	27.4593	18.4237	17.1261	17.2709	0.82734	-0.220646	normal	0.119971	-0.404595	normal	1.13e-06	-1.17545	down
BnaA02g05900D	3.48112	3.7726	7.81312	4.80504	3.30854	3.94029	7.79685	8.205	7.43751	4.67034	6.00375	3.74102	0.957166	0.124334	normal	5.42e-05	1.15086	up	0.304297	0.457676	normal
BnaA02g06220D	1.58412	4.32	4.52923	2.97503	5.63671	2.55944	4.55511	3.66645	5.36614	3.4035	3.28262	2.23899	0.030462	1.22195	normal	0.000646917	1.42176	up	0.0864705	0.912543	normal
BnaA02g06420D	6.71187	8.97729	8.47417	15.4132	6.44579	11.9164	10.5558	5.53451	9.33218	15.4963	14.8923	15.851	0.621794	0.438392	normal	0.564478	0.33771	normal	5.98e-06	1.19533	up
BnaA02g06460D	4.38265	6.43988	6.53134	9.06423	7.05843	5.724	5.11401	9.03996	5.44005	9.57344	8.7092	8.91006	0.120959	0.611632	normal	0.312701	0.594126	normal	2.15e-05	1.07971	up
BnaA02g06790D	0.960053	9.91196	34.4826	30.4081	3.54312	17.2462	36.7366	33.94	32.7713	13.2845	25.4965	52.4433	0.0761043	3.49574	normal	1.35e-35	5.26666	up	0.00453971	5.09406	up
BnaA02g06880D	0.1988	0.632122	2.06776	2.91661	1.09721	0.606538	1.66776	2.25443	2.2811	1.08788	2.42675	5.23519	--	--	--	5.67e-09	3.55635	up	0.0312812	4.04063	normal
BnaA02g06950D	1.18519	1.99682	2.6215	2.62135	2.02911	2.33217	2.84442	1.83682	3.18326	3.162	2.22373	2.47833	0.198469	0.770218	normal	0.00722473	1.13362	up	0.00232089	1.1366	up
BnaA02g07000D	2.26805	3.21376	2.95525	5.46687	1.53857	3.50332	3.53416	2.64184	2.68975	5.28911	5.15737	5.95413	0.798086	0.434336	normal	0.725855	0.199691	normal	0.000902088	1.03315	up
BnaA02g07020D	4.10361	7.80104	9.51172	6.7507	6.93898	13.0316	9.45773	9.74498	9.33246	6.2452	3.7403	10.2666	0.630387	0.989004	normal	9.85e-06	1.31082	up	0.37426	0.799372	normal
BnaA02g07110D	999.827	96.9037	46.9132	94.7469	11.8364	263.378	65.7299	49.6197	25.3901	63.4596	92.8832	127.898	1.07e-15	-3.35625	down	2.78e-38	-4.3378	down	6.8e-27	-3.34836	down
BnaA02g07120D	2809.52	142.826	37.4938	77.9051	18.3003	393.887	38.186	35.51	38.7854	34.574	54.2494	144.892	0.0207925	-4.29565	normal	0.000269193	-6.19083	down	0.00187287	-5.13943	down
BnaA02g07540D	2.22117	1.30642	0.554834	1.47369	1.40457	1.18188	0.394895	0.585325	0.684283	1.93996	0.768355	1.71275	0.565677	-0.72613	normal	0.00409573	-1.95024	down	0.463966	-0.568251	normal
BnaA02g07740D	81.8874	32.6255	38.4787	23.3623	33.6124	33.6567	40.6386	20.5935	54.204	14.7301	22.7814	32.5754	2.23e-07	-1.27684	down	0.000923401	-1.11874	down	2.24e-14	-1.80952	down
BnaA02g08080D	0	0	0.481767	1.52598	0	0	0.365976	0.649297	0.430028	1.04317	1.37764	2.15712	--	--	--	--	--	--	7.37e-05	Inf	up
BnaA02g08560D	3.53801	5.18064	10.4017	5.52682	6.72361	3.00647	11.0485	10.1315	10.0252	5.80104	7.05741	3.72201	0.759954	0.569842	normal	5.42e-07	1.64612	up	0.314937	0.726339	normal
BnaA02g09370D	0.647496	0.0753349	0.12064	0.0429862	0	0.112346	0.0755244	0.0921879	0.194208	0.0971734	0.0317851	0	0.0399024	-3.2478	normal	0.0329663	-2.67166	normal	0.00213982	-4.84131	down
BnaA02g09590D	8.53895	16.1925	29.0881	21.8261	10.0899	25.1208	32.7376	35.6931	18.8337	24.8315	12.4467	28.2002	0.44523	1.02764	normal	0.00123694	1.89914	up	0.0438642	1.46565	normal
BnaA02g10000D	4.86592	2.4878	3.95161	1.98382	2.33119	2.35921	3.1161	4.72754	4.0112	1.51477	1.55553	2.88118	0.0514039	-0.961122	normal	0.568107	-0.306383	normal	0.00160137	-1.23738	down
BnaA02g10080D	0.497297	1.45457	1.89626	2.49089	1.64818	1.59722	1.7716	1.72566	2.19153	3.09963	2.28091	2.09213	0.0266631	1.58656	normal	0.000205822	1.91496	up	6.52e-06	2.33123	up
BnaA02g10490D	6.73722	4.65723	4.54753	3.00614	5.9396	4.97356	5.51567	4.73559	3.39132	3.45047	2.01865	3.54929	0.442337	-0.582964	normal	0.301432	-0.546376	normal	0.0098521	-1.20907	down
BnaA02g10720D	0.540089	4.22268	8.51362	3.45412	4.53157	6.53585	6.58221	7.97074	10.9879	2.33578	4.03712	3.98946	0.0224933	3.24127	normal	8.56e-08	4.32265	up	0.00104954	2.95222	up
BnaA02g10950D	5.22668	24.6751	13.9307	32.6822	26.4012	42.4959	20.548	5.9189	15.3254	37.3192	43.385	17.3425	0.347351	2.25438	normal	0.160359	1.42587	normal	0.000870573	2.65229	up
BnaA02g10980D	49.6784	15.0485	2.93671	9.89113	8.34171	35.3094	4.06803	1.91393	2.82818	4.1121	11.5171	14.0442	0.177175	-1.70485	normal	1.38e-07	-4.11373	down	0.00124865	-2.32622	down
BnaA02g11920D	11.8343	1.38219	0.620292	1.49852	1.17041	1.95119	0.561327	0.248005	1.05154	0.68084	1.03175	2.78298	2.72e-05	-3.11014	down	1.21e-08	-4.30627	down	1.54e-05	-3.05251	down
BnaA02g12410D	0.694064	1.44619	4.29727	0.59265	0.830643	2.00645	2.92138	4.2135	5.75694	1.48699	0.185816	0.105148	--	--	--	0.000109746	2.55229	up	--	--	--
BnaA02g12620D	2.34649	6.76184	6.01658	8.00045	8.39339	5.34673	4.12124	6.38393	7.54458	7.9586	8.97087	7.07188	0.000279409	1.43871	up	0.00866413	1.28367	up	1.33e-11	1.68673	up
BnaA02g12850D	12.9526	9.25385	5.06573	7.81433	9.20335	10.3982	8.2236	5.08848	1.88511	10.247	7.73829	5.45769	0.512967	-0.454914	normal	0.00178162	-1.32482	down	0.0743927	-0.701653	normal
BnaA02g13190D	13.6699	9.37435	8.03097	7.11617	10.5096	8.11538	7.56596	8.03885	8.48809	6.49329	8.3023	6.55291	0.583375	-0.337934	normal	0.0230112	-0.66525	normal	0.0005883	-1.02526	down
BnaA02g13280D	0.638187	0.44283	1.7219	0.544121	0.279791	0.496771	1.27399	1.85826	2.03346	0.408666	0.604429	0.619266	0.876444	-0.455262	normal	0.00416401	1.43095	up	0.860022	-0.245004	normal
BnaA02g13340D	1.54822	3.14414	5.01062	4.59112	4.96481	0.525278	5.90293	6.33461	2.79431	4.57615	5.15277	4.04445	0.729788	1.07813	normal	0.0187312	1.70946	normal	0.000226601	1.58348	up
BnaA02g13380D	1.56021	2.40918	4.53997	3.7483	2.43905	3.11279	4.37953	5.3365	3.90387	4.4272	3.61148	3.20623	0.386546	0.640623	normal	2.11e-06	1.50857	up	0.000662412	1.24062	up
BnaA02g13460D	0.351711	3.79494	2.60584	2.23151	5.86631	3.19665	2.13787	1.12757	4.55209	1.50311	0.727926	4.4635	0.00615193	3.77368	up	--	--	--	--	--	--
BnaA02g13840D	3.14224	4.58465	9.65075	8.54308	4.28064	3.85853	9.91803	10.9506	8.08361	7.58329	8.78336	9.26258	0.513757	0.586402	normal	3.02e-07	1.65226	up	4.51e-05	1.46288	up
BnaA02g13920D	35.7552	81.6493	65.9463	55.2458	89.9849	78.3059	74.2036	50.5641	73.0712	60.3056	61.2243	44.2076	8.25e-07	1.23647	up	0.00301489	0.852325	normal	0.0221448	0.612811	normal
BnaA02g14440D	3.4805	1.48036	0.911403	2.62639	1.47182	2.23518	1.20358	0.500679	1.02995	1.59248	2.88441	3.40228	0.0821042	-1.18831	normal	0.000102501	-1.93212	down	0.504537	-0.45827	normal
BnaA02g14770D	5.94785	4.23775	3.01476	4.21411	3.40426	5.29117	3.21201	2.36839	3.46389	3.66799	3.87454	5.0998	0.542	-0.460801	normal	0.00549014	-1.05188	down	0.253682	-0.51263	normal
BnaA02g14820D	7.99722	3.62376	2.64935	4.23305	3.4237	4.60129	3.0802	1.75129	3.11655	3.38229	4.22888	5.08798	0.0612151	-1.08343	normal	0.00109758	-1.60236	down	0.0648403	-0.826373	normal
BnaA02g14850D	21.1997	30.5724	46.2791	31.7562	31.4884	25.5132	42.241	37.0343	59.5621	33.3673	31.2094	30.6918	0.192324	0.491646	normal	0.00430603	1.08952	up	0.0578033	0.537482	normal
BnaA02g14980D	2.03688	4.71251	4.68385	5.01769	5.72005	2.95653	3.45863	5.20806	5.38487	5.80572	5.11669	4.13066	0.127285	1.1969	normal	0.000101167	1.20772	up	3.66e-05	1.31551	up
BnaA02g15190D	18.5219	24.7042	28.8821	38.6881	22.0638	30.5107	32.2377	33.235	21.1735	36.4392	41.5312	38.0938	0.608186	0.458188	normal	0.228921	0.634853	normal	5.04e-05	1.06667	up
BnaA02g15250D	4.71808	6.74826	10.0289	14.1298	8.54471	6.56217	12.3871	5.97559	11.7241	13.304	17.2168	11.8685	0.831952	0.440122	normal	0.0385769	1.14677	normal	0.000593719	1.58649	up
BnaA02g15280D	33.4887	14.9809	7.75897	12.3106	15.3831	16.3962	9.41717	4.5253	9.33443	10.6601	10.4329	15.8389	7.81e-08	-1.32675	down	4.07e-23	-2.16209	down	5.06e-12	-1.60879	down
BnaA02g15320D	91.5341	56.6717	95.9208	44.612	67.9294	29.628	80.0593	102.016	105.687	35.6584	46.1694	52.0083	0.215908	-0.661379	normal	0.895172	0.0600347	normal	1.88e-05	-1.048	down
BnaA02g15500D	1.19997	3.45831	7.24771	6.44764	6.7035	2.46907	8.0818	9.56377	4.09756	6.4633	10.0541	2.82547	0.703099	1.55585	normal	0.00239596	2.62924	up	0.0581069	2.42741	normal
BnaA02g15510D	3.71249	8.81878	22.5284	19.2468	15.5875	6.99342	25.6399	23.837	18.1084	19.3353	28.4026	10.0024	0.685369	1.26681	normal	2.65e-10	2.6107	up	0.0199325	2.36345	normal
BnaA02g15620D	4.00883	3.61263	5.87515	8.50264	2.68618	3.57517	6.85102	4.18724	6.5872	7.89493	10.4032	7.2098	0.953867	-0.135607	normal	0.235021	0.568366	normal	0.000924653	1.10634	up
BnaA02g15670D	2.17162	1.7839	0.707874	1.51074	1.47581	2.21708	0.824623	0.630357	0.668642	1.52038	1.05554	1.95631	0.838654	-0.298352	normal	0.000301227	-1.67618	down	0.296151	-0.561544	normal
BnaA02g15880D	0.250872	0.380897	0.705885	0.377451	0.32556	0.344585	0.704434	0.822628	0.590594	0.358	0.390491	0.383864	0.790257	0.53817	normal	0.00494756	1.48882	up	0.615564	0.491084	normal
BnaA02g15910D	39.1689	6.69786	2.38341	4.90885	5.56536	13.3212	3.48701	1.4674	2.19582	2.86614	8.70358	3.15684	0.148707	-2.53906	normal	0.00586435	-4.04347	down	0.0302209	-2.99152	normal
BnaA02g15990D	5.84437	7.07428	16.1188	11.4001	6.69381	10.6097	17.5457	16.8975	13.9132	10.5242	9.63498	14.0412	0.816798	0.390362	normal	1.66e-11	1.59917	up	0.000747001	1.22901	up
BnaA02g16090D	0.0185	0.076	0.461705	0.868438	3.06e-26	0.0553091	0.519982	0.36583	0.499304	0.45168	0.634764	1.51887	--	--	--	--	--	--	0.000332372	5.63173	up
BnaA02g16460D	40.0736	96.9117	158.312	140.569	72.6328	158.567	147.766	169.137	158.034	88.0218	88.5216	245.164	0.395797	1.30707	normal	2.4e-36	2.55289	up	0.125652	2.71942	normal
BnaA02g16750D	0.130966	0.226141	0.723237	0.567156	0.357546	0.187358	0.755915	0.396153	1.01764	0.331308	0.579579	0.79058	--	--	--	0.00507677	2.52983	up	0.0119273	2.12513	normal
BnaA02g18110D	8.78048	15.4519	13.2223	21.3939	11.8737	24.3339	14.1472	9.81943	15.7002	23.0825	20.0694	21.0299	0.590041	0.853771	normal	0.321678	0.477049	normal	8.21e-06	1.1502	up
BnaA02g18200D	0.421973	1.15583	3.02335	1.277	1.35691	0.562289	3.21485	3.51463	2.34058	1.04861	1.35921	1.42319	0.277268	1.45354	normal	9.65e-08	2.81618	up	0.0652706	1.556	normal
BnaA02g18480D	1.27247	1.43326	1.97859	2.67129	1.58932	1.10288	2.06191	1.86108	2.01278	2.04077	2.74701	3.2261	0.965464	0.132074	normal	0.265778	0.558993	normal	0.00537992	1.06109	up
BnaA02g18950D	4.86808	1.24367	0.670239	0.860927	0.765902	1.64853	0.601733	0.416179	0.992806	0.232521	0.68746	1.6628	0.0174723	-2.07954	normal	0.000360406	-2.90886	down	0.00159117	-2.66912	down
BnaA02g19200D	2.11008	1.8991	1.12676	0.901006	1.8321	2.27539	1.29165	1.15665	0.931996	0.909258	0.760492	1.03327	0.863667	-0.178846	normal	0.00160842	-0.946293	normal	2.98e-05	-1.26911	down
BnaA02g20170D	47.1111	23.9604	23.3873	26.1154	23.4514	22.8602	25.0626	21.3108	23.7884	21.4565	20.4021	36.4876	0.00145809	-0.970034	normal	0.00023613	-1.03699	down	0.0245906	-0.879693	normal
BnaA02g21420D	59.0773	25.5893	20.0829	23.1667	14.9595	48.3042	21.1188	12.9862	26.1438	11.2513	18.5006	39.748	0.301369	-1.20046	normal	0.00942158	-1.58065	down	0.0591239	-1.36902	normal
BnaA02g21680D	370.326	230.028	176.189	275.556	199.388	302.244	211.462	138.68	178.425	250.981	250.673	325.014	0.063285	-0.662459	normal	9.22e-07	-1.11377	down	0.126898	-0.451022	normal
BnaA02g21750D	1.78706	0	0.0672773	0.0422583	0	0	0.201832	0	0	0	0	0.126775	1.89e-07	#NAME?	down	1.01e-06	-4.76295	down	7.37e-08	-6.33871	down
BnaA02g21770D	6.69173	4.44738	4.63279	2.67937	4.50707	4.69481	3.77136	5.55374	4.57327	2.61246	2.36187	3.06377	0.217849	-0.557266	normal	0.0826917	-0.559311	normal	1.36e-05	-1.34107	down
BnaA02g22240D	38.5245	25.7588	31.392	16.072	27.5337	19.7228	24.0304	39.9005	30.245	14.3244	18.047	15.8446	0.342477	-0.516131	normal	0.623652	-0.254664	normal	4.63e-05	-1.23814	down
BnaA02g22340D	3.28649	3.06531	9.31555	7.9248	3.50391	2.13721	8.75394	9.48311	9.70959	5.28083	9.34393	9.14964	0.970908	-0.112244	normal	4.64e-08	1.52561	up	0.0109365	1.26771	normal
BnaA02g22350D	2.1624	0.131506	0	0.0306563	0	0.394517	0	0	0	0.0919688	0	0	0.0607035	-4.10536	normal	0.00163	#NAME?	down	0.00176716	#NAME?	down
BnaA02g22360D	17.5279	1.6171	1.02744	1.73766	0.74704	2.85196	0.896087	0.296399	1.88984	0.533545	0.191758	4.48769	9.11e-06	-3.51821	down	7.15e-08	-4.1655	down	1.11e-05	-3.42036	down
BnaA02g22480D	1.32212	3.1626	2.75719	3.06203	3.47983	3.30274	2.13781	2.54203	3.59173	2.73044	2.80318	3.65248	0.0155143	1.29183	normal	0.0317814	1.05091	normal	0.00749041	1.21952	up
BnaA02g22520D	2.57268	0.712422	0.535326	0.892589	1.15719	0.770528	0.584516	0.7184	0.303061	0.240337	0.7684	1.66903	0.00969025	-2.17386	down	0.000256854	-2.82955	down	0.09121	-1.50035	normal
BnaA02g22810D	10.7456	16.0577	30.7022	23.857	19.0633	11.884	31.7452	24.4113	35.95	18.0238	27.5861	25.9611	0.342372	0.628303	normal	9.61e-05	1.29309	up	9.71e-05	1.08035	up
BnaA02g23870D	21.6092	34.9114	50.7575	66.2371	30.4003	44.7446	52.2171	52.1467	47.9086	54.9964	62.4051	81.3096	0.102031	0.702953	normal	6.19e-11	1.2928	up	6.64e-07	1.66573	up
BnaA02g23980D	0.437884	1.18212	1.12219	1.22953	1.16354	1.16966	1.12285	0.80321	1.44051	1.38764	1.25687	1.04406	0.000753529	1.4519	up	0.00656526	1.30516	up	0.000110864	1.46999	up
BnaA02g25070D	1.3271	2.79693	2.69231	3.82395	2.53156	3.24101	2.439	3.51451	2.12343	4.52982	4.05444	2.88759	0.149444	1.09222	normal	0.0674152	1.05873	normal	0.000948869	1.54748	up
BnaA02g25380D	4.68352	2.51278	2.01902	1.99755	2.4377	2.23518	2.22399	1.72216	2.1109	1.8314	1.44855	2.71271	0.326009	-0.610788	normal	0.00527737	-1.0645	down	0.0456846	-0.811689	normal
BnaA02g25610D	16.8678	12.9536	7.32374	10.892	9.94214	18.4545	9.5079	5.02214	7.44117	9.26063	9.67434	13.7411	0.738209	-0.304171	normal	1.71e-05	-1.20022	down	0.0109914	-0.724098	normal
BnaA02g25850D	3.69799	9.14461	8.76214	9.48788	14.05	3.99472	8.84748	7.64592	9.79302	9.36675	7.15725	11.9396	0.398388	1.31212	normal	5.13e-05	1.25575	up	0.00115194	1.36132	up
BnaA02g26400D	1.87046	2.34423	12.1043	8.48284	0.392295	1.97725	9.88503	12.1849	14.243	4.53967	9.40854	11.5003	--	--	--	1.28e-07	2.48604	up	0.0144411	2.10783	normal
BnaA02g26620D	3.13351	1.59093	0.640637	0.952899	1.09434	2.27162	0.771062	0.622342	0.528507	0.97825	1.35164	0.528806	0.238059	-0.945755	normal	3.43e-05	-2.33143	down	0.00126537	-1.76221	down
BnaA02g26650D	2.9776	1.76866	2.35105	1.24079	1.36079	1.53879	2.30303	2.48607	2.26406	0.938279	1.32596	1.45813	0.224222	-0.729554	normal	0.47545	-0.363377	normal	0.00160844	-1.29138	down
BnaA02g27200D	3.25945	6.33033	4.89228	7.06553	6.04135	8.73614	5.3459	3.7393	5.59164	7.85622	6.96176	6.37861	0.0872681	0.9627	normal	0.35188	0.476529	normal	0.00275187	1.08681	up
BnaA02g27550D	1.07366	1.96262	2.06362	2.68034	1.73115	2.72692	1.78859	2.0784	2.32388	2.33889	2.2119	3.49024	0.265234	0.86929	normal	0.0056352	0.911302	normal	0.00220151	1.29256	up
BnaA02g27860D	4.46809	4.83305	11.1523	6.86826	7.08894	3.53318	9.6555	9.66877	14.1326	4.81059	6.25338	9.5408	0.975392	0.104578	normal	0.000306338	1.28906	up	0.339838	0.589063	normal
BnaA02g28050D	1.7416	0.845503	1.30302	0.354708	1.03823	0.806892	0.743862	2.29602	0.869186	0.408572	0.363949	0.291603	0.332327	-1.06754	normal	0.683956	-0.436783	normal	0.000748117	-2.52647	down
BnaA02g28710D	2.45443	1.01542	0.91823	0.810525	0.669902	1.45583	1.1362	0.431535	1.18696	0.755642	0.543321	1.13261	0.0710357	-1.29643	normal	0.0130165	-1.52132	normal	0.00448811	-1.68621	down
BnaA02g28730D	12.7657	1.41347	0.417918	1.1194	0.00123753	3.80117	0.456373	0.579996	0.217386	0.757759	1.75612	0.84433	0.00278064	-3.20193	down	5.08e-07	-5.15931	down	0.000119431	-3.53262	down
BnaA02g28740D	78.3057	57.7561	36.9665	64.4631	64.7738	65.7396	47.878	26.9492	36.0723	64.8355	53.7057	74.848	0.422011	-0.40928	normal	0.000765675	-1.01652	down	0.537037	-0.252857	normal
BnaA02g28770D	28.4398	22.2912	11.3446	25.6294	17.4975	25.6598	12.1168	7.23645	14.6805	19.8905	17.5539	39.4438	0.671886	-0.308984	normal	4.88e-05	-1.18808	down	0.969337	-0.0534076	normal
BnaA02g29490D	0.681764	2.35694	5.02336	3.91453	3.66408	2.23872	3.99024	5.57249	5.50735	3.26729	3.08226	5.39404	0.200416	1.7042	normal	4.96e-09	2.61606	up	0.00194398	2.3646	up
BnaA02g29530D	50.8322	37.5652	16.9011	41.4902	28.8886	59.9591	27.3613	9.28434	14.0576	32.5003	43.1662	48.8041	0.689089	-0.553943	normal	0.00430769	-1.67304	down	0.574272	-0.329427	normal
BnaA02g29640D	7.60389	12.396	17.0705	16.6921	16.1688	7.96762	13.6857	24.4362	13.0895	16.0157	18.7272	15.3334	0.373182	0.805883	normal	0.0647196	1.20869	normal	0.000170455	1.20201	up
BnaA02g29680D	3.69961	2.48619	1.58347	1.31961	2.59183	2.46196	2.01732	1.6567	1.0764	1.59477	1.40117	0.962909	0.5884	-0.544042	normal	0.0111695	-1.26206	normal	0.00366884	-1.4397	down
BnaA02g30100D	2.83225	5.63355	5.79483	6.60969	5.50666	7.92034	5.8647	5.46042	6.05936	6.0657	6.14078	7.62259	0.21802	0.954824	normal	4.45e-05	1.10701	up	2.43e-07	1.41947	up
BnaA02g30200D	10.724	16.969	17.2453	23.0723	14.3656	24.7829	20.7927	23.1476	7.7957	23.7948	23.3041	22.1181	0.663772	0.754733	normal	0.535105	0.743493	normal	0.00811542	1.17042	up
BnaA02g30210D	146.303	462.497	317.867	346.512	590.105	367.902	302.159	476.778	174.665	394.303	414.659	230.575	0.00185639	1.9102	up	0.206146	1.21077	normal	0.00973011	1.35914	up
BnaA02g30490D	1.19611	1.91311	2.56606	2.75452	1.35739	2.43667	2.41201	3.94848	1.3377	2.52322	3.4833	2.25705	0.398525	0.817474	normal	0.270584	1.09448	normal	0.00801026	1.30079	up
BnaA02g30650D	1.29693	3.04629	3.35033	1.56303	4.56419	1.88637	3.29597	4.14097	2.61407	2.00082	1.66736	1.02091	0.206876	1.28225	normal	0.00140681	1.33865	up	0.735237	0.294651	normal
BnaA02g31000D	0.615462	2.08229	3.12207	3.15045	2.28802	2.37511	3.85413	2.23176	3.28031	2.13858	3.36778	3.94499	0.0737963	1.87011	normal	0.000187605	2.42305	up	0.000124871	2.45565	up
BnaA02g31120D	4.0658	5.93499	10.2181	6.44437	3.88286	5.74096	9.65786	8.71157	12.2848	4.86967	5.9044	8.55905	0.55148	0.631476	normal	3.6e-05	1.34902	up	0.055417	0.71505	normal
BnaA02g31250D	2.66127	3.71257	3.45323	5.3452	4.19432	3.5499	4.07413	2.30291	3.98266	5.53443	4.78141	5.71977	0.575993	0.512262	normal	0.535495	0.392733	normal	0.00863835	1.02573	up
BnaA02g31430D	0.0447004	0.0925476	0.723128	1.27468	0.105611	0.128362	0.509894	0.923879	0.735612	1.00316	1.33272	1.48817	--	--	--	0.000364605	4.24129	up	1.9e-08	5.02407	up
BnaA02g31550D	2.88433	1.85943	2.55804	1.09901	2.15742	1.70735	1.89214	3.14388	2.6381	1.22704	0.980135	1.08986	0.449164	-0.624057	normal	0.784108	-0.195145	normal	0.00262418	-1.40569	down
BnaA02g31910D	204.355	134.973	68.7061	105.605	136.352	162.214	80.2121	64.3273	61.5789	101.845	100.816	114.152	0.101881	-0.645845	normal	7.11e-09	-1.56381	down	0.000173657	-0.977254	normal
BnaA02g32440D	1.48884	5.15323	5.58129	2.55386	7.19214	3.00319	4.44542	8.03104	4.26741	2.64853	3.12935	1.88371	0.0897287	1.80286	normal	0.00421903	1.94485	up	0.167676	0.817141	normal
BnaA02g32460D	14.8543	28.7081	38.6826	49.635	35.0205	27.5911	36.3456	28.5979	51.1041	46.5	56.383	46.022	0.0307415	0.99273	normal	0.0140733	1.3301	normal	1.17e-13	1.71021	up
BnaA02g32550D	15.3165	7.58328	9.10841	16.7893	7.01993	8.96067	10.2337	5.36666	11.7249	5.32282	9.13268	35.9123	0.000169578	-1.00867	down	0.0420152	-0.801253	normal	0.927679	0.229685	normal
BnaA02g33240D	0.305152	0.46644	1.50532	0.750614	0.46686	0.622109	1.48272	1.96582	1.06741	0.996717	0.641829	0.613295	0.707274	0.586102	normal	4.92e-05	2.22958	up	0.15931	0.885207	normal
BnaA02g33310D	161.327	125.144	76.068	157.894	119.076	147.758	97.4778	58.1666	72.5598	154.986	149.984	168.713	0.459828	-0.352485	normal	3.08e-07	-1.10722	down	0.950423	-0.0369099	normal
BnaA02g33410D	7.29203	10.0349	13.0848	22.4302	6.89038	19.2449	14.3772	11.3198	13.5573	18.3381	19.6349	29.3175	0.91865	0.491626	normal	0.00244943	0.809562	normal	3.49e-05	1.57094	up
BnaA02g33520D	10.8504	21.359	19.3921	19.3107	24.119	24.0416	21.2592	21.3999	15.5173	21.3269	23.7755	12.8296	0.00264803	1.00349	up	0.0107718	0.712401	normal	0.127645	0.750066	normal
BnaA02g33530D	0.898892	1.1058	2.77779	1.80743	1.49353	1.13422	2.24907	3.10752	2.97679	1.65544	1.63729	2.12955	0.906584	0.318995	normal	0.000164747	1.64171	up	0.0782353	1.00495	normal
BnaA02g33650D	4.57201	19.2388	20.9021	19.1398	14.3043	27.7839	23.6675	13.4714	25.5674	21.9728	19.5623	15.8842	0.00733819	1.98666	up	0.00042497	2.07261	up	5.44e-07	1.94114	up
BnaA02g33690D	1.19434	0.05936	0.0585824	0.0673438	0.0849053	0.0931747	0.0465285	0.0413516	0.0878672	0.0862584	0.115773	0	0.00806554	-4.67989	down	0.0012427	-5.27197	down	0.00273404	-4.69306	down
BnaA02g33910D	19.8353	31.237	36.042	61.6697	22.1518	39.3548	39.8098	28.0893	40.2268	57.7576	68.844	58.4076	0.155981	0.692375	normal	0.000870799	0.865736	normal	8.96e-13	1.65463	up
BnaA02g33920D	0.647429	1.82145	3.05311	1.94198	2.15367	1.73208	3.12739	1.82974	4.20221	1.21051	1.16132	3.45412	0.00392655	1.54203	up	0.00192976	2.25207	up	0.260193	1.60989	normal
BnaA02g34050D	11.447	15.9493	20.4685	23.6088	15.4066	19.0189	21.5521	13.5321	26.3214	22.5372	22.3777	25.9115	0.562464	0.546146	normal	0.107277	0.886333	normal	0.00595204	1.09872	up
BnaA02g34120D	1.71506	16.5616	85.6335	134.092	12.6141	29.6952	86.4673	91.483	78.9503	75.0719	81.9305	245.274	0.108178	3.3266	normal	4.32e-115	5.75298	up	0.000906445	6.38037	up
BnaA02g34140D	14.331	35.1017	97.873	70.3878	21.3366	66.9147	84.3037	121.432	87.8833	77.561	72.079	61.5234	0.608186	1.38165	normal	9.62e-14	2.89382	up	1.47e-11	2.39783	up
BnaA02g34200D	2.57022	4.18146	5.60566	4.14487	5.06843	2.92063	5.37213	5.81569	5.62917	2.82499	4.41571	5.19392	0.547665	0.78471	normal	0.00540588	1.14382	up	0.388423	0.716033	normal
BnaA02g34210D	15.4738	5.37838	1.49996	1.60742	1.35961	13.2948	2.207	0.877648	1.41524	0.462092	2.04548	2.3147	0.237753	-1.52954	normal	2e-10	-3.47529	down	1.05e-09	-3.38918	down
BnaA02g34370D	1.62996	4.02828	5.1163	6.43902	5.67445	3.25031	4.85985	4.24572	6.24333	6.60454	5.53467	7.17786	0.068289	1.29272	normal	2.07e-07	1.58565	up	1.02e-14	1.95027	up
BnaA02g34380D	260.386	544.323	637.458	892.623	659.45	414.422	582.898	428.871	900.606	970.606	811.812	895.452	0.00799632	1.20672	up	4.02e-08	1.5053	up	5.05e-12	1.80196	up
BnaA02g34420D	141.328	58.4753	54.8524	64.8049	46.6392	72.5989	57.7461	40.9816	65.8295	44.7541	49.2813	100.379	0.00842486	-1.26729	down	0.00179795	-1.35164	down	0.0344349	-1.1369	normal
BnaA02g34610D	8.33535	4.72099	11.9462	3.81049	4.92877	3.38414	4.00333	3.41497	28.4204	3.60061	3.84162	3.98924	0.0293013	-0.794616	normal	8.44e-05	-1.09797	down	0.000132477	-1.15793	down
BnaA02g35010D	2.97957	4.58436	6.56815	6.51332	3.47517	6.82255	6.14449	5.71876	7.84119	4.84272	6.87101	7.82623	0.587965	0.652763	normal	0.000105507	1.14178	up	0.00192844	1.13628	up
BnaA02g35170D	6.79349	14.8615	13.3953	15.8928	19.7344	11.7157	10.1912	14.349	15.6457	14.7442	18.9612	13.973	0.000342513	0.97311	normal	1.57e-06	1.01585	up	1.19e-07	1.2592	up
BnaA02g35190D	1.113	1.00164	0.547698	0.7696	0.80878	0.942278	0.485119	0.744558	0.413416	1.22869	0.536277	0.54383	0.971322	-0.11776	normal	0.00931007	-1.34074	down	0.277072	-0.644142	normal
BnaA02g35250D	8.70966	17.0453	38.3646	51.4717	14.2773	31.0105	41.9353	37.2119	35.9467	45.097	40.1368	69.1812	0.742262	0.975575	normal	7.99e-21	2.14663	up	4.04e-06	2.55736	up
BnaA02g35670D	84.3976	56.0248	41.4075	43.9324	42.7507	62.6044	42.7528	35.4407	46.0291	40.861	37.2601	53.676	0.195947	-0.612516	normal	0.000389469	-1.09858	down	0.00417839	-0.941748	normal
BnaA02g35750D	0.249032	0.945265	1.51453	1.2991	1.01236	1.33219	1.56169	1.17788	1.80402	1.12297	0.780527	1.99379	0.198812	2.09839	normal	0.00065517	2.81727	up	0.0184344	2.58301	normal
BnaA02g36030D	15.2782	43.2121	66.8581	120.71	34.4805	65.653	68.6159	65.4032	66.5551	101.421	116.078	144.63	0.0865066	1.53207	normal	2.88e-24	2.1262	up	3.09e-21	2.99496	up
BnaA02g36210D	13.5768	5.18073	3.37179	6.07787	3.66363	8.62727	4.91385	1.43077	3.77075	3.81622	4.92489	9.49251	0.0553833	-1.39601	normal	0.000103741	-2.01681	down	0.0479593	-1.20899	normal
BnaA02g36270D	10.1068	7.37585	6.49279	4.16482	7.33622	7.65412	7.84532	6.07282	5.56022	4.66716	4.82842	2.99888	0.621688	-0.348962	normal	0.0712045	-0.610203	normal	0.000253956	-1.20458	down
BnaA02g36580D	18.4404	19.1182	40.9339	39.9755	19.1755	20.1224	39.9187	38.8241	44.0588	30.8558	49.3321	39.7387	0.901	0.165101	normal	1.23e-08	1.32334	up	0.000956968	1.25761	up
BnaA02g36690D	90.4639	71.8618	26.3108	92.7572	60.3218	102.371	34.737	11.3544	32.8411	94.6752	88.5447	95.0516	0.934458	-0.172516	normal	0.000297684	-1.69368	down	0.844799	0.143866	normal
BnaA02g37020D	41.0567	13.6869	8.24819	7.1776	9.69478	21.4818	10.0007	4.03196	10.7119	5.53566	4.71805	11.2791	0.0033439	-1.59171	down	4.6e-07	-2.36149	down	1.23e-07	-2.54805	down
BnaA03g00560D	32.6543	25.385	20.5572	15.0941	25.7054	23.26	20.4824	19.4135	21.7757	16.3861	13.7043	15.192	0.502327	-0.348716	normal	0.0214024	-0.587541	normal	3.66e-05	-1.07763	down
BnaA03g00570D	1.08248	2.04664	4.38104	2.51787	2.21023	1.80092	3.57475	4.45725	5.11112	1.8281	1.67475	4.05077	0.391152	0.969408	normal	1.04e-05	2.04595	up	0.234891	1.23285	normal
BnaA03g00600D	14.248	27.5165	29.5304	27.3341	38.2356	17.5211	32.1756	22.8161	33.5995	24.9673	25.7524	31.2825	0.299228	1.00277	normal	0.0048558	1.03656	up	0.00104027	0.926372	normal
BnaA03g00830D	14.4111	7.90568	11.7063	6.66579	5.4054	6.07497	9.97363	14.5438	10.6015	6.06175	7.34575	6.58987	0.128871	-0.810505	normal	0.346253	-0.309688	normal	5.35e-05	-1.11303	down
BnaA03g01040D	6.21935	8.31219	13.7646	15.339	8.50251	7.12621	12.9685	16.338	11.9872	14.9634	16.2333	14.8205	0.535482	0.349665	normal	0.000542678	0.986248	normal	3.96e-06	1.16007	up
BnaA03g02640D	5.05685	6.19642	15.0621	20.9818	3.29797	9.92971	15.6326	12.0689	17.4847	6.43439	12.3624	44.1486	0.911518	0.317269	normal	6.95e-08	1.59962	up	0.388656	2.08282	normal
BnaA03g02650D	1.82724	4.0094	3.40879	5.59546	2.37178	6.03793	4.1493	2.81661	3.26047	5.47118	4.08617	7.22903	0.378228	1.07822	normal	0.0380983	0.848256	normal	0.00371765	1.59811	up
BnaA03g02910D	2.73079	3.10528	5.18005	6.62041	3.53846	2.54665	4.43666	7.11323	3.99027	6.68948	7.15815	6.01359	0.922941	0.190315	normal	0.0996999	0.885184	normal	0.000103826	1.27584	up
BnaA03g03160D	2.29028	2.73402	5.95676	7.09712	3.18222	2.9328	4.87577	7.08174	5.91276	5.80549	6.01108	9.47479	0.950753	0.147847	normal	3.18e-06	1.3479	up	0.000378387	1.68408	up
BnaA03g03190D	15.8902	36.1835	34.4818	39.6649	33.6493	39.9071	37.2636	27.7647	38.4171	36.5068	41.2333	41.2546	2.61e-06	1.18346	up	4.9e-05	1.13981	up	1.63e-08	1.32398	up
BnaA03g03200D	27.2436	83.5601	80.9908	47.788	103.005	79.7883	76.6479	57.167	109.157	50.5052	60.2201	32.6388	7.77e-09	1.43867	up	0.00550983	1.40883	up	0.0613969	0.819441	normal
BnaA03g03230D	0.227658	0.52026	0.423965	0.863251	0.161823	1.00287	0.535908	0.119851	0.616136	0.622297	0.882024	1.08543	0.732878	1.21218	normal	0.499541	0.886029	normal	0.000482045	1.93105	up
BnaA03g03500D	0	0.0287108	0.921946	0.574059	0	0.0861325	0.739565	1.0443	0.981973	0.444731	0.5816	0.695846	--	--	--	1.01e-06	Inf	up	--	--	--
BnaA03g03620D	41.2703	26.1093	30.745	20.6267	23.0675	29.5614	27.2015	31.1868	33.8468	18.4427	21.3023	22.135	0.0348942	-0.65492	normal	0.0694487	-0.447544	normal	2.21e-05	-1.0246	down
BnaA03g03760D	0.935214	1.84113	3.6019	2.85985	2.20522	1.70559	3.75648	2.93926	4.10996	1.18755	2.35738	5.03463	0.583568	1.02941	normal	0.00148634	2.032	up	0.283886	1.68903	normal
BnaA03g04190D	3.33029	4.4817	11.7344	9.85497	4.93777	4.85674	11.4173	14.1264	9.65959	8.29116	9.74325	11.5305	0.609282	0.306193	normal	4.05e-09	1.23079	up	2.36e-05	1.05679	up
BnaA03g04230D	2.64136	0.263729	0.204697	0	0.122385	0.130801	0.25689	0.113515	0.243686	0	0	0	0.0174499	-3.60935	normal	0.00182282	-4.354	down	0.000106214	#NAME?	down
BnaA03g04240D	58.7153	40.9247	28.4681	47.8565	41.9517	35.4811	33.9922	31.2544	20.1578	55.3917	48.319	39.8589	0.290195	-0.525255	normal	0.00337323	-1.08671	down	0.419355	-0.332347	normal
BnaA03g04460D	0.301814	0.704773	6.22451	10.5401	0.307645	1.46321	6.29664	5.98086	6.39604	4.64739	7.94512	19.0277	--	--	--	7.93e-44	4.43316	up	0.00410767	5.24648	up
BnaA03g04590D	4.5809	8.9025	6.52853	9.53235	4.4005	4.67039	6.50504	8.91285	4.16771	10.3455	10.8914	7.36015	0.798901	1.00391	normal	0.486491	0.531598	normal	0.00493893	1.07563	up
BnaA03g04630D	0.00827323	0.0594978	0.157915	0.480345	0	0.0594514	0.174697	0.0519901	0.247058	0.417304	0.493878	0.529853	--	--	--	--	--	--	9.91e-05	Inf	up
BnaA03g05130D	6.43087	11.7528	15.4263	12.2006	11.3007	14.286	14.7291	17.2951	14.2547	9.47611	9.17412	17.9516	0.0108278	0.815395	normal	2.39e-08	1.20901	up	0.202576	0.874217	normal
BnaA03g05370D	7.16652	7.28286	5.77634	15.9436	7.36873	6.74391	6.83107	6.145	4.35295	17.6505	17.4772	12.703	0.983339	0.0553321	normal	0.555222	-0.292227	normal	2.63e-05	1.18417	up
BnaA03g06110D	0.635585	1.88347	2.66385	1.8262	1.95798	1.99792	1.92605	2.55946	3.50604	1.94186	1.70647	1.83027	0.167349	1.58683	normal	0.00161569	2.1122	up	0.0652999	1.55824	normal
BnaA03g06490D	0.443437	0.511745	4.11527	7.9373	0.442104	0.71314	2.88689	6.18054	3.27838	2.94547	6.16564	14.7008	--	--	--	2.28e-05	3.10845	up	0.0258857	4.14517	normal
BnaA03g06670D	29.4846	19.7481	13.3412	13.0969	14.2201	31.6323	14.4278	11.4838	14.1119	14.2816	11.6666	13.3426	0.646262	-0.540077	normal	0.000113543	-1.10458	down	5.76e-05	-1.13357	down
BnaA03g06810D	0.101795	1.64886	4.17545	1.42025	0.461458	3.36881	3.36532	1.66986	7.49118	0.758389	1.5594	1.94295	--	--	--	3.55e-06	4.07434	up	0.000262519	3.99618	up
BnaA03g06880D	0.743632	3.39134	7.96074	4.88838	1.72221	7.11191	8.56474	2.62445	12.693	9.50517	2.32762	2.83236	0.27092	0.852584	normal	4.71e-07	1.76077	up	0.0216874	1.44354	normal
BnaA03g06910D	14.8042	6.20763	1.28062	6.13184	4.12998	11.1381	1.59588	0.944168	1.30181	1.61275	3.07646	13.7063	0.119702	-1.25534	normal	1.25e-11	-3.57973	down	0.164242	-1.30029	normal
BnaA03g07140D	1.05652	2.13589	2.71093	2.54801	2.18192	2.31862	3.00868	2.15832	2.9658	2.17473	1.77995	3.68934	0.184242	1.04773	normal	0.00714886	1.35083	up	0.0809178	1.27994	normal
BnaA03g07790D	108.266	75.0461	53.4546	75.6539	64.9417	82.751	60.2744	49.5285	50.5608	76.3944	66.2027	84.3646	0.152659	-0.516646	normal	1.58e-05	-1.00771	down	0.0561057	-0.533385	normal
BnaA03g07930D	12.6809	12.1352	29.4892	18.0893	10.0881	17.8375	31.624	36.0671	20.7765	13.6339	11.7791	28.8549	0.995524	-0.0518472	normal	0.00246829	1.22795	up	0.617258	0.507761	normal
BnaA03g08110D	0.726608	0.719541	1.4953	1.77592	0.382521	0.882844	1.34141	1.52759	1.6169	1.50535	2.15891	1.6635	1	0.00195443	normal	0.0591172	1.03323	normal	0.00925975	1.2906	up
BnaA03g08340D	2.67991	1.82708	2.0235	1.2575	1.91012	1.91711	2.11554	1.92685	2.02812	1.02341	1.04069	1.70838	0.27092	-0.512496	normal	0.205642	-0.427135	normal	0.000504243	-1.06064	down
BnaA03g08390D	2.82392	3.0473	5.44698	5.97286	2.60269	3.98431	4.97128	3.13242	8.23722	5.29765	6.39684	6.22408	0.96629	0.120245	normal	0.296598	0.841091	normal	9.87e-05	1.04967	up
BnaA03g08510D	0.0451502	0.771931	1.36866	1.15862	0.38119	1.81035	0.858932	1.73151	1.51554	0.689984	1.01678	1.7691	--	--	--	3.9e-06	6.03755	up	--	--	--
BnaA03g08740D	0.702827	1.98224	1.47808	2.13966	2.20873	1.72473	1.66885	1.51714	1.24825	2.03191	2.23314	2.15394	0.0554426	1.26962	normal	0.456323	0.790496	normal	0.00321479	1.50861	up
BnaA03g09220D	14.9962	11.1944	9.89183	7.21542	13.3531	9.59493	8.5677	10.41	10.6978	8.16933	8.02245	5.45448	0.400178	-0.433367	normal	0.0293791	-0.651162	normal	0.000274044	-1.09634	down
BnaA03g09250D	40.8379	136.586	448.339	630.954	109.959	196.911	465.651	426.539	452.826	504.814	559.354	828.693	0.012431	1.79032	normal	5.21e-66	3.48849	up	5.91e-13	3.99056	up
BnaA03g09290D	1.88525	3.34678	5.52284	5.27498	4.29701	3.22609	4.05983	6.78748	5.7212	4.23335	4.825	6.76659	0.140992	0.85824	normal	3.12e-05	1.65233	up	0.000372866	1.54722	up
BnaA03g09340D	1.52814	4.55084	4.12755	4.97299	5.48261	4.24539	3.37958	2.87009	6.13298	6.30305	4.62276	3.99315	0.00272826	1.42729	up	0.0461464	1.18188	normal	5.87e-08	1.49618	up
BnaA03g09440D	6.49557	5.17662	5.02818	2.76836	5.08887	4.96289	5.3282	4.83993	4.91642	2.23918	2.80227	3.26362	0.495871	-0.425804	normal	0.182852	-0.504067	normal	0.00180045	-1.10639	down
BnaA03g09480D	2.19397	2.93131	6.28214	8.86009	2.88479	3.75358	5.6067	7.58395	5.65578	7.47897	8.86034	10.2409	0.949302	0.18634	normal	8.41e-05	1.42808	up	6.03e-10	2.02111	up
BnaA03g09530D	5497.96	577.597	509.334	1082.81	379.759	1165.39	842.5	288.596	396.905	852.026	1479.63	916.773	8.25e-07	-2.77595	down	2.34e-09	-3.18047	down	9.96e-06	-2.10718	down
BnaA03g10420D	8.19486	12.9163	15.9774	13.6408	12.7401	16.2902	16.9012	18.7058	12.3251	12.2418	15.2238	13.4569	0.504201	0.593853	normal	0.000140524	1.13084	up	0.00196079	0.823183	normal
BnaA03g10980D	1.0005	1.95784	1.60725	2.70937	1.3883	3.26792	1.89297	1.18726	1.74153	3.03899	2.26735	2.82176	0.542	0.943654	normal	0.301989	0.592098	normal	6.67e-05	1.40543	up
BnaA03g11920D	0.336051	1.00415	3.39364	1.86053	0.582802	1.89092	2.70945	2.02025	5.45123	2.00345	1.24825	2.32988	--	--	--	0.0050348	3.54004	up	0.00523061	2.65067	up
BnaA03g12500D	3.32497	4.7445	7.17519	5.88454	3.45197	6.90628	8.6931	6.51909	6.31339	6.07347	5.17633	6.40383	0.785974	0.401296	normal	0.00747927	1.04102	up	0.0124517	0.915737	normal
BnaA03g12520D	5.44109	16.4085	19.2098	19.5181	18.202	20.4107	16.5643	11.0834	29.9816	15.9039	19.7848	22.8655	0.0120036	1.67751	normal	0.0605673	1.83314	normal	0.000266882	1.88535	up
BnaA03g12660D	3.7804	1.69796	0.170369	0.254424	0.810543	4.25093	0.221486	0.140248	0.149374	0.0603607	0.430382	0.27253	0.764309	-1.15287	normal	0.00461488	-4.5962	down	0.0107273	-4.04291	normal
BnaA03g13200D	8.84531	6.78244	5.76985	4.5594	5.64635	6.84607	5.58055	5.41221	6.31679	2.73334	7.23096	3.71391	0.55209	-0.317198	normal	0.00061986	-0.763784	normal	0.00019626	-1.11633	down
BnaA03g13650D	22.2942	61.392	109.854	175.944	47.8722	103.448	90.0467	152.312	87.2036	162.344	105.482	260.006	0.491876	1.54406	normal	1.02e-43	2.73917	up	1.4e-05	3.02583	up
BnaA03g13660D	0.0798307	0.518529	5.32895	3.57822	0.388428	0.649906	4.43724	5.74338	5.80623	2.82194	3.7586	4.15411	--	--	--	2.35e-35	6.49526	up	1.84e-22	5.91027	up
BnaA03g13740D	0.715302	0.697142	7.22487	8.89413	0.409015	1.02038	2.2442	14.9707	4.45974	1.00402	9.55875	16.1196	0.823627	0.599344	normal	0.000331011	2.73096	up	0.00886682	2.41918	up
BnaA03g14000D	1.5144	0.847023	0.544864	0.380934	1.11432	1.05618	0.492196	0.594037	0.54836	0.128857	0.45902	0.554926	0.416625	-0.863931	normal	0.0203867	-1.51165	normal	0.00130572	-2.09347	down
BnaA03g14010D	4.24869	7.21382	10.1148	13.8872	5.3657	8.4956	11.8502	10.2259	8.2684	15.1648	14.4878	12.0091	0.0917358	0.783976	normal	5.78e-06	1.27436	up	1.26e-11	1.70572	up
BnaA03g14430D	8.04455	5.98421	5.45794	3.03054	7.50023	5.28948	4.78145	5.66417	5.92819	3.13838	3.55864	2.3946	0.601001	-0.361929	normal	0.103344	-0.550786	normal	1.31e-05	-1.39645	down
BnaA03g14560D	4.75216	8.90143	14.0247	16.7236	5.67643	12.9448	15.8768	11.1403	15.057	23.7719	14.0103	12.3887	0.0680585	1.02917	normal	8.51e-08	1.64161	up	0.000145754	1.90201	up
BnaA03g14580D	25.8978	30.4574	48.7178	53.9297	22.2963	37.6075	62.811	39.2462	44.0963	60.6286	47.9955	53.165	0.908146	0.161967	normal	0.0271425	0.696352	normal	2.91e-05	1.01204	up
BnaA03g14700D	4.3895	5.72676	9.72915	7.37121	3.09828	6.316	10.4297	9.28791	9.46983	8.75242	8.15503	5.20617	0.83544	0.401533	normal	3.34e-05	1.16029	up	0.0975842	0.74513	normal
BnaA03g14720D	9.40202	17.5693	13.0802	19.0909	20.2107	16.5952	14.1719	10.649	14.4199	16.7817	16.263	24.228	0.000689144	0.920012	normal	0.0721185	0.470673	normal	0.00353787	1.00793	up
BnaA03g14760D	1.57187	6.04175	9.30405	10.2468	6.83337	8.55175	9.27257	7.36138	11.2782	10.6823	10.7039	9.35421	0.0919352	1.93509	normal	4.06e-11	2.48168	up	3.02e-25	2.62738	up
BnaA03g14790D	20.9111	13.9831	8.3832	10.6723	14.5404	15.8328	8.25195	8.73734	8.1603	9.41087	10.7846	11.8214	0.0801876	-0.586303	normal	7.21e-11	-1.37036	down	5.91e-05	-1.00207	down
BnaA03g14870D	5.72925	7.42022	12.7851	11.1029	7.49693	9.00633	15.9976	9.67467	12.6831	12.4541	12.425	8.42951	0.887314	0.29342	normal	0.00803239	1.13226	up	0.0853107	0.853242	normal
BnaA03g15040D	4.54214	9.75147	8.91995	9.13029	9.40111	11.1734	10.052	8.22554	8.48226	10.4486	8.21174	8.73055	0.00589619	0.991747	normal	7.64e-06	1.22296	up	0.000516047	1.13852	up
BnaA03g15120D	3.4318	4.98645	10.6596	15.032	3.31726	9.52405	10.6991	10.8292	10.4506	10.6939	14.0643	20.3378	0.898355	0.545963	normal	3.91e-16	1.68497	up	0.000189623	2.16022	up
BnaA03g15160D	1.32658	2.22985	3.75509	3.15803	1.2364	2.33101	3.19976	3.7349	4.33061	4.2622	3.12783	2.08406	0.729885	0.771566	normal	0.00686831	1.51887	up	0.216233	1.22009	normal
BnaA03g15170D	3.41694	5.22106	7.24343	6.40108	5.38056	5.10848	7.50176	5.6804	8.54812	7.09871	5.74307	6.36147	0.10664	0.611907	normal	0.000411515	1.05455	up	0.00271725	0.845857	normal
BnaA03g15190D	1.05226	1.35607	1.82531	3.19853	1.42333	1.81096	1.65253	2.05553	1.76788	3.62805	3.12653	2.84102	0.86303	0.409955	normal	0.279872	0.776137	normal	0.0006686	1.61089	up
BnaA03g15200D	0.752677	1.3537	2.75555	3.73075	0.62877	2.50357	3.32925	1.69439	3.243	3.07549	4.52886	3.5879	0.797628	0.82596	normal	0.000773545	1.85022	up	4.21e-08	2.32096	up
BnaA03g15380D	2.04258	2.12257	5.70802	7.77545	2.03482	2.12548	5.72049	6.25458	5.149	5.73207	5.85546	11.7388	0.983339	0.0573748	normal	2.54e-09	1.39505	up	0.00748246	1.84065	up
BnaA03g15720D	4.76845	10.6613	11.448	9.83952	12.1602	8.53799	12.5789	8.02612	13.7389	9.70839	10.4147	9.39543	0.000268349	1.19193	up	0.0029278	1.20587	up	0.00139196	0.987035	normal
BnaA03g15740D	8.7184	5.20672	3.96972	5.90831	6.46328	4.19747	3.9828	3.18799	4.73838	4.50605	4.25315	8.96574	0.0180581	-0.839202	normal	3.4e-05	-1.1494	down	0.125914	-0.69439	normal
BnaA03g15830D	1339.04	961.024	685.598	652.32	867.344	831.598	840.435	296.633	919.726	503.778	563.286	889.895	0.308838	-0.438634	normal	0.0226765	-0.948258	normal	4.9e-05	-1.0338	down
BnaA03g15850D	3.48825	1.38804	0.819791	0.76451	0.435824	1.53797	0.992276	0.360861	1.10623	0.607734	0.523912	1.16188	0.00040008	-1.5266	down	8.75e-07	-1.80594	down	3.19e-08	-1.92849	down
BnaA03g15870D	51.8622	36.8119	44.107	22.3767	42.4831	29.6423	31.5333	55.3121	45.4756	27.3296	20.1444	19.6561	0.216176	-0.472727	normal	0.604513	-0.220583	normal	5.57e-07	-1.21335	down
BnaA03g16430D	1.77191	9.09185	13.5125	15.4794	5.99657	19.923	13.4457	9.15335	17.9384	9.11098	13.4618	23.8654	0.613545	2.38739	normal	2.09e-06	2.99428	up	0.00258705	3.16563	up
BnaA03g16770D	1.69721	1.77444	3.37927	3.39433	1.86064	1.6223	3.51923	4.38036	2.23822	3.31141	4.06419	2.80739	0.984171	0.0831534	normal	0.0759787	1.06446	normal	0.0098205	1.0383	up
BnaA03g16790D	14.8809	11.7334	6.11987	13.4067	9.50104	15.1385	6.17666	5.57848	6.60447	15.4221	11.4332	13.365	0.655193	-0.30073	normal	2.39e-06	-1.27534	down	0.810398	-0.123561	normal
BnaA03g16950D	1.71387	2.99449	5.03523	4.55029	2.94417	2.60961	4.87902	5.79417	4.43251	4.69881	4.66689	4.28516	0.0288571	0.815551	normal	6.03e-10	1.49145	up	4.5e-07	1.37842	up
BnaA03g17000D	0.817785	3.46118	6.50035	9.19859	2.92137	5.11048	5.15801	2.63825	11.7048	9.2468	8.50852	9.84044	0.0109955	2.22096	normal	0.0694069	2.99282	normal	1.49e-18	3.53336	up
BnaA03g17030D	1.84442	3.34984	4.33864	6.11922	2.49301	5.0894	5.44007	4.08275	3.49311	4.2107	6.25614	7.89082	0.456991	0.897189	normal	0.0265893	1.23496	normal	0.000706027	1.75481	up
BnaA03g17040D	32.3407	27.488	26.857	14.184	34.3822	21.1048	18.2163	35.6308	26.7238	12.3106	15.599	14.6424	0.912102	-0.145909	normal	0.621108	-0.244178	normal	0.000320593	-1.14974	down
BnaA03g17190D	8.71606	5.31436	6.43327	4.33619	4.68675	7.39363	5.74419	5.95144	7.60419	3.81533	4.65641	4.53682	0.188901	-0.713055	normal	0.350771	-0.418657	normal	0.00905047	-1.01109	down
BnaA03g17380D	1.99091	4.62163	4.28458	6.0472	4.88662	5.1414	3.8104	4.52624	4.5171	4.73586	6.15558	7.25015	0.000212583	1.22204	up	0.00018199	1.10192	up	4.99e-07	1.59823	up
BnaA03g17410D	15.2799	7.21912	4.82663	6.64679	6.40425	7.76895	5.11798	2.90329	6.45862	4.87386	6.27703	8.78949	0.00146509	-1.07157	down	6.03e-06	-1.67884	down	0.000727391	-1.22302	down
BnaA03g17520D	3.53319	0.555768	0.631312	0.627947	0.417869	0.938124	0.608226	0.408507	0.877202	0.433414	0.877535	0.572893	0.0158659	-2.74141	normal	0.00613383	-2.61444	down	0.00469578	-2.74985	down
BnaA03g17580D	0.805751	2.44522	2.19437	2.74776	1.07203	3.7195	2.23114	1.41214	2.93984	2.98626	2.834	2.42302	0.31204	1.66611	normal	0.0532591	1.51074	normal	0.00496887	1.80578	up
BnaA03g17600D	0.606218	1.0335	2.0459	1.47699	1.28704	0.241258	1.93004	1.77861	2.42905	1.26429	1.01404	2.15263	0.733218	0.90774	normal	0.000542678	1.84011	up	0.043843	1.38713	normal
BnaA03g17820D	2.82303	5.50259	21.1806	27.2656	4.21078	10.0503	21.9592	22.6232	18.9593	19.9307	16.5927	45.2733	0.736259	0.963173	normal	7.06e-40	2.89986	up	0.0110122	3.25397	normal
BnaA03g18100D	0.292445	1.79704	3.24624	1.3899	2.17338	2.43379	2.57458	4.58319	2.58094	1.80334	1.46753	0.898835	--	--	--	0.000670397	3.59984	up	--	--	--
BnaA03g18340D	23.3713	8.49453	4.08152	7.65599	4.39648	17.1873	6.0296	1.77746	4.4375	6.1983	7.84933	8.92034	0.0666148	-1.49074	normal	1.77e-10	-2.64096	down	1.29e-05	-1.55552	down
BnaA03g18480D	1.0939	1.82515	2.80738	2.13412	1.84084	1.55808	2.55795	2.83346	3.03074	2.25195	2.02299	2.12741	0.391104	0.774263	normal	0.00166727	1.36735	up	0.0648403	0.965914	normal
BnaA03g18690D	7.16206	8.7417	10.144	16.4182	4.94394	12.6564	12.075	8.93887	9.41824	17.4826	16.4658	15.3061	0.891475	0.316507	normal	0.157776	0.525646	normal	6.59e-06	1.21655	up
BnaA03g18900D	0.417012	1.84072	5.92908	7.25889	0.78572	4.11355	4.80159	5.57127	7.41437	3.82507	5.4441	12.5075	--	--	--	7.1e-15	3.9119	up	0.00773846	4.20143	up
BnaA03g19320D	15.9336	19.9198	36.2649	42.6226	16.8956	31.1186	33.1897	40.8416	34.7635	20.7436	26.3411	80.783	0.965984	0.176289	normal	5.21e-09	1.24854	up	0.27963	1.89738	normal
BnaA03g19970D	23.3509	13.4557	5.75737	12.1175	15.6761	13.9741	8.59115	1.74433	6.93662	6.34902	6.88098	23.1226	0.0755138	-0.703398	normal	1.57e-06	-2.02731	down	0.28243	-0.914654	normal
BnaA03g20260D	8.0027	4.36063	3.90062	4.37942	3.58642	5.24605	4.60366	3.66577	3.43242	4.00939	4.25006	4.87881	0.000842815	-0.918038	normal	1.21e-06	-1.04236	down	0.00032049	-0.912676	normal
BnaA03g20290D	0.84479	8.79831	9.00215	27.1671	9.19047	14.7538	10.711	3.55025	12.7452	26.9876	36.6208	17.893	0.0881222	3.50849	normal	0.00368383	3.53227	up	5.33e-11	5.12623	up
BnaA03g20310D	1.4679	7.20805	18.9624	4.5029	6.73811	10.099	5.66729	5.15331	46.0667	4.76699	2.79048	5.95122	0.00493793	2.36163	up	0.333031	3.76277	normal	0.037443	1.65636	normal
BnaA03g20340D	0.582385	1.69039	1.20865	2.83419	2.09298	2.07012	1.49873	0.550097	1.57711	3.28648	2.90827	2.30782	0.270039	1.61315	normal	0.372631	1.17977	normal	0.000592684	2.39331	up
BnaA03g20590D	9.0972	5.37673	8.9906	3.58033	4.96905	5.1213	7.433	10.2213	9.31749	3.16576	3.85508	3.72016	0.0838578	-0.720015	normal	0.946793	-0.0470685	normal	1.95e-05	-1.37007	down
BnaA03g20720D	9.94984	20.3683	21.1556	19.0861	20.9611	16.0468	20.8691	21.6184	20.9794	22.7078	19.9776	14.573	0.0306848	1.02034	normal	1.58e-06	1.04722	up	0.0295727	0.890283	normal
BnaA03g20840D	74.3954	157.606	93.2893	180.121	144.712	238.059	104.886	63.5238	111.458	215.089	204.718	120.557	0.197377	1.18292	normal	0.45172	0.477049	normal	0.00290008	1.35637	up
BnaA03g20940D	3.45307	5.95835	7.57648	6.34437	6.55525	5.63246	8.72419	7.11522	6.89004	7.06229	5.95064	6.02018	0.0190619	0.799353	normal	2.62e-06	1.1447	up	0.00259641	0.881293	normal
BnaA03g21780D	5.30551	5.97607	6.23435	11.0207	8.77872	3.29664	6.56463	7.29977	4.83865	9.05254	11.7576	12.2521	0.953208	0.188091	normal	0.659628	0.256222	normal	0.00120015	1.07599	up
BnaA03g21790D	3.42508	3.96726	2.94409	8.76209	2.8948	5.23482	3.23655	4.17141	1.42431	9.12204	9.42214	7.7421	0.853167	0.263563	normal	0.840785	-0.193587	normal	1.08e-05	1.37094	up
BnaA03g21970D	82.4982	27.1569	26.8313	28.0607	24.7447	27.5801	24.1609	23.5923	32.7408	17.7636	21.6252	44.7932	0.000235461	-1.5931	down	8.1e-05	-1.60833	down	0.00180243	-1.56393	down
BnaA03g22000D	14.6728	7.51455	5.71802	6.60199	7.17398	6.34237	7.15721	5.27724	4.7196	4.61859	8.04428	7.1431	0.0199612	-0.985491	normal	0.000190304	-1.38095	down	0.00162116	-1.17561	down
BnaA03g22230D	2.52268	4.43623	6.36203	4.85011	7.0969	2.31725	6.76467	7.56208	4.75933	4.23882	7.78394	2.52757	0.157275	1.54737	normal	0.00750605	1.86866	up	0.0445933	1.57883	normal
BnaA03g22290D	49.33	29.3105	38.0348	13.3831	37.4446	16.2296	26.0978	44.0445	43.962	16.5676	11.9139	11.6676	0.299115	-0.707143	normal	0.442702	-0.361698	normal	1.19e-08	-1.87445	down
BnaA03g22370D	22.022	35.5727	71.2295	64.0732	28.2788	57.2038	75.9433	71.8118	65.9333	44.0566	36.8137	111.349	0.7016	0.798143	normal	4.29e-21	1.83483	up	0.206083	1.51855	normal
BnaA03g22500D	3.63616	2.02979	1.7864	2.14819	2.07762	1.18053	1.84503	1.7359	1.77828	2.13079	1.9222	2.39158	0.213634	-0.849473	normal	0.00160457	-1.10398	down	0.0397953	-0.783208	normal
BnaA03g22540D	3.09023	1.81812	3.66726	0.61449	1.54152	2.38	1.96882	6.09737	2.93558	0.691621	0.479043	0.672807	0.650845	-0.805907	normal	0.823792	0.31693	normal	0.00701726	-2.524	down
BnaA03g22740D	0.271693	2.25334	3.67855	3.07703	1.91782	3.56998	1.91205	2.9738	6.14979	0.107454	1.90505	7.21858	0.0305282	3.3221	normal	0.00721541	4.03753	up	0.35076	3.7676	normal
BnaA03g23010D	18.9394	33.5867	42.1964	51.8048	29.8209	44.5508	46.2475	43.9087	36.433	38.232	39.2546	77.9279	0.0999211	0.846573	normal	1.83e-07	1.15805	up	0.0609744	1.44938	normal
BnaA03g23810D	8.32417	27.7198	31.6603	12.7386	24.4152	45.4328	34.0036	40.8708	20.1064	15.1988	12.013	11.004	0.276475	1.73425	normal	0.000877572	1.96387	up	0.118387	0.622744	normal
BnaA03g24280D	13.8828	0.120436	0	0.111246	0	0.361308	0	0	0	0.16611	0	0.167627	2.91e-12	-6.89179	down	3.13e-15	#NAME?	down	6.71e-15	#NAME?	down
BnaA03g24310D	61.2061	39.1474	40.8746	26.5167	43.0318	32.2846	35.5574	26.8202	60.2462	27.4304	26.3496	25.77	0.342486	-0.50047	normal	0.204892	-0.591143	normal	6.32e-05	-1.19779	down
BnaA03g24350D	629.617	342.801	304.174	324.847	348.848	339.051	358.258	181.448	372.815	253.8	278.267	442.474	0.00222737	-0.873604	normal	0.00108743	-1.04007	down	0.00170721	-0.96189	normal
BnaA03g24410D	0.212087	0.654957	1.39404	1.66687	0.65729	0.948583	0.415865	1.32579	2.44048	1.70723	2.42093	0.872448	--	--	--	0.101672	3.04779	normal	0.00402903	3.29136	up
BnaA03g24580D	74.5066	511.14	386.259	256.94	669.544	554.042	295.283	169.35	694.143	270.101	311.108	189.611	6.99e-05	2.67205	up	0.0373112	2.67402	normal	1.56e-16	1.95368	up
BnaA03g24920D	172.74	97.1735	86.4713	88.4987	84.2501	112.421	92.968	63.2991	103.147	81.2178	73.3934	110.885	0.0500498	-0.804682	normal	0.00708098	-1.02336	down	0.011056	-0.958518	normal
BnaA03g25240D	37.016	23.9824	29.6724	16.1037	28.3459	18.252	19.8235	39.1124	30.0814	14.7614	17.1271	16.4226	0.526425	-0.544288	normal	0.7234	-0.230934	normal	0.00986992	-1.16908	down
BnaA03g25420D	0	0.41336	4.57289	2.18781	0.22465	1.01543	1.7628	5.0552	6.90067	1.63409	1.85666	3.07267	--	--	--	0.000365788	Inf	up	--	--	--
BnaA03g25610D	2.378	1.16217	2.12471	1.09838	1.60779	0.938855	1.93697	2.10207	2.33509	0.864538	1.15941	1.27119	0.0166416	-1.04154	normal	0.694141	-0.205108	normal	0.00143761	-1.16978	down
BnaA03g25630D	8.53821	11.9387	26.9108	16.1664	10.9934	17.1882	19.4592	36.8066	24.4667	16.0424	14.5264	17.9305	0.776079	0.521788	normal	0.00660491	1.68854	up	0.0304096	0.941833	normal
BnaA03g25790D	3.09531	5.60908	8.16744	8.13728	6.53351	4.73116	8.02752	7.12234	9.35245	8.23185	8.8337	7.34629	0.0292161	0.857019	normal	6.74e-08	1.4	up	1.3e-06	1.38025	up
BnaA03g25930D	33.8175	18.6117	20.4061	14.9161	18.2385	16.333	21.0336	12.2995	27.8852	12.306	11.4452	20.9973	0.00207788	-0.859721	normal	0.057384	-0.73155	normal	2.37e-05	-1.19276	down
BnaA03g26130D	0.376635	6.10262	7.02262	6.6604	12.3358	4.53945	3.89434	1.68031	15.4932	5.24418	9.96824	4.76877	0.26706	4.13268	normal	0.194893	4.31668	normal	8.26e-05	4.25452	up
BnaA03g26220D	198.007	804.073	767.204	776.875	782.76	1247.03	724.389	458.182	1119.04	807.408	577.267	945.95	0.0372001	2.11596	normal	0.000660074	2.1753	up	4.26e-06	2.08804	up
BnaA03g26660D	3.30281	0.676558	0.850951	0.562609	0.460618	0.790128	0.806078	0.143895	1.60288	0.212978	0.19989	1.27496	1.94e-07	-2.57023	down	6.72e-08	-2.3294	down	1.82e-07	-2.65275	down
BnaA03g26670D	14.8398	27.0969	30.4828	26.6391	30.7652	25.4262	24.3146	37.2001	29.9336	29.2753	29.4707	21.1713	0.0102836	0.886271	normal	0.00018669	1.08281	up	0.00389796	0.886536	normal
BnaA03g26700D	206.145	139.976	176.419	96.3815	159.629	91.2575	133.682	217.259	178.316	105.18	108.691	75.2737	0.356275	-0.473408	normal	0.577552	-0.201626	normal	9.78e-06	-1.06281	down
BnaA03g26780D	1.75758	3.28101	3.86822	3.13357	3.2443	4.05605	3.62299	3.68499	4.29668	3.01354	3.80822	2.57894	0.0263229	0.912628	normal	0.000246054	1.10939	up	0.0289287	0.801301	normal
BnaA03g26820D	137.955	105.878	79.1635	342.672	90.4375	105.962	131.388	71.0513	35.0515	299.194	390.253	338.57	0.927741	-0.299472	normal	0.594442	-0.563632	normal	0.00476744	1.34571	up
BnaA03g27120D	1.20121	2.29375	2.97777	2.41142	2.28875	2.01134	2.83932	3.55817	2.53582	2.81143	2.49387	1.92895	0.206809	0.859606	normal	0.00363488	1.25475	up	0.0749947	0.954224	normal
BnaA03g27240D	4.62619	6.98001	10.7432	13.197	8.4013	4.32254	9.22058	10.8502	12.1588	12.6753	12.3175	14.598	0.57887	0.682269	normal	0.0021816	1.15461	up	0.000340767	1.31836	up
BnaA03g27310D	7.53605	20.3851	14.52	15.8125	20.5491	22.0807	11.3359	11.6768	20.5472	16.1711	22.2368	9.02974	0.00835175	1.56884	up	0.179386	0.922606	normal	0.150125	1.1209	normal
BnaA03g27360D	2.20024	2.03548	4.04734	6.87556	1.84486	2.49313	4.2561	4.61796	3.26797	5.99083	8.96249	5.67335	0.966468	-0.105106	normal	0.00318818	0.886963	normal	6.81e-05	1.64106	up
BnaA03g27410D	0.373827	0.0410776	0.274095	0.224633	0.0484374	0.036984	0.298462	0.265054	0.258769	0.260983	0.203321	0.209594	0.00373674	-3.63076	down	0.619731	-0.536675	normal	0.420867	-0.790327	normal
BnaA03g27520D	5.09426	14.2962	16.4051	18.2222	17.3138	15.3797	18.3041	4.54437	26.3668	10.3468	15.2735	29.0463	0.000140658	1.51261	up	0.202281	1.68662	normal	0.0794844	1.8307	normal
BnaA03g27750D	3.68875	2.39321	2.02123	1.03397	2.2747	2.49179	2.11842	2.11638	1.82887	0.46341	1.26709	1.37139	0.48643	-0.55945	normal	0.0372183	-0.927894	normal	0.000614834	-1.49719	down
BnaA03g27860D	0.0844737	0.213459	8.1066	15.0659	0	0.386733	5.54152	9.1096	9.66868	8.23422	14.206	22.7575	--	--	--	4.55e-16	7.5628	up	2.49e-08	8.49033	up
BnaA03g28150D	0	0.345995	1.07885	0.303741	0.185031	0.852954	0.704395	1.14169	1.39045	0.183949	0.054781	0.672492	--	--	--	3.93e-05	Inf	up	--	--	--
BnaA03g29310D	3.39299	6.80119	6.25327	5.63248	7.41162	6.95592	5.27755	4.71639	8.76586	5.40665	5.42026	6.07053	0.00192079	1.04988	up	0.151297	0.91361	normal	0.0423648	0.717266	normal
BnaA03g29700D	0.886541	2.06636	2.20552	2.72407	1.93339	2.40274	2.29116	2.32104	2.00435	2.65737	2.76894	2.74589	0.110706	1.26187	normal	0.0232321	1.33687	normal	0.00138045	1.64705	up
BnaA03g29970D	4.19499	2.98899	1.8702	4.15437	3.05132	3.78589	1.93799	1.49927	2.17335	3.36663	3.22311	5.87336	0.511038	-0.475391	normal	0.00181936	-1.15687	down	1	-0.00437046	normal
BnaA03g29990D	65.4357	106.963	132.879	128.456	95.7979	131.512	138.202	105.078	155.356	88.3083	106.596	190.463	0.0411861	0.744561	normal	0.000230159	1.08174	up	0.161787	1.01404	normal
BnaA03g30130D	5.86382	13.4029	14.5965	14.3669	13.7127	14.4369	15.247	11.4612	17.0812	14.4268	13.4123	15.2617	0.000198562	1.17928	up	0.00138569	1.26163	up	1.14e-05	1.26467	up
BnaA03g30400D	3.47908	1.14342	1.38844	1.07476	0.713206	1.49034	1.35551	1.40423	1.40559	0.853875	1.13443	1.23598	9.77e-05	-1.6031	down	0.000124513	-1.36873	down	3.39e-06	-1.734	down
BnaA03g30440D	171.642	109.773	65.4532	123.471	94.9576	162.094	78.5385	40.0428	77.7785	81.993	117.943	170.477	0.507482	-0.591967	normal	0.00401238	-1.2932	down	0.560518	-0.379809	normal
BnaA03g30580D	18.3506	14.6814	14.9732	8.10615	16.8167	11.3702	9.92738	18.8788	16.1135	7.92329	8.30299	8.09217	0.652156	-0.277792	normal	0.542697	-0.258332	normal	6.96e-06	-1.15521	down
BnaA03g31030D	1.15123	0.103437	0.12115	0.0638277	0.0362888	0.234237	0.190984	0.127396	0.0450695	0.0365099	0.0639302	0.0910431	7.51e-05	-3.66588	down	6.3e-06	-3.67876	down	4.27e-08	-5.48011	down
BnaA03g31280D	30.2302	16.3488	10.0525	11.6597	21.4316	9.61205	12.182	3.3335	14.642	10.0118	10.9382	14.0292	0.362581	-0.800946	normal	0.0046678	-1.54044	down	0.0137678	-1.33807	normal
BnaA03g31960D	5.04667	9.46867	9.43629	11.8396	9.22779	12.9855	10.2349	8.64898	9.42503	9.87808	10.9698	14.6709	0.338424	0.767196	normal	0.00813432	0.741732	normal	0.0013162	1.03236	up
BnaA03g32280D	11.5289	1.99736	1.02892	0.979249	1.88729	2.83787	0.646188	1.18086	1.25971	1.13361	0.764438	1.0397	0.0033439	-2.52051	down	1.93e-05	-3.53291	down	1.5e-05	-3.57076	down
BnaA03g32320D	10.5462	2.92577	1.44735	1.86978	1.76906	5.09167	1.57141	1.01851	1.75213	1.03495	1.37982	3.19456	7.15e-05	-1.83137	down	8.53e-16	-2.86856	down	1.13e-10	-2.5033	down
BnaA03g32350D	6.573	8.75286	21.9415	14.2488	9.04348	7.10879	17.8541	26.1728	21.7976	14.0494	14.5699	14.1272	0.628285	0.434825	normal	3.74e-08	1.81669	up	3.43e-05	1.16773	up
BnaA03g32360D	11.4673	20.051	19.9766	22.6551	22.2216	23.579	19.3375	22.6268	17.9654	21.5861	23.6799	22.6993	0.0957915	0.875823	normal	0.0361931	0.852965	normal	0.00662523	1.04024	up
BnaA03g32660D	0.032055	0.999382	1.56373	0.523445	1.40776	0.672932	0.330501	0.547696	3.813	0.374192	0.288051	0.908092	4.5e-07	5.50774	up	0.179443	6.40149	normal	--	--	--
BnaA03g32690D	2.57683	3.80237	6.55168	5.13345	3.75465	4.45409	5.93738	7.01278	6.70489	4.02734	5.29918	6.07384	0.0210026	0.74979	normal	4.03e-12	1.47518	up	0.000172494	1.13743	up
BnaA03g32840D	1.11791	0.34658	0.797775	0.28346	0.18355	0.523347	0.627307	1.17755	0.588465	0.195353	0.251694	0.403332	0.0562472	-1.74547	normal	0.566452	-0.520206	normal	0.0052316	-2.12138	down
BnaA03g32990D	1.40103	2.34219	2.81503	2.77296	2.93424	1.41997	2.40347	2.73918	3.30243	3.62097	2.45405	2.24385	0.493129	0.74151	normal	0.00502816	1.01082	up	0.0516449	0.968103	normal
BnaA03g33120D	5.46017	7.8886	12.1482	8.89649	6.83457	10.7105	11.2417	11.2663	13.9366	7.9012	10.1031	8.68516	0.448257	0.529762	normal	1.31e-07	1.09764	up	0.0127731	0.674044	normal
BnaA03g33540D	6.61329	3.1221	2.13631	3.15486	3.01558	5.32418	2.73497	1.83924	1.83471	2.33673	3.05639	4.07146	0.19805	-1.08293	normal	1.28e-05	-1.6632	down	0.00496614	-1.09964	down
BnaA03g33640D	0.783442	0.961105	1.70838	1.73087	0.841308	1.2814	1.48734	1.18612	2.45169	1.67739	1.71799	1.79725	0.828802	0.330326	normal	0.0835002	1.15035	normal	0.00286199	1.14702	up
BnaA03g33790D	60.385	139.415	214.189	203.831	111.482	211.876	223.692	207.634	211.24	218.644	180.976	211.873	0.185579	1.27772	normal	7.84e-22	1.86278	up	1.66e-15	1.81636	up
BnaA03g33880D	13.9801	10.4521	9.15768	6.96738	11.3549	9.75523	8.07656	9.33189	10.0646	5.38128	8.16532	7.35554	0.424104	-0.415441	normal	0.0229305	-0.662903	normal	0.000375875	-1.05451	down
BnaA03g33930D	2.40998	4.28534	9.97995	11.8297	3.51415	6.32145	10.405	12.1821	7.35274	11.539	7.86064	16.0895	0.125487	0.629758	normal	5.82e-07	1.21309	up	9.73e-05	1.46645	up
BnaA03g34270D	0.431371	4.85388	6.56387	4.09256	2.97614	10.4557	4.50432	7.04292	8.14436	3.14357	3.82786	5.30625	0.382153	3.72879	normal	3.99e-10	4.17261	up	9.95e-06	3.49992	up
BnaA03g34520D	3.53854	8.19394	8.67287	8.77265	5.89785	10.8683	7.49784	4.78183	13.7389	8.03351	7.66137	10.6231	0.00688355	1.12282	up	0.22468	1.15611	normal	0.00175613	1.22495	up
BnaA03g34700D	1.16534	2.6171	3.57915	2.63321	5.30523	1.28109	2.06721	0.727816	7.94242	1.85598	3.12439	2.91925	0.783238	1.13379	normal	0.543057	1.63094	normal	0.00391433	1.12105	up
BnaA03g34940D	6.80246	3.54018	3.62276	1.51361	3.44228	4.27581	4.52696	2.25591	4.08542	1.72676	1.69072	1.12335	0.348715	-0.942747	normal	0.192271	-0.900063	normal	0.000526442	-2.28633	down
BnaA03g35580D	6.91314	2.10312	3.90007	1.68107	2.23436	1.68267	3.25881	2.51159	5.9298	1.40507	1.40874	2.22941	6.64e-08	-1.72701	down	0.0860569	-0.838277	normal	1.77e-11	-2.07474	down
BnaA03g35710D	62.8367	36.2729	17.458	37.1494	27.756	60.4062	18.8637	13.9382	19.5722	35.4634	33.6664	42.3184	0.624909	-0.683094	normal	0.00407075	-1.81679	down	0.286358	-0.689766	normal
BnaA03g35830D	2.55307	2.27211	5.47314	7.57155	2.92903	2.99794	5.47124	5.76326	5.18492	6.71262	8.1136	7.88844	0.976973	-0.20384	normal	0.121785	1.08447	normal	0.00462077	1.55825	up
BnaA03g35880D	5.12101	6.16736	16.8067	5.66233	7.57655	3.25678	12.8607	20.3768	17.1827	5.47873	5.87183	5.63643	0.857165	0.339556	normal	4e-07	1.7073	up	0.609401	0.246386	normal
BnaA03g35930D	0.648995	1.31624	1.24403	1.66031	1.46499	1.30576	1.55039	1.07812	1.10356	1.23927	1.89459	1.84709	0.0859018	1.28838	normal	0.124825	1.03388	normal	0.00358909	1.53009	up
BnaA03g35980D	6.43837	4.8415	2.57416	4.90943	4.05058	7.39969	2.82157	2.72254	2.17836	4.36494	4.27097	6.09239	0.844085	-0.342376	normal	7.05e-05	-1.26292	down	0.346468	-0.394591	normal
BnaA03g36020D	14.0078	6.57116	4.29509	8.08867	7.03356	8.8804	6.0153	3.82873	3.04123	7.0674	9.66549	7.53311	0.00373674	-1.07882	down	1.61e-10	-1.75725	down	0.00221188	-0.82438	normal
BnaA03g36070D	1.37562	1.54165	13.951	11.3162	0.437989	3.86697	11.9203	17.0537	12.8789	11.1027	8.90872	13.9371	--	--	--	8.59e-16	3.48197	up	1.62e-11	3.19121	up
BnaA03g36130D	1.63145	1.58901	2.3911	4.05346	1.06971	3.09147	3.56707	1.6351	1.97113	2.72744	4.52061	4.91234	1	-0.0104497	normal	0.445398	0.588486	normal	0.00269471	1.34798	up
BnaA03g36480D	24.5628	19.0062	12.1265	12.715	22.4023	16.4669	12.5272	11.6912	12.161	12.1262	14.9323	11.0864	0.480103	-0.344847	normal	7.17e-07	-1.02691	down	6.84e-05	-0.976598	normal
BnaA03g36810D	11.4612	3.10846	2.48078	6.49398	0.712373	6.87405	1.53358	3.72038	2.18838	3.86381	3.15133	12.4668	0.0771595	-1.91224	normal	0.0014221	-2.26147	down	0.469276	-0.815576	normal
BnaA03g36950D	4.71358	12.4959	18.5986	5.15148	12.2365	9.73359	19.0972	21.4615	15.2372	5.42838	5.26677	4.75929	0.00126304	1.35411	up	2e-08	1.78259	up	0.928206	0.0888801	normal
BnaA03g37120D	1.19656	0.000129123	0.279087	0.906198	0.000137995	5.41e-05	0.000311228	0.000219229	0.83673	1.56884	0.000504233	1.14925	9.72e-05	#NAME?	down	0.143302	-2.0515	normal	0.839509	-0.40391	normal
BnaA03g37360D	24.627	24.0118	75.3816	47.2614	20.7016	28.6524	74.3281	79.3262	72.4905	34.6381	57.9874	49.1586	1	-0.0203812	normal	1.26e-17	1.66539	up	0.0321267	0.975139	normal
BnaA03g37550D	40.3448	186.137	195.863	88.6751	171.081	278.434	145.331	74.2831	367.976	92.0899	86.8379	87.0974	0.000268349	2.0565	up	0.166643	2.10159	normal	0.000692618	1.20453	up
BnaA03g37780D	7.06323	5.35991	10.0461	16.2236	3.61119	6.17661	9.17146	11.8935	9.07346	19.0864	18.3623	11.2221	0.779371	-0.381264	normal	0.180215	0.529618	normal	0.00793788	1.20553	up
BnaA03g37990D	1523.53	633.023	557.639	664.131	536.835	749.805	674.461	172.734	825.721	320.155	435.528	1236.71	7.25e-06	-1.24574	down	0.00171149	-1.40552	down	0.055735	-1.1662	normal
BnaA03g38130D	1.43843	1.89897	4.00749	1.70212	1.58181	2.33424	2.85418	4.24051	4.92779	1.49822	1.77915	1.82899	0.679443	0.413606	normal	0.00129946	1.47512	up	0.748081	0.22187	normal
BnaA03g38180D	13.332	35.5412	55.2462	19.6267	41.0843	39.8467	43.9827	76.4026	45.3534	18.9049	16.2151	23.7602	0.000433646	1.48391	up	0.000725351	2.06205	up	0.244634	0.570246	normal
BnaA03g38290D	7.26619	12.3299	10.4455	15.9826	10.7364	10.698	10.0067	11.4681	9.86165	20.3976	14.7926	12.7576	0.131636	0.77526	normal	0.0760686	0.625755	normal	0.00418848	1.16093	up
BnaA03g38770D	8.08853	1.38532	18.3724	14.124	0.427881	2.61094	16.8662	21.9265	16.3246	12.8027	12.9854	16.584	2.36e-07	-2.56974	down	8.19e-06	1.2042	up	0.00274804	0.811303	normal
BnaA03g38800D	2.22647	4.88043	6.43721	9.60751	5.4914	4.25717	5.65191	8.08659	5.57312	7.13874	12.4402	9.24358	0.110947	1.21603	normal	0.00163758	1.57467	up	1.47e-05	2.16689	up
BnaA03g38910D	0.126762	0.724056	2.58277	2.42014	0.535135	1.05011	2.90406	1.17645	3.66781	0.813683	2.8191	3.62764	--	--	--	9.88e-05	4.70638	up	0.00265645	4.61319	up
BnaA03g38950D	58.3288	38.7911	22.1251	36.8813	32.3194	59.0618	30.2231	15.065	21.0871	37.5796	28.3635	44.7007	0.556454	-0.578191	normal	0.000156714	-1.38028	down	0.0731257	-0.655923	normal
BnaA03g39450D	2.39512	7.53289	10.89	12.4137	9.96283	9.68725	8.61862	11.8686	12.1829	9.68035	13.3518	14.2089	0.175977	1.66131	normal	3.72e-12	2.15718	up	1.12e-11	2.33421	up
BnaA03g39620D	2.36727	2.84762	4.93012	6.76941	3.11072	1.43735	4.32416	4.52967	5.93652	4.95154	6.52472	8.83196	0.890196	0.335219	normal	0.0308524	1.13075	normal	0.00108267	1.57937	up
BnaA03g40080D	3.04709	1.42605	2.18948	3.43124	1.44323	1.73585	2.03467	2.20494	2.32885	1.68878	2.23869	6.36625	0.00200081	-1.1038	down	0.123504	-0.525189	normal	0.952725	0.126408	normal
BnaA03g40290D	1.1494	3.61199	3.38761	3.06394	3.86932	3.83403	4.21018	1.82887	4.1238	2.42762	2.13832	4.62586	4.8e-05	1.68894	up	0.102132	1.47694	normal	0.0806838	1.43986	normal
BnaA03g40370D	15.5479	7.46099	4.39185	5.28797	6.33758	11.8021	4.93219	2.29192	5.95144	3.16576	5.28438	7.41377	0.249988	-1.06271	normal	0.002438	-1.83865	down	0.00939686	-1.57161	down
BnaA03g40590D	3.87634	2.32575	1.32101	1.75375	1.32605	3.96629	1.84323	0.588217	1.53157	1.30672	1.62284	2.33169	0.543517	-0.747457	normal	0.00299023	-1.5101	down	0.0278067	-1.13282	normal
BnaA03g41040D	1.53726	2.33915	2.12063	3.45939	1.96237	2.06293	2.07608	1.9781	2.30772	4.06649	3.6178	2.69387	0.445527	0.631261	normal	0.483443	0.433886	normal	0.00496614	1.12366	up
BnaA03g41940D	3.13999	7.65498	55.487	39.2998	4.91455	9.58909	47.3388	76.3096	42.8126	33.9222	35.8059	48.1713	0.0307509	1.31117	normal	1.77e-10	4.18549	up	1.63e-22	3.67849	up
BnaA03g42030D	14.0824	22.3449	32.9912	36.7361	10.6558	17.4697	24.7538	41.7112	32.5085	46.2196	33.904	30.0847	0.829422	0.683105	normal	0.00747345	1.1276	up	0.00123631	1.28997	up
BnaA03g42330D	1.67548	2.96464	2.88724	3.50645	2.50308	3.39273	2.31438	3.16023	3.18712	4.21822	3.67197	2.62917	0.105302	0.79765	normal	0.0574517	0.738205	normal	0.00684759	1.0261	up
BnaA03g42440D	0.344324	2.6801	1.4388	3.94469	2.56355	4.51676	2.03957	1.13909	1.13774	2.6912	4.5898	4.55308	0.118529	3.13041	normal	0.0258636	2.23968	normal	2.87e-09	3.6931	up
BnaA03g42750D	4.85316	0.952515	0.250112	0.445722	0.551378	0.882003	0.167014	0.110994	0.472328	0.548669	0.317766	0.470732	0.083111	-2.37855	normal	0.000613599	-4.40922	down	0.00334275	-3.53858	down
BnaA03g42850D	5.7942	2.87741	1.79597	1.64468	2.10931	4.05412	3.09405	0.855497	1.43836	2.10424	2.19478	0.635017	0.204109	-1.03002	normal	0.0157408	-1.68561	normal	0.00480845	-1.87907	down
BnaA03g42880D	19.3469	5.84835	4.22823	12.893	3.63469	10.4605	6.0628	2.23424	4.38766	10.1121	17.0476	11.5192	0.0204611	-1.71802	normal	0.00035359	-2.23105	down	0.463813	-0.528355	normal
BnaA03g42940D	18.9781	42.3348	111.16	125.437	37.4516	60.0166	109.004	106.556	117.921	85.2757	95.7767	195.258	0.0411861	1.18116	normal	1.09e-35	2.52794	up	0.00416608	2.76626	up
BnaA03g43320D	6.34885	9.17744	9.86078	13.995	8.3465	10.0836	9.95578	8.93511	10.6914	13.7984	15.5413	12.6454	0.103691	0.566745	normal	0.00759027	0.632331	normal	1.82e-06	1.14832	up
BnaA03g43330D	0.0272295	0.30644	1.23925	1.35864	0.0714514	0.230628	0.76077	1.88626	1.07073	0.860387	1.33665	1.87887	--	--	--	--	--	--	0.000152293	5.71704	up
BnaA03g43400D	20.5216	14.1104	9.27841	12.9788	11.0788	19.7464	9.67547	7.16012	10.9996	10.7194	9.3818	18.8353	0.543545	-0.518171	normal	0.0049303	-1.10771	down	0.218107	-0.668146	normal
BnaA03g43490D	1.63634	3.30991	3.8096	4.34156	3.50174	3.18724	3.27468	3.71527	4.43886	4.44431	3.63174	4.94864	0.058574	1.0284	normal	0.00701527	1.22088	up	0.00083655	1.3994	up
BnaA03g43770D	10.0257	18.2118	14.0292	23.6273	17.4087	22.2514	14.1555	12.9782	14.954	23.4239	25.5226	21.9353	0.0155372	0.883516	normal	0.204326	0.486524	normal	1.08e-05	1.25467	up
BnaA03g43810D	4.34553	7.70693	8.00003	14.0407	6.30098	9.02194	6.53613	9.92634	7.53762	16.4671	13.7993	11.8558	0.00383508	1.0455	up	0.00106658	1.001	up	6.17e-09	1.92134	up
BnaA03g43910D	17.0977	26.4212	38.1383	29.1394	31.4904	17.7468	33.5056	33.3933	47.5159	29.0003	26.1323	32.2856	0.276658	0.668732	normal	0.000201205	1.13822	up	0.00302017	0.758786	normal
BnaA03g44000D	0.547474	0.13557	0.190096	0.0349719	0.224646	0.0907085	0.121658	0.134926	0.313703	0	0.076252	0.0286638	0.142288	-2.05265	normal	0.120913	-1.59149	normal	0.00033027	-4.76639	down
BnaA03g44400D	11.3495	22.9125	17.1375	24.169	23.4237	21.8049	20.5082	15.7383	15.1661	23.2795	24.9515	24.276	7.29e-05	1.03267	up	0.0457232	0.546955	normal	1.1e-05	1.06289	up
BnaA03g44480D	5.26361	1.99838	1.00064	1.86873	1.74558	3.55262	1.41486	0.129968	1.4571	0.695106	1.20417	3.7069	0.187064	-1.58214	normal	0.00176354	-2.83545	down	0.110557	-1.6115	normal
BnaA03g45050D	0.378384	0.95089	1.18588	0.788846	0.953017	1.06083	0.922626	1.07498	1.56004	0.678039	0.79167	0.896829	0.0986987	1.60431	normal	0.00406805	1.89321	up	0.141507	1.28487	normal
BnaA03g45640D	11.4207	6.28508	7.48961	5.52237	5.075	5.89018	5.03494	9.28954	8.14435	4.78424	5.3177	6.46518	0.0105362	-0.839855	normal	0.00577959	-0.74952	normal	6.13e-05	-1.13751	down
BnaA03g45700D	1.78389	1.41321	0.781334	1.78681	1.50948	1.70447	0.743066	0.773504	0.827432	1.54698	1.46352	2.34992	0.788873	-0.312414	normal	0.00236786	-1.24023	down	1	-0.00454608	normal
BnaA03g45710D	0.727971	1.9835	1.56155	2.11812	1.58675	1.61959	1.88181	1.6699	1.13294	2.37501	1.94129	2.03807	0.0869996	1.49861	normal	0.109031	1.15868	normal	0.00602633	1.59084	up
BnaA03g45970D	0.00148847	0.721	0.0131	0.133897	0.804604	0.874245	4.38e-05	3.55e-05	0.0393533	3.06e-05	3.9e-05	0.40162	8.89e-11	Inf	up	--	--	--	--	--	--
BnaA03g46280D	0.231603	1.8257	5.31397	6.33062	2.33981	2.73015	4.29512	5.39553	6.25126	4.56664	5.2268	9.19843	0.146887	3.13247	normal	9.73e-17	4.68426	up	4.47e-07	4.93387	up
BnaA03g46290D	15.4166	17.6043	33.1846	20.7852	22.8871	12.0361	32.5995	35.4506	31.5036	17.0684	23.5094	21.7777	0.935141	0.217054	normal	4.66e-06	1.09232	up	0.40978	0.419461	normal
BnaA03g46380D	17.2654	7.89123	11.3915	10.0235	5.96934	9.63171	11.3094	14.6467	8.2183	8.68452	13.1521	8.2338	0.0086077	-1.11447	down	0.152127	-0.564522	normal	0.0203731	-0.873184	normal
BnaA03g46400D	3.21776	1.75887	1.20903	2.32628	1.95503	1.42088	1.21421	1.55389	0.858996	3.42394	2.21906	1.33584	0.0609016	-0.893071	normal	4.18e-05	-1.4758	down	0.388915	-0.500119	normal
BnaA03g46460D	0.0520353	0.955331	1.04117	2.00462	1.06918	1.7231	0.825158	0.573109	1.72524	2.14444	3.0977	0.771732	0.177783	4.35728	normal	0.00437071	4.4523	up	0.00047044	5.41427	up
BnaA03g46470D	93.976	122.827	210.505	233.918	119.281	85.2891	187.583	219.291	224.642	247.349	235.236	219.17	0.657781	0.507273	normal	6.86e-09	1.16008	up	4.61e-09	1.36181	up
BnaA03g46550D	1.81318	5.84326	5.62659	7.48231	5.47021	6.04303	4.82777	5.17045	6.88156	8.90556	6.58462	6.95675	2.03e-06	1.67222	up	1.18e-06	1.5576	up	4.38e-09	1.8479	up
BnaA03g47040D	2.2613	0.692795	0.471197	0.892564	0.634203	1.08513	0.378965	0.720701	0.313924	0.481903	1.01403	1.18176	0.0014854	-1.63533	down	4.18e-07	-2.19011	down	0.00649235	-1.24901	down
BnaA03g47100D	226.214	175.992	208.15	101.166	212.185	94.4439	178.963	222.616	222.873	103.07	101.495	98.9344	0.755446	-0.374549	normal	0.901878	-0.0619631	normal	6.58e-05	-1.10865	down
BnaA03g47830D	97.0584	81.5211	47.1969	100.117	67.4646	108.977	56.6327	34.1827	50.7753	102.587	94.1106	103.653	0.786303	-0.228562	normal	1.01e-06	-1.01737	down	0.943061	0.0419136	normal
BnaA03g48010D	1.84821	3.86584	1.78713	3.70076	6.13047	2.10521	1.60313	1.40263	2.35564	4.52968	3.42144	3.15114	0.4418	1.03625	normal	0.938085	0.102927	normal	0.0079257	1.21301	up
BnaA03g48310D	10.1137	3.76529	2.95772	2.89647	2.98495	3.60678	2.88376	2.29913	3.69028	2.89778	3.00644	2.78518	4.5e-07	-1.38183	down	1.3e-14	-1.85349	down	1.04e-10	-1.70966	down
BnaA03g48410D	1.57515	3.19729	5.34156	8.56211	2.79723	4.20181	6.16025	4.06086	5.80359	7.55549	9.94141	8.18942	0.012569	0.968123	normal	6.37e-10	1.60029	up	7.89e-18	2.21294	up
BnaA03g48520D	1.00018	2.36187	2.50474	2.19526	1.50822	2.00208	2.09502	2.35912	3.06006	2.89056	2.54	1.15522	0.236626	1.29631	normal	0.00906342	1.40257	up	0.168551	1.12389	normal
BnaA03g48550D	0.160486	0.363914	1.06981	0.844243	0.41612	0.266904	0.9633	0.967335	1.2788	0.624612	0.994176	0.91394	--	--	--	0.000623002	3.01016	up	0.00826419	2.68008	up
BnaA03g48750D	26.2323	25.9562	60.8054	90.1521	21.6338	45.2271	63.2971	55.0097	64.1094	76.2425	85.5789	108.635	1	-0.0187309	normal	1.14e-07	1.19049	up	1.14e-07	1.7611	up
BnaA03g49240D	7.1576	9.51566	11.2399	14.7237	9.69399	9.66488	12.0317	10.0552	11.6328	11.7642	13.5138	18.8932	0.38612	0.430998	normal	0.0222083	0.633069	normal	0.0040384	1.03547	up
BnaA03g49570D	9.55435	5.56445	6.08269	4.78503	6.92967	4.94523	5.60762	4.46709	8.17336	3.34946	4.19374	6.81188	0.0329572	-0.714846	normal	0.0516844	-0.651017	normal	0.0036288	-1.04291	down
BnaA03g50050D	0.041817	3.27951	5.75511	1.60876	2.11192	4.34182	6.52161	0.302235	10.4415	0.992821	0.484467	3.34899	3.44e-07	6.42445	up	0.0180431	7.25327	normal	--	--	--
BnaA03g50060D	0.110724	0.628849	2.65482	2.79221	0.16101	1.72554	2.49118	1.44755	4.02574	1.41051	1.74001	5.22611	--	--	--	4.45e-05	4.71449	up	0.0557564	4.57002	normal
BnaA03g50070D	2.5906	5.46488	14.8674	14.0654	6.044	6.65279	15.9935	14.2839	14.3246	8.61151	9.35897	24.2256	0.15207	0.884441	normal	1.03e-15	2.26995	up	0.112761	2.11683	normal
BnaA03g50100D	2.42544	5.37982	11.6529	11.6404	5.02783	5.76189	12.0001	12.0281	10.9304	10.6157	11.0093	13.2962	9.65e-06	1.18935	up	7.8e-33	2.38006	up	3.96e-25	2.37649	up
BnaA03g50250D	2.29367	2.74789	2.99491	4.22834	2.7144	3.26769	2.74187	2.83708	3.40579	3.81508	3.73978	5.13014	0.55148	0.455522	normal	0.0453985	0.58022	normal	0.00138624	1.11486	up
BnaA03g50460D	273.839	121.545	68.3489	138.037	114.628	193.713	78.4865	51.7496	74.8105	133.665	101.017	179.43	0.0544151	-1.07762	normal	6.39e-05	-1.73451	down	0.0591446	-0.863632	normal
BnaA03g50510D	8.76166	4.65053	7.07274	4.205	3.58795	4.51161	7.14182	7.28949	6.7869	2.81593	5.67638	4.12268	0.00105162	-1.01276	down	0.773326	-0.128408	normal	9.33e-05	-1.11338	down
BnaA03g50740D	4.38239	10.4148	25.2586	30.3103	7.54108	18.8203	25.0313	25.6528	25.0916	18.7966	20.3359	51.7984	0.610223	1.26376	normal	1.3e-31	2.45755	up	0.0356953	2.71139	normal
BnaA03g50900D	9.77247	9.48762	17.5477	22.6331	8.52293	11.1423	18.3068	18.7204	15.616	15.2715	22.7625	29.8653	0.905233	0.154625	normal	1.21e-05	1.04988	up	0.0186354	1.27869	normal
BnaA03g51000D	1.1838	2.13267	1.91433	3.15712	2.39696	1.93452	2.00466	2.17882	1.55952	2.70254	3.38175	3.38708	0.358586	0.888529	normal	0.249311	0.79807	normal	0.00198435	1.49587	up
BnaA03g51010D	6.76916	8.87464	11.8338	14.4219	8.06681	10.1338	12.5485	10.7501	12.2028	13.06	16.1006	14.1052	0.404192	0.41818	normal	0.00304783	0.758274	normal	4.81e-05	1.06424	up
BnaA03g51420D	3.08215	2.75171	1.23748	3.43054	1.63142	4.47105	1.49969	0.807551	1.4052	4.40022	2.89541	2.996	0.957844	-0.180644	normal	0.000151145	-1.33294	down	0.793304	0.151969	normal
BnaA03g51590D	6.24773	11.914	15.769	16.6123	9.12852	15.4199	17.7477	16.9179	12.6415	13.6647	13.5626	22.6095	0.0463059	0.871233	normal	3.04e-07	1.34823	up	0.0227894	1.37561	normal
BnaA03g51870D	203.207	285.704	418.627	508.888	260.835	395.658	432.22	419.299	404.361	450.368	411.47	664.827	0.721103	0.440031	normal	4.96e-06	1.0297	up	0.00579236	1.34551	up
BnaA03g51880D	0.730797	0.661137	2.80461	1.82597	0.125359	0.530772	4.33502	2.19658	1.88223	1.13373	1.5401	2.80409	0.993414	-0.170971	normal	3.92e-07	2.63994	up	1.08e-05	2.48195	up
BnaA03g52250D	0.62128	0.883621	1.20756	1.33595	0.823321	0.822362	1.12527	1.22548	1.27193	1.21107	1.59886	1.1979	0.510006	0.541532	normal	0.0183105	0.914061	normal	0.00222741	1.11808	up
BnaA03g52780D	1.052	0.0908457	0.0283519	0.198174	0	0.272537	0	0	0.0850556	0	0	0.594522	0.00146253	-3.54142	down	1.14e-06	-6.13439	down	0.00523306	-2.42806	down
BnaA03g52830D	0.228784	2.44915	4.07691	1.04249	1.25679	5.32108	2.95083	4.26644	5.01345	0.3995	1.12305	1.60493	0.411367	3.65272	normal	2.53e-11	4.37624	up	--	--	--
BnaA03g52880D	7.19084	3.64361	2.47394	3.90849	4.55749	3.69424	2.74593	2.25144	2.42444	3.77199	4.57173	3.38176	0.20069	-0.998031	normal	0.0047766	-1.55141	down	0.114476	-0.902153	normal
BnaA03g52990D	10.6201	4.03543	1.65632	2.47565	2.6646	7.3661	2.6843	1.33294	0.951722	1.84192	3.44558	2.13945	0.0761043	-1.30756	normal	3.72e-08	-2.61133	down	7.19e-07	-2.14645	down
BnaA03g53010D	10.0132	16.0209	17.6121	33.1878	18.3565	18.1672	17.3488	18.7442	16.7434	29.0087	26.6029	43.9518	0.108883	0.703978	normal	0.000194708	0.808184	normal	0.000124162	1.72565	up
BnaA03g53420D	3.55936	2.03578	1.53089	2.90825	1.53027	3.20101	1.7176	1.19235	1.68272	2.04964	3.18411	3.49098	0.388776	-0.757676	normal	0.00260001	-1.09292	down	0.489398	-0.317189	normal
BnaA03g53450D	0.539644	2.94478	2.75374	4.96243	4.28416	3.31859	2.83148	1.48331	3.94644	4.09958	4.33826	6.44947	0.0376344	2.48918	normal	0.00678977	2.3451	up	3.72e-06	3.34797	up
BnaA03g53470D	0.0607465	0.0665433	1.60432	0.851988	0.0317	0.16793	1.27412	2.69796	0.840886	0.509672	0.22896	1.81733	--	--	--	6.25e-05	6.06086	up	--	--	--
BnaA03g53540D	2.27334	2.14216	0.720124	1.52292	2.13486	1.67837	1.14059	0.632273	0.387513	1.49762	1.60723	1.46392	0.988779	-0.0796666	normal	0.00346819	-1.65234	down	0.212565	-0.758661	normal
BnaA03g53850D	4.25288	1.29158	1.02538	1.7644	1.01393	1.70445	0.91207	1.16589	0.998173	2.3892	1.43968	1.46433	0.0421776	-1.69128	normal	0.00210764	-2.08574	down	0.0599143	-1.24835	normal
BnaA03g54130D	0.523169	1.68756	3.3249	1.95381	1.40798	1.67978	2.90976	3.47902	3.58591	2.45865	2.08332	1.31946	0.114831	1.40071	normal	7.35e-08	2.4723	up	0.0126947	1.79925	normal
BnaA03g54160D	1.52693	3.76423	6.61731	6.27274	4.20435	3.34691	6.36269	6.62974	6.85951	6.20256	7.41207	5.2036	1.49e-05	1.32041	up	5.4e-22	2.12754	up	3.81e-11	2.03498	up
BnaA03g54320D	2.92978	7.02021	18.5739	8.92983	6.39618	5.95121	18.4929	7.58847	29.6405	8.18071	7.65802	10.9508	0.00239569	1.30952	up	0.0438164	2.52166	normal	1.03e-05	1.50265	up
BnaA03g54620D	23.0275	11.7407	11.7305	11.5468	10.6175	15.8916	12.0773	9.85028	13.264	10.9003	10.804	12.936	0.000212583	-0.975431	normal	6.15e-07	-1.01548	down	2.35e-05	-1.02085	down
BnaA03g55320D	13.4324	35.0849	69.1296	71.1689	24.7277	66.985	58.3101	63.8374	85.2414	48.9234	49.2664	115.317	0.618313	1.43122	normal	7.48e-13	2.41807	up	0.0236815	2.45684	normal
BnaA03g55860D	7.63183	8.09013	17.7819	15.7611	6.7811	6.96773	16.4892	21.6939	15.1627	13.9775	15.8299	17.4759	0.961069	0.0954185	normal	9.27e-06	1.20213	up	2.25e-05	1.02476	up
BnaA03g56320D	0.0730691	0.137546	0.50381	0.176756	0.129848	0.116838	0.602325	0.532391	0.376713	0.0639204	0.340954	0.125392	--	--	--	0.00154166	2.90731	up	--	--	--
BnaA03g56530D	45.9953	27.736	27.5417	16.6463	25.6883	25.3978	23.3586	31.7495	27.517	19.6327	13.6478	16.6584	0.017146	-0.714061	normal	0.00111032	-0.724265	normal	6.48e-10	-1.46126	down
BnaA03g56550D	9.6671	51.5755	129.027	163.732	29.4673	100.306	128.644	105.313	153.124	150.864	139.381	200.951	0.347719	2.45172	normal	1.31e-27	3.78397	up	1.8e-27	4.105	up
BnaA03g56630D	1.34108	2.75169	3.94698	3.39093	4.08512	1.14197	3.8212	3.79156	4.22818	3.34235	3.8611	2.96933	0.569895	1.03991	normal	0.000369761	1.52835	up	0.00523974	1.31429	up
BnaA03g56650D	143.046	71.4473	46.3473	57.5762	42.7856	117.725	63.4328	29.988	45.6212	42.6721	39.3012	90.7554	0.344125	-0.99945	normal	0.00522614	-1.58555	down	0.233458	-0.921898	normal
BnaA03g56840D	3.69058	13.8472	16.8906	11.588	13.6967	14.6417	16.6406	12.7736	21.2576	10.8687	13.6666	10.2287	1.3e-14	1.93425	up	1.34e-07	2.16733	up	4.23e-10	1.60819	up
BnaA03g56900D	1.24733	7.3408	9.06011	8.18624	7.69242	9.12499	10.1649	9.4477	7.56767	7.87976	9.14746	7.5315	4.5e-06	2.45057	up	2.19e-23	2.78696	up	2.23e-17	2.61654	up
BnaA03g56940D	3.67096	2.34106	2.20773	0.803009	2.62813	1.73653	0.625125	5.50092	0.497153	0.653057	0.804203	0.951768	0.0881159	-0.971079	normal	0.000627783	-1.45198	down	0.0228083	-1.00479	normal
BnaA03g57000D	61.28	48.1678	23.6781	50.7638	52.2526	64.601	21.9084	21.3649	27.7611	53.7346	50.0629	48.494	0.884757	-0.249885	normal	0.000156764	-1.34932	down	0.662397	-0.219827	normal
BnaA03g57140D	7.98298	5.6866	4.9901	3.82515	5.57653	5.4612	4.64598	5.63232	4.69199	4.00882	3.38537	4.08127	0.49517	-0.397978	normal	0.0415049	-0.769074	normal	0.0031696	-1.092	down
BnaA03g57330D	65.0971	55.9529	47.2194	29.8463	64.2221	42.757	38.8738	52.5287	50.2556	28.3799	32.9603	28.1988	0.912857	-0.137647	normal	0.229301	-0.400689	normal	0.00032155	-1.07295	down
BnaA03g57480D	2.59418	0.235837	0.1304	0.283824	0	0.70751	0.391199	0	0	0.0939007	0.757572	0	0.0691376	-3.49336	normal	0.00951	-4.31033	down	0.026998	-3.50757	normal
BnaA03g57940D	3.0426	4.58879	3.98541	6.45517	4.82506	4.2411	4.28787	4.49888	3.16948	6.46931	6.20549	6.6907	0.16703	0.595362	normal	0.311588	0.38056	normal	0.000153697	1.06298	up
BnaA03g58070D	24.2495	9.89367	8.17062	22.2488	4.44149	22.1157	14.8803	4.18974	5.44181	17.3634	25.6501	23.733	0.254479	-1.29457	normal	0.00247622	-1.62161	down	0.865652	-0.109288	normal
BnaA03g58470D	4.97056	0.980128	0.15348	0.524541	0.555319	1.79574	0.241109	0.0536212	0.165709	0.166789	0.203226	1.20361	0.00253333	-2.40342	down	1.29e-09	-5.41378	down	2.49e-05	-3.26895	down
BnaA03g59170D	36.1985	39.1732	65.9131	86.7082	29.9365	34.3699	60.4293	84.9888	52.3213	89.3679	90.0113	80.7455	0.951343	0.141439	normal	0.0882803	0.728803	normal	9.54e-07	1.17457	up
BnaA03g59920D	1.87424	0.127672	0.0353253	0.193798	0.0766429	0.173588	0.0434622	0.0625137	0	0.197847	0.219894	0.163655	8.33e-07	-4.29246	down	4.65e-10	-6.30535	down	2.4e-06	-3.60016	down
BnaA03g60150D	0.122096	0.799992	0.877644	1.21336	1.11033	0.957725	0.9257	0.434863	1.27237	0.414585	0.466779	2.75872	0.0223689	2.9866	normal	0.00288698	3.07323	up	0.29929	3.54383	normal
BnaA03g60230D	41.0433	18.2593	13.2104	19.1366	19.1155	16.4504	13.8369	10.084	15.7104	12.6329	17.4067	27.3702	0.0143122	-1.129	normal	0.000148554	-1.66009	down	0.0234218	-1.11723	normal
BnaA04g00320D	48.0673	28.5395	39.1531	17.7229	29.2789	16.5375	26.9092	55.2324	35.3177	21.1297	18.3422	13.6969	0.194212	-0.741018	normal	0.646777	-0.282977	normal	3.9e-09	-1.44698	down
BnaA04g00680D	32.3974	29.838	14.4974	18.5419	33.1942	27.5288	13.0883	18.9301	11.4739	18.7041	21.956	14.9656	0.970908	-0.086708	normal	0.00259648	-1.0728	down	0.0482813	-0.765861	normal
BnaA04g01170D	10.557	5.29207	2.31183	3.58907	3.95955	9.3895	1.69338	1.07447	4.16764	3.75881	5.86696	1.14145	0.480604	-0.997433	normal	0.00372638	-2.19945	down	0.0444102	-1.58182	normal
BnaA04g01190D	2.88685	0.220937	0.0978595	0.193578	0	0.411059	0.158878	0	0.1347	0	0.202249	0.378486	0.0674583	-3.66957	normal	0.00339815	-5.68017	down	0.0165925	-4.08928	normal
BnaA04g01580D	143.372	85.5107	110.214	69.9935	86.7715	73.0755	91.9065	159.055	79.679	82.6188	64.9878	62.3739	0.0188072	-0.702229	normal	0.459815	-0.384114	normal	2.18e-05	-1.02705	down
BnaA04g02500D	2.49004	11.3779	17.4109	13.5005	12.7504	9.93271	13.1614	11.4667	27.6046	13.8529	14.1029	12.5457	2.91e-12	2.27216	up	0.00650298	2.87602	up	7.5e-17	2.49768	up
BnaA04g02520D	32.9715	14.1165	30.8216	7.84098	15.1282	9.62237	20.0699	37.5984	34.7965	7.22546	11.4411	4.85638	0.240506	-0.962706	normal	0.778214	-0.284342	normal	0.0018339	-1.7766	down
BnaA04g02530D	20.4502	11.0242	14.4726	9.43813	4.5092	16.0423	16.0363	14.8997	12.4819	9.6112	9.47809	9.2251	0.379869	-0.799914	normal	0.259768	-0.467935	normal	0.00521918	-1.04335	down
BnaA04g02560D	3.11745	1.34449	2.8144	0.670124	0.416224	2.13077	1.61213	0.602783	6.2283	0.69624	0.739733	0.574398	0.402844	-1.24181	normal	0.917554	-0.275023	normal	0.00769128	-2.43899	down
BnaA04g02760D	40.6208	63.0769	108.703	74.0638	56.3782	90.4276	104.597	135.177	86.3336	65.3567	62.7871	94.0475	0.526425	0.591603	normal	1.41e-07	1.47761	up	0.0198034	1.51558	normal
BnaA04g02800D	77.917	89.6174	181.761	176.208	75.8174	140.909	165.913	230.439	148.931	157.303	173.509	197.813	0.945897	0.222019	normal	0.000110438	1.29538	up	2.52e-07	1.22038	up
BnaA04g02970D	31.5692	7.59344	7.6026	12.2961	6.67427	10.9065	9.76921	6.4697	6.56888	9.33726	11.6725	15.8784	4.08e-14	-2.03747	down	1.25e-20	-2.03939	down	2.13e-05	-1.2478	down
BnaA04g03270D	2.52726	4.89284	7.90926	9.21929	5.77571	5.45016	7.40677	8.81322	7.50778	7.54045	10.2778	9.83963	0.0403727	0.956927	normal	1.79e-08	1.62949	up	3.94e-10	1.85068	up
BnaA04g03470D	7.27076	3.59441	3.07479	2.22566	3.64879	3.50607	2.28466	4.15366	2.78605	2.75906	2.00792	1.91	0.132129	-1.00726	normal	0.00994882	-1.26786	down	0.000446045	-1.7284	down
BnaA04g03520D	6.05849	23.808	15.511	33.3926	14.0089	15.8081	12.3059	14.1385	20.0887	43.5061	33.843	22.8286	0.229952	1.83055	normal	0.000115462	1.27701	up	3.5e-07	2.33731	up
BnaA04g03540D	9.12008	36.1785	24.2928	62.908	16.1112	74.9449	31.5165	20.9068	20.4551	65.9931	69.0547	53.6761	0.501558	1.98303	normal	0.00186972	1.28668	up	4.3e-24	2.66985	up
BnaA04g03550D	0.10476	0.277003	2.46038	1.6597	0.831009	0	0.515684	4.67855	2.18691	0.345254	0.78362	3.85022	--	--	--	0.00786318	6.07181	up	--	--	--
BnaA04g03890D	9.72422	4.0099	3.37758	5.06516	3.4527	4.20057	3.917	3.68072	2.53504	4.69036	3.87933	6.6258	0.0135118	-1.32922	normal	0.000452753	-1.75361	down	0.0373805	-1.10205	normal
BnaA04g04510D	3.70549	1.26703	0.574653	1.11082	1.10364	1.38545	0.617285	0.438699	0.667975	0.845553	0.808755	1.67815	2.41e-05	-1.52361	down	7.42e-12	-2.62925	down	5.2e-05	-1.63231	down
BnaA04g04780D	148.343	96.0151	121.788	66.1132	98.7938	77.1734	92.0411	169.238	104.085	79.6239	68.6534	50.0624	0.120222	-0.548948	normal	0.659499	-0.254814	normal	6.14e-06	-1.11956	down
BnaA04g04800D	44.2717	32.9547	20.5826	31.2553	29.2869	31.3916	19.0617	23.0991	19.587	40.6291	28.384	24.7527	0.339377	-0.409127	normal	4.09e-08	-1.10409	down	0.074247	-0.505842	normal
BnaA04g04830D	1.58486	2.37046	6.35138	5.39847	1.53718	1.87246	4.56224	10.8678	3.62407	5.71496	5.60409	4.87636	0.745417	0.600564	normal	0.106442	2.07182	normal	6.05e-10	1.7917	up
BnaA04g05050D	126.686	89.5407	100.592	65.6886	96.136	76.03	86.6556	120.982	94.1375	71.4376	68.7544	56.8738	0.147532	-0.523094	normal	0.206286	-0.372133	normal	2.98e-05	-1.01967	down
BnaA04g05330D	31.6503	70.5613	76.7421	20.9121	114.671	28.846	46.8667	146.78	36.5801	5.66969	42.6553	14.4113	0.114264	-0.714285	normal	0.970264	-0.0773013	normal	0.000116649	-1.22586	down
BnaA04g05470D	1.57631	3.89363	5.06787	6.88325	2.29083	8.51274	4.36544	5.39264	5.44554	3.00787	2.22876	15.4131	0.795198	1.26118	normal	1.83e-06	1.66105	up	0.463468	2.13639	normal
BnaA04g05540D	1.42879	2.95007	1.48842	5.26747	2.09425	4.18196	1.49484	1.19128	1.77913	5.69798	4.93986	5.16458	0.338162	0.98029	normal	1	0.000838509	normal	1.18e-10	1.83288	up
BnaA04g05790D	37.9874	25.9244	17.7555	13.6589	27.5612	18.926	15.184	19.2148	18.8676	16.8734	14.1145	9.98867	0.15428	-0.53354	normal	2.21e-05	-0.983021	normal	2.66e-08	-1.42125	down
BnaA04g05910D	18.365	10.7106	16.4148	5.54043	10.4279	6.09516	13.8653	21.0759	14.3032	4.98775	6.95837	4.67519	0.387214	-0.763645	normal	0.782984	-0.183756	normal	9.1e-05	-1.76336	down
BnaA04g06030D	0	13.3783	14.1843	2.99046	5.29238	31.6275	17.448	11.593	13.512	0	2.73586	6.23551	--	--	--	3.93e-05	Inf	up	--	--	--
BnaA04g06100D	67.8522	50.7021	35.6645	68.7708	51.1078	76.6194	29.4865	56.0389	21.4682	51.7764	96.4468	58.0891	0.867469	-0.318454	normal	6.17e-06	-1.26783	down	0.719346	-0.149518	normal
BnaA04g06200D	4.7278	2.65056	1.69309	3.68516	2.32081	3.74901	1.62559	1.35514	2.09855	3.28635	3.1142	4.65493	0.318334	-0.834197	normal	0.00482316	-1.50388	down	0.586477	-0.37675	normal
BnaA04g06610D	36.4634	10.9407	8.29958	10.3711	8.80673	12.8655	10.3859	8.08372	6.42908	7.7588	10.9762	12.3784	1.51e-06	-1.77048	down	2.86e-10	-2.28543	down	7e-09	-2.02458	down
BnaA04g07370D	11.4535	6.64819	5.66792	8.47628	5.37833	9.48059	6.40351	5.30567	5.29458	6.92664	9.09534	9.40687	0.221673	-0.795982	normal	0.00302904	-1.03191	down	0.254332	-0.452865	normal
BnaA04g07520D	5.11342	8.02012	14.6407	18.0334	6.08554	12.5357	14.4328	13.7639	15.7254	9.00941	11.884	33.2068	0.608273	0.725807	normal	7.07e-12	1.61611	up	0.222237	1.89481	normal
BnaA04g07660D	13.8255	5.8518	6.81675	7.89058	3.74804	8.64875	7.45687	5.03362	7.95975	3.39969	4.56044	15.7116	0.00900254	-1.16455	down	0.00215101	-1.05434	down	0.380778	-0.844731	normal
BnaA04g07830D	2.06746	0.822067	1.70714	0.633451	0.86022	0.963215	1.41982	2.44678	1.25483	0.705567	0.526201	0.668586	0.0357794	-1.33917	normal	0.649702	-0.315666	normal	0.000593565	-1.76111	down
BnaA04g08040D	3.41449	1.77569	3.01566	1.24972	1.68497	1.6918	1.49552	4.34876	3.2027	1.24248	1.29557	1.21111	0.0071483	-0.94518	normal	0.773494	-0.251951	normal	7.36e-07	-1.51479	down
BnaA04g09490D	0.92573	0.805015	3.50489	4.25161	0.600399	0.953725	3.19962	4.12794	3.18711	3.74419	3.52061	5.49002	0.981148	-0.16563	normal	4.39e-06	1.96366	up	3.26e-07	2.24672	up
BnaA04g09500D	16.4223	16.6095	42.9139	16.4742	10.7727	26.2836	38.9664	48.9376	40.8377	14.6075	12.206	22.609	1	0.0439624	normal	1.46e-08	1.43692	up	1	0.019884	normal
BnaA04g09570D	17.1266	6.99567	9.44682	7.51955	6.36113	6.6693	8.76155	11.9051	7.67377	7.14351	9.67631	5.73882	0.00373674	-1.38614	down	0.0478605	-0.871189	normal	0.00331339	-1.1937	down
BnaA04g10030D	4.92299	2.15607	4.02623	1.86732	2.24504	1.7328	2.8484	5.09752	4.13277	2.00575	1.66395	1.93226	0.0384318	-1.19792	normal	0.654655	-0.30934	normal	0.00223963	-1.43665	down
BnaA04g10040D	1.10298	1.19115	2.83428	1.25904	1.52471	1.23	2.4865	3.33207	2.68427	1.18279	1.59357	1.00075	1	0.0654232	normal	0.00624994	1.32474	up	0.939548	0.118054	normal
BnaA04g10330D	84.4213	45.4823	46.4255	40.8011	47.4175	42.5183	40.1352	55.4146	43.7267	45.3761	34.0169	43.0103	0.00982045	-0.758872	normal	0.000110302	-0.844501	normal	4.02e-05	-1.01624	down
BnaA04g10530D	15.0717	5.27198	10.0457	10.4055	4.42667	6.04195	8.22229	13.0838	8.83114	12.3446	8.74803	10.1239	6.27e-05	-1.51818	down	0.107034	-0.590579	normal	0.156698	-0.555406	normal
BnaA04g10600D	0.183973	0.924234	1.14958	0.963901	1.58235	0.801385	0.606787	1.12968	1.71226	1.61926	0.817646	0.454796	--	--	--	0.00898368	2.82592	up	--	--	--
BnaA04g10620D	6.45232	2.87515	1.37688	3.18831	2.95984	3.86967	1.64472	0.845605	1.64033	3.57284	3.67716	2.31492	0.0269255	-1.14883	normal	1.41e-07	-2.24732	down	0.0165491	-1.03349	normal
BnaA04g11000D	4.86005	3.4412	4.32605	2.34648	3.67005	3.29914	3.31877	5.95828	3.70111	2.5563	2.50694	1.9762	0.386679	-0.484316	normal	0.791867	-0.191955	normal	0.00123028	-1.08219	down
BnaA04g11150D	1.41409	2.73438	5.32595	4.55879	2.89804	2.64923	4.52025	7.11202	4.34557	3.89447	4.07459	5.70731	0.00604119	0.912771	normal	0.000123699	1.76841	up	9.43e-07	1.59227	up
BnaA04g11170D	2.01761	2.39053	5.40796	6.49375	1.71415	3.00403	4.55264	5.43355	6.2377	4.62	5.668	9.19326	0.882032	0.229104	normal	1.49e-07	1.38429	up	0.010691	1.67507	normal
BnaA04g11180D	1.85838	3.46775	5.51541	4.36326	3.40366	3.00859	3.94134	7.42311	5.18179	3.77314	4.42893	4.8877	0.0054258	0.882257	normal	0.00583692	1.55217	up	4.19e-06	1.21631	up
BnaA04g11410D	0.705683	0.891352	1.91481	1.18522	0.58045	1.48393	1.44724	2.38829	1.90891	1.43557	1.17825	0.94183	0.939328	0.305441	normal	0.000502171	1.43526	up	0.206025	0.706489	normal
BnaA04g11770D	1.59982	0.823065	1.20167	0.529093	0.781203	0.724059	0.751992	1.94149	0.911518	0.57787	0.635671	0.373738	0.2103	-0.977716	normal	0.63217	-0.424583	normal	0.002114	-1.6687	down
BnaA04g11780D	35.2601	19.1839	14.8293	17.7208	20.8821	17.0977	16.7211	11.2553	16.5115	13.5926	14.3858	25.1838	0.00201548	-0.854975	normal	3.19e-10	-1.27485	down	0.00025803	-1.01121	down
BnaA04g11860D	2.12965	3.72024	4.38197	5.07646	3.65276	5.07766	4.27977	4.85007	4.01605	5.44194	5.63685	4.1506	0.357372	0.82099	normal	0.000660074	1.01329	up	2.55e-05	1.25392	up
BnaA04g11900D	0.97159	1.51211	2.5508	1.33937	0.0010613	0.00103574	3.58084	1.99836	2.0732	8.81e-05	1.00743	3.0106	0.947049	1.08619	normal	0.0093005	1.76703	up	0.851672	0.68362	normal
BnaA04g11950D	1.44708	0.542328	0.888098	0.476615	0.43283	0.324577	0.647299	1.34169	0.675305	0.471682	0.719556	0.238608	0.050444	-1.41823	normal	0.256898	-0.723371	normal	0.00373781	-1.66573	down
BnaA04g11970D	4.31286	3.20803	9.63387	12.148	4.54208	1.95437	5.68402	17.9788	5.23878	16.0762	11.0504	9.31729	0.87516	-0.424886	normal	0.470675	1.18774	normal	0.00416949	1.52093	up
BnaA04g12130D	405.914	170.847	175.927	142.504	146.745	141.942	156.334	147.19	224.256	123.469	113.715	190.327	0.00222737	-1.22447	down	0.000836788	-1.17391	down	3.12e-05	-1.49419	down
BnaA04g12260D	70.1511	43.7567	52.0012	26.8224	55.3292	28.2164	34.2334	62.1088	59.6614	30.0094	25.99	24.4678	0.270039	-0.617395	normal	0.346134	-0.406751	normal	6.9e-07	-1.36751	down
BnaA04g12460D	3.15165	4.83444	5.51684	7.50004	4.17211	6.70864	3.84133	7.34828	5.36091	6.94242	7.18319	8.3745	0.684285	0.675052	normal	0.254832	0.871199	normal	0.00529171	1.24956	up
BnaA04g12610D	9.4018	4.71251	5.92025	3.99612	4.70042	3.8792	4.60074	8.05575	5.10427	4.38509	3.55728	4.046	0.0564319	-0.959395	normal	0.229499	-0.631919	normal	0.00248282	-1.21677	down
BnaA04g12670D	3.95224	2.34228	1.46722	0.671963	1.84188	4.22641	1.53829	1.61092	1.25244	0.79476	0.730998	0.490131	0.617052	-0.75628	normal	0.0182993	-1.42933	normal	8.79e-06	-2.85196	down
BnaA04g12710D	2.01583	1.34667	4.82635	10.1174	1.92634	0.771771	4.05654	6.16494	4.25758	10.3481	10.1742	9.82986	0.755353	-0.615662	normal	0.0115163	1.24913	normal	1.2e-10	2.31486	up
BnaA04g13120D	3.39644	0.880285	1.18813	0.609312	0.994624	0.712994	0.839793	2.02355	0.701043	0.538149	0.759479	0.530307	3.5e-05	-1.9924	down	0.00018559	-1.54499	down	9.04e-09	-2.55977	down
BnaA04g13340D	13.404	8.28025	13.1611	5.06886	10.4907	6.42803	9.98407	19.3131	10.1862	4.49543	5.89811	4.81304	0.38942	-0.711396	normal	1	0.00312155	normal	0.00713452	-1.421	down
BnaA04g13410D	7.07585	2.55181	2.43797	2.45007	3.24192	3.11526	2.15665	3.32301	1.83423	3.30853	3.13742	0.904279	0.00370413	-1.5011	down	0.000232727	-1.57926	down	0.00157967	-1.56721	down
BnaA04g13600D	37.3396	23.1267	31.5608	17.2177	22.8051	19.0097	24.6243	43.2574	26.8008	18.2425	16.4046	17.006	0.033007	-0.66476	normal	0.57154	-0.265033	normal	1.76e-06	-1.14323	down
BnaA04g13830D	144.79	20.0873	24.2553	24.5034	14.0369	25.5146	28.5239	11.5405	32.7015	22.0696	21.7759	29.6647	1.24e-09	-2.86291	down	1.43e-08	-2.57718	down	2.92e-09	-2.58014	down
BnaA04g14080D	83.0908	56.3188	71.4108	39.5743	50.4482	46.5391	62.2563	92.3902	59.586	44.2847	41.8979	32.5402	0.186565	-0.583621	normal	0.487969	-0.290296	normal	0.000197575	-1.02809	down
BnaA04g14430D	5.10725	3.36067	3.72917	2.47754	3.87138	2.71365	3.70242	2.84287	4.64223	2.53455	2.6544	2.24367	0.404508	-0.561402	normal	0.256942	-0.506058	normal	0.0061915	-1.09331	down
BnaA04g14500D	5.17565	5.88318	10.7542	8.15271	6.40202	6.59161	10.4592	12.1884	9.61491	6.52838	9.07113	8.85862	0.924198	0.186083	normal	0.000533994	1.1186	up	0.110254	0.68806	normal
BnaA04g14660D	7.58129	4.92517	6.628	3.84013	4.98067	5.44994	5.527	8.41697	5.94003	4.30722	3.34068	3.8725	0.0915581	-0.603547	normal	0.589276	-0.218434	normal	0.000188293	-1.00981	down
BnaA04g14890D	26.862	20.7355	15.8783	10.0905	18.8759	21.2892	15.2451	19.3443	13.0455	11.9618	7.20537	11.1044	0.437678	-0.362271	normal	0.000367211	-0.765333	normal	8.79e-10	-1.42326	down
BnaA04g15010D	24.2735	23.0473	4.39899	9.67657	14.517	47.9662	8.39236	2.46417	2.34044	9.69196	11.0694	8.26836	1	-0.0260154	normal	0.000331798	-2.47102	down	0.0204984	-1.28636	normal
BnaA04g15440D	10.4055	5.76206	3.42019	5.07532	6.36406	4.08763	5.02974	2.99307	2.23777	4.22217	5.02308	5.9807	0.0849798	-0.816608	normal	0.00021895	-1.42345	down	0.00188491	-1.03439	down
BnaA04g15600D	31.9307	45.2082	75.325	56.9546	32.5057	75.1976	66.0417	96.1495	63.7838	55.5412	45.3722	69.9504	0.861453	0.427142	normal	0.000225987	1.26566	up	0.0247164	0.906794	normal
BnaA04g15900D	96.1819	63.5496	72.887	44.2726	65.9938	51.6439	56.8624	94.5306	67.2679	53.0012	43.4444	36.372	0.0542131	-0.619435	normal	0.192274	-0.416729	normal	3.2e-06	-1.1139	down
BnaA04g15980D	471.929	297.637	394.88	227.843	307.529	244.829	293.135	530.545	360.96	270.421	218.175	194.932	0.0647023	-0.609389	normal	0.677091	-0.229029	normal	2.22e-05	-1.03558	down
BnaA04g16020D	8.42973	4.38339	2.76328	3.87458	2.4666	4.94923	2.14493	2.61188	3.53302	3.33554	3.87845	4.40976	0.0968643	-0.975474	normal	4.86e-05	-1.59295	down	0.00495965	-1.14113	down
BnaA04g16080D	4.65973	2.37353	3.0713	0.921524	3.53605	1.52261	1.4345	3.97482	3.8046	0.633894	0.770682	1.35999	0.119205	-1.0545	normal	0.229141	-0.669021	normal	5.29e-07	-2.6661	down
BnaA04g16350D	14.791	6.99139	8.90558	6.06614	7.89482	3.78873	7.5028	10.108	9.10591	5.47255	4.67627	8.04961	0.0602788	-1.02371	normal	0.01592	-0.929967	normal	0.000681965	-1.29555	down
BnaA04g16680D	3.09316	1.17246	0.795395	0.315137	0.862509	0.183814	0.348565	1.70838	0.32924	0.341832	0.436745	0.166834	0.412342	-1.4732	normal	0.0635968	-2.06925	normal	0.00187229	-4.06923	down
BnaA04g16900D	19.1592	8.70318	8.30812	11.2542	7.38147	11.2896	9.46208	9.71177	5.75052	9.43696	12.7149	11.6107	9.72e-05	-1.034	down	1.31e-05	-1.07105	down	0.00602904	-0.724092	normal
BnaA04g17040D	166.147	86.7317	89.0332	81.9673	84.3404	81.8966	88.2872	88.2586	90.5539	78.1777	80.6392	87.0849	0.000516093	-0.936164	normal	7.71e-06	-0.931776	normal	1.98e-05	-1.03853	down
BnaA04g17200D	4.05188	11.4057	14.0768	11.6582	9.13418	23.9412	13.6348	14.4954	14.1002	8.47707	6.95	19.5476	0.738444	1.54158	normal	2.84e-06	1.80456	up	0.190526	1.56207	normal
BnaA04g17210D	2.38308	1.76192	6.03578	3.87289	0.560294	3.82946	4.58452	6.22318	7.29964	2.11156	3.97241	5.5347	0.956612	-0.366684	normal	0.00040983	1.49205	up	0.273668	0.880018	normal
BnaA04g17700D	54.8836	18.5791	17.8607	18.0569	19.2996	18.8058	19.8137	14.1078	19.6605	13.6137	15.8845	24.6726	1.51e-09	-1.55656	down	2.58e-10	-1.66738	down	2.87e-08	-1.63408	down
BnaA04g17760D	18.0283	12.5802	17.6879	9.00836	9.80956	12.0753	14.4675	25.4716	13.1246	9.29049	8.62941	9.10519	0.339934	-0.620205	normal	0.944929	-0.0657723	normal	0.000273129	-1.03899	down
BnaA04g18010D	6.9649	3.78554	5.37686	3.32977	3.5524	4.24759	2.92836	8.80831	4.39392	2.99322	3.07385	3.92223	0.00701165	-0.891531	normal	0.68007	-0.359324	normal	0.000217508	-1.07809	down
BnaA04g18070D	4.6217	3.02738	12.6827	5.79577	2.1035	5.0184	13.6155	15.3241	9.10863	3.13695	8.10559	6.14476	0.57887	-0.586461	normal	0.000114887	1.46229	up	0.701469	0.326534	normal
BnaA04g18330D	5.51108	0.444325	2.81167	6.97257	0.294972	0.718715	1.09329	3.59337	3.74836	0.592539	1.27406	19.0511	1.76e-07	-3.72047	down	0.0638934	-1.07733	normal	0.933735	0.36513	normal
BnaA04g18590D	1.67071	3.91017	6.28492	7.22982	2.792	5.9719	5.99145	6.6161	6.2472	3.47219	5.04173	13.1755	0.247255	1.23655	normal	6.01e-14	1.87659	up	0.128735	2.07745	normal
BnaA04g18600D	9.32956	21.4958	29.8965	34.6756	16.6382	36.5552	24.9984	29.8117	34.8794	25.8364	25.1299	53.0604	0.532759	1.19124	normal	7.08e-13	1.71082	up	0.0294173	1.89804	normal
BnaA04g18820D	41.2764	17.2239	44.8515	29.2209	9.14942	18.3502	35.0653	54.5656	44.9237	27.0107	33.6664	26.9855	4.2e-05	-1.21476	down	0.789092	0.112453	normal	0.0784179	-0.499958	normal
BnaA04g18980D	138.528	187.957	153.573	276.549	207.887	128.799	109.685	159.337	191.698	271.288	236.63	321.728	0.537365	0.517004	normal	0.888046	0.101414	normal	1.68e-05	1.04985	up
BnaA04g19600D	3.04316	6.1558	9.78648	8.73451	5.12287	9.34932	7.14559	13.3739	8.83994	8.39652	8.46044	9.34657	0.364109	1.031	normal	0.00131641	1.73758	up	2.31e-08	1.54867	up
BnaA04g20140D	1.97389	2.52018	4.77111	3.66386	1.9342	2.1014	3.67627	6.32181	4.31523	3.27142	3.76345	3.95671	0.782479	0.355134	normal	0.00517893	1.26014	up	0.0147679	0.87788	normal
BnaA04g20160D	77.932	36.6455	29.4592	34.0959	32.539	37.319	32.1743	24.7088	31.4946	27.919	28.2386	46.1301	1.64e-05	-1.1023	down	4.29e-09	-1.38194	down	0.000100055	-1.19556	down
BnaA04g20190D	185.161	116.068	145.099	77.9974	125.948	81.8644	105.002	187.987	142.307	86.2	83.5113	64.2809	0.0735015	-0.625611	normal	0.427852	-0.322198	normal	2.37e-07	-1.22836	down
BnaA04g20410D	15.5276	11.0656	12.9329	7.22455	10.8274	7.39948	10.148	16.4665	12.1843	7.9838	8.26105	5.42879	0.511297	-0.472073	normal	0.47048	-0.294478	normal	2.83e-05	-1.11819	down
BnaA04g20800D	17.779	12.754	11.5153	8.57872	12.5027	13.4217	9.56691	13.56	11.4189	8.8186	9.37146	7.54611	0.473798	-0.466079	normal	0.0989848	-0.618614	normal	0.00378319	-1.04678	down
BnaA04g20860D	49.9428	32.7271	23.2912	22.142	31.7298	23.6044	21.0343	22.964	25.8754	25.2931	23.3957	17.7371	0.218935	-0.58282	normal	1.32e-07	-1.08895	down	9.07e-07	-1.16537	down
BnaA04g20950D	0.247771	1.07826	3.86866	1.03376	0.435994	2.32613	2.51321	5.04848	4.04429	0.755717	1.01078	1.33478	--	--	--	2.85e-08	4.12797	up	0.0365378	2.16331	normal
BnaA04g21200D	1.54718	4.33749	4.6019	2.44197	4.38614	3.41383	3.8661	4.48669	5.45291	1.88243	2.62512	2.81837	0.064691	1.67367	normal	4.22e-05	1.73039	up	0.408774	0.674238	normal
BnaA04g21240D	18.4503	29.8761	74.8732	61.6044	22.9167	26.237	65.7897	105.146	53.6841	57.2728	66.26	61.2804	0.150991	0.800466	normal	0.00111045	2.08837	up	3.08e-16	1.86972	up
BnaA04g21390D	38.4743	22.1906	20.4051	16.0674	17.6284	24.682	18.5048	25.9695	16.7409	17.9096	14.938	15.3546	0.00515499	-0.794512	normal	2.37e-05	-0.907631	normal	4.64e-08	-1.28309	down
BnaA04g21540D	11.6224	4.37611	2.9635	2.62977	2.26607	6.4725	2.814	2.07222	4.00428	2.77562	1.9634	3.15028	0.223348	-1.42687	normal	0.0199169	-1.96799	normal	0.00851649	-2.22671	down
BnaA04g21850D	156.612	28.8863	12.0769	19.5672	11.1811	63.2879	13.3012	7.30997	15.6195	7.54931	11.2914	39.8609	0.0229717	-2.41661	normal	6.17e-05	-3.54762	down	0.00163604	-2.80312	down
BnaA04g22040D	1.19344	4.26428	18.4011	19.4352	3.69627	6.88718	15.9898	20.4358	18.7778	11.2155	9.10753	37.9825	0.190986	1.8563	normal	6.29e-53	3.92718	up	0.0602171	4.00997	normal
BnaA04g22350D	2.37741	1.14582	0.86155	0.638693	1.13854	1.06961	0.453951	1.00018	1.13052	0.57432	0.767551	0.574207	0.287328	-1.0599	normal	0.0262637	-1.50634	normal	0.00288621	-2.00649	down
BnaA04g22480D	125.35	47.9242	125.29	32.1811	52.6792	35.8974	79.6555	217.203	79.01	42.8808	30.0134	23.6492	0.00257998	-1.24571	down	0.97321	0.0756971	normal	4.47e-07	-1.90942	down
BnaA04g22680D	2.93036	6.77481	21.8442	14.7159	2.10087	13.5625	24.2954	19.2747	21.9626	14.0453	15.7192	14.3833	0.750771	1.21531	normal	3.85e-36	2.94263	up	1.76e-17	2.34352	up
BnaA04g22810D	41.6805	2.24671	1.27132	2.22263	2.51735	3.14019	1.92867	0.624427	1.26085	1.77712	3.24548	1.6453	1.7e-05	-4.21722	down	1.01e-07	-5.0906	down	2.97e-06	-4.27682	down
BnaA04g23170D	11.2293	1.13516	0.537329	0.726993	1.18449	1.50197	0.811179	0.310394	0.490414	0.492622	0.97776	0.710598	4.92e-16	-3.3787	down	5.4e-23	-4.49261	down	2.16e-21	-4.07468	down
BnaA04g23280D	275.783	162.213	122.236	212.267	134.937	212.376	132.101	127.884	106.724	226	190.58	220.221	0.0610711	-0.755424	normal	6.21e-06	-1.14578	down	0.259274	-0.357319	normal
BnaA04g23340D	2.54143	1.50925	3.76058	1.15512	0.872076	1.6078	2.21881	4.06857	4.99438	1.401	0.811234	1.25312	0.282851	-0.748194	normal	0.400186	0.543678	normal	0.00902376	-1.18655	down
BnaA04g23670D	14.0781	7.16982	6.7377	6.05116	6.12431	8.48239	6.1415	6.68851	7.3831	6.10746	5.76633	6.2797	0.0227877	-0.977141	normal	0.00220046	-1.09187	down	0.000516401	-1.2391	down
BnaA04g23700D	11.1276	3.51964	5.26851	3.73809	4.52925	2.83988	5.00903	4.53247	6.26402	2.29369	2.57612	6.34446	0.000103603	-1.64668	down	0.00304383	-1.0991	down	9.23e-05	-1.60412	down
BnaA04g23780D	94.2512	18.5249	17.9313	40.4817	18.8898	20.88	15.0597	19.6022	19.1321	14.1611	19.1557	88.1285	0.000319527	-2.17923	down	1.83e-05	-2.45398	down	0.165955	-1.32023	normal
BnaA04g24370D	0.499683	1.28657	3.90739	4.17178	0.999809	1.33991	3.1659	4.32625	4.23001	3.49637	2.57878	6.44019	0.117861	1.41089	normal	3e-13	2.96951	up	0.00302352	3.07109	up
BnaA04g24650D	5.86192	6.88949	3.49205	0.2265	3.96227	12.7489	2.1842	3.01145	5.28051	0.296489	0.089226	0.293785	0.972813	0.234631	normal	0.423049	-0.76267	normal	1.49e-06	-5.42828	down
BnaA04g24730D	113.447	85.9369	54.4438	65.956	82.8192	88.8646	52.5014	45.9038	64.9263	74.6069	48.8081	74.4532	0.516987	-0.385157	normal	0.00554347	-1.03429	down	0.057952	-0.755978	normal
BnaA04g24760D	17.8715	10.8159	5.16748	9.92976	10.4197	12.4416	7.56319	1.55142	6.38783	7.29807	6.87529	15.6159	0.270005	-0.727363	normal	0.00255502	-1.80948	down	0.209052	-0.867625	normal
BnaA04g24770D	36.7144	17.6623	18.165	18.9888	13.1096	23.1659	21.7983	6.23144	26.4652	12.0765	11.0949	33.795	3.72e-05	-1.0642	down	0.0278638	-1.03608	normal	0.131267	-0.941699	normal
BnaA04g25000D	10.3325	19.5165	33.9683	50.9438	22.5234	25.1449	35.6756	43.3635	22.8657	46.5004	42.6437	63.6873	0.318964	0.927654	normal	0.000629818	1.77815	up	1.45e-08	2.31427	up
BnaA04g25150D	7.99963	7.67495	13.4382	17.713	6.95616	8.83417	13.7064	18.8774	7.73065	17.6726	19.4203	16.0461	1	-0.0156808	normal	0.564824	0.658286	normal	0.000802935	1.15598	up
BnaA04g25470D	78.53	32.4991	38.2254	41.7386	33.9518	35.9158	39.1152	35.2527	40.3083	37.2791	28.6462	59.2907	0.000692979	-1.31472	down	0.00463982	-0.989488	normal	0.0307917	-0.962623	normal
BnaA04g25550D	19.365	11.2842	5.75625	5.46267	10.742	9.82505	4.24485	7.80477	5.21913	3.32425	5.83699	7.22676	0.422447	-0.750393	normal	0.00200116	-1.70766	down	0.000794916	-1.85105	down
BnaA04g25610D	7.12981	10.6926	17.5823	11.3419	10.9528	6.92614	13.2897	20.5634	18.8939	13.6329	11.255	9.1379	0.613545	0.580003	normal	0.000349833	1.31664	up	0.0987001	0.656351	normal
BnaA04g25720D	7.77389	8.23247	18.4334	10.9216	8.61847	7.96749	14.7815	21.47	19.0488	9.74229	12.0493	10.9733	0.966729	0.0766491	normal	5.02e-06	1.16996	up	0.154604	0.457525	normal
BnaA04g25890D	1.62654	2.2677	3.42672	2.79887	2.29269	1.57396	3.23114	4.14463	2.90438	3.13488	2.7977	2.46404	0.652279	0.441176	normal	0.00148347	1.08007	up	0.0599143	0.770094	normal
BnaA04g26390D	0.165368	0.259166	0.782966	0.790488	0.277157	0.231691	0.743188	1.18005	0.42566	0.588262	1.16588	0.617322	--	--	--	0.0303424	2.3749	normal	0.00846872	2.37371	up
BnaA04g26410D	0.249476	0.637952	3.80025	0.654561	0.243769	1.40195	2.64564	5.85052	2.90458	0.778674	0.66598	0.51903	--	--	--	0.000861366	4.06295	up	--	--	--
BnaA04g26820D	9.5432	8.18992	6.50512	4.22426	9.37097	7.09638	6.82406	6.09917	6.59214	3.07128	3.30652	6.29499	0.876444	-0.195628	normal	0.129757	-0.562693	normal	0.000662412	-1.18731	down
BnaA04g26970D	12.0504	16.0932	23.02	30.7404	15.6556	13.3163	21.8887	24.8273	22.3439	30.2431	26.1634	35.8147	0.400515	0.382474	normal	0.000145792	0.817594	normal	6.04e-08	1.28477	up
BnaA04g27100D	4.83346	3.27015	1.90991	2.61101	2.91845	4.8927	1.37192	1.91198	2.44583	1.66618	2.10976	4.0571	0.561048	-0.551818	normal	7.66e-05	-1.35398	down	0.0694318	-0.899477	normal
BnaA04g27120D	2.97477	2.45318	5.72906	8.6962	2.46926	3.0658	4.38645	7.32477	5.47596	7.72653	10.0194	8.34268	0.91619	-0.264904	normal	0.033941	0.997977	normal	1.5e-05	1.58704	up
BnaA04g27560D	15.7068	42.4811	89.0664	80.7581	26.6337	76.6415	72.9708	127.586	66.6424	69.8583	57.4909	114.925	0.414896	1.48364	normal	0.000609585	2.49748	up	0.000463822	2.39058	up
BnaA04g28840D	18.108	9.74379	13.9425	8.42377	12.01	6.15949	8.57615	21.1756	12.0757	9.15778	10.0319	6.08166	0.0963101	-0.689518	normal	0.762397	-0.240413	normal	1.09e-06	-1.51249	down
BnaA04g28960D	25.7096	17.37	18.5718	11.9968	17.2677	15.9138	15.7587	19.2841	20.6726	13.4326	10.3966	12.1611	0.147525	-0.563842	normal	0.141641	-0.511318	normal	0.000335336	-1.10567	down
BnaA04g29060D	174.733	129.677	160.678	84.3753	151.043	93.4229	124.619	209.167	148.247	100.625	84.161	68.3397	0.285965	-0.435658	normal	0.790623	-0.13241	normal	5.32e-07	-1.18895	down
BnaA04g29330D	13.881	5.98274	7.69762	6.31036	5.48495	6.67749	8.04612	6.32823	8.71851	5.0117	6.08513	7.83426	3.13e-06	-1.19783	down	0.000579824	-0.863681	normal	1.09e-05	-1.15703	down
BnaA04g29550D	159.418	36.5389	15.6841	33.6656	20.9974	80.8405	22.4773	9.0249	15.5501	23.0556	40.5506	37.3907	0.0412872	-2.08446	normal	1.83e-05	-3.33095	down	0.0021907	-2.20384	down
BnaA05g00520D	1.61752	3.35854	3.35621	2.68628	3.37804	2.57119	3.26945	3.91986	2.87932	2.48348	3.35425	2.22112	0.0426092	1.06607	normal	0.00682421	1.10615	up	0.125914	0.761231	normal
BnaA05g00640D	21.08	35.3905	28.4371	45.3108	32.1444	35.7583	31.447	22.7644	31.0999	47.7299	44.319	43.8836	0.0108687	0.755294	normal	0.163626	0.390204	normal	6.59e-06	1.09371	up
BnaA05g00820D	4.96142	3.74317	2.20097	3.05965	3.68656	3.94507	3.20227	1.67029	1.73036	2.85607	2.98106	3.34181	0.504989	-0.407724	normal	0.00409573	-1.20428	down	0.0318465	-0.732563	normal
BnaA05g00840D	0.146568	0.326252	0.516386	0.47391	0.399842	0.36144	0.393369	0.434618	0.721172	0.586064	0.511173	0.324494	0.449032	1.15397	normal	0.00737879	1.82256	up	0.0179315	1.68111	normal
BnaA05g00940D	25.3127	6.28348	5.45194	8.79212	5.80882	8.00403	7.41482	2.18884	6.75215	4.58386	6.06054	15.732	0.000241679	-2.03371	down	3.26e-05	-2.27325	down	0.0138326	-1.56493	normal
BnaA05g01050D	14.7826	1.48848	2.42723	10.6645	1.73941	1.80999	1.44582	3.06977	2.76611	1.75613	5.90377	24.3336	0.0072911	-3.20999	down	0.0147159	-2.49038	normal	0.873621	-0.370375	normal
BnaA05g01090D	4.05039	0.295649	0.232559	7.48096	0.434158	0.401934	0.359234	0.0582995	0.280143	0.187613	1.9586	20.2966	0.00109288	-3.86519	down	0.000102948	-4.32355	down	0.845374	0.826095	normal
BnaA05g01150D	46.1287	54.0471	98.8075	130.997	53.4691	42.7224	88.9916	106.091	101.34	124.15	152.14	116.7	0.914961	0.228101	normal	0.00021811	1.10944	up	6.54e-07	1.50848	up
BnaA05g01190D	49.1467	15.0485	4.06052	10.3132	6.86496	33.1575	4.86863	3.18114	4.13179	8.39577	7.92391	14.62	0.119702	-1.61114	normal	3.21e-08	-3.46982	down	0.000143469	-2.20895	down
BnaA05g01280D	7.42722	7.38289	2.15883	4.67828	9.89243	4.81532	3.24746	1.84513	1.38391	3.94155	7.38453	2.70875	1	-0.00813723	normal	2.41e-07	-1.80696	down	0.206195	-0.705886	normal
BnaA05g01380D	2.19742	5.27355	6.41338	5.86863	4.97601	6.58298	5.36298	4.49172	9.38545	4.77865	5.7944	7.03283	0.000452569	1.27422	up	0.0260115	1.46939	normal	2.31e-05	1.38189	up
BnaA05g01430D	3.02969	5.25872	5.13429	7.0896	5.99369	4.73459	5.36062	4.65662	5.38562	7.07753	6.2202	7.97108	0.0454311	0.774747	normal	0.0141317	0.755408	normal	1.95e-05	1.21099	up
BnaA05g01490D	4.64477	4.0404	5.47119	2.22654	4.43049	5.06433	5.0194	6.78609	4.60809	2.20292	2.12164	2.35507	0.855024	-0.217699	normal	0.692862	0.167328	normal	6e-05	-1.15781	down
BnaA05g01520D	8.41281	9.89096	3.5793	11.358	11.3192	15.3299	5.94106	1.41169	3.38516	9.68028	16.83	7.5638	0.961415	0.215612	normal	0.00210665	-1.29829	down	0.60007	0.395924	normal
BnaA05g01580D	5.78119	11.9953	13.3116	15.2699	12.6311	9.72385	11.5859	16.6873	11.6617	17.7819	16.0843	11.9434	0.00439564	1.06859	up	0.000324057	1.1944	up	4.31e-06	1.38964	up
BnaA05g01790D	46.009	74.1741	147.235	137.428	103.693	45.47	146.03	130.407	165.268	121.465	126.868	163.952	0.563374	0.730091	normal	9.3e-18	1.68162	up	1.44e-07	1.55142	up
BnaA05g01960D	11.243	4.06954	6.02185	4.54476	4.78976	2.96408	5.92	5.14028	7.00527	2.78651	2.70307	8.14469	1.58e-07	-1.45473	down	0.000392817	-0.888984	normal	0.00403535	-1.28036	down
BnaA05g02050D	2.00252	0.580999	0.299152	0.686407	0.459321	1.03179	0.347046	0.132289	0.41812	0.553126	0.621716	0.88438	0.00717888	-1.83444	down	2.57e-06	-2.88577	down	0.0044623	-1.61318	down
BnaA05g02300D	2.01464	6.58677	5.91662	3.7455	3.70413	14.7385	6.08409	4.27621	7.38955	2.27664	2.98053	5.97933	0.747034	1.71798	normal	0.000863776	1.56509	up	0.409169	0.890437	normal
BnaA05g02390D	2.53338	2.93865	5.68272	4.30358	3.20706	2.42108	4.92238	5.68832	6.43746	4.28291	4.56549	4.06233	0.882223	0.165817	normal	6.96e-07	1.11322	up	0.0101424	0.732925	normal
BnaA05g02510D	39.3212	24.4907	10.8884	22.5394	16.515	42.1622	16.8599	6.36665	9.43862	19.0481	20.5946	27.9754	0.676418	-0.644826	normal	0.00101159	-1.86447	down	0.112461	-0.796221	normal
BnaA05g02730D	15.1468	33.6928	16.9067	23.9963	36.9075	33.2212	16.8334	21.8904	11.9964	25.3046	23.2407	23.4435	1.05e-05	1.13115	up	0.805953	0.18833	normal	0.0180098	0.647492	normal
BnaA05g03050D	3.03709	1.74178	0.52582	1.85419	1.46766	3.24516	0.975	0.372655	0.229806	1.06062	1.51978	2.98216	0.5964	-0.776518	normal	9.16e-08	-2.55563	down	0.245275	-0.693265	normal
BnaA05g03090D	47.4649	22.9769	11.113	20.3551	16.2246	37.5785	13.7874	6.55356	12.9981	12.3761	13.3226	35.3665	0.374955	-0.980912	normal	0.00134735	-2.11987	down	0.113619	-1.23769	normal
BnaA05g03260D	4.66034	0.359463	0.159754	0.336155	0.283612	0.794776	0.22972	0.0346212	0.214921	0.252619	0.0968667	0.65898	7.87e-11	-3.84118	down	5.6e-18	-5.68779	down	6.36e-12	-3.84552	down
BnaA05g03270D	9.86614	14.4935	62.2688	65.4963	10.373	16.014	58.6423	74.4712	53.6928	61.1707	69.3701	65.9481	0.424093	0.592999	normal	2.88e-18	2.67218	up	8.3e-26	2.7475	up
BnaA05g03420D	7.06803	24.387	31.7	62.929	27.6907	37.0767	29.9862	18.5744	46.5394	67.2785	84.5408	36.9678	0.2427	1.82379	normal	0.00947753	2.17852	up	2.65e-05	3.17016	up
BnaA05g03610D	43.6357	19.1282	25.4848	17.277	17.7578	19.3151	27.1852	15.9493	33.3199	11.4842	15.5028	24.8439	1.12e-05	-1.34906	down	0.0591485	-0.84328	normal	0.00138659	-1.28459	down
BnaA05g04020D	1.33842	0.56419	4.67567	3.54219	0.49043	1.04441	4.39603	2.28825	7.34272	2.5339	3.34994	4.74274	0.927598	-0.402358	normal	0.0240182	2.70939	normal	0.00113395	1.70112	up
BnaA05g04070D	0.268504	1.22376	2.49824	1.94795	1.66464	1.21249	2.38711	2.66047	2.44713	2.7284	1.13104	1.9844	0.0648739	2.07194	normal	2.27e-09	3.11749	up	0.00448297	2.79301	up
BnaA05g04200D	10.3542	7.79035	10.8221	5.19387	7.44356	7.32952	8.23613	13.4657	10.7646	5.8657	5.19419	4.52173	0.445586	-0.400393	normal	0.921831	0.0726169	normal	0.000958147	-1.00692	down
BnaA05g04370D	2.15927	3.6685	4.10696	4.35321	4.19908	3.79578	4.16435	4.91969	3.23684	4.53475	4.80607	3.7188	0.109862	0.786821	normal	0.00846544	0.940262	normal	0.004019	1.00887	up
BnaA05g04590D	5.79477	39.807	43.1016	64.8593	50.8555	54.1456	53.8856	40.0662	35.3531	75.7477	81.0561	37.7741	0.0435311	2.8069	normal	8.13e-12	2.90267	up	2.49e-06	3.49176	up
BnaA05g05020D	4.98393	11.3849	13.851	14.0838	7.32688	18.8653	17.1015	12.4458	12.0056	14.7346	12.317	15.1998	0.441317	1.22378	normal	1.41e-06	1.52277	up	3.02e-07	1.5366	up
BnaA05g05070D	0.252037	0.583493	0.496595	0.905735	0.683548	0.611247	0.538667	0.564191	0.386928	0.600915	1.03186	1.08443	0.37845	1.34946	normal	0.360191	1.08463	normal	0.00673895	1.96167	up
BnaA05g05390D	0.175151	0.73684	1.0752	0.793222	1.44225	0.23277	0.860449	0.9122	1.45295	0.382366	1.02564	0.971661	--	--	--	0.0066617	2.82605	up	0.0905959	2.31253	normal
BnaA05g05590D	2.58336	3.71944	7.34482	8.06891	2.35579	7.85681	5.67341	5.47275	10.8883	5.32279	8.07634	10.8076	0.928092	0.55526	normal	0.0380151	1.54046	normal	0.00367004	1.66697	up
BnaA05g05610D	13.4334	8.60968	6.34559	12.8347	7.34551	13.1179	7.07313	4.70486	7.25878	11.7309	10.9982	15.775	0.420742	-0.604364	normal	5.34e-05	-1.00215	down	0.991574	-0.0153413	normal
BnaA05g05760D	242.468	169.401	109.748	214.485	142.492	261.601	157.236	77.9051	94.1027	214.861	242.621	185.973	0.624909	-0.506389	normal	0.000598	-1.19709	down	0.598567	-0.203485	normal
BnaA05g06230D	0.680449	2.27041	2.58449	6.52501	3.46133	2.04908	1.62699	1.74591	4.38056	4.50694	7.03755	8.03055	0.260218	1.7726	normal	0.18736	1.89299	normal	4.67e-09	3.22947	up
BnaA05g06310D	1.57187	4.26691	7.45319	3.0353	4.11684	6.61285	6.88485	6.31849	9.15624	1.38843	2.77944	4.93803	0.256973	1.47734	normal	2.34e-05	2.22943	up	0.469154	0.902588	normal
BnaA05g06450D	2.43287	3.69436	4.8512	7.44393	3.77	3.75941	6.29872	4.26944	3.98543	3.05207	5.12866	14.1511	0.215908	0.717318	normal	0.00463677	1.12112	up	0.323409	1.77639	normal
BnaA05g06880D	13.4976	21.3431	35.405	17.8284	20.2844	16.0667	27.5252	45.1658	33.524	14.9681	20.0825	18.4346	0.406496	0.723978	normal	0.00114296	1.43934	up	0.395337	0.458397	normal
BnaA05g07230D	189.815	128.154	95.3336	98.3407	122.197	134.766	103.529	79.5234	102.949	97.7671	89.8775	107.377	0.115798	-0.548571	normal	8.1e-05	-1.00505	down	0.000135046	-0.942468	normal
BnaA05g07370D	7.32673	9.8911	15.4976	16.783	7.55121	8.91265	14.8429	17.9065	13.7434	16.599	18.8888	14.8613	0.641018	0.439747	normal	1.24e-05	1.08622	up	8.3e-06	1.19892	up
BnaA05g07450D	1.75145	3.60089	5.02084	4.11764	4.79937	2.80696	5.17193	4.37778	5.51282	3.79094	2.10144	6.46054	0.105147	1.05899	normal	0.000104853	1.5201	up	0.221729	1.24171	normal
BnaA05g07550D	4.48279	1.38054	3.71503	1.9878	1.13019	1.16854	3.2262	5.49613	2.42277	1.84384	1.93217	2.18739	0.017651	-1.34925	normal	0.733063	-0.24262	normal	0.00439396	-1.33617	down
BnaA05g07650D	0.64121	1.94257	2.30069	1.45379	2.22719	1.4015	1.43546	2.20625	3.26037	1.32783	2.07631	0.957233	0.0145525	1.6679	normal	0.00756544	1.79999	up	0.114133	1.12948	normal
BnaA05g08070D	19.0703	8.60178	6.06228	9.95659	6.5176	14.0725	8.61452	4.17381	5.39852	4.37084	7.80882	17.6901	0.197782	-1.14212	normal	0.00487132	-1.62029	down	0.29129	-0.919218	normal
BnaA05g08150D	0.571248	4.02038	12.1032	10.5032	4.1579	3.38255	14.5404	6.40852	15.3607	11.0913	10.9468	9.47143	--	--	--	1.15e-05	4.71357	up	2.51e-05	4.51716	up
BnaA05g08950D	0.536257	1.61831	6.30408	10.4091	0.731486	3.48108	7.78227	2.6756	8.45438	2.95762	4.16615	24.1036	0.744292	1.64807	normal	0.000813523	3.68754	up	0.215318	4.3851	normal
BnaA05g08970D	1.26526	1.82862	1.78814	3.32254	1.3504	1.40203	1.47046	2.50508	1.38887	4.10528	3.31334	2.549	0.775038	0.538708	normal	0.489796	0.520751	normal	0.000802935	1.39001	up
BnaA05g09000D	1.71931	4.24867	4.67439	10.2251	3.04837	6.18674	7.55142	2.23326	4.2385	9.18256	9.83986	11.653	0.0783754	1.52212	normal	0.233816	1.53016	normal	2.51e-28	2.84238	up
BnaA05g09010D	4.75684	7.39881	1.46	13.2056	5.54603	9.4882	1.42124	0.379508	2.59121	10.3844	8.3034	20.9291	--	--	--	--	--	--	0.00593775	4.0866	up
BnaA05g09160D	21.1787	14.473	17.3874	10.6865	14.1418	14.6589	16.9656	18.5754	16.6213	9.67974	10.774	11.6057	0.160251	-0.507904	normal	0.258593	-0.314301	normal	2.61e-05	-1.02495	down
BnaA05g09500D	2.00783	2.86696	4.05661	6.18976	1.92481	4.16864	5.11558	4.23485	2.81938	5.55959	6.91282	6.09687	0.659	0.542011	normal	0.0178027	1.00987	normal	2.97e-06	1.63446	up
BnaA05g09830D	542.35	405.973	206.55	481.433	503.462	450.818	311.644	102.955	205.051	264.304	412.366	767.63	0.718076	-0.296749	normal	8.21e-07	-1.34963	down	0.929539	-0.105694	normal
BnaA05g10200D	84.5721	39.1148	20.4944	52.8013	47.2029	51.9189	30.0638	9.69471	21.7246	45.744	69.951	42.7089	0.113635	-1.0722	normal	3.68e-05	-2.03147	down	0.161655	-0.680979	normal
BnaA05g10540D	2.90535	1.77651	1.33361	2.15574	2.01339	1.65641	1.50238	0.538849	1.95961	1.13798	1.02487	4.30437	0.0664364	-0.82742	normal	0.00176354	-1.23135	down	0.647546	-0.540758	normal
BnaA05g10700D	7.846	10.092	157.632	213.39	0	21.4564	139.858	123.84	209.199	137.283	98.6896	404.197	--	--	--	0.000110302	4.84779	up	--	--	--
BnaA05g10730D	1.65075	3.28103	4.98036	3.14719	3.63537	3.79405	4.21795	4.23584	6.4873	2.38524	3.26986	3.78646	0.0117165	0.960509	normal	0.000240945	1.57121	up	0.0165948	0.876863	normal
BnaA05g11360D	1.48808	0.370618	18.3595	14.5372	0.462299	0.15038	12.2918	20.1562	22.6304	7.80175	9.46335	26.3466	--	--	--	1.91e-09	3.70007	up	0.0506079	3.35542	normal
BnaA05g12320D	5.93449	8.74686	28.7207	30.4068	4.68888	18.3573	24.3262	30.4655	31.3705	26.3954	30.1446	34.6804	0.915503	0.583735	normal	4.1e-26	2.29995	up	6.09e-25	2.37313	up
BnaA05g12330D	3.81225	11.4393	12.1074	12.1954	7.27666	22.9613	10.1593	10.6611	15.5018	8.98908	11.5718	16.0253	0.736477	1.59103	normal	5.83e-13	1.93715	up	4.76e-05	2.32991	up
BnaA05g12390D	81.4543	40.3537	38.4978	38.3847	31.6099	54.8244	43.9105	25.7946	45.7882	27.6349	31.6158	55.9033	0.00599349	-1.00528	down	0.000426177	-1.09512	down	0.00316601	-1.09105	down
BnaA05g12560D	23.1692	12.3121	10.7266	10.3649	8.78171	13.3274	12.3171	10.5365	9.32622	11.8143	12.5102	6.7701	0.0426246	-0.940471	normal	0.000447171	-1.15607	down	0.0024941	-1.16497	down
BnaA05g12640D	2.76971	5.81873	3.59502	4.83267	5.86717	6.34037	4.55022	3.13817	3.09668	4.93483	5.35977	4.20341	0.00383251	1.12654	up	0.451337	0.399592	normal	0.0303551	0.835896	normal
BnaA05g12670D	10.4561	4.7904	5.15826	4.06826	4.73023	2.66294	3.80102	4.31673	7.35704	2.04373	3.11776	7.0433	0.00983584	-1.1267	down	0.00395401	-1.04323	down	0.000527852	-1.37534	down
BnaA05g12950D	6.0629	45.339	194.147	218.996	31.655	72.0391	202.72	211.132	168.589	156.218	157.539	343.23	0.0173975	2.91539	normal	5.94e-79	4.96123	up	3.7e-06	5.08733	up
BnaA05g12990D	193.589	188.018	306.97	460.54	128.361	241.381	326.781	317.619	276.51	360.976	513.226	507.419	0.9789	-0.0659317	normal	0.0926104	0.485898	normal	3.16e-06	1.13014	up
BnaA05g13070D	11.8089	5.77386	5.95562	2.79097	7.13309	6.70227	5.00083	5.62767	7.23837	2.61972	2.8408	2.91238	0.1276	-0.792566	normal	0.0129698	-0.947271	normal	6.13e-06	-1.74628	down
BnaA05g13240D	0.713499	0.354504	0.341525	0.162462	0.286313	0.403186	0.155741	0.635568	0.233267	0.145264	0.0777574	0.264364	0.44523	-1.03976	normal	0.220081	-1.13956	normal	0.00630312	-2.32474	down
BnaA05g14040D	2.71078	0.412969	0.082489	0.134307	0.171792	1.00444	0.247467	0	0	0.0581332	0.0515608	0.293228	3.38e-05	-2.80459	down	9.18e-12	-5.06353	down	1.01e-11	-5.05415	down
BnaA05g14130D	1.00402	1.06893	2.85775	1.70258	1.48908	0.438453	1.88493	3.16353	3.52478	1.36911	1.57827	2.16036	0.99414	0.100026	normal	0.00496912	1.53616	up	0.184189	0.760947	normal
BnaA05g14610D	1.26014	1.15075	1.10138	0.421698	1.79501	1.05121	0.882302	1.6285	0.79333	0.361075	0.47389	0.43013	0.984846	-0.107033	normal	0.814784	-0.221403	normal	0.00664149	-1.65797	down
BnaA05g14880D	0.835501	0.101226	0.143807	0.191223	0.0288022	0.213712	0.151383	0.0533097	0.226727	0.115333	0.258533	0.199803	0.000477294	-3.2381	down	0.000412815	-2.7158	down	0.00174915	-2.32923	down
BnaA05g14900D	7.33e-05	0.68	1.92	0.421471	0.000108146	0.892898	1.86353	1.03191	2.86418	0.000128193	0.3411	0.923186	0.109715	Inf	normal	2.02e-06	Inf	up	--	--	--
BnaA05g14930D	12.3899	1.19991	1.38535	3.62832	2.58907	0.592117	2.35999	0.757079	1.03898	0.645667	1.02065	9.21863	4.8e-05	-2.27091	down	0.000916825	-1.56841	down	0.0475155	-1.42307	normal
BnaA05g14980D	62.9849	43.4596	50.967	27.3233	53.1142	30.3169	42.5476	59.452	50.9014	29.6687	24.6328	27.6684	0.140992	-0.523241	normal	0.248521	-0.321365	normal	6.14e-07	-1.20081	down
BnaA05g15170D	6.76603	12.8207	12.0354	14.9496	14.6757	12.6657	12.163	13.3305	10.6126	15.7464	16.3469	12.7554	0.000703622	0.914157	normal	0.000279163	0.790362	normal	3.86e-06	1.10752	up
BnaA05g16060D	19.0394	10.208	8.69321	12.3159	7.70274	11.4325	8.57452	8.56499	8.94011	11.9656	10.2169	14.7652	0.0181325	-0.865113	normal	0.000105129	-1.06644	down	0.0689557	-0.587307	normal
BnaA05g16120D	17.7681	12.2673	13.4268	8.34515	11.2953	10.2973	12.7834	11.1996	16.2973	7.71969	8.76727	8.5485	0.186384	-0.536171	normal	0.180878	-0.415092	normal	0.000194993	-1.05407	down
BnaA05g16700D	12.1943	11.5262	36.582	39.2184	9.60636	15.0068	34.5401	45.5978	29.6081	27.4995	31.864	58.2916	0.990857	-0.0636441	normal	2.88e-05	1.61366	up	0.0350167	1.70815	normal
BnaA05g16710D	1.04775	0.779953	0.839577	0.409877	0.583794	0.853297	0.649031	1.09229	0.777409	0.294298	0.511828	0.423505	0.765273	-0.413924	normal	0.601831	-0.358574	normal	0.00802132	-1.39552	down
BnaA05g16990D	6.74529	4.2322	4.78269	3.30744	5.32891	3.71788	3.69165	5.24335	5.41306	2.93929	3.93222	3.05082	0.299404	-0.640021	normal	0.242083	-0.518299	normal	0.00734541	-1.06855	down
BnaA05g17060D	1.90588	0.216516	1.08903	0.563808	0.284529	0.365019	0.670081	1.39983	1.19717	0.743173	0.207116	0.741136	0.000192327	-3.26041	down	0.246657	-0.840434	normal	0.0103783	-1.83327	normal
BnaA05g17490D	8.40773	4.49375	3.21485	11.4856	3.99774	4.60969	3.22423	3.24459	3.17575	2.65599	27.1569	4.64407	0.0239546	-0.687832	normal	4.63e-08	-1.17464	down	0.000312098	-1.13524	down
BnaA05g18730D	7.02661	3.69513	4.74065	2.65378	3.79622	3.59089	3.94421	5.83022	4.44752	2.3978	2.91914	2.64441	0.0154566	-0.869522	normal	0.0894404	-0.544488	normal	5.08e-06	-1.39231	down
BnaA05g18830D	11.425	7.01213	5.39912	9.14627	5.82084	11.1377	6.80256	3.40617	5.98862	7.66959	10.3883	9.38098	0.491108	-0.601949	normal	0.000967986	-1.14214	down	0.21662	-0.381406	normal
BnaA05g18840D	8.91764	5.4778	6.60102	3.04361	7.21506	3.61353	5.55846	6.01621	8.2284	3.78587	2.61585	2.7291	0.168463	-0.681857	normal	0.266891	-0.443573	normal	7.12e-06	-1.58261	down
BnaA05g18850D	30.0265	21.0678	24.0364	14.6324	23.3262	19.9661	23.8411	21.7603	26.5078	15.3383	14.4606	14.0983	0.349914	-0.507444	normal	0.492211	-0.287142	normal	0.00196932	-1.04046	down
BnaA05g18980D	4.57404	7.19351	7.83516	9.62951	6.47538	9.15334	7.81239	5.89769	9.7954	8.71744	10.1149	10.0562	0.155433	0.696595	normal	0.0710853	0.761064	normal	2.35e-05	1.11146	up
BnaA05g19210D	0.819898	0.957695	3.27964	1.83427	0.708808	1.12536	3.00182	4.18673	2.65037	1.6815	1.88316	1.93817	0.88396	0.384148	normal	1.11e-07	2.18398	up	0.0120784	1.33649	normal
BnaA05g19750D	1.62825	2.18415	4.11949	2.37474	2.2824	1.88301	3.64626	3.66936	5.04285	1.93036	2.93314	2.26074	0.453546	0.406173	normal	2.53e-06	1.2961	up	0.142523	0.498562	normal
BnaA05g19900D	1.81288	3.82698	15.8771	9.14958	2.91977	7.27778	15.4229	17.2465	14.9619	8.11707	7.37098	11.9607	0.739509	1.16707	normal	3.79e-17	3.27625	up	1.79e-06	2.45103	up
BnaA05g20090D	50.3612	66.7468	109.646	90.1589	66.8957	47.7057	98.9819	108.544	121.412	96.2689	99.6653	74.5425	0.721176	0.414016	normal	1.87e-07	1.1966	up	0.00509765	0.894764	normal
BnaA05g20100D	31.187	123.663	101.596	126.502	119.151	129.294	110.358	101.827	92.6014	153.072	146.059	80.3749	2.76e-17	1.98515	up	1.32e-18	1.72783	up	0.000174379	2.02829	up
BnaA05g20480D	12.3517	21.7417	28.7529	20.105	16.6086	41.7297	30.2611	32.813	23.1845	23.1317	13.686	23.4974	0.824992	0.823813	normal	1.92e-07	1.2475	up	0.0865791	0.711826	normal
BnaA05g20490D	13.1261	22.5217	28.9819	40.2032	16.8256	44.0156	35.2573	20.3006	31.3878	34.0716	29.0972	57.4407	0.849174	0.803247	normal	0.00644867	1.21068	up	0.0122038	1.66851	normal
BnaA05g20890D	3.53271	1.46766	1.11791	4.11298	1.23407	2.18027	1.69539	1.07036	0.587991	3.94431	4.18297	4.21166	0.00919728	-1.2918	down	2.35e-05	-1.7341	down	0.775944	0.178476	normal
BnaA05g20980D	9.73431	8.07442	7.82672	4.2876	6.99062	9.40678	7.77636	4.7157	10.9881	4.02957	3.69894	5.13429	0.520701	-0.473347	normal	0.402649	-0.418285	normal	0.00391017	-1.12089	down
BnaA05g21090D	23.3963	41.7534	55.8586	36.1261	37.2078	61.0031	59.6187	51.2174	56.7396	36.4446	38.6771	33.2567	0.506125	0.794049	normal	1.06e-09	1.2127	up	0.0322269	0.581453	normal
BnaA05g21170D	10.1695	5.34313	4.17355	6.80858	3.58521	7.5782	5.29167	2.00076	5.22822	5.13133	5.33083	9.96359	0.116516	-0.922495	normal	0.00524736	-1.29728	down	0.308481	-0.592075	normal
BnaA05g22260D	28.434	9.94605	8.77781	10.6582	7.88322	10.8988	10.8538	7.23217	8.24745	9.46963	13.2562	9.24864	2.08e-10	-1.5215	down	3.84e-19	-1.74255	down	3.09e-10	-1.45446	down
BnaA05g22400D	3.78586	5.9337	6.81253	8.61109	4.78812	6.50559	7.15504	8.84389	4.43867	8.64507	10.0263	7.16191	0.0839998	0.688124	normal	0.125133	0.862757	normal	3.83e-05	1.19647	up
BnaA05g22420D	13.1166	22.7803	26.583	29.2864	24.5566	28.455	26.6678	19.9204	33.1607	24.9385	32.7617	30.159	0.121163	0.838678	normal	0.00701527	1.01331	up	2.41e-06	1.16501	up
BnaA05g22450D	154.875	43.3278	28.5568	51.8184	31.1809	72.355	32.6013	22.533	30.536	20.5873	26.1104	108.757	0.00939955	-1.8347	down	3.09e-05	-2.4106	down	0.0535512	-1.565	normal
BnaA05g22810D	1.09848	1.08281	2.52219	1.10999	0.757803	0.789262	2.48328	2.42559	2.6577	0.813287	1.25107	1.26562	1	-0.00751724	normal	0.00018669	1.16876	up	1	-0.014534	normal
BnaA05g22990D	5.20167	10.1762	9.67367	13.9762	8.69227	13.4374	12.7665	7.82542	8.42912	13.1063	15.1857	13.6365	0.0612006	0.794323	normal	0.0728517	0.687382	normal	1.6e-07	1.23743	up
BnaA05g23080D	4.15842	3.47216	3.35568	2.07541	3.63027	3.72015	2.74744	4.18637	3.13323	1.98927	2.64962	1.58733	0.775725	-0.257548	normal	0.379519	-0.340702	normal	0.00147442	-1.0427	down
BnaA05g23290D	9.19505	6.25043	3.78028	4.37553	5.25825	8.43424	4.08194	3.51165	3.74726	3.24109	4.21978	5.66571	0.364868	-0.561614	normal	1.85e-05	-1.2613	down	0.00274611	-1.0655	down
BnaA05g23330D	0.944052	0.2722	0.269495	0.605926	0.22801	0.464841	0.305199	0.272126	0.231159	0.259487	0.483731	1.07456	0.0305282	-1.83662	normal	0.00750109	-1.84738	down	0.48205	-0.660317	normal
BnaA05g23360D	0.366798	0.76006	0.591233	1.12738	0.469804	1.26783	1.0038	0.305625	0.464274	1.21699	1.14904	1.01612	0.578769	1.04851	normal	0.630187	0.656875	normal	0.000129647	1.60377	up
BnaA05g23700D	131.957	29.721	53.8106	38.1601	0.920715	2.13997	58.4144	55.3668	47.6508	41.5232	57.0994	15.8576	0.0355614	-2.17531	normal	0.00265815	-1.33844	down	0.00065544	-1.82652	down
BnaA05g23860D	2.8385	0.338891	0.224332	0.723676	0.287995	0.728679	0.403919	0.269077	0	0.286911	1.12409	0.760027	0.00279148	-3.23649	down	0.000119849	-3.83354	down	0.0163101	-2.09365	normal
BnaA05g24200D	539.221	26.8744	224.293	183.567	11.7122	13.6565	190.93	268.345	213.603	161.001	265.637	124.064	0.00335462	-1.86861	down	0.0245464	-1.16295	normal	0.0390539	-1.09585	normal
BnaA05g24230D	15.6804	2.7649	2.22233	0.902595	3.21365	4.8015	1.55858	1.03905	4.06936	0.128343	0.221741	2.3577	3.04e-05	-2.49458	down	2.21e-07	-2.78695	down	4.79e-12	-4.20266	down
BnaA05g24390D	15.8716	30.2915	39.2752	24.8259	30.0923	40.5043	37.5177	44.4682	35.8398	23.4654	24.4355	26.5769	0.0953583	1.01243	normal	4.29e-08	1.35955	up	0.0333435	0.717922	normal
BnaA05g24530D	33.8537	10.6415	15.5417	11.1472	7.33708	13.499	12.6982	17.9473	15.9796	10.3313	15.0378	8.07265	1.87e-10	-1.65234	down	6.6e-07	-1.11199	down	6.56e-10	-1.6052	down
BnaA05g24630D	3.13926	1.76303	2.2077	0.943281	1.46185	2.15833	1.75783	2.69904	2.16623	0.82733	0.929412	1.0731	0.166183	-0.780476	normal	0.279417	-0.528673	normal	8.97e-05	-1.759	down
BnaA05g24640D	2.64275	1.32146	2.20399	1.47293	0.755629	1.46788	1.92811	1.84549	2.83837	1.49728	1.5649	1.35661	0.00765556	-1.09289	down	0.350309	-0.38844	normal	0.0122244	-0.909875	normal
BnaA05g24690D	3.17551	5.59075	9.7625	3.49594	10.5177	1.06501	5.8671	11.3505	12.0699	2.66659	3.91912	3.90211	0.843851	0.815173	normal	0.00851978	1.58609	up	0.90544	0.0963659	normal
BnaA05g24730D	0.426871	1.16012	2.88809	1.49075	0.452241	0.810154	1.58368	3.95336	3.12723	1.46726	2.28013	0.724856	0.652559	1.4348	normal	0.000942721	2.72057	up	0.0854106	1.75334	normal
BnaA05g24880D	28.9477	12.6861	9.30499	15.0796	10.1187	18.2643	9.72343	7.79008	10.4015	9.85909	10.7325	24.6472	0.0115079	-1.18659	normal	2.37e-06	-1.662	down	0.104857	-0.950144	normal
BnaA05g25030D	9.84683	10.4489	16.0586	22.7791	6.73844	17.2032	16.4504	13.6565	18.0688	16.617	23.0558	28.6644	0.988021	0.0996296	normal	0.000684722	0.790017	normal	0.00419544	1.26653	up
BnaA05g25100D	1.92125	0.282666	0.624459	1.364	0.323736	0.346758	0.555315	0.690189	0.627872	1.24102	1.58053	1.27046	0.00472446	-2.84932	down	0.0389585	-1.62438	normal	0.583478	-0.454638	normal
BnaA05g25150D	45.9402	81.0295	114.031	86.6834	101.534	71.2078	103.425	86.0596	152.609	84.4323	94.7727	80.8454	0.0241828	0.691005	normal	0.000674912	1.52475	up	8.79e-05	0.966879	normal
BnaA05g25420D	1.49867	3.34419	2.92536	4.05219	3.28012	3.89811	3.38623	2.90098	2.48886	3.95002	3.60638	4.60017	0.0372343	1.16331	normal	0.0588203	0.941168	normal	0.000575858	1.41492	up
BnaA05g26160D	4.53781	1.96622	2.97154	2.72389	1.99962	2.06035	2.73219	3.16031	3.02211	2.27592	2.05646	3.83927	0.000838231	-1.20582	down	0.057232	-0.636494	normal	0.105635	-0.75871	normal
BnaA05g26470D	2.74574	4.86426	12.3968	20.6653	5.8918	3.40069	15.0403	7.64608	14.5038	4.77883	5.31757	51.8996	0.116686	0.896135	normal	0.000127688	2.13779	up	0.469194	2.79292	normal
BnaA05g26520D	2.73732	1.64735	2.38518	1.33656	1.98154	1.16814	1.36332	3.58236	2.20986	1.17439	1.81563	1.01965	0.127383	-0.730154	normal	0.768528	-0.250873	normal	0.00255313	-1.07853	down
BnaA05g26770D	3.0008	2.17974	2.4953	1.23598	3.02523	2.19407	2.19485	2.76811	2.52293	1.28938	0.933136	1.48543	0.591401	-0.443629	normal	0.487583	-0.319748	normal	0.000287347	-1.32683	down
BnaA05g27200D	10.2098	9.52015	13.543	20.5211	9.20918	12.5088	15.7269	9.2855	15.6165	22.055	19.2549	20.2534	0.995881	-0.0490945	normal	0.413384	0.387091	normal	0.00168171	1.02888	up
BnaA05g27280D	1.21626	3.11825	6.83691	6.47677	3.07092	4.3825	6.65669	6.04927	7.80476	3.71735	5.92049	9.79248	0.114278	1.40942	normal	2.64e-10	2.52397	up	0.0111554	2.44934	normal
BnaA05g27370D	1.66651	2.80657	3.20297	3.96823	3.15832	3.04882	3.49239	4.06471	2.05182	3.7953	3.50397	4.60542	0.229228	0.720963	normal	0.0950707	0.882914	normal	0.000546241	1.21327	up
BnaA05g27380D	13.74	22.9493	36.0144	32.2311	21.8208	26.6634	38.9257	40.5198	28.5976	32.41	29.9879	34.2953	0.00842486	0.775434	normal	4.04e-08	1.45609	up	6.52e-08	1.28207	up
BnaA05g27470D	3.57708	7.9924	6.45895	6.15654	8.29835	7.40556	7.41538	6.45803	5.50345	5.81235	6.29686	6.36041	7.99e-06	1.19925	up	0.00139736	0.959492	normal	0.0023378	0.84711	normal
BnaA05g27480D	4.37164	2.12772	2.28955	0.867629	1.27215	2.7276	2.38048	2.01452	2.47366	0.690376	1.11408	0.79843	0.243344	-1.05301	normal	0.173555	-0.905769	normal	0.000152293	-2.43952	down
BnaA05g27520D	2.3108	10.0773	6.88473	7.46933	12.0885	11.7091	9.08363	6.02414	5.54641	3.65164	7.72322	11.0331	2.58e-05	2.41302	up	0.0727581	1.37904	normal	0.000733748	1.96809	up
BnaA05g27950D	5.1113	8.83335	8.3113	12.8614	5.74681	14.0859	7.6036	8.4993	8.83101	10.2674	12	16.3167	0.635944	0.823713	normal	0.197053	0.743932	normal	0.00115194	1.37671	up
BnaA05g27990D	11.2096	41.0292	47.5008	34.1942	24.2966	82.6346	47.6208	38.9442	55.9374	37.4319	29.2491	35.9016	0.434877	1.78372	normal	1.93e-25	2.2003	up	0.0365275	1.83954	normal
BnaA05g28390D	8.75153	16.8423	18.5074	11.773	16.0647	15.9133	16.2355	19.3089	19.9779	13.1415	13.6626	8.51499	0.00789422	0.955974	normal	0.000792134	1.06474	up	0.539936	0.403028	normal
BnaA05g28580D	23.131	94.8864	242.79	334.811	73.3661	152.859	250.613	246.872	230.884	303.894	267.988	432.55	0.105001	2.05462	normal	2.93e-57	3.38538	up	1.16e-14	3.85513	up
BnaA05g28760D	0.0890649	0.277004	0.60026	0.314657	0.1554	0.233086	0.322518	0.659073	0.819189	0.467521	0.353204	0.123245	--	--	--	0.00790009	2.80033	up	--	--	--
BnaA05g28940D	0.044211	0.224635	2.32048	2.05224	0.0422839	0.493758	1.68227	2.32337	2.95579	1.17636	1.31644	3.66391	--	--	--	3.58e-14	6.35135	up	0.0029355	6.14026	up
BnaA05g28970D	1.56159	0.305899	5.62897	18.9901	0.0969466	0.610533	5.59169	6.00329	5.29192	7.50738	10.4342	39.0288	8.94e-05	-2.44708	down	2.15e-11	1.86053	up	0.139569	3.60806	normal
BnaA05g29070D	7.62969	5.01271	4.96812	3.33887	5.4093	4.62535	4.32568	4.79837	5.7803	3.19017	2.48886	4.33758	0.265234	-0.585823	normal	0.0873183	-0.614618	normal	0.000500076	-1.2018	down
BnaA05g29210D	2.04305	1.58391	0.291619	0.413495	1.302	1.13499	0.450834	0.28086	0.143163	0.571711	0.403707	0.265066	0.683526	-0.513101	normal	6.09e-07	-3.03252	down	7.21e-06	-2.63649	down
BnaA05g29710D	32.516	52.3546	57.7237	68.9553	56.693	36.5436	51.8084	77.3949	43.9679	69.5869	75.7533	61.5256	0.332732	0.704871	normal	0.110585	0.855838	normal	4.48e-06	1.09642	up
BnaA05g29880D	1.38805	0.684588	0.820654	0.309321	0.947875	0.685855	0.535033	1.40512	0.521814	0.281759	0.200508	0.445696	0.0784262	-1.0201	normal	0.286814	-0.792005	normal	1.09e-06	-2.22881	down
BnaA05g29940D	23.2982	11.6116	7.97857	9.73045	6.05396	20.2852	8.46369	5.39126	10.0808	5.24844	5.70842	18.2345	0.364868	-0.993105	normal	0.00760724	-1.49447	down	0.13696	-1.20712	normal
BnaA05g29980D	8.18273	18.2745	24.251	17.5812	20.9642	19.6154	26.555	21.4544	24.7434	18.2775	17.2935	17.1726	0.00022729	1.20753	up	2.37e-11	1.35397	up	5.52e-06	1.11014	up
BnaA05g30530D	23.4379	43.0499	47.3019	37.8481	56.0602	29.5598	47.6734	40.3486	53.8836	38.4029	34.1256	41.0157	0.228939	0.924812	normal	3.25e-05	1.06532	up	0.00445394	0.733288	normal
BnaA05g30680D	22.0419	13.6277	11.5726	8.66593	10.8575	13.4038	5.92892	18.1461	10.6428	10.4772	9.01067	6.50991	0.369844	-0.645423	normal	0.211995	-0.869397	normal	0.00481156	-1.33616	down
BnaA05g30820D	21.2268	6.23835	12.8664	6.447	5.46715	9.32637	12.0325	13.6637	12.9031	3.75562	8.28078	7.30461	0.0128881	-1.76574	normal	0.149473	-0.793789	normal	0.00307672	-1.78033	down
BnaA05g30860D	5.07813	6.42963	11.9197	9.95295	7.8598	8.93494	14.2453	10.6673	10.8466	2.77657	10.1104	16.9719	0.954969	0.222127	normal	3.08e-07	1.21534	up	0.51144	0.994254	normal
BnaA05g31150D	5.55864	7.73307	12.0669	11.6443	8.23347	6.71562	11.4515	14.9338	9.81553	11.0253	13.5847	10.323	0.354315	0.46842	normal	0.000577427	1.09129	up	0.000154254	1.04444	up
BnaA05g31200D	1.37032	2.61803	3.8112	2.34015	3.09817	2.34422	3.93183	3.3857	4.11606	1.57929	2.37039	3.07076	0.00736287	1.19577	up	4.75e-07	1.61098	up	0.217502	0.882944	normal
BnaA05g31210D	7.62561	12.5616	19.7721	11.2152	15.9613	5.42392	15.5561	17.669	26.0911	8.34858	11.2694	14.0277	0.683408	0.786172	normal	0.00851978	1.37722	up	0.476411	0.558025	normal
BnaA05g31480D	3.45839	5.70111	10.5594	11.1037	5.13888	6.84439	12.9462	10.4349	8.29706	9.60914	12.3763	11.3256	0.400342	0.803353	normal	5.66e-05	1.66841	up	2.08e-05	1.76018	up
BnaA05g31530D	160.914	169.482	277.146	409.293	253.039	113.092	327.434	209.78	294.225	361.619	364.032	502.227	0.948441	0.270448	normal	0.052903	1.01168	normal	0.00192694	1.46082	up
BnaA05g31970D	4.32458	5.26932	9.9295	9.375	5.3169	4.99295	10.0965	10.1152	9.57679	10.4351	10.9388	6.75109	0.866315	0.269524	normal	0.000135878	1.18893	up	0.0228255	1.09744	normal
BnaA05g32410D	9.98989	9.65402	5.51148	17.5759	7.49504	11.7728	9.1338	4.19521	3.20544	20.0263	17.1851	15.5163	0.982227	0.116339	normal	0.48887	-0.752894	normal	0.00188932	1.07778	up
BnaA05g32750D	1.87576	2.83075	4.00639	3.94404	2.3487	2.55588	3.31487	5.1582	3.54611	4.10735	4.53704	3.18773	0.399244	0.510316	normal	0.00345232	1.03706	up	0.00129844	1.01126	up
BnaA05g33430D	33.5394	61.1209	63.4565	71.5404	63.4148	65.0176	62.707	60.7345	66.928	70.7571	75.3243	68.5398	0.00121415	0.881032	normal	9.27e-06	0.919191	normal	6.96e-06	1.07728	up
BnaA05g33710D	2.40548	2.15232	3.93835	5.56415	2.36461	2.27519	3.5156	4.77382	3.52563	4.96279	7.09623	4.63343	0.93731	-0.146328	normal	0.0330997	0.681237	normal	0.000500722	1.18283	up
BnaA05g34070D	1.94775	3.09639	2.17026	6.42643	2.05344	2.76534	1.77644	2.71372	2.02063	6.24095	6.94386	6.09449	0.624647	0.680751	normal	0.911373	0.138472	normal	9.7e-06	1.7109	up
BnaA05g34110D	2.95886	5.95118	4.5628	5.65501	6.39172	5.44773	5.31122	3.67143	4.70575	6.00747	6.07551	4.88205	0.00064432	1.10072	up	0.0809199	0.747898	normal	0.00048908	1.05597	up
BnaA05g34540D	0.227644	2.06333	6.60659	5.68532	3.18752	2.18493	4.225	9.29379	6.30098	5.53037	3.09996	8.42563	0.148695	1.92783	normal	0.0502295	3.41382	normal	0.00101219	3.25998	up
BnaA05g34870D	62.4833	40.1625	27.724	33.6156	32.0775	51.5168	39.0635	16.9524	27.1563	31.8256	34.3187	34.7026	0.0609016	-0.66405	normal	0.000372206	-1.17828	down	0.000402538	-0.878343	normal
BnaA05g35010D	1.17951	1.87765	2.8291	3.34878	2.27953	1.75981	3.70696	2.17329	2.60706	2.92426	3.8142	3.30787	0.628694	0.667616	normal	0.0258096	1.23066	normal	0.00267374	1.48562	up
BnaA05g36120D	3.61425	2.49122	3.97571	1.83714	2.41257	2.82185	2.84187	4.76697	4.31829	1.16859	1.6996	2.64323	0.239594	-0.520829	normal	0.949796	0.0459912	normal	0.00150296	-1.04855	down
BnaA05g36400D	18.5296	14.3194	16.3366	8.22187	20.3889	9.90711	11.9391	19.7713	17.2994	8.35583	9.15876	7.15103	0.723577	-0.362692	normal	0.48876	-0.235995	normal	3.81e-07	-1.23002	down
BnaA05g36620D	21.9732	13.7423	10.9173	13.2145	11.0477	17.4919	11.7515	11.3834	9.61696	13.1684	14.1419	12.3332	0.172987	-0.634409	normal	0.00065751	-1.00726	down	0.0120431	-0.727579	normal
BnaA05g36740D	5.40417	3.04891	1.45516	2.76946	2.84905	3.11452	0.791628	1.42069	2.15317	1.05669	3.23762	4.01407	0.159623	-0.808464	normal	0.000647018	-1.65674	down	0.037452	-1.02268	normal
BnaA05g37050D	4.63096	7.51482	6.92452	10.5996	8.24646	5.79864	6.76485	8.52927	5.47943	12.076	11.0919	8.63103	0.178869	0.728456	normal	0.278462	0.523338	normal	0.000223485	1.15917	up
BnaA06g00750D	1.30291	2.59314	2.75228	2.37164	3.11186	2.28706	2.74322	2.83499	2.67862	2.5476	3.08888	1.47844	0.0863433	0.87912	normal	0.00254784	1.07976	up	0.055161	0.842427	normal
BnaA06g00850D	41.9933	20.5056	14.6117	19.1714	15.4549	33.4605	20.2997	11.6331	11.9024	18.6586	20.0633	18.7923	0.170291	-1.02095	normal	0.00018887	-1.53911	down	0.00112233	-1.14924	down
BnaA06g00920D	1.5672	0.260115	0.0646458	0.0592231	0.0628019	0.603354	0.0891704	0	0.104767	0	0	0.177669	0.0799031	-2.68431	normal	0.000497945	-4.7808	down	0.000437259	-4.96615	down
BnaA06g01020D	41.1673	23.2692	17.3659	28.4038	20.443	30.7525	17.526	15.9345	18.6371	26.7381	28.2399	30.2333	0.0238745	-0.767542	normal	1.44e-08	-1.25231	down	0.047873	-0.544397	normal
BnaA06g01470D	24.8042	14.645	13.1187	10.2486	12.3412	19.1486	12.6768	9.24071	17.4387	8.89127	10.7758	11.0786	0.208101	-0.7125	normal	0.0335972	-0.926329	normal	0.000464978	-1.26264	down
BnaA06g01790D	75.7766	46.379	30.3528	38.8507	34.6557	59.7547	35.6529	21.0609	34.3445	33.0818	36.3278	47.1425	0.281717	-0.658121	normal	0.00169157	-1.29321	down	0.0150345	-0.965384	normal
BnaA06g01920D	1.3212	0.869469	1.13058	0.511563	0.923699	0.682858	0.629804	1.01662	1.74532	0.333357	0.712195	0.489136	0.533303	-0.612944	normal	0.76976	-0.260187	normal	0.00553578	-1.42807	down
BnaA06g01990D	98.1523	40.8201	42.466	45.1415	42.4697	49.7339	49.5175	37.3955	40.485	40.7104	54.4782	40.2361	3.38e-05	-1.27876	down	2.16e-06	-1.24707	down	2.06e-05	-1.14857	down
BnaA06g03700D	6.29067	3.86544	5.24213	3.11832	3.70616	3.36059	3.69586	6.08245	5.94807	2.88381	3.97859	2.49255	0.194135	-0.697819	normal	0.605734	-0.259195	normal	0.00669796	-1.03195	down
BnaA06g03860D	434.973	175.794	121.85	193.121	153.513	207.88	119.456	86.1606	159.932	182.829	115.924	280.61	0.00466136	-1.18851	down	5.58e-06	-1.58915	down	0.00589245	-1.05142	down
BnaA06g04040D	1.58777	3.15697	3.96591	7.42293	1.66858	3.40342	4.51532	4.73161	2.6508	5.66694	10.2241	6.3778	0.337262	1.07664	normal	0.0062388	1.24859	up	2.74e-05	2.27022	up
BnaA06g04140D	155.705	75.0016	46.5885	73.8691	52.6716	130.068	57.2301	27.3077	55.2278	67.0724	68.0616	86.4735	0.181245	-1.08036	normal	0.000189167	-1.75666	down	0.0127776	-1.06714	normal
BnaA06g04210D	3.75692	5.03041	6.27925	7.81749	3.7219	6.15566	5.17786	5.79647	7.86343	8.10452	8.05011	7.29783	0.721042	0.473779	normal	0.199841	0.739949	normal	0.00215045	1.0731	up
BnaA06g04280D	2.72159	6.69478	10.6014	15.7063	6.58155	8.14547	10.713	11.3033	9.78794	14.8051	14.709	17.6047	0.000431518	1.30976	up	5.05e-14	1.99327	up	7.3e-22	2.5432	up
BnaA06g04390D	1.68113	6.78964	5.96423	9.5405	3.63717	15.4538	7.84986	3.63527	6.40757	4.38449	10.8973	13.3397	0.738828	1.76222	normal	0.000610918	1.77064	up	0.00766658	2.31724	up
BnaA06g04740D	1.52624	1.19871	0.820873	0.579884	0.943292	1.87299	0.663641	1.11385	0.685129	0.52916	0.723442	0.487051	0.796315	-0.400278	normal	0.0548143	-1.03022	normal	0.00565436	-1.43426	down
BnaA06g05160D	55.1002	107.931	144.011	186.588	113.792	111.278	117.056	196.572	118.405	183.989	199.092	176.683	0.00195552	0.922498	normal	0.0147758	1.21752	normal	9.15e-13	1.63336	up
BnaA06g05230D	13.4706	10.9221	5.8971	11.719	8.25593	12.8618	6.78221	6.00778	4.90132	12.1927	12.2584	10.706	0.541209	-0.342013	normal	2.72e-06	-1.15857	down	0.681132	-0.180386	normal
BnaA06g05270D	0.644261	0.614588	1.11643	1.66602	0.421764	0.734478	1.06933	1.37769	0.902274	2.05102	1.43635	1.5107	1	-0.0498433	normal	0.113606	0.848959	normal	0.00169805	1.34303	up
BnaA06g05490D	0.152946	0.34956	1.29764	0.720791	0.0807835	0.967897	1.38183	1.61464	0.896465	0.246061	0.435033	1.48128	--	--	--	0.00913435	3.48264	up	--	--	--
BnaA06g05830D	0.124001	2.65154	0.292	1.28285	3.46093	2.08006	0.526198	0.114127	0.23427	0.971532	1.11791	1.75911	1.87e-10	4.5109	up	--	--	--	2.07e-05	3.42117	up
BnaA06g05920D	25.4781	19.7441	11.2184	22.3293	18.5214	24.0006	13.8562	5.84167	13.9573	19.4547	16.3436	31.1896	0.764554	-0.309594	normal	0.00192541	-1.15849	down	0.811378	-0.172054	normal
BnaA06g06150D	4.62608	7.28034	5.11419	10.3246	7.38993	8.39365	5.57473	6.39068	3.37716	11.4081	10.1393	9.42644	0.12736	0.651113	normal	0.913278	0.102011	normal	6.7e-06	1.13387	up
BnaA06g06160D	74.5717	79.1539	76.7373	152.815	79.657	76.5961	84.5587	89.2249	56.4284	148.559	179.409	130.476	0.904676	0.13009	normal	0.947924	0.0534316	normal	0.000108361	1.05222	up
BnaA06g06290D	4.15679	2.07983	4.93548	1.50988	2.25843	0.602107	2.75991	8.87566	3.17085	1.82856	1.41783	1.28324	0.202516	-0.983056	normal	0.90553	0.2005	normal	2.09e-06	-1.49365	down
BnaA06g06370D	0.931932	2.00999	2.86432	5.71477	1.75509	3.10766	2.72982	2.29773	3.5654	3.42014	5.16284	8.56134	0.395826	1.12498	normal	4.21e-06	1.67419	up	0.00423709	2.64888	up
BnaA06g06900D	27.7635	44.0021	61.8913	139.456	31.8155	72.174	69.6583	45.7633	70.2523	77.828	77.833	262.706	0.721123	0.683763	normal	0.000452753	1.19467	up	0.18061	2.34639	normal
BnaA06g06960D	14.8784	35.6976	60.2492	72.5853	44.8923	32.8592	60.6291	52.1056	68.0129	65.2886	69.3625	83.105	0.000981854	1.30071	up	3.8e-24	2.0173	up	1.81e-24	2.32088	up
BnaA06g07010D	0.909559	1.3071	1.66115	2.38914	1.02099	1.76806	1.78634	2.23279	0.964307	1.9346	2.98602	2.2468	0.772964	0.53466	normal	0.366098	0.82563	normal	0.00535003	1.36257	up
BnaA06g07090D	0.948064	1.84396	1.64356	3.47394	1.16541	2.63524	1.65489	0.782526	2.49325	2.24394	4.47908	3.6988	0.616165	1.03164	normal	--	--	--	0.00405245	1.9641	up
BnaA06g07100D	3.57302	4.79552	6.83495	7.87693	4.73956	5.05849	6.95857	7.40774	6.13856	6.8036	9.60461	7.22256	0.704775	0.248146	normal	0.00164913	0.696345	normal	1.6e-05	1.03951	up
BnaA06g08140D	6.20228	8.06235	10.4682	13.757	8.17666	8.33967	10.1341	12.9988	8.27172	13.3364	14.7236	13.2109	0.366024	0.397674	normal	0.0540424	0.743821	normal	3.32e-06	1.11253	up
BnaA06g08160D	1.25841	1.93979	2.94658	3.52697	1.58333	2.21226	3.19676	2.81158	2.83139	2.6813	3.66278	4.23682	0.592318	0.498714	normal	0.000890376	1.17063	up	0.000116251	1.34133	up
BnaA06g08230D	20.1228	5.47388	2.22123	5.49576	4.87339	10.008	3.40381	1.37037	1.88951	3.45632	7.10042	5.93053	0.0060029	-1.92221	down	1.73e-08	-3.1314	down	0.000230773	-1.85633	down
BnaA06g08240D	6.13127	2.28874	0.812104	1.55037	2.42443	3.35823	1.18524	0.565107	0.685966	1.51569	1.7561	1.37933	0.265234	-1.42684	normal	0.00272256	-3.02403	down	0.023263	-2.04724	normal
BnaA06g08870D	0.479317	0.500471	0.682434	1.61006	0.463367	0.511903	0.552859	0.809417	0.685027	1.06589	1.97595	1.78835	--	--	--	0.523964	0.791043	normal	0.00356425	1.89736	up
BnaA06g09010D	7.0339	2.7069	0.760816	3.10965	7.98426	0.122916	0.00189754	2.28031	0.000239229	9.39e-05	3.21143	6.11744	0.702762	-1.29911	normal	0.00254803	-3.26588	down	0.357841	-1.16229	normal
BnaA06g09060D	1.34839	1.67637	4.92326	4.05881	1.94085	0.835295	3.72498	4.83817	6.20662	3.12075	4.65257	4.40312	0.914591	0.330278	normal	4.68e-05	1.88397	up	0.000186004	1.58536	up
BnaA06g09070D	3.85087	8.57735	7.9368	10.661	10.1219	7.51927	8.57871	7.41017	7.82151	12.3741	11.0663	8.54257	0.0309155	1.18339	normal	0.0122956	1.13094	normal	0.000120693	1.5222	up
BnaA06g09090D	4.27994	1.8813	2.18761	1.26041	1.56137	2.61217	2.4469	2.10294	2.01298	1.37573	1.03057	1.37493	0.0544499	-1.17716	normal	0.0400753	-1.0093	normal	0.000168762	-1.81755	down
BnaA06g09160D	2.19159	3.04445	4.49915	2.91595	3.67013	2.42432	3.87978	4.50689	5.11078	2.54727	3.37132	2.82925	0.240977	0.616717	normal	0.000455471	1.03315	up	0.33671	0.434656	normal
BnaA06g09200D	0.237647	0.744056	0.955498	1.14699	0.762754	1.05747	0.924041	1.03304	0.90941	1.06108	0.557581	1.82231	0.183337	1.9228	normal	0.00469669	2.37481	up	0.0170483	2.51017	normal
BnaA06g09620D	1.3181	4.51958	4.65043	3.58506	4.00134	6.17864	4.5887	3.95444	5.40815	4.09095	3.89964	2.76458	0.00942269	1.83917	up	0.00174643	1.85456	up	0.0310523	1.47112	normal
BnaA06g09760D	1.28116	2.352	12.3432	5.64503	2.49027	3.10441	11.9732	17.1475	7.90891	3.98555	3.26029	9.68926	0.360607	0.753798	normal	2.95e-07	1.99809	up	2.86e-05	1.67541	up
BnaA06g09880D	0.407707	1.57104	5.22729	13.4758	1.92542	1.9402	5.36581	3.06267	7.25341	5.45716	7.20154	27.7688	0.0240406	1.98677	normal	9.48e-06	3.69479	up	0.0498598	5.06016	normal
BnaA06g09910D	22.8914	15.0949	8.35956	14.6216	13.2455	21.0915	8.9846	7.91263	8.18145	14.8638	15.4796	13.5215	0.461767	-0.529605	normal	0.000127338	-1.4054	down	0.1735	-0.582866	normal
BnaA06g10010D	6.38394	2.40767	0.681734	1.22417	1.50456	4.89325	1.48673	0.0886566	0.469815	0.566701	0.746838	2.35898	0.0855005	-1.40509	normal	4.69e-11	-3.33719	down	3.72e-07	-2.40989	down
BnaA06g10220D	3.74329	2.46912	2.04845	1.28768	2.18839	2.87046	1.58475	2.19316	2.36745	1.21945	1.28474	1.35886	0.173295	-0.580294	normal	0.00113635	-0.924951	normal	1.33e-07	-1.58751	down
BnaA06g10890D	0.397064	1.60469	1.07049	2.07178	1.19263	1.6966	1.10372	1.0336	1.07416	2.59528	2.13558	1.48447	0.000204545	2.09937	up	0.0189157	1.47223	normal	3.26e-05	2.39507	up
BnaA06g11470D	8.41387	9.8561	22.4354	25.104	9.40621	12.7657	20.1832	21.9844	25.1387	18.4816	21.109	35.7213	0.824332	0.243348	normal	1.36e-12	1.39663	up	0.0118023	1.56421	normal
BnaA06g11520D	16.1962	19.5922	34.5589	42.0885	20.4833	18.1604	32.7539	33.4783	37.4446	38.8199	42.2769	45.1687	0.535061	0.381356	normal	2.79e-05	1.04071	up	4.55e-07	1.31477	up
BnaA06g12200D	1.08406	2.56196	2.96642	2.60619	3.35429	2.22695	2.27251	3.24039	3.38637	2.27104	3.37124	2.1763	0.00810687	1.20915	up	2.04e-06	1.43254	up	0.000575858	1.23664	up
BnaA06g12400D	3.35707	4.83448	6.14326	7.03597	5.151	5.63984	5.90413	6.19301	6.33263	6.66906	8.05868	6.38016	0.206823	0.544055	normal	0.0015543	0.830643	normal	0.00014357	1.03844	up
BnaA06g12450D	1.48225	5.4694	3.69354	1.5138	3.67211	10.9418	3.29126	3.59276	4.1966	1.00348	2.11592	1.422	0.569895	1.90032	normal	0.00354111	1.26762	up	1	-0.0243476	normal
BnaA06g12480D	5.55978	0.904478	0.868635	1.92434	1.17596	0.993212	0.717492	0.872234	1.01618	1.09309	1.56767	3.11227	0.00354251	-2.66071	down	0.000706163	-2.77231	down	0.0509845	-1.57262	normal
BnaA06g12590D	3.0659	3.41718	3.65423	6.41951	3.2426	4.04604	4.16018	2.73719	4.06532	6.23998	5.89428	7.12426	0.906067	0.207487	normal	0.822649	0.161699	normal	0.00384818	1.01061	up
BnaA06g12790D	3.05702	2.02017	1.0586	1.15361	1.31701	2.5818	1.58058	0.757982	0.837235	0.978143	1.44355	1.03913	0.592318	-0.635041	normal	0.00133033	-1.94729	down	0.0141899	-1.46041	normal
BnaA06g12890D	31.6575	69.5428	121.973	117.412	59.0476	121.623	123.989	134.72	107.211	86.3558	93.7148	172.164	0.60985	1.16581	normal	4.03e-25	2.01675	up	0.00841346	1.93741	up
BnaA06g13090D	4.40221	2.77543	2.17833	2.50952	2.69719	2.84015	2.08808	2.13655	2.31038	2.52401	2.27082	2.73375	0.046725	-0.701008	normal	2.03e-05	-1.09723	down	0.00223783	-0.88759	normal
BnaA06g13140D	1.77496	0.578317	0.471529	0.462452	0.0917186	1.08581	0.54405	0.264499	0.606037	0.1385	0.369606	0.879251	0.0470913	-1.70509	normal	0.00131087	-1.99592	down	0.00180525	-2.04187	down
BnaA06g13430D	1.92604	19.5016	19.5291	41.7978	20.3042	33.7014	21.8331	5.36181	31.3923	34.0845	60.014	31.2949	0.0657397	3.88429	normal	0.0207014	3.67766	normal	3.23e-11	4.93558	up
BnaA06g13440D	8.82679	18.4155	12.1203	23.5952	17.5319	18.1561	13.6012	11.0844	11.6753	25.9069	23.9158	20.963	0.000491734	0.99771	normal	0.10305	0.494825	normal	6.23e-08	1.35403	up
BnaA06g13760D	202.332	75.7174	57.8127	82.5818	68.0379	94.7257	62.6553	64.5919	46.1908	91.8471	86.0808	69.8174	0.00053641	-1.41243	down	4.91e-06	-1.72838	down	0.000300425	-1.26522	down
BnaA06g14180D	2.61044	3.18711	1.17124	2.38684	2.16533	6.06513	1.17829	1.21269	1.12275	1.48502	2.35817	3.31732	0.942183	-0.236346	normal	0.00471787	-1.12951	down	0.587412	-0.269327	normal
BnaA06g14550D	1.70217	6.60028	3.24474	5.38668	7.47119	5.30144	3.51192	2.34792	3.87438	6.34663	5.74508	4.06833	8.59e-07	1.97801	up	0.0893692	0.924897	normal	3.83e-05	1.66228	up
BnaA06g14660D	3.16041	3.04278	11.6669	15.4582	2.75969	3.56221	13.1415	10.9938	10.8655	10.2001	12.2435	23.9309	1	-0.0642963	normal	2.22e-05	1.99802	up	0.0162455	2.38055	normal
BnaA06g15180D	13.3577	21.8987	40.5779	36.0026	32.9512	10.3117	29.9472	48.1764	43.6102	34.6711	37.1906	36.1461	0.703454	0.716369	normal	4.48e-05	1.5664	up	1.23e-07	1.40967	up
BnaA06g15270D	1.63932	4.44432	4.47153	6.59579	6.49184	2.97758	3.69414	4.53786	5.18258	5.60579	7.51591	6.66566	0.123451	1.51178	normal	5.31e-05	1.44967	up	2.78e-10	2.02575	up
BnaA06g15620D	0.361123	0.319791	4.36647	4.50717	0.338755	0.393846	3.84278	5.23592	4.02072	3.61903	5.52607	4.37641	--	--	--	9.87e-27	3.59932	up	3.16e-19	3.64826	up
BnaA06g15880D	7.57082	16.768	42.4138	29.6644	12.8823	24.8484	42.446	52.4447	32.3506	29.2763	26.8274	32.8894	0.156748	1.00449	normal	5.15e-11	2.06812	up	1.08e-15	1.82322	up
BnaA06g15980D	0	1.18382	0.365182	0.328923	1.25851	1.9345	0.708075	0.187294	0.200176	0.200739	0.652505	0.133524	0.00921	Inf	up	--	--	--	--	--	--
BnaA06g16090D	13.1858	15.9488	27.1292	28.2748	15.0456	14.2767	24.4518	32.8361	24.0996	26.4413	32.4315	25.9517	0.684552	0.291641	normal	0.00034619	1.04396	up	3.72e-06	1.10514	up
BnaA06g16120D	2.07007	1.35123	1.89843	1.04081	1.10204	1.4789	1.39041	2.10807	2.19682	1.01073	1.30835	0.803352	0.340806	-0.597538	normal	0.8163	-0.149958	normal	0.00995852	-1.01856	down
BnaA06g16150D	79.1849	93.1528	189.725	154.324	96.166	90.8456	168.597	162.17	238.409	127.393	137.042	198.538	0.762958	0.220533	normal	0.000119623	1.25747	up	0.0168652	0.94771	normal
BnaA06g16600D	15.92	60.9965	68.9599	34.6713	54.2045	83.4264	72.9153	49.161	84.8034	36.9243	28.6291	38.4604	0.0022906	1.88252	up	1.31e-05	1.97857	up	0.000245013	1.01153	up
BnaA06g16980D	12.1195	19.8172	37.3772	34.0217	20.4877	20.6476	38.0384	36.7775	37.3157	29.0048	31.8741	41.1863	0.0167365	0.71342	normal	1.84e-16	1.60311	up	4.25e-08	1.44333	up
BnaA06g17300D	5.69798	1.81667	2.87717	2.78785	1.34684	2.0226	2.70884	3.12545	2.79722	1.72562	2.46397	4.17395	2.09e-05	-1.64738	down	0.000682633	-1.09777	down	0.037443	-1.00105	normal
BnaA06g17360D	4.26295	1.06203	0.855252	1.11726	1.23989	0.788532	0.945427	0.739155	0.881174	0.704137	0.973606	1.67404	1.94e-13	-2.02005	down	1.09e-18	-2.36952	down	1.71e-10	-1.97687	down
BnaA06g17430D	5.38283	3.74472	2.19013	3.36656	2.12935	7.10622	2.06353	1.72689	2.77996	2.3508	2.55274	5.19613	0.845319	-0.540523	normal	0.0091722	-1.3376	down	0.321698	-0.75708	normal
BnaA06g17510D	1.02668	0.858603	1.56749	3.61634	0.813426	0.891758	1.67924	1.87037	1.15285	2.90287	3.58735	4.3588	0.837855	-0.269574	normal	0.148135	0.579205	normal	4.02e-08	1.80163	up
BnaA06g17590D	2.86932	3.05416	7.5663	7.20598	2.11478	4.31977	7.59368	8.83269	6.27254	3.87532	7.71412	10.0285	0.9789	0.0942807	normal	2.05e-06	1.39656	up	0.0816905	1.31374	normal
BnaA06g17810D	6.3816	4.68482	4.18545	2.43958	3.41402	4.5485	2.79385	6.10156	3.66095	2.47929	2.68031	2.15912	0.485085	-0.501336	normal	0.0862548	-0.701296	normal	0.000159864	-1.47063	down
BnaA06g17950D	4.35195	11.2452	8.23722	11.5969	10.7885	13.8427	9.68497	6.42786	8.59883	11.1382	12.7964	10.856	1.24e-05	1.33645	up	0.00364119	0.978816	normal	2.73e-06	1.35369	up
BnaA06g18100D	16.2101	6.22246	5.28302	6.11438	5.86362	9.34418	5.84525	5.85891	4.14491	4.99084	6.67812	6.67418	0.0179351	-1.30843	normal	0.000284836	-1.63264	down	0.00224093	-1.39296	down
BnaA06g18440D	10.6874	18.2153	23.6724	24.2694	16.8535	19.1022	21.9955	21.9266	27.0952	20.8134	23.2943	28.7005	0.0294101	0.681412	normal	1.09e-05	0.942833	normal	7.83e-05	1.18263	up
BnaA06g18550D	0.851801	1.61507	1.97669	2.08318	1.12788	1.2123	1.78687	2.43752	1.70569	2.01619	2.1885	2.04486	0.587525	0.949114	normal	0.0193302	1.19748	normal	0.00160137	1.27616	up
BnaA06g18900D	25.0741	33.3711	31.9393	72.2259	21.0204	52.218	39.9614	28.0998	27.7566	64.6743	82.3445	69.6589	0.846265	0.424649	normal	0.393863	0.361103	normal	3.26e-11	1.52552	up
BnaA06g18940D	52.5803	13.4154	4.99118	14.7744	12.6576	21.2007	8.1634	2.06651	4.74363	12.3184	16.8973	15.1075	7.41e-05	-1.92482	down	1.8e-13	-3.41983	down	1.88e-06	-1.82278	down
BnaA06g19240D	2.63104	0.32347	0.200302	0.426165	0.170938	0.614746	0.430485	0.0547227	0.115699	0.057898	0	1.2206	1.48e-07	-3.22329	down	2.91e-12	-4.32089	down	3.62e-07	-2.7272	down
BnaA06g19600D	3.4097	3.33914	9.55609	7.56565	2.27282	5.48984	8.78064	10.1904	9.69726	4.36685	10.6228	7.70729	0.935085	-0.210867	normal	6.02e-06	1.48818	up	0.197891	0.952418	normal
BnaA06g19740D	0.557082	1.32275	2.97749	2.46155	1.54066	1.58052	2.67602	2.67027	3.58618	1.71871	2.34268	3.32325	0.216647	1.33253	normal	2.98e-06	2.38648	up	0.0264159	2.04013	normal
BnaA06g20370D	2.37503	0.668413	1.40199	0.465458	0.733884	0.420893	1.19411	1.9208	1.09105	0.448433	0.517038	0.430904	0.000759502	-1.79063	down	0.1129	-0.775939	normal	3.08e-07	-2.4653	down
BnaA06g20930D	10.3648	32.9044	49.0907	67.8657	19.4748	43.3372	35.1862	72.2048	39.8811	48.1362	58.1631	97.2977	0.0082443	0.871034	normal	9.29e-07	1.6136	up	1.13e-07	1.82649	up
BnaA06g21090D	1.20909	4.58454	22.3379	32.4248	1.85987	9.49686	21.5537	26.6089	18.8511	21.4424	26.8574	48.9745	0.599676	1.95842	normal	2.46e-32	4.25541	up	2.9e-06	4.78836	up
BnaA06g21520D	3.60963	2.46083	11.9705	13.4119	1.94921	2.33914	11.0385	13.7057	11.1673	12.1734	13.4807	14.5817	0.643508	-0.560511	normal	5.39e-09	1.76363	up	1.04e-09	1.90482	up
BnaA06g21540D	1.65028	1.08226	2.59227	3.95811	0.712457	0.839864	1.83167	3.18459	2.76055	3.96612	3.71256	4.19566	0.763908	-0.59455	normal	0.295394	0.699118	normal	0.00626607	1.30321	up
BnaA06g21560D	0.191588	0.574643	0.944139	0.989266	0.657273	0.837474	0.649049	1.10369	1.07968	0.768316	0.952713	1.24677	0.157025	2.10929	normal	8.39e-05	2.85724	up	0.000111416	2.83585	up
BnaA06g21870D	3.95216	0.683025	1.89076	1.911	0.306061	1.52034	2.54141	1.31575	1.81513	0.401057	0.44934	4.88261	0.000279676	-2.64803	down	0.0783531	-1.10143	normal	0.455684	-1.06565	normal
BnaA06g22060D	0.735582	1.69497	5.60747	8.87483	1.13778	2.62223	5.41743	5.77879	5.62619	5.02413	5.77686	15.8235	0.373056	1.27725	normal	1.25e-19	2.94403	up	0.0259265	3.63218	normal
BnaA06g22540D	4.36411	5.61243	9.56417	3.38113	2.58383	12.0657	9.1124	10.3061	9.27404	2.65202	4.54483	2.94655	0.986571	0.198473	normal	0.000419635	1.17402	up	0.956855	-0.0639103	normal
BnaA06g22560D	6.58082	24.4455	21.1842	21.5416	27.3258	31.764	18.0462	14.498	31.0085	22.3141	22.975	19.3356	0.0103095	1.89677	normal	0.0199466	1.69428	normal	1.92e-11	1.7089	up
BnaA06g22590D	15.2582	30.3934	60.1206	44.5781	35.4753	21.6174	55.6328	55.1419	69.5872	41.5751	53.0461	39.113	0.0493979	1.01322	normal	4.2e-18	1.96432	up	1.79e-08	1.53843	up
BnaA06g22780D	0.76546	0.312183	0.208424	0.239663	0.16476	0.29349	0.117618	0.314164	0.193489	0.221148	0.248016	0.249826	0.212295	-1.32027	normal	0.0090053	-2.0103	down	0.0165776	-1.80326	normal
BnaA06g22820D	1.3448	2.08583	2.78911	3.18206	1.31243	3.47399	3.10554	2.05273	3.20905	2.57407	3.34026	3.63185	0.804995	0.654728	normal	0.0311029	1.06857	normal	0.00378976	1.24941	up
BnaA06g23320D	13.0806	4.78651	2.70715	4.73233	3.04972	7.50291	2.64727	1.32176	4.1524	2.04542	3.15744	8.99413	0.000406563	-1.49839	down	2.47e-12	-2.4519	down	0.00297214	-1.5962	down
BnaA06g23330D	38.0719	19.0847	8.25857	19.1779	17.4472	31.0051	9.67872	7.75129	7.3457	16.8665	13.0702	27.5969	0.256505	-0.930459	normal	7.09e-08	-2.29028	down	0.0478069	-0.971045	normal
BnaA06g23380D	4.46389	16.7803	20.2795	21.4298	13.3344	29.0172	19.3439	20.719	20.7757	19.2774	21.079	23.9329	0.30854	1.92572	normal	3.7e-16	2.25032	up	3.45e-15	2.31072	up
BnaA06g23430D	11.2922	19.4846	60.245	49.1727	17.2988	32.772	57.7007	65.0933	57.9409	44.5326	42.6505	60.335	0.700462	0.887298	normal	2.42e-11	2.60659	up	2.15e-07	2.27156	up
BnaA06g23600D	5.23537	23.1924	22.8714	19.7676	14.8499	46.5627	23.9856	21.9136	22.715	16.3032	15.0325	27.9672	0.505294	2.17173	normal	1.65e-24	2.18511	up	0.00241837	1.95192	up
BnaA06g23720D	131.447	513.989	501.919	857.694	473.781	790.224	576.317	235.121	694.32	619.175	663.417	1290.49	0.00988411	1.96687	up	0.025144	1.86149	normal	0.00618132	2.63608	up
BnaA06g23810D	0.187377	0.701268	1.20204	0.757165	0.487801	0.661625	1.1092	1.11082	1.3861	0.66481	0.944679	0.662007	--	--	--	0.000655966	2.81849	up	--	--	--
BnaA06g23960D	6.85532	1.19769	2.60114	2.57223	0.373886	1.71297	2.53166	3.37032	1.90143	1.60892	4.29537	1.81241	0.000503482	-2.61072	down	0.0213554	-1.3676	normal	0.0387166	-1.43778	normal
BnaA06g24090D	1.85227	0.817306	0.516601	1.95863	0.713452	1.33515	0.493198	0.639961	0.416643	2.09081	1.51046	2.27463	0.133547	-1.28146	normal	0.000113498	-2.21439	down	1	0.00631769	normal
BnaA06g24210D	2.01373	0.73154	0.655982	0.697648	0.675401	1.2967	0.887908	0.490512	0.589527	0.241698	0.879405	0.97184	0.0938455	-1.50475	normal	0.00349614	-1.76455	down	0.0186403	-1.58921	normal
BnaA06g24340D	5.88285	6.25403	9.10567	16.5786	4.84502	9.99922	9.84326	9.83853	7.63522	14.2166	16.095	19.4242	0.997634	0.0596324	normal	0.0378058	0.591573	normal	5.04e-09	1.44429	up
BnaA06g25130D	0.748436	12.2435	19.1195	17.419	11.6072	19.8457	19.7176	10.3899	27.2509	9.2269	18.2258	24.8044	0.0147509	4.04899	normal	3.58e-06	4.7035	up	2.18e-05	4.55509	up
BnaA06g25690D	10.3514	7.43592	7.18045	4.30596	7.46955	6.66007	6.30522	8.06721	7.16893	5.45205	3.31221	4.15363	0.513	-0.363936	normal	0.0990533	-0.49717	normal	0.000130463	-1.09661	down
BnaA06g26060D	1.43775	2.09886	5.65527	6.92854	0.892662	3.13868	5.28131	5.09649	6.58801	4.13359	8.60981	8.04221	--	--	--	0.0031511	2.00618	up	0.000821062	2.26611	up
BnaA06g26320D	13.4309	11.6233	20.901	31.3597	13.1746	10.1985	21.0837	14.8573	26.762	28.7037	35.2965	30.079	0.670022	-0.306842	normal	0.22833	0.53734	normal	5.96e-05	1.04833	up
BnaA06g26390D	78.765	68.7226	75.7646	56.2089	77.0541	50.8473	64.3442	92.0346	70.915	62.8316	66.1633	39.6319	0.0118692	-0.736878	normal	0.00086412	-0.72237	normal	5.78e-06	-1.08677	down
BnaA06g26690D	5.83178	1.50264	1.27418	3.0644	1.14929	2.44806	1.57631	1.2409	1.00534	1.36943	2.05391	5.76985	0.0149742	-1.97341	normal	0.00101034	-2.21502	down	0.358454	-0.925973	normal
BnaA06g26980D	30.0814	13.9348	17.3482	33.7172	11.5756	19.4679	19.6717	10.038	22.3348	13.972	21.2229	65.9566	2.83e-05	-1.07744	down	0.0134787	-0.784058	normal	0.921559	0.204143	normal
BnaA06g27000D	1.42154	4.0583	5.47519	5.95208	5.6424	2.89125	4.39667	3.56186	8.46703	5.85495	6.79995	5.20135	0.0465765	1.53345	normal	0.0414315	1.9453	normal	6.96e-06	2.05972	up
BnaA06g27060D	5.37861	8.69758	18.5824	18.879	7.51827	12.3796	18.4511	20.9922	16.3038	13.7328	18.0298	24.8744	0.452347	0.705805	normal	4.92e-16	1.79336	up	0.000280337	1.81477	up
BnaA06g27580D	1.92301	4.12497	3.22331	4.76408	4.26029	3.79653	3.87425	2.73758	3.0581	3.8347	4.90671	5.55083	0.0011522	1.17608	up	0.0265853	0.806443	normal	8.74e-06	1.37526	up
BnaA06g27590D	0.906302	0.280821	0.288769	0.279334	0.0326486	0.649699	0.417073	0.170643	0.278589	0.197343	0.293409	0.347251	0.0725433	-1.72563	normal	0.000501299	-1.73572	down	0.000540026	-1.73318	down
BnaA06g27630D	4.92084	6.1292	2.44606	3.39702	7.27191	6.14051	2.25035	2.17474	2.91308	3.75252	3.02589	3.41265	0.688395	0.315631	normal	0.00252985	-1.0662	down	0.1575	-0.579447	normal
BnaA06g27640D	15.7186	15.0387	7.20088	8.69116	16.1681	12.9971	7.99429	5.61988	7.98846	11.1544	9.02462	5.89446	0.995429	-0.030175	normal	1.22e-07	-1.13056	down	0.00217832	-0.858156	normal
BnaA06g27710D	132.764	230.487	296.55	235.269	285.921	150.827	288.937	253.604	347.109	222.767	229.363	253.678	0.256505	0.829433	normal	6.44e-06	1.19857	up	0.000762732	0.850262	normal
BnaA06g27980D	0.827873	3.17471	4.23797	2.50199	2.91822	4.0094	4.46983	3.9503	4.29379	1.42007	2.16691	3.91898	0.0100525	1.68724	normal	4.92e-05	1.99116	up	0.16306	1.60517	normal
BnaA06g28070D	1.41475	2.56809	5.54239	3.21855	3.01289	2.01269	4.78138	5.4908	6.355	2.29309	2.60548	4.75707	0.0915974	0.788161	normal	1.95e-13	1.84239	up	0.219655	1.01512	normal
BnaA06g28570D	16.2682	11.5272	12.6115	7.11948	15.1652	7.56058	9.63426	14.7572	13.443	9.2947	7.20725	4.85651	0.50377	-0.48363	normal	0.394149	-0.355188	normal	0.000526566	-1.20779	down
BnaA06g28960D	9.8259	6.5403	7.44781	3.99158	7.69955	6.79389	5.83118	10.0426	6.46969	3.85843	4.87237	3.24395	0.168463	-0.524113	normal	0.246412	-0.388935	normal	1.68e-06	-1.24187	down
BnaA06g29540D	5.13161	15.5089	16.9875	22.3322	13.921	11.6039	15.5744	20.9851	14.403	28.7492	21.1831	17.0642	0.0108278	1.65445	normal	3.66e-07	1.66182	up	1.17e-05	2.08652	up
BnaA06g30160D	2.39366	3.44301	7.36496	6.85273	4.9337	3.36564	6.71669	5.31958	10.0586	10.6342	5.46472	4.45928	0.749207	0.553421	normal	0.00362523	1.68127	up	0.0880652	1.54492	normal
BnaA06g30550D	0.339	2.44719	3.63726	3.7572	0.00312059	4.07887	1.7329	6.26721	2.91168	3.90876	3.39183	3.97102	0.395826	2.8953	normal	0.0281247	3.45816	normal	3.73e-13	3.48649	up
BnaA06g31250D	8.63596	11.8374	13.2666	12.4077	14.8376	8.16225	12.9019	15.663	11.235	14.0052	11.7044	11.5134	0.53723	0.40356	normal	0.000234433	1.22459	up	0.000446633	0.873264	normal
BnaA06g31630D	1.97064	9.04713	12.3025	5.0222	4.33033	19.243	10.8656	12.8575	13.1843	3.03572	4.73612	7.29475	0.596736	2.19984	normal	9.58e-21	2.73099	up	0.0506175	1.62855	normal
BnaA06g31650D	11.0935	16.3155	20.9773	24.1331	17.0928	11.1526	19.5259	21.3554	22.0507	25.0191	22.3541	25.0262	0.43697	0.538901	normal	8.56e-07	1.06317	up	7.66e-07	1.2055	up
BnaA06g31910D	68.9542	25.5717	20.9726	30.9946	22.4166	27.809	27.6359	6.32859	28.9534	13.7875	18.3776	60.8187	0.00427393	-1.39721	down	0.00213579	-1.71532	down	0.168145	-1.13706	normal
BnaA06g32160D	5.52109	1.32339	1.01546	3.00662	1.3071	1.2762	0.572595	1.61557	0.858203	1.51693	1.56061	5.94232	0.000412472	-2.12977	down	4.44e-06	-2.5292	down	0.342798	-0.935648	normal
BnaA06g32290D	48.4295	11.4103	4.30269	11.0172	7.77269	20.3574	5.20792	3.07591	4.62423	10.6834	9.99406	12.3741	0.0033439	-2.04738	down	2.27e-08	-3.51086	down	0.000126452	-2.12381	down
BnaA06g32850D	13.8119	6.21641	5.63112	2.9251	7.12288	5.39336	8.26207	3.42489	5.20641	1.56873	2.78645	4.42012	3.5e-05	-1.51299	down	5.28e-08	-1.93597	down	4.11e-09	-2.29054	down
BnaA06g32990D	3.64754	2.10001	1.44202	1.58074	1.87803	1.99573	1.16698	0.939221	2.21985	1.3879	0.990463	2.36387	0.156865	-0.785902	normal	0.00264733	-1.41595	down	0.00749808	-1.26644	down
BnaA06g33330D	3.38691	3.47666	10.1074	1.33191	3.70049	3.86833	10.0327	11.1206	9.16882	1.43377	1.35252	1.20943	0.988179	0.0699991	normal	1.14e-05	1.23908	up	0.118645	-1.07257	normal
BnaA06g33490D	1.24578	1.60543	2.39682	2.83108	1.33455	1.74333	3.1133	2.20634	1.8708	2.30448	3.32552	2.86323	0.726641	0.428352	normal	0.022828	0.953863	normal	0.00139563	1.22309	up
BnaA06g33990D	1.27806	3.10605	3.06607	2.60197	2.63821	3.24047	3.36737	2.67363	3.1572	3.22095	2.54683	2.03812	0.00138158	1.33985	up	0.000557962	1.2654	up	0.0111079	1.04714	normal
BnaA06g34070D	27.2247	12.6393	10.8743	15.797	9.8814	17.9309	10.5197	7.88046	14.2227	9.64212	12.3146	25.4343	0.0190681	-1.09208	normal	0.00149018	-1.10934	down	0.264566	-0.702559	normal
BnaA06g35200D	3.53688	5.87028	7.25741	5.60968	5.77176	6.53736	6.84463	6.18969	8.73791	5.02754	6.00573	5.79577	0.0171578	0.736778	normal	0.000403007	1.00347	up	0.0288269	0.621827	normal
BnaA06g35230D	1.84569	2.96351	3.94426	3.67576	3.38776	2.15108	3.0817	4.19274	4.55835	3.32988	3.51169	4.18573	0.262196	0.677275	normal	0.00100608	1.10047	up	0.0102848	0.9574	normal
BnaA06g35460D	78.2835	31.1618	19.8539	46.9823	24.7339	31.7975	19.4705	13.4141	26.6772	40.129	33.4054	67.4124	0.00579308	-1.79903	down	0.000287794	-1.97248	down	0.0527781	-1.23219	normal
BnaA06g35490D	2.55642	1.27507	1.36369	1.195	1.50028	0.728336	0.81846	1.97844	1.29417	0.891077	1.77118	0.922737	0.0495799	-1.01713	normal	0.0224818	-0.943817	normal	0.00237663	-1.25239	down
BnaA06g35910D	7.11825	0.808498	0.798819	1.93074	0.575474	1.15608	0.939906	0.165829	1.29072	0.790486	2.97635	2.02536	1.33e-05	-2.6457	down	1.76e-05	-2.54035	down	0.0307422	-1.3204	normal
BnaA06g36790D	0.951782	1.85545	2.37255	1.63213	2.78519	1.28157	2.27257	2.22576	2.61933	1.45999	1.82762	1.60877	0.334491	1.01017	normal	1.46e-05	1.31672	up	0.0406361	0.806043	normal
BnaA06g37000D	0	0	0.634433	0.378539	0	0	0.84762	0.501527	0.554151	0.17161	0.203162	0.760847	--	--	--	1.28e-05	Inf	up	--	--	--
BnaA06g37060D	1.28191	1.17013	11.1023	5.39542	1.6933	0.643768	7.84749	14.844	10.6155	4.77086	6.86938	4.54601	0.987195	-0.136634	normal	3.08e-07	3.12281	up	1.36e-06	2.05627	up
BnaA06g37080D	6.13426	5.37043	12.1412	14.0309	5.85948	3.70969	13.1805	11.2543	11.9886	12.2234	16.9052	12.9641	0.910001	-0.182697	normal	8.55e-05	0.997436	normal	1.44e-05	1.20672	up
BnaA06g37300D	6.11526	9.05722	25.1482	12.3324	11.7356	5.8263	32.0053	28.6254	14.8139	6.18412	20.6656	10.1476	--	--	--	0.00647288	2.1536	up	--	--	--
BnaA06g37710D	46.2823	34.6051	20.5753	30.5202	27.5117	43.2127	20.7102	13.2593	27.7564	22.1602	20.5848	48.8155	0.589468	-0.406599	normal	0.00812547	-1.17014	down	0.396738	-0.591828	normal
BnaA06g37850D	49.8473	15.5865	8.22092	20.9863	14.5342	23.1191	13.2783	5.69304	5.69141	15.9975	18.2394	28.7219	0.0042123	-1.67807	down	1.16e-06	-2.62054	down	0.0105186	-1.26515	normal
BnaA06g38220D	243.819	173.254	173.138	115.19	184.225	107.621	137.07	178.896	203.448	129.481	95.7549	120.333	0.68982	-0.410636	normal	0.237001	-0.408732	normal	0.000189623	-1.03425	down
BnaA06g38230D	7.84621	18.782	20.4055	13.3175	18.8386	16.0922	19.0033	29.5246	12.6887	17.8502	12.8076	9.29469	0.00669011	1.38849	up	0.0819682	1.42441	normal	0.23062	0.8323	normal
BnaA06g38350D	2.48128	6.12579	6.53787	6.35068	5.86617	5.91593	6.39283	6.85305	6.36774	7.9683	5.82643	5.25731	0.00462646	1.24994	up	0.00137953	1.20305	up	0.0150911	1.23192	normal
BnaA06g38470D	47.897	87.3475	180.352	96.6667	69.8856	153.655	185.282	204.448	151.326	66.3717	81.3113	142.317	0.7016	0.926008	normal	1.19e-17	1.96753	up	0.132551	1.07596	normal
BnaA06g38500D	3.95552	0.613894	1.1154	3.68477	0.890272	0.712285	1.24048	0.802558	1.30316	0.705676	2.70928	7.63934	7.28e-09	-2.83738	down	4.21e-06	-1.89412	down	0.987236	-0.0669926	normal
BnaA06g38690D	7.32707	8.54027	16.4294	8.56368	7.60991	8.9348	13.9645	20.7268	14.597	8.66198	9.79766	7.2314	0.869286	0.239542	normal	0.0086953	1.15191	up	0.738797	0.229604	normal
BnaA06g38880D	185.81	110.861	83.2703	96.7892	104.773	148.246	98.157	65.7194	85.9344	95.864	81.9956	112.508	0.075534	-0.711119	normal	1.59e-05	-1.07065	down	0.000521279	-0.882758	normal
BnaA06g38890D	3.25265	1.9884	0.703389	0.90851	2.29681	0.533915	0.499935	0.768616	0.841615	0.283683	2.44179	5.93e-05	0.756595	-0.504465	normal	0.00812726	-1.76754	down	0.14413	-1.53664	normal
BnaA06g39100D	2.18581	5.98536	5.1797	6.25002	3.97398	7.66344	5.03911	3.94077	6.55922	5.97863	7.98473	4.78669	0.00062049	1.48492	up	0.00154262	1.16224	up	8.09e-06	1.45589	up
BnaA06g39340D	404.627	191.368	166.415	324.801	110.338	343.994	183.351	122.064	193.83	258.048	301.032	415.323	0.265496	-1.05203	normal	0.0028257	-1.26721	down	0.598118	-0.304137	normal
BnaA06g39390D	16.2728	9.66766	5.68535	8.30889	7.56196	13.9264	6.18585	2.64812	8.22208	3.86949	4.66559	16.3916	0.115185	-0.712833	normal	5.87e-06	-1.47263	down	0.231486	-0.939275	normal
BnaA06g39660D	0.639608	3.08145	3.12906	2.23663	2.75228	3.87466	2.6788	4.25669	2.45168	2.89946	2.42303	1.38739	0.00158971	2.32348	up	0.000540235	2.31025	up	0.0160138	1.83818	normal
BnaA06g40090D	11.3334	16.7863	31.8233	59.5548	15.9226	22.5596	31.077	36.6878	27.705	29.0028	38.5116	111.15	0.399324	0.598441	normal	1.03e-11	1.50069	up	0.160025	2.39884	normal
BnaA06g40150D	30.9631	15.1311	11.0264	16.992	12.6128	24.3663	15.105	5.4871	12.4872	12.5855	14.1174	24.2732	0.0196768	-1.03452	normal	1.5e-11	-1.54988	down	0.00119078	-0.908933	normal
BnaA06g40170D	0.234766	1.59451	7.65632	5.5703	2.12861	2.1762	6.56343	9.94807	6.45747	5.14185	4.25136	7.3177	0.0984236	3.08724	normal	4.53e-16	5.43313	up	1.23e-11	4.93075	up
BnaA06g40300D	0.241942	0.320415	1.13921	1.37997	0.228111	0.37762	0.953626	1.77018	0.693819	0.992039	1.58557	1.5623	--	--	--	0.0317924	2.19507	normal	0.00164892	2.56129	up
BnaA06g40660D	238.748	241.854	388.297	518.552	209.572	242.115	373.419	483.982	307.491	502.592	561.143	491.921	0.991171	0.034811	normal	0.080458	0.645226	normal	1.29e-05	1.07112	up
BnaA06g40730D	33.6208	21.4769	13.4048	27.2225	19.3899	29.0075	19.3671	9.04991	11.7972	24.5866	31.0295	26.0515	0.262196	-0.596815	normal	1.89e-05	-1.41092	down	0.2232	-0.379816	normal
BnaA06g40820D	1.02796	1.39447	1.61421	3.19174	1.93769	1.11374	2.23274	1.20274	1.40716	3.31376	3.42676	2.8347	0.786331	0.487323	normal	0.419251	0.612953	normal	0.000309528	1.61557	up
BnaA06g40970D	0.589238	1.19589	2.50624	2.47073	1.7082	0.625907	1.82631	4.09764	1.59476	2.9212	2.61564	1.87536	0.5372	1.11525	normal	0.0763407	2.11327	normal	4.63e-05	2.11971	up
BnaA07g00650D	7.62194	11.3193	15.5122	10.7303	12.267	9.80808	14.855	12.9227	18.7588	10.055	11.1948	10.9413	0.0833576	0.576145	normal	0.0001396	1.02089	up	0.105591	0.467516	normal
BnaA07g00960D	39.2347	20.2188	13.3843	38.16	18.2447	29.7887	21.3102	8.64201	10.2007	32.7374	50.2112	31.5314	0.0181944	-0.9236	normal	2.86e-07	-1.4819	down	0.992442	0.0162296	normal
BnaA07g01410D	1.68825	3.82502	2.78836	2.85813	4.76253	3.23239	3.37246	2.0829	2.90973	2.79235	2.85895	2.92309	0.00212383	1.23541	up	0.12925	0.686274	normal	0.127286	0.695144	normal
BnaA07g01550D	4.05429	6.5939	9.69962	8.73226	6.77096	5.91422	8.14645	10.8248	10.1276	8.97747	8.91751	8.3018	0.09676	0.675856	normal	2.83e-06	1.17852	up	0.000438884	1.02075	up
BnaA07g01850D	10.2657	88.4787	77.2279	226.601	123.37	112.515	91.1259	45.541	95.0168	241.678	287.229	150.897	0.00581734	3.9998	up	3.25e-05	3.68717	up	2.59e-16	5.20796	up
BnaA07g02330D	3.40219	3.35751	2.94683	2.94631	3.24463	3.38152	3.40531	3.05494	2.38024	2.67109	3.02174	3.1461	0.00438634	-0.892826	normal	0.000130981	-1.08173	down	6.1e-05	-1.14715	down
BnaA07g02860D	0.750761	1.6979	1.85852	2.78428	1.84737	2.02006	1.54971	1.9454	2.08044	2.40807	2.84709	3.09766	0.128086	1.24162	normal	0.0282467	1.31928	normal	2.49e-05	1.97901	up
BnaA07g02880D	11.8566	22.8262	19.7346	19.7257	24.4051	19.9382	20.0613	13.8959	25.2465	19.3657	18.7031	21.1083	0.00191434	1.00199	up	0.170181	0.804869	normal	0.0157888	0.756478	normal
BnaA07g03250D	3.7202	1.43059	1.00474	1.73151	1.1963	1.55479	1.18298	1.10854	0.72269	1.40247	1.97737	1.81468	0.00222737	-1.40979	down	4.35e-07	-1.9976	down	0.00345756	-1.17732	down
BnaA07g03350D	1.93107	2.47503	2.966	4.21285	1.9171	2.73014	3.44665	2.5498	2.90155	4.57296	4.01444	4.05114	0.785974	0.402074	normal	0.170071	0.722841	normal	0.00467211	1.17719	up
BnaA07g03600D	59.9622	29.5446	21.361	37.2829	28.2188	37.4302	24.7381	15.4046	23.9402	30.3194	32.3908	49.1386	0.000230257	-0.982279	normal	1.25e-12	-1.40526	down	0.0700878	-0.61987	normal
BnaA07g03740D	201.475	64.6836	32.856	68.9645	41.8575	128.806	43.0659	24.9036	30.5986	48.8936	59.2903	98.7095	0.0147701	-1.65073	normal	5.24e-12	-2.65681	down	0.000142966	-1.55865	down
BnaA07g03750D	2.50141	1.35222	0.971276	3.08	0.774351	1.87859	0.985733	0.790348	1.13775	1.12434	2.45655	5.65912	0.130074	-1.07609	normal	0.000164064	-1.63108	down	1	0.0176137	normal
BnaA07g03930D	7.07615	3.40812	3.19571	3.40879	2.69045	4.76896	3.02322	3.46937	3.09454	3.77502	2.83685	3.61451	0.000388887	-1.0397	down	3.11e-07	-1.14378	down	2.91e-05	-1.07312	down
BnaA07g04390D	13.2362	18.2695	33.9946	43.4763	15.2177	22.7607	35.1717	38.0411	28.771	40.34	50.5987	39.4902	0.283791	0.491861	normal	2.66e-12	1.39629	up	5.64e-14	1.74207	up
BnaA07g04670D	3.51839	2.44103	0.81849	1.88901	1.71278	3.32953	1.32579	8.41e-15	1.12968	1.57896	2.61364	1.47444	0.651252	-0.530186	normal	0.00110518	-2.20471	down	0.0996661	-0.945898	normal
BnaA07g05140D	4.39649	1.13832	0.965926	1.30664	0.646406	0.696146	1.05513	0.803787	1.03886	1.21555	1.80532	0.899052	0.000154543	-1.95767	down	5.86e-09	-2.23873	down	4.01e-06	-1.79108	down
BnaA07g05550D	13.6426	15.931	26.3366	32.619	15.2602	19.3016	27.0553	27.1396	24.8149	27.6389	29.6324	40.5858	0.720606	0.240606	normal	9.23e-06	0.918006	normal	0.000173954	1.24414	up
BnaA07g05580D	3.17493	7.35367	15.9075	36.9046	8.99795	8.56258	17.0954	10.6702	19.957	26.4213	41.3129	42.9795	0.023182	1.53364	normal	2.66e-09	2.71846	up	2.8e-12	3.9061	up
BnaA07g05790D	18.1452	11.4268	38.0592	51.2634	9.64763	14.8595	35.8823	44.8009	33.4944	41.2953	52.3229	60.172	0.0522903	-0.623835	normal	3.08e-07	1.04226	up	2.38e-09	1.49159	up
BnaA07g06460D	32.9834	19.8418	11.5361	22.6992	13.7329	36.0247	14.4416	7.11675	13.0499	19.6773	16.7141	31.7061	0.576555	-0.723147	normal	3.7e-07	-1.56234	down	0.273001	-0.532163	normal
BnaA07g06530D	0.713946	0.688264	1.06488	2.10323	0.524869	1.00144	1.17608	0.762386	1.25616	1.48909	2.10515	2.71546	0.981982	0.117453	normal	0.265778	0.645847	normal	0.0017461	1.70916	up
BnaA07g06550D	5.84767	7.51731	7.45249	14.124	6.62658	7.32155	8.35627	6.78393	7.21727	12.0227	16.4595	13.8897	0.910301	0.131352	normal	0.497423	0.230012	normal	3.78e-07	1.21561	up
BnaA07g07450D	0.625642	1.02047	4.39764	4.24841	0.823732	1.68047	4.34027	4.47734	4.37531	3.10428	4.64676	4.99419	--	--	--	2.68e-06	2.9315	up	5.08e-06	2.88997	up
BnaA07g07790D	44.4417	54.665	117.037	126.429	63.7925	33.7067	98.7436	117.638	134.729	123.496	138.805	116.985	0.84095	0.345616	normal	1.62e-06	1.35899	up	1.99e-10	1.48005	up
BnaA07g08290D	17.0267	26.6861	25.7062	35.6489	22.9934	22.0162	26.0804	26.7868	24.2512	35.831	40.4063	30.7095	0.198024	0.641975	normal	0.0147366	0.586037	normal	1.23e-05	1.061	up
BnaA07g08390D	1.0204	1.78453	2.05127	2.41329	1.71314	1.8971	1.71257	2.43441	2.00683	2.24595	2.66203	2.3319	0.15207	0.809904	normal	0.00591716	1.02715	up	0.000495055	1.24384	up
BnaA07g08440D	24.887	57.236	75.3942	74.6634	50.8451	94.2996	83.6075	75.5797	66.9954	76.0238	61.6665	86.3	0.446818	1.25107	normal	2.95e-14	1.6295	up	1.19e-10	1.63679	up
BnaA07g08720D	39.5398	16.0146	11.8686	24.6036	11.481	23.5585	17.2793	9.78794	8.53856	22.9293	27.9563	22.9251	0.000853339	-1.27677	down	2.35e-08	-1.74621	down	0.00896951	-0.682436	normal
BnaA07g08740D	3.9323	1.83246	1.98498	1.55392	2.15931	1.51266	2.23051	1.19775	2.52666	1.12859	1.4676	2.06555	0.00998635	-1.07065	down	0.00966083	-0.973939	normal	0.000121736	-1.36203	down
BnaA07g09040D	0.756188	1.33854	2.49069	2.49982	2.74042	0.355399	2.10079	2.85248	2.51881	2.27817	2.61053	2.61077	0.878358	0.862678	normal	0.0019225	1.75595	up	0.00173993	1.75719	up
BnaA07g09050D	11.3595	2.09529	0.965868	0.976157	2.65409	2.3436	1.00841	0.909946	0.979249	0.481575	1.5742	0.8727	0.00162103	-2.30274	down	8.69e-07	-3.60939	down	1.04e-06	-3.58618	down
BnaA07g09920D	0.317752	0.545752	0.811896	1.45666	0.563623	0.93739	0.470904	0.590665	1.37412	1.74504	1.64111	0.983829	--	--	--	--	--	--	0.00560302	2.47491	up
BnaA07g10020D	181.502	9.0207	6.44769	18.5593	6.92773	12.0139	6.54771	3.01869	9.77667	31.1838	5.53261	18.9616	0.00064432	-1.88844	down	3.8e-05	-2.2483	down	0.0103919	-1.68142	normal
BnaA07g10140D	16.3645	19.7628	33.5904	26.9301	26.4087	15.497	31.3752	34.3536	35.0424	24.2792	30.2273	26.2837	0.838803	0.284485	normal	1.12e-07	1.07287	up	0.00322769	0.751787	normal
BnaA07g10150D	1.74554	2.61617	3.40457	3.54331	3.07008	1.952	3.89912	3.85693	2.45765	3.25756	3.53189	3.84047	0.311516	0.607724	normal	0.0164551	0.792287	normal	0.00187783	1.00031	up
BnaA07g10200D	3.9308	1.00238	0.356778	0.385087	0.289729	1.43837	0.627925	0.442409	0	0.242149	0.435	0.478111	0.148402	-2.31988	normal	0.00398713	-4.23999	down	0.00222785	-4.64954	down
BnaA07g10320D	22.6002	21.261	38.6177	46.7859	23.4631	18.6191	41.5814	24.3818	49.8899	43.8826	48.6935	47.7817	0.962379	-0.0759168	normal	0.136657	0.800692	normal	9.14e-06	1.0652	up
BnaA07g11240D	0.770774	0.33898	2.74348	1.43609	0.139282	0.802322	2.42069	3.27554	2.53421	1.58813	1.29482	1.42533	--	--	--	0.00195596	1.86106	up	0.383882	0.876731	normal
BnaA07g11350D	5.37692	1.19386	2.74754	3.36515	0.563785	1.24518	1.65509	2.18374	4.40379	2.14155	3.33553	4.61838	0.00373674	-2.35024	down	0.346924	-0.701448	normal	0.797645	-0.247204	normal
BnaA07g11580D	0.149724	0.223674	0.280532	0.72961	0.278684	0.130916	0.376622	0.20026	0.264715	0.597002	0.845745	0.746083	--	--	--	--	--	--	0.000157134	2.2904	up
BnaA07g11910D	8.12112	2.39627	1.82007	2.13367	2.9951	2.11425	2.23454	1.37866	1.84702	1.41217	2.14114	2.84769	0.000588083	-1.75413	down	1.09e-05	-2.1593	down	6.81e-05	-1.94382	down
BnaA07g11920D	0	0.284281	1.13736	2.44835	0.218834	0.475496	1.25505	0.973661	1.18336	1.63756	2.51547	3.19203	--	--	--	--	--	--	2.26e-10	Inf	up
BnaA07g11930D	23.081	30.1381	53.7122	41.215	26.1055	47.4198	55.988	54.7354	50.4133	31.8521	29.8142	61.9788	0.851457	0.422747	normal	1.12e-09	1.25339	up	0.248108	0.879343	normal
BnaA07g12170D	113.602	49.8112	47.8416	62.4538	31.2984	80.2655	51.8005	25.9687	65.7555	24.4396	35.7297	127.192	0.0695298	-1.17189	normal	0.00662411	-1.28078	down	0.370129	-0.890322	normal
BnaA07g12260D	1.94647	4.22927	6.65951	3.31485	4.39007	3.24179	7.06785	4.52891	8.38178	4.16907	2.87775	2.89773	0.0276216	1.12663	normal	0.000340471	1.79341	up	0.131103	0.763868	normal
BnaA07g12410D	10.3553	17.0719	40.039	14.9969	12.0074	31.3535	40.0123	46.6625	33.4421	12.6212	10.6068	21.7627	0.826852	0.714344	normal	1.04e-15	1.99239	up	0.441868	0.543379	normal
BnaA07g12430D	0.965716	0.581731	1.11802	1.5956	0.484893	0.61012	1.05152	1.23041	1.07213	1.98561	1.0752	1.72599	0.877588	-0.300426	normal	0.0903602	0.764213	normal	0.00175963	1.18056	up
BnaA07g12530D	1.62852	1.11229	1.28756	0.718153	1.20256	1.11703	1.13908	1.45077	1.27285	0.716879	0.83979	0.597792	0.574675	-0.531361	normal	0.513366	-0.386537	normal	0.00824485	-1.25331	down
BnaA07g12600D	5.88421	10.015	20.424	26.4778	8.61253	14.5399	20.2499	26.1679	14.8541	22.4139	29.6721	27.3475	0.294103	0.819563	normal	3.39e-07	1.80424	up	1.13e-22	2.22828	up
BnaA07g12700D	0.721516	1.37429	1.52515	1.05815	1.97455	0.897979	1.4426	1.52593	1.60691	0.996816	1.22791	0.949737	0.421902	0.936254	normal	0.00257481	1.09271	up	0.297204	0.538609	normal
BnaA07g12770D	2.07609	3.23806	4.99806	6.259	3.86725	3.23068	4.27122	6.08866	4.6343	4.41661	6.32521	8.03518	0.156582	0.745008	normal	2.12e-05	1.40956	up	0.000410688	1.78365	up
BnaA07g13310D	0.657543	2.44146	2.99829	1.82585	1.97382	3.55647	2.12278	2.40135	4.47073	1.6985	1.75406	2.02499	0.0174723	1.93557	normal	0.00796353	2.17953	up	0.00362122	1.4716	up
BnaA07g13430D	0.956627	1.52974	2.26656	2.04848	1.39178	1.63141	1.89776	2.26174	2.64019	2.02835	2.31401	1.80308	0.211584	0.708676	normal	9.11e-05	1.23379	up	0.00186974	1.09209	up
BnaA07g13770D	22.4037	8.92686	15.0633	9.96558	9.24111	6.26133	16.5939	11.2592	17.3367	6.64323	7.33347	15.92	3.79e-06	-1.32706	down	0.0216963	-0.630605	normal	0.00779464	-1.1159	down
BnaA07g14280D	26.2368	50.0202	81.3554	48.8274	60.2	32.8652	73.3044	104.806	65.9562	54.1489	47.9213	44.4121	0.00397266	0.955265	normal	1.75e-05	1.77291	up	1.46e-05	1.04298	up
BnaA07g14290D	4.45115	9.74636	6.752	10.5049	10.9375	7.93952	6.39397	6.02954	7.83251	11.6623	10.3348	9.51777	5.02e-05	1.13906	up	0.0544361	0.57888	normal	1.53e-06	1.25388	up
BnaA07g14620D	0.522877	0.917928	1.5198	1.45355	1.37391	0.785644	1.54015	1.21906	1.80018	0.923363	1.91437	1.52292	0.574743	0.822496	normal	0.00486558	1.53552	up	0.0143858	1.48379	normal
BnaA07g15280D	0.827239	1.79289	2.39167	2.16511	1.72145	2.01724	2.46192	2.59093	2.12216	2.03527	2.40665	2.05341	0.132284	1.06104	normal	0.000456493	1.52024	up	0.00334415	1.36728	up
BnaA07g16350D	2.88404	1.06614	1.21952	1.53843	1.18488	1.17607	1.43976	1.17302	1.04577	1.05248	1.87366	1.68915	0.0011079	-1.48817	down	0.000157293	-1.46749	down	0.00952812	-1.0519	down
BnaA07g16420D	16.0106	4.39088	3.19192	5.22533	3.25554	5.78443	4.11592	1.77715	3.68268	1.96299	3.33821	10.3748	0.00438708	-1.86514	down	0.000113834	-2.38089	down	0.0291343	-1.6525	normal
BnaA07g16510D	15.5761	24.5916	25.4601	44.9572	18.428	22.4768	27.2569	31.0368	18.0865	53.1424	46.6628	35.0666	0.165713	0.759371	normal	0.0436226	0.662878	normal	3.52e-06	1.51602	up
BnaA07g16520D	0.141856	0.316608	0.430116	1.55578	0	0.563588	0.189868	0.508499	0.591981	2.83871	1.12186	0.706765	--	--	--	--	--	--	0.00586092	3.13448	up
BnaA07g16640D	7.11244	3.6344	6.00214	3.14571	2.8356	1.93911	3.60593	4.98181	9.41868	2.38436	2.79063	4.26215	0.0774244	-1.02548	normal	0.828614	-0.204943	normal	2.97e-05	-1.16153	down
BnaA07g16950D	2.80439	2.48735	2.93062	4.02897	2.99784	1.71897	3.69774	2.27982	2.81429	3.89819	3.90168	4.28705	1	-0.0322296	normal	0.350781	0.451095	normal	0.00212294	1.22555	up
BnaA07g17130D	21.214	1.68069	2.51282	1.55755	0.645624	3.04083	3.03153	2.74624	1.7607	1.27034	1.48203	1.92028	1.7e-31	-3.66285	down	1.96e-30	-3.2246	down	2.9e-38	-3.81769	down
BnaA07g17200D	16.6239	11.4933	13.9595	7.65665	12.8929	10.2317	11.4145	17.5045	12.9595	7.44266	8.86837	6.65893	0.213605	-0.478053	normal	0.39363	-0.26846	normal	5.49e-06	-1.12819	down
BnaA07g17230D	26.9172	48.556	61.2767	82.8086	50.7808	74.074	43.2005	20.4626	120.167	86.6515	99.2059	62.5683	0.605656	0.881778	normal	0.521913	1.20641	normal	1.47e-05	1.64413	up
BnaA07g17260D	2.77486	5.5754	6.47603	6.55287	6.81364	4.41421	4.62425	7.39327	7.41059	6.68913	6.54916	6.42031	0.025446	1.0324	normal	0.00458791	1.20627	up	1.88e-06	1.19838	up
BnaA07g18060D	1.03871	0.24784	0.123734	0.412248	0.264814	0.381285	0.284283	0.0422335	0.0446852	0.31178	0.43236	0.492604	0.0528088	-2.15672	normal	0.00111729	-3.49047	down	0.0947626	-1.42644	normal
BnaA07g18350D	82.5073	40.6496	33.315	38.6497	37.354	41.5627	37.4171	25.8271	36.7009	30.7452	30.7672	54.4366	0.000106453	-1.01483	down	2.68e-10	-1.28304	down	0.000148961	-1.09464	down
BnaA07g18810D	27.7859	23.8443	21.9514	10.7267	32.0877	12.3089	17.4017	21.1361	27.3163	12.0994	13.3297	6.75086	0.956553	-0.162088	normal	0.552039	-0.311066	normal	0.000795213	-1.36258	down
BnaA07g18950D	3.98995	7.42459	8.17908	7.19733	8.27826	6.74945	8.00365	9.64078	6.89282	8.18949	8.04961	5.35288	0.00206797	0.91653	normal	4.08e-05	1.03916	up	0.0150798	0.85275	normal
BnaA07g19630D	0.591436	1.65515	4.72978	6.35643	3.00545	1.23576	4.88568	4.2096	5.09405	2.96306	3.41133	12.6949	--	--	--	7.55e-05	3.02413	up	0.117061	3.51623	normal
BnaA07g20400D	9.0787	3.79841	3.73862	5.00834	3.2587	5.70541	4.46569	2.46921	4.28097	3.74232	4.62992	6.65279	0.109546	-1.05601	normal	0.00240379	-1.28285	down	0.102445	-0.761606	normal
BnaA07g20740D	5.04834	11.8875	7.15214	10.2024	15.074	11.3437	8.83468	4.71545	7.90629	10.7287	9.4294	10.4491	0.00251521	1.29659	up	0.319186	0.479257	normal	0.000153597	1.04521	up
BnaA07g20840D	8.8482	3.68625	5.05652	9.88829	2.34874	5.75744	4.14152	3.08332	7.94471	2.00692	2.67404	24.9839	0.000456954	-1.25427	down	0.0903602	-0.797745	normal	0.969366	0.163373	normal
BnaA07g20940D	2.7629	2.42096	4.45294	0.436109	4.75121	0.49821	2.47464	7.01126	3.87292	0.181614	0.598348	0.528364	0.986209	-0.169192	normal	0.516834	0.681317	normal	2.88e-06	-2.83568	down
BnaA07g20980D	0.54922	0.533599	1.15303	0.551064	0.526949	0.562511	1.22028	1.24168	0.997127	0.462782	0.694728	0.495682	0.991302	-0.0613578	normal	0.00110035	1.0328	up	0.979937	-0.0380037	normal
BnaA07g21320D	0.788405	3.63663	4.85634	2.99491	2.13118	6.62426	4.16595	5.15044	5.25264	1.82434	2.22412	4.93628	--	--	--	0.000338328	2.73171	up	--	--	--
BnaA07g21910D	1.56254	12.8965	16.3495	15.0424	26.1379	8.34263	16.7971	11.1277	21.1236	13.0981	21.1428	10.8863	0.35994	3.17838	normal	4.09e-08	3.50537	up	2.37e-05	3.37936	up
BnaA07g21980D	6.6777	11.3347	27.6234	23.8165	9.10824	18.711	23.4781	26.2827	33.1094	17.2626	30.0005	24.1865	0.685403	0.828961	normal	2.14e-10	2.07617	up	0.000117728	1.88847	up
BnaA07g22090D	16.7672	8.28144	9.8335	11.6373	8.01123	8.87715	9.49022	7.51139	12.4989	8.19718	8.99537	17.7194	0.000204545	-1.00959	down	0.0119025	-0.770274	normal	0.35198	-0.534651	normal
BnaA07g22100D	7.79424	4.32092	3.29111	5.34095	3.98124	5.07886	3.22701	3.31511	3.33123	5.76615	5.56189	4.69481	0.051384	-0.82405	normal	0.000233061	-1.27998	down	0.112088	-0.563657	normal
BnaA07g22450D	13.9284	8.68122	5.73293	8.86638	7.21836	10.7209	6.71295	4.94428	5.54158	7.75129	8.39932	10.4485	0.265845	-0.675702	normal	0.00216743	-1.30183	down	0.110767	-0.672139	normal
BnaA07g22620D	62.6159	29.127	25.5217	34.735	22.2344	39.8604	29.4339	16.2762	30.855	27.5825	28.5218	48.1007	0.00726559	-1.09235	down	8.11e-05	-1.36585	down	0.0213257	-0.906465	normal
BnaA07g22640D	18.9818	10.8138	8.7846	17.9903	7.79506	12.6004	8.85915	8.04688	9.44777	17.3224	19.442	17.2064	0.01847	-0.791193	normal	4.91e-05	-1.0266	down	0.975902	-0.0256621	normal
BnaA07g22650D	19.5444	6.62168	6.1538	10.2375	5.25163	8.17141	7.1566	4.48822	6.81659	8.2315	9.38537	13.0957	4.36e-07	-1.45874	down	5.93e-09	-1.54662	down	0.00507168	-0.855315	normal
BnaA07g22680D	0.169152	0.278853	1.27441	1.24734	0.23694	0.252871	1.29361	1.59724	0.932383	0.991465	2.05374	0.69681	--	--	--	2.47e-08	2.92478	up	0.0200319	2.87978	normal
BnaA07g23160D	4.83002	2.96029	2.13761	2.85978	2.14651	2.76504	1.98002	2.4876	1.94522	2.89602	2.50188	3.18145	0.123211	-0.724505	normal	1.13e-05	-1.17268	down	0.00502703	-0.785894	normal
BnaA07g23350D	3.35402	7.11129	9.73046	9.10875	9.36136	4.13581	7.64976	8.75827	12.7834	8.07972	9.31931	9.92721	0.279849	1.06693	normal	0.00235544	1.57164	up	6.62e-07	1.45288	up
BnaA07g23670D	5.12686	9.98784	9.87909	11.5384	11.6911	8.37658	10.9302	9.7622	8.94487	11.6496	10.107	12.8584	0.000496881	0.942042	normal	1.51e-05	0.932087	normal	1.02e-06	1.17684	up
BnaA07g23890D	2.41839	1.76744	0.272258	2.35961	0.381532	2.15008	0.201909	0.397359	0.217506	2.04198	1.86221	3.17465	0.938806	-0.30954	normal	1.62e-07	-3.16993	down	1	0.00639574	normal
BnaA07g24050D	10.188	22.2779	45.1089	56.9218	22.7171	30.9307	43.1043	43.4175	48.805	53.1968	45.3032	72.2655	0.17034	1.15065	normal	8.04e-27	2.14751	up	3.74e-09	2.48888	up
BnaA07g24080D	0.55937	1.97012	2.29048	2.35966	1.96574	2.06898	2.97367	0.918042	2.97971	1.92425	1.59126	3.56347	0.00401489	1.748	up	0.0806499	1.90755	normal	0.038281	1.98898	normal
BnaA07g24230D	0.347825	0.300331	1.91107	3.18005	0.360008	0.228637	1.55429	2.56304	1.61588	1.70361	2.70869	5.12785	--	--	--	0.00152336	2.57604	up	0.0111079	3.3061	normal
BnaA07g24270D	17.8643	9.73248	5.29763	9.55874	7.51813	17.5481	6.90992	1.1234	7.85956	4.83821	8.177	15.661	0.460377	-0.934921	normal	0.00682971	-1.81099	down	0.270357	-0.885077	normal
BnaA07g24280D	1.29659	2.10476	2.75868	1.66176	2.466	1.75548	2.48055	2.7926	3.00288	1.24916	1.92177	1.81435	0.217849	0.690549	normal	0.000961349	1.07819	up	0.603478	0.326477	normal
BnaA07g24510D	64.9975	37.8516	27.2402	32.4354	33.851	42.7974	28.7847	20.9035	32.0325	29.7603	31.1069	36.439	0.163401	-0.717059	normal	0.00210382	-1.26538	down	0.0140942	-0.945681	normal
BnaA07g24560D	6.69009	4.26156	3.59525	6.23311	4.03734	5.36362	3.54543	2.72149	4.51884	4.55435	5.97585	8.16913	0.0763017	-0.718119	normal	4.18e-05	-1.19989	down	0.77449	-0.148975	normal
BnaA07g24570D	21.7256	10.1932	19.3918	15.9886	11.2945	9.97487	16.3805	23.1347	18.6601	13.1135	16.3345	18.5177	2.53e-05	-1.08135	down	0.643954	-0.159227	normal	0.131881	-0.442221	normal
BnaA07g24880D	1.14539	1.33915	3.21447	1.86732	0.864465	0.989917	2.63839	3.24515	3.75989	1.92277	2.09004	1.58916	0.914505	0.318674	normal	1.95e-07	1.57349	up	0.0423765	0.83063	normal
BnaA07g24890D	0.78043	0.808628	2.11846	1.91286	0.742144	1.0237	2.32318	1.93465	2.09754	1.83349	1.84494	2.06014	1	0.0579139	normal	0.00788805	1.43731	up	0.0241722	1.28899	normal
BnaA07g25040D	8.17708	3.90312	1.73523	4.44693	2.38943	6.79186	2.40242	2.03136	0.771907	4.35585	5.07613	3.90881	0.0403727	-1.14281	normal	7.95e-12	-2.40269	down	0.00671432	-0.972243	normal
BnaA07g25350D	4.26313	7.67763	9.0943	5.16535	10.358	4.30405	8.36332	8.76345	10.1561	5.71589	5.17028	4.60988	0.363882	0.859632	normal	4.27e-06	1.09405	up	0.542075	0.265836	normal
BnaA07g25880D	2.93976	3.57641	7.36705	14.3174	4.37261	4.77188	7.33356	5.7142	9.05339	9.82914	10.5548	22.5682	0.907498	0.298836	normal	8.37e-05	1.32182	up	0.0194081	2.30319	normal
BnaA07g26400D	1.11409	1.9005	2.46584	1.35985	2.11351	1.37254	2.97661	2.46616	1.95474	1.44858	1.31376	1.31722	0.0947943	1.03258	normal	0.00211534	1.28945	up	0.470683	0.494629	normal
BnaA07g26420D	3.52686	5.21997	4.76646	8.68131	5.29982	5.83255	4.88243	4.93177	4.48518	7.60815	9.81948	8.6163	0.185579	0.574487	normal	0.173986	0.466039	normal	6.12e-07	1.31374	up
BnaA07g26610D	0.164685	0.160645	0.945842	0.482247	0.254376	0.135984	1.04175	1.24251	0.553267	0.551432	0.381375	0.513934	--	--	--	0.00543159	2.64483	up	--	--	--
BnaA07g26680D	80.0806	73.8549	15.1474	25.8979	58.7988	84.4986	20.7717	5.56458	19.1059	41.1597	11.2331	25.3008	0.976887	-0.106239	normal	0.00353635	-2.30066	down	0.0427292	-1.584	normal
BnaA07g27120D	0.168283	3.91277	25.2393	22.7313	2.63538	5.78989	25.5235	30.1418	20.0526	21.493	26.3821	20.3189	3.38e-05	4.58732	up	1.51e-66	7.43902	up	1.47e-72	7.52675	up
BnaA07g27240D	10.685	5.60434	3.35279	7.27897	3.62673	7.9276	3.4436	5.06249	1.5523	8.14385	8.53228	5.16077	0.26817	-0.926039	normal	0.00898368	-1.62324	down	0.383754	-0.531742	normal
BnaA07g27750D	7.01476	4.64125	6.23782	2.90152	4.5171	4.59301	5.16874	7.41194	6.13277	2.36941	3.76504	2.57011	0.161628	-0.594126	normal	0.659735	-0.215502	normal	0.000482553	-1.32725	down
BnaA07g28430D	1.13796	6.74593	8.55635	6.19205	5.59318	8.8003	5.566	5.49266	14.6104	3.87766	4.45743	10.2411	3.33e-05	3.00821	up	0.00299056	3.62773	up	0.0254238	3.33367	normal
BnaA07g28440D	0.150093	0.458997	1.43698	1.3809	0.21491	0.866137	0.717317	1.66522	1.9284	0.482652	0.654158	3.00588	--	--	--	0.000643801	3.46945	up	--	--	--
BnaA07g28620D	15.8705	36.3957	40.163	36.5929	36.3821	47.56	44.4994	37.9882	38.0013	29.3318	35.4411	45.0057	0.147984	0.845493	normal	1.4e-08	1.13672	up	0.00185159	1.01719	up
BnaA07g28670D	0.196981	0.582116	3.1427	4.33545	0.24657	1.30776	2.99341	2.84359	3.59111	2.61025	2.61403	7.78208	--	--	--	2.42e-19	4.17013	up	0.009456	4.61385	up
BnaA07g28710D	0.11289	0.953111	2.4716	0.777658	0.291286	1.85254	1.71889	2.23767	3.45824	0.649626	0.427947	1.2554	--	--	--	8.08e-07	4.69475	up	--	--	--
BnaA07g28760D	2.28651	4.66335	7.15746	5.02413	4.31433	4.84359	6.17225	5.51008	9.79005	4.85417	5.80883	4.40938	0.00247178	1.02208	up	0.0010382	1.57309	up	0.000210224	1.10721	up
BnaA07g28880D	10.4203	18.0454	34.4192	31.2865	10.0243	31.331	36.7816	37.065	29.4111	30.7575	28.3673	34.7347	0.801244	0.835657	normal	1.12e-11	1.73986	up	0.00544145	1.32055	up
BnaA07g28990D	12.5452	24.612	28.8478	32.2363	24.4159	22.8032	31.3568	29.9629	25.2238	27.9257	34.9541	33.8291	0.000140184	1.00114	up	6.27e-08	1.09284	up	3.83e-08	1.29572	up
BnaA07g29030D	13.5182	6.62089	4.52376	6.22093	7.19607	8.62908	4.6599	2.28915	6.62224	6.00286	2.59844	10.0615	0.00395083	-1.03501	down	2.61e-09	-1.7728	down	0.00976797	-1.17565	down
BnaA07g29040D	1.65525	2.15834	3.33469	2.89511	2.35203	2.0645	3.47097	3.29227	3.24082	2.48659	3.32454	2.87419	0.523017	0.366417	normal	2.21e-05	1.00314	up	0.00393464	0.813585	normal
BnaA07g29140D	1.91598	3.00036	3.39704	3.57306	3.41963	3.09536	3.01214	4.1146	3.06437	2.72857	3.97172	4.0189	0.402743	0.556591	normal	0.0119799	0.877568	normal	0.00294271	1.02575	up
BnaA07g29470D	2.145	5.65805	10.6931	20.9093	3.88954	10.4691	13.531	6.20967	12.3387	12.2057	15.8978	34.6244	0.556019	1.41245	normal	8.92e-05	2.30246	up	0.01405	3.23711	normal
BnaA07g29990D	1.37123	0.104646	0.0493026	0.108362	3.29e-05	0.093926	0.0555213	0.0441531	0.0482335	0.173059	0.152027	3.24e-18	0.00764108	-3.8774	down	0.000317595	-5.11101	down	0.00239313	-3.88636	down
BnaA07g30000D	6.51305	1.53062	1.36594	1.4543	1.36347	1.46446	0.805545	1.17449	2.1178	1.69272	1.79197	0.878189	0.0144597	-2.10123	normal	0.0005248	-2.75018	down	0.00349992	-2.24922	down
BnaA07g30010D	16.1288	1.53511	1.03709	0.353337	1.88993	2.37112	1.1523	1.02322	0.935763	0.629751	0.274253	0.156006	0.0148253	-3.43884	normal	0.00143656	-4.03503	down	3.04e-05	-6.20388	down
BnaA07g30430D	95.2405	76.0285	40.1827	81.0299	72.616	103.695	53.6155	30.1869	36.7458	84.964	84.5218	73.6038	0.798728	-0.312866	normal	0.000380881	-1.30157	down	0.472338	-0.257501	normal
BnaA07g30640D	2.62699	0.368467	0.0916937	0.640536	0	1.1054	0.275081	0	0	0.519917	0.22967	1.17202	0.0253969	-2.85469	normal	9.76e-05	-4.86633	down	0.0201808	-2.27425	normal
BnaA07g30760D	65.3308	3.42287	0.904289	1.39729	1.71571	8.55289	2.15007	0.270956	0.291842	0.886878	1.26645	2.03853	4.85e-09	-4.29634	down	1.01e-15	-6.49952	down	1.04e-13	-5.71855	down
BnaA07g30790D	147.305	20.1495	16.5685	19.1533	22.1974	25.741	20.5121	13.6586	15.5348	19.4438	18.9254	19.0906	2.42e-11	-2.84754	down	5.79e-14	-3.14541	down	2.7e-13	-2.93044	down
BnaA07g30830D	0.549177	0.543618	1.50221	2.1445	0.291951	0.818546	1.57312	1.60746	1.32604	1.75776	2.83615	1.83958	1	-0.0184825	normal	0.00129026	1.41214	up	4.22e-05	1.92886	up
BnaA07g30840D	38.1194	25.3497	16.6214	25.8748	20.0707	36.1922	19.4732	13.8199	16.5712	25.8652	26.1363	25.6228	0.221702	-0.599662	normal	6.35e-10	-1.22731	down	0.028368	-0.592533	normal
BnaA07g30920D	2.17203	14.1154	28.8943	16.9528	8.99533	28.333	20.7477	41.1044	24.8308	12.9989	5.48271	32.3767	0.467217	2.39377	normal	1.53e-10	3.46552	up	0.125579	2.40202	normal
BnaA07g30950D	1.33469	1.6368	2.1174	2.88375	1.7832	1.25763	2.40515	2.86756	1.0795	2.97171	3.58824	2.09129	0.831008	0.316381	normal	0.42485	0.662065	normal	0.00719114	1.11493	up
BnaA07g30990D	1.21375	2.21298	4.08799	3.68371	3.41181	1.44368	2.69796	4.83308	4.73294	5.04289	3.10556	2.90269	0.53448	0.959097	normal	3.18e-05	1.97675	up	0.00163843	1.5878	up
BnaA07g31570D	3.30367	6.24238	12.8425	23.0999	3.9904	10.9217	13.2647	9.80352	15.4593	15.5677	15.0175	38.7146	0.666993	0.956859	normal	2.28e-08	2.0205	up	0.0223361	2.86213	normal
BnaA07g31880D	12.0295	9.45754	5.34483	10.0699	8.56111	14.7803	6.73459	3.05969	6.2402	7.41577	6.84389	15.95	0.837855	-0.350073	normal	5e-05	-1.17815	down	0.749336	-0.274925	normal
BnaA07g32070D	0.106729	1.28674	1.00189	1.84532	1.95742	0.387458	0.503348	1.78305	0.719279	2.25963	1.97455	1.30177	--	--	--	--	--	--	0.00372853	4.45532	up
BnaA07g32090D	2.13767	4.82687	5.68619	3.31564	6.2378	3.41661	4.97253	5.57507	6.51097	3.26018	3.00112	3.68563	0.0915974	1.2055	normal	5.23e-05	1.44562	up	0.220077	0.65601	normal
BnaA07g32220D	143.659	179.69	369.877	489.255	146.911	143.002	324.797	404.694	380.14	495.095	509.086	463.583	0.86236	0.294089	normal	2.18e-08	1.26676	up	5.18e-13	1.68236	up
BnaA07g32300D	439.79	256.654	306.109	200.273	255.057	223.379	295.812	220.027	402.487	163.421	191.273	246.124	0.0136928	-0.749295	normal	0.123404	-0.535609	normal	2.4e-06	-1.14874	down
BnaA07g32400D	7.81406	15.0773	31.5631	19.3432	18.0581	10.1087	23.2262	34.9581	36.505	16.0886	25.1537	16.7874	0.175352	0.972983	normal	4.43e-08	1.82326	up	0.00022857	1.06708	up
BnaA07g32900D	7.96925	2.46503	1.75074	3.67812	1.64913	5.04237	1.85178	1.10332	2.29711	2.12697	1.79059	7.11681	0.0868405	-1.44815	normal	2.68e-10	-2.36613	down	0.225999	-0.990778	normal
BnaA07g32970D	7.58596	8.59299	19.9551	40.5823	3.84716	17.5821	20.2147	16.7364	22.9142	19.1402	25.7019	76.9048	0.98694	0.17477	normal	3.13e-05	1.43106	up	0.185801	2.44291	normal
BnaA07g33210D	1.99196	3.13863	3.5475	4.4126	3.80883	3.64704	2.93243	3.54344	4.16663	3.6542	4.87986	4.70372	0.311149	0.759711	normal	0.062733	0.823791	normal	0.00318916	1.14422	up
BnaA07g33280D	44.8742	25.8734	25.0752	21.4256	23.2075	28.3053	27.0027	18.102	30.121	19.3357	18.7648	26.1763	0.0106331	-0.764952	normal	0.00235955	-0.839992	normal	3.33e-05	-1.04762	down
BnaA07g33370D	4.67669	1.37767	0.00155613	0.798884	0.0111755	0.0132808	0.00316807	0.000990293	0.000510022	0.00803977	0.000451785	2.38816	0.363893	-1.71745	normal	3.07e-14	#NAME?	down	0.00604093	-2.59503	down
BnaA07g33390D	0.338999	1.31416	1.79688	2.0758	1.20564	1.70623	1.72525	0.442925	3.22247	1.45465	1.67972	3.09302	0.0116591	2.00222	normal	0.213982	2.44795	normal	0.0032847	2.61892	up
BnaA07g33400D	1.67549	2.93386	3.1452	3.90229	2.09175	2.97038	2.99676	3.29228	3.14656	3.98842	4.3328	3.38566	0.161751	0.785154	normal	0.0474467	0.809623	normal	0.000268185	1.26598	up
BnaA07g33450D	1.74483	2.62611	4.56823	4.11875	2.39491	4.16371	4.16793	5.60004	3.93672	3.66394	4.39503	4.29727	0.782981	0.595252	normal	0.00017264	1.34146	up	0.00191696	1.20804	up
BnaA07g33800D	34.1525	20.6936	31.8555	12.3773	24.4231	16.2621	24.0953	39.652	31.8193	10.188	13.953	12.991	0.439268	-0.481517	normal	0.917143	-0.0712318	normal	0.000221325	-1.30227	down
BnaA07g33880D	118.015	276.2	181.167	232.593	225.873	303.069	196.381	175.005	172.115	273.299	213.545	210.936	2.19e-07	1.27745	up	0.00514642	0.636923	normal	3.72e-05	1.0011	up
BnaA07g33910D	2.55746	3.31504	7.34967	5.07137	2.76088	3.70994	6.62757	7.85368	7.56776	5.22479	5.79702	4.19231	0.589492	0.390709	normal	1.8e-10	1.53686	up	0.00117525	0.986877	normal
BnaA07g33920D	2.21632	1.28429	0.669242	1.56119	1.14059	1.30956	0.690748	0.748923	0.568057	0.892452	1.15576	2.63535	0.400637	-0.78091	normal	0.00252337	-1.69968	down	0.684842	-0.444439	normal
BnaA07g33970D	10.6576	16.7648	20.2647	29.016	17.7187	14.1687	19.9822	23.3562	17.4556	24.5335	25.5401	36.9743	0.0340842	0.718141	normal	2.64e-05	0.999308	normal	3.11e-05	1.50416	up
BnaA07g34110D	3.95674	2.55535	1.33549	2.50902	2.07251	3.72259	1.38898	0.597638	2.01985	1.33789	2.05437	4.13478	0.325955	-0.789967	normal	0.00166819	-1.76565	down	0.464062	-0.660704	normal
BnaA07g34120D	2.79006	3.69004	5.95641	5.56795	4.92545	2.22892	6.34761	5.31679	6.20484	5.51101	5.56387	5.62898	0.81756	0.415567	normal	5.65e-05	1.05613	up	0.000855411	0.962849	normal
BnaA07g34260D	2.78301	3.87695	5.67263	7.91556	2.81198	5.96499	7.03487	6.03955	3.94346	6.48233	9.2214	8.04294	0.785323	0.492856	normal	0.0214629	1.01768	normal	1.95e-08	1.49533	up
BnaA07g34420D	137.253	44.2484	65.8845	55.0519	42.9972	58.7063	67.1042	53.209	77.3402	35.8199	54.7971	74.5387	7.15e-05	-1.61774	down	0.00292406	-1.03221	down	0.00122755	-1.30155	down
BnaA07g35260D	2.59589	10.6507	32.1074	50.5293	7.17714	21.0821	32.7536	31.0016	32.567	33.7717	36.8102	81.0059	0.516411	2.04187	normal	1.65e-48	3.61291	up	0.000361016	4.27188	up
BnaA07g35330D	0.51273	0.884637	2.49228	1.60749	0.763127	0.949307	2.44448	1.83602	3.19635	1.88102	1.65632	1.28515	--	--	--	2.3e-06	2.67161	up	0.00765987	1.94153	up
BnaA07g35620D	1.00904	1.90691	2.60566	4.23608	2.00274	2.26976	2.55959	1.82139	3.43601	5.05887	4.87449	2.77488	0.205369	0.943595	normal	0.0238144	1.38437	normal	0.000211472	2.07767	up
BnaA07g36390D	5.07628	2.43882	2.25276	1.48117	2.15292	2.48291	1.14196	3.77926	1.83706	1.66717	1.81279	0.963565	0.330769	-0.983833	normal	0.278458	-0.7821	normal	0.00110553	-2.17529	down
BnaA07g36440D	16.5722	6.38739	3.94572	9.42066	7.42523	5.7654	6.46699	1.0024	4.36776	12.8799	11.0371	4.34498	0.068289	-1.33792	normal	0.000411467	-2.0556	down	0.211864	-0.77144	normal
BnaA07g36470D	0.297427	1.12177	1.2688	0.870024	0.665194	1.33565	1.8897	0.637716	1.279	0.60423	0.858706	1.14714	0.0540116	1.74237	normal	0.103512	1.39906	normal	0.0016737	2.21113	up
BnaA07g36480D	6.84834	12.8424	11.402	15.5006	12.4972	14.4354	13.2865	9.90386	11.0157	15.8768	17.8241	12.8009	0.0020687	0.949197	normal	0.0556783	0.725232	normal	9.1e-05	1.20218	up
BnaA07g36660D	6.91669	5.3535	3.83088	3.26185	3.86944	6.42398	3.95746	2.97056	4.56463	3.72185	3.34142	2.72227	0.685601	-0.322358	normal	0.00789789	-0.874143	normal	0.00149252	-1.08673	down
BnaA07g37120D	2.70778	4.56871	7.01204	5.08847	4.60013	4.86392	5.93668	6.46381	8.63564	4.87965	4.07057	6.3152	0.290936	0.771043	normal	0.000278976	1.35926	up	0.0501147	0.909915	normal
BnaA07g37130D	0.388962	1.77603	1.49132	1.86442	2.18117	2.46336	1.495	1.22822	1.75074	1.6912	1.51491	2.38714	0.187293	2.34457	normal	0.029156	2.08961	normal	0.00320125	2.41751	up
BnaA07g37220D	0.746863	3.09273	3.75229	2.41565	3.73412	1.67028	4.11434	2.10413	5.03839	2.26812	1.45406	3.52477	0.0306848	2.10316	normal	0.00293627	2.35627	up	0.0584989	1.6986	normal
BnaA07g37360D	3.96264	4.59409	11.4664	7.82662	6.48361	3.16817	10.4641	11.4855	12.4496	7.33211	8.22061	7.92714	0.910001	0.27247	normal	2.46e-05	1.5975	up	0.0277039	1.05072	normal
BnaA07g37900D	16.1055	16.8837	24.4725	35.1009	14.127	11.6566	22.5964	33.2859	17.5353	35.8183	37.2995	32.185	0.97456	0.131719	normal	0.294937	0.64634	normal	0.000105617	1.16063	up
BnaA07g37990D	1.81948	3.40716	6.67425	6.66475	3.11829	2.98018	6.2737	7.53689	6.21216	6.37835	5.61851	7.99739	0.108119	0.923423	normal	1.36e-10	1.93306	up	2.55e-09	1.91666	up
BnaA07g38140D	2.81788	1.96505	0.753616	2.63284	1.99129	2.40817	0.983284	0.656904	0.620659	1.90847	3.48672	2.50333	0.744945	-0.512935	normal	0.00406897	-1.89793	down	0.969695	-0.0654873	normal
BnaA07g38390D	1.59396	1.79498	11.6643	11.5626	2.27176	1.74039	8.48303	13.0268	13.483	10.0883	7.20341	17.3962	0.956709	0.187747	normal	9.93e-12	2.90251	up	0.00182748	2.87936	up
BnaA07g38400D	2.20725	2.42401	6.99959	8.4059	2.68977	2.28954	5.56469	6.04924	9.38485	6.83199	9.18794	9.19778	0.971073	0.126158	normal	0.000662404	1.68716	up	6.16e-10	1.93054	up
BnaA07g38540D	5.58153	8.36146	12.0772	12.5609	7.00112	7.30377	11.5988	15.231	9.4019	12.4551	13.6378	11.5899	0.375229	0.62392	normal	0.00577951	1.07734	up	2.36e-05	1.15377	up
BnaA07g38590D	41.0878	18.7055	14.8071	20.3319	17.4174	25.6063	19.0649	8.07634	17.2802	18.2012	21.6323	21.1622	0.0400325	-1.09293	normal	0.000486284	-1.44946	down	0.0241995	-0.97972	normal
BnaA07g38690D	3.98924	6.26385	8.49928	8.14066	4.95082	10.2816	9.07566	7.43896	8.98323	7.64137	6.81116	9.96944	0.746873	0.670329	normal	0.000649037	1.11816	up	0.00387991	1.03468	up
BnaA07g38770D	41.5811	62.2792	88.6441	82.116	63.1686	62.4327	89.9088	95.1499	80.8735	82.9815	97.643	65.7235	0.0722579	0.597272	normal	6.97e-09	1.18673	up	0.000581286	1.03379	up
BnaA07g38960D	4.42864	6.55281	7.16081	11.0564	7.63014	7.77645	7.58108	6.3105	7.59084	9.27631	9.66338	14.2296	0.465198	0.57963	normal	0.0344071	0.675541	normal	0.00285902	1.29365	up
BnaA08g00130D	3.20148	2.74387	0.634043	1.02316	2.03428	5.85788	1.10409	0.0754325	0.722607	0.634588	0.424388	2.01051	0.983128	-0.211247	normal	0.000726423	-2.47273	down	0.0317538	-1.68989	normal
BnaA08g00140D	26.1838	11.5751	9.2121	8.7907	6.60067	19.4465	10.0993	6.64809	10.8889	5.36457	7.49062	13.5169	0.207864	-1.17739	normal	0.00935022	-1.48033	down	0.0120003	-1.56647	normal
BnaA08g00190D	3.75504	4.26682	8.08042	6.51109	4.72022	5.79222	10.1579	7.44776	6.6356	4.62918	5.55857	9.34551	0.946491	0.206174	normal	0.00293182	1.1417	up	0.23891	0.812523	normal
BnaA08g00590D	112.069	132.071	191.194	227.484	149.061	95.4151	175.042	251.059	147.481	242.466	213.401	226.586	0.81187	0.310955	normal	0.0967862	0.858445	normal	4.91e-06	1.09388	up
BnaA08g00900D	56.9623	28.7294	11.9363	25.7066	21.3793	55.475	15.1851	8.60168	12.0221	21.4493	24.795	30.8755	0.519615	-0.98615	normal	0.000141294	-2.28065	down	0.0318465	-1.18039	normal
BnaA08g01300D	5.12658	10.6001	12.5748	13.4893	4.53504	21.4361	13.6861	12.3401	11.6982	13.2735	15.628	11.5665	0.778841	1.10141	normal	0.00224178	1.35267	up	0.000803171	1.45495	up
BnaA08g01710D	53.1393	18.071	13.663	31.7453	13.6178	27.9164	20.3515	7.7676	12.8698	25.4325	27.3409	42.4626	0.0116591	-1.54612	normal	0.000163246	-1.93192	down	0.143651	-0.738961	normal
BnaA08g01830D	17.9008	29.4988	47.9253	17.3407	23.1278	49.4742	41.8175	60.0634	41.8951	12.3346	12.546	27.1414	0.744945	0.742017	normal	5.34e-05	1.47236	up	1	-0.0144363	normal
BnaA08g02310D	66.4798	35.9767	23.1094	27.3043	32.364	32.5758	21.3862	21.8851	26.0568	27.9022	21.8448	32.1661	0.0505043	-0.782759	normal	0.000360207	-1.2202	down	0.00283468	-1.03712	down
BnaA08g02530D	100.356	178.547	220.365	152.648	189.706	161.47	198.603	203.42	259.071	159.471	159.998	138.475	0.00546265	0.802921	normal	2.28e-07	1.14387	up	0.0291176	0.594925	normal
BnaA08g02680D	9.67279	30.1592	48.9517	93.591	21.934	53.6013	54.4009	41.5878	50.8664	55.7971	70.598	154.378	0.431556	1.63667	normal	2.13e-30	2.38319	up	0.00924866	3.29066	up
BnaA08g03370D	10.048	25.3183	14.5932	21.395	26.8402	30.8026	16.7857	17.5926	9.4012	24.6433	16.2918	23.2499	0.00780692	1.40461	up	0.371169	0.613468	normal	0.0208131	1.13831	normal
BnaA08g04030D	3.10414	1.92288	1.61906	1.48759	1.80186	1.61708	1.22559	1.7686	1.863	1.48361	1.63065	1.34851	0.0880428	-0.704251	normal	0.000813523	-0.998683	normal	0.000530552	-1.10582	down
BnaA08g04510D	2.2402	2.70691	5.21728	4.86703	2.53352	2.56728	5.25616	6.32931	4.06636	5.38983	5.11104	4.10022	0.826521	0.280657	normal	0.00246547	1.13057	up	0.00184282	1.04581	up
BnaA08g05730D	22.0814	40.8848	39.6461	58.4613	37.732	37.5081	37.9289	39.5537	41.4556	57.8783	57.2709	60.2346	0.00402513	0.924186	normal	0.00151624	0.823052	normal	2.07e-08	1.40896	up
BnaA08g06260D	116.983	42.8837	41.5564	61.6627	24.3367	84.9337	48.9262	36.0884	39.6546	43.7894	64.5304	76.6682	0.0652014	-1.43518	normal	2e-05	-1.49565	down	0.0165776	-0.934682	normal
BnaA08g06520D	1.83363	0.6828	0.275295	0.278464	0.272931	1.3399	0.195999	0.0742642	0.555622	0.219654	0.16292	0.452817	0.239732	-1.45033	normal	2.96e-05	-3.1423	down	0.000103305	-2.80143	down
BnaA08g06880D	80.6566	126.859	206.068	250.579	137.777	180.565	197.689	209.428	211.086	272.351	125.755	353.63	0.664834	0.77419	normal	0.00259099	1.67587	up	0.0908204	1.79003	normal
BnaA08g07050D	1.22147	2.08332	1.91222	3.07296	2.22666	2.79452	2.7872	1.48804	1.46142	3.10645	2.84436	3.26807	0.336803	0.811039	normal	0.594005	0.419678	normal	0.00147386	1.38153	up
BnaA08g07440D	4.91209	1.91189	1.92688	2.15334	1.68275	2.58539	1.93853	1.96814	1.87397	1.97675	1.61734	2.86595	7.08e-05	-1.38325	down	2.15e-06	-1.40288	down	0.000190132	-1.23247	down
BnaA08g08500D	41.1813	22.9478	12.1655	25.6444	16.5077	36.6208	15.2789	6.8109	14.4066	19.6532	23.8622	33.4178	0.379869	-0.796845	normal	0.000201772	-1.74053	down	0.181461	-0.649713	normal
BnaA08g08740D	219.642	77.144	34.6783	130.653	56.1107	156.985	43.0043	24.6185	36.4121	50.0774	37.1383	304.743	0.0404649	-1.47606	normal	2.63e-11	-2.55924	down	0.690618	-0.65017	normal
BnaA08g09640D	67.6606	24.6881	27.9354	31.4421	18.4618	41.7758	29.2459	27.3004	27.2599	27.1043	27.6328	39.5892	0.0319265	-1.4856	normal	0.00351537	-1.5151	down	0.0353271	-1.07963	normal
BnaA08g09690D	27.4498	12.4132	4.26618	6.57678	7.19272	24.9915	5.0811	3.70969	4.00774	7.00791	6.45225	6.27019	0.281051	-1.16402	normal	8.02e-10	-2.43213	down	1.94e-07	-1.94893	down
BnaA08g09990D	2.71589	4.26242	3.86231	5.92793	4.00499	3.44659	4.26118	2.90616	4.41958	5.9588	5.75958	6.06543	0.259528	0.708977	normal	0.501167	0.388408	normal	0.00288621	1.10113	up
BnaA08g10500D	0.541543	0.962664	1.35873	1.62035	0.883483	0.802047	1.3407	1.84223	0.893269	1.97108	1.19834	1.69163	0.41914	0.909651	normal	0.0380889	1.25782	normal	0.00757693	1.45631	up
BnaA08g10680D	6.16202	3.52102	20.7897	38.0295	2.44388	5.97923	23.067	16.2077	23.0943	21.1964	51.5963	41.2958	0.588575	-0.897886	normal	4.04e-09	1.74173	up	0.00150855	2.61672	up
BnaA08g10850D	0.511672	1.34944	1.94564	1.47982	2.11192	1.39723	1.44717	1.65937	2.73038	1.88967	0.801033	1.74875	0.284995	1.63327	normal	0.00194572	2.19737	up	0.0297113	1.71412	normal
BnaA08g10990D	10.2191	13.2898	64.8547	83.304	11.5553	16.2591	58.6821	79.24	56.6421	78.3631	76.5149	95.034	0.357372	0.402863	normal	6.67e-18	2.665	up	4.19e-39	3.02935	up
BnaA08g11080D	4.83868	2.06743	2.07347	0.339138	1.56811	1.47586	2.58057	2.00994	1.62989	0.268335	0.481359	0.267719	0.493747	-1.25036	normal	0.253172	-1.26124	normal	0.000311304	-5.6545	down
BnaA08g11220D	0.795462	7.49014	15.366	8.44903	3.93736	16.3691	11.8758	10.7613	23.4609	4.88469	6.95749	13.5049	0.420416	3.34758	normal	2.53e-05	4.36043	up	0.00286199	3.49823	up
BnaA08g11230D	1.76468	3.33501	3.44764	4.89007	3.6805	3.38564	3.46742	3.11657	3.75892	3.97281	4.49114	6.20625	0.0160244	0.919634	normal	0.00203834	0.944469	normal	3.45e-05	1.45979	up
BnaA08g11440D	1.87678	5.32215	7.96181	4.54902	9.03355	1.76284	7.51346	4.10583	12.2661	4.44184	4.3732	4.83201	0.510118	1.58856	normal	0.0329687	2.06128	normal	0.000139394	1.2787	up
BnaA08g11450D	11.277	5.83072	15.948	6.21925	4.60142	7.01319	12.2469	17.4649	18.1323	2.84181	6.31042	9.5055	0.278584	-0.500331	normal	0.839512	0.101541	normal	0.000203731	-1.10885	down
BnaA08g11600D	4.64408	3.99125	1.06669	0.466064	0.558414	6.13159	1.00721	0.000235338	2.19262	0.000197991	1.39791	8.44e-05	0.980216	-0.184716	normal	0.0273742	-2.16397	normal	0.00124518	-3.54774	down
BnaA08g11740D	4.39462	12.5084	37.5833	44.599	10.1609	21.9054	38.4201	36.0288	38.3011	33.6346	32.0875	68.0749	0.494405	1.5805	normal	9.07e-56	3.17398	up	0.000409102	3.48682	up
BnaA08g11840D	2.59023	5.31071	8.43159	9.91488	4.6364	7.62535	8.56789	6.99532	9.73155	6.24243	6.15763	17.3446	0.346584	1.04499	normal	2.22e-06	1.6747	up	0.167477	1.90636	normal
BnaA08g11860D	15.0074	22.8099	43.1904	42.9638	28.0707	17.739	35.725	34.3163	59.53	36.4828	42.0474	50.3613	0.197956	0.610255	normal	0.00296507	1.49268	up	7e-09	1.4905	up
BnaA08g11880D	0.346648	1.30671	1.2583	0.4928	1.03934	1.5641	1.29509	0.653168	1.82663	0.534615	0.333601	0.610184	0.000745547	1.97501	up	0.0415049	1.91784	normal	0.688446	0.481858	normal
BnaA08g11930D	3.03093	4.75709	7.03865	6.91457	4.91103	3.87265	5.48563	6.76953	8.86078	5.49504	7.19742	8.05125	0.103165	0.651071	normal	0.00139814	1.19102	up	2.13e-05	1.16256	up
BnaA08g11980D	0.622315	0.747589	1.4743	0.960896	0.516982	0.96605	1.6246	1.57675	1.22154	0.601548	1.16918	1.11196	0.980071	0.136113	normal	0.0056123	1.30903	up	0.405238	0.662812	normal
BnaA08g12420D	0.522853	3.84266	4.03887	5.48133	3.17241	6.25301	4.58434	4.06534	3.46694	3.92641	3.63325	8.88433	0.0449711	3.05216	normal	3.44e-07	3.18559	up	0.00557985	3.59653	up
BnaA08g12770D	76.6489	65.9149	31.2008	57.866	58.3201	71.2874	41.4483	22.2228	29.9313	67.5355	55.9295	50.1329	0.805858	-0.196496	normal	4.15e-07	-1.26803	down	0.209922	-0.388015	normal
BnaA08g12900D	2.17716	0.658758	1.25518	1.75255	0.641297	0.802159	0.875499	1.43257	1.45746	1.02051	1.54752	2.68962	0.000962079	-1.83869	down	0.042202	-1.00936	normal	0.725005	-0.363414	normal
BnaA08g13240D	3.3763	7.0404	6.28762	8.83059	6.5968	8.15131	5.93799	5.56458	7.36029	8.68062	8.90326	8.9079	0.000412472	1.0574	up	0.000780618	0.90127	normal	2.23e-07	1.36347	up
BnaA08g14220D	0.844989	1.05491	2.89594	1.8907	1.40657	1.08882	2.43498	1.53667	4.71619	1.60897	2.12477	1.93835	0.867283	0.323077	normal	0.162567	1.65888	normal	0.0036259	1.05187	up
BnaA08g14490D	28.0905	16.6762	11.8437	20.3419	13.0432	22.4518	14.0011	8.03473	13.4953	19.3982	19.9905	21.637	0.159526	-0.768387	normal	0.000559141	-1.29527	down	0.194675	-0.455425	normal
BnaA08g14630D	17.5608	42.9958	59.418	37.0323	61.6736	25.6809	53.2683	43.4526	81.5331	38.1189	35.5004	37.4777	0.204153	1.31749	normal	0.00372853	1.69742	up	7.07e-05	1.04527	up
BnaA08g14900D	3.10643	8.84329	13.706	16.9389	9.84313	10.4235	14.674	12.2823	14.1617	12.9201	16.8486	21.0479	0.000344703	1.53483	up	8.29e-14	2.13602	up	7.74e-09	2.43963	up
BnaA08g15110D	6.73489	6.62203	10.2936	11.4085	4.32019	9.20895	12.2038	11.6455	7.03154	10.9488	11.2291	12.0474	0.943351	0.162678	normal	0.0587654	0.739076	normal	1.19e-05	1.19383	up
BnaA08g16130D	15.3738	42.6572	32.4606	36.7527	47.2589	36.6561	34.2026	35.4657	27.7134	47.6828	34.8786	27.6967	3.59e-08	1.37815	up	7.11e-06	1.00422	up	0.00568007	1.20531	up
BnaA08g16310D	877.5	564.05	377.519	634.798	460.993	765.095	419.806	325.556	387.195	578.704	597.305	728.384	0.321883	-0.593983	normal	0.000198105	-1.17524	down	0.204676	-0.432623	normal
BnaA08g16450D	4.75292	3.80497	10.5815	6.33901	3.09427	4.91527	9.72569	10.7952	11.2235	4.25544	7.50829	7.2533	0.598639	-0.317548	normal	7.16e-08	1.1338	up	0.411419	0.391953	normal
BnaA08g16920D	477.563	172.348	100.313	205.06	123.321	290.727	139.241	71.6654	90.032	182.038	205.033	228.109	0.00946562	-1.40924	down	4.58e-09	-2.23867	down	0.000229157	-1.17602	down
BnaA08g16950D	44.7896	22.8652	15.4455	37.0769	18.453	38.7756	21.467	12.4436	12.4258	33.8868	39.9378	37.4062	0.293735	-0.93451	normal	0.000306873	-1.46444	down	0.575355	-0.233018	normal
BnaA08g17060D	3.80102	9.25013	7.48334	7.67167	10.8298	11.924	8.33743	3.8292	10.2834	7.05061	8.38302	7.58137	0.000307445	1.62406	up	0.0532407	1.3497	normal	0.000126452	1.28081	up
BnaA08g17070D	9.61534	23.4799	16.5314	17.9407	23.2861	22.9733	18.6238	15.447	15.5233	20.3854	20.3823	13.0545	2.81e-08	1.37651	up	0.00013998	0.865778	normal	0.00173767	1.03911	up
BnaA08g17380D	19.8931	24.9981	40.4628	72.4658	21.7448	35.6599	42.4929	39.7327	39.1627	54.2804	66.0595	97.0576	0.809881	0.3427	normal	2.23e-06	0.974608	normal	0.000309569	1.84163	up
BnaA08g17790D	4.21215	13.2225	12.2032	12.117	16.1959	12.04	11.6553	8.75661	16.1978	11.789	13.4379	11.1241	3.55e-07	1.6422	up	0.00324554	1.48288	up	1.25e-10	1.4831	up
BnaA08g17820D	62.1292	66.6478	108.926	127.002	67.613	58.6567	100.676	124.707	101.394	127.463	127.949	125.595	0.942243	0.114619	normal	0.00155109	0.808244	normal	2.78e-05	1.02164	up
BnaA08g17830D	4.16859	7.18136	19.9264	13.643	8.35055	5.39973	14.2912	23.1931	22.2949	10.5885	14.1639	16.1765	0.201422	0.803279	normal	4.18e-07	2.16044	up	1.27e-07	1.69849	up
BnaA08g17890D	1.16587	1.52571	2.93969	2.48294	2.51347	0.699059	2.8874	2.67237	3.25929	3.31846	1.79161	2.33876	--	--	--	0.000118745	2.46266	up	3.54e-05	2.55453	up
BnaA08g17900D	1.27947	2.98059	14.0354	7.23402	3.32281	2.58183	11.6055	15.9263	14.5744	7.37773	8.07687	6.24747	0.599967	0.557069	normal	6.03e-05	1.91536	up	4.49e-05	1.53039	up
BnaA08g17910D	0.394374	1.04951	5.81468	3.75751	2.40856	0	4.79186	6.73139	5.92078	3.85284	1.86729	5.5524	--	--	--	0.00120737	4.57007	up	--	--	--
BnaA08g18370D	1.064	2.11971	2.92054	3.46658	1.78159	2.73363	2.74268	2.72931	3.28962	2.4456	2.93064	5.02351	0.127274	0.993172	normal	0.000485673	1.41267	up	0.00873099	1.70188	up
BnaA08g18380D	60.3087	94.9172	125.469	97.272	77.6504	164.952	131.689	135.86	108.857	104.828	85.3865	101.601	0.841466	0.604431	normal	4.17e-08	1.10777	up	0.00124865	0.815816	normal
BnaA08g18600D	1.55275	2.44764	3.52714	3.33587	3.72213	1.25447	3.26401	4.08886	3.22856	3.44754	3.86427	2.69579	0.517066	0.716174	normal	0.00189756	1.16748	up	0.00623653	1.08274	up
BnaA08g18690D	21.7178	22.3716	33.965	46.7852	21.7246	16.8281	32.5503	41.199	28.1458	49.5434	47.7937	43.0186	0.981326	0.0767212	normal	0.0537674	0.636237	normal	3.64e-05	1.07512	up
BnaA08g18720D	13.5753	12.5196	13.6735	25.5425	12.2945	14.6741	13.6256	13.7151	13.6799	25.4322	24.6251	26.5702	0.980435	-0.0509314	normal	0.615291	0.16907	normal	5.93e-06	1.08969	up
BnaA08g18750D	1.32544	2.26528	5.81747	6.84032	2.48811	2.74302	5.19944	7.37476	4.87821	5.09159	6.97813	8.45124	0.137437	0.791122	normal	4.52e-09	2.15086	up	4.26e-09	2.44907	up
BnaA08g18790D	33.7923	87.1274	152.169	228.509	55.868	156.047	141.261	144.12	171.126	207.452	177.649	300.425	0.513815	1.39428	normal	7.87e-31	2.24361	up	8.88e-08	2.80212	up
BnaA08g19020D	2.62213	1.0929	0.592003	0.477542	1.46355	0.928596	0.175977	0.857972	0.742059	0.330926	0.439125	0.662576	0.179872	-1.34634	normal	0.00401436	-2.15391	down	0.00103301	-2.49021	down
BnaA08g19050D	2.07545	0.998207	0.741145	1.10084	0.792799	1.02487	0.508729	0.966562	0.748143	0.95465	1.03983	1.30803	0.0698356	-1.04738	normal	0.00437788	-1.42554	down	0.0376785	-0.92302	normal
BnaA08g19290D	1.76866	2.18144	2.74824	3.11256	2.22229	2.43109	3.51789	1.91822	2.80863	2.76861	2.85084	3.71824	0.780694	0.46939	normal	0.0935696	0.941121	normal	0.00119384	1.44826	up
BnaA08g19490D	1.65974	3.16153	4.93567	3.43686	3.9438	2.68247	4.94675	3.6042	6.25605	1.70927	1.99359	6.60773	0.369976	0.972199	normal	0.007374	1.6357	up	0.579445	1.08755	normal
BnaA08g19870D	0.306709	0.179938	3.88937	5.42194	0.173741	0.271977	4.22611	4.36595	3.07606	1.27374	4.23337	10.7587	--	--	--	6.04e-09	3.73587	up	0.101609	4.20748	normal
BnaA08g20880D	24.3966	10.3463	9.5962	23.9886	6.56646	21.1765	9.93383	5.62907	13.2257	17.2864	34.8229	19.8566	0.162898	-1.23224	normal	5.99e-06	-1.34838	down	0.985221	-0.029922	normal
BnaA08g21080D	6.12656	3.64871	2.64084	3.35919	4.97215	3.41096	3.09009	2.05411	2.77832	2.4519	2.57991	5.04576	0.197204	-0.731728	normal	0.00044791	-1.25226	down	0.0513976	-0.90046	normal
BnaA08g21240D	3.97621	2.35034	3.31926	1.77341	1.88543	2.51842	2.80645	3.77871	3.37261	1.57123	1.63471	2.11429	0.0492615	-0.776584	normal	0.44569	-0.294857	normal	0.000243796	-1.21328	down
BnaA08g21340D	16.1562	27.2108	38.8222	41.9361	37.1905	17.3571	42.9442	28.8732	44.6491	39.8348	41.7737	44.1998	0.432635	0.755621	normal	0.000341207	1.28437	up	2.51e-07	1.37498	up
BnaA08g21940D	7.96988	29.053	53.0496	70.1399	20.1502	54.852	52.2856	50.7664	56.0967	35.6876	29.6561	145.076	0.479816	1.88409	normal	7.91e-43	2.79803	up	0.187534	3.18135	normal
BnaA08g22180D	0.712335	0.742926	3.10951	3.47349	0.627812	0.778004	3.21157	2.26506	3.8519	1.75631	4.57446	4.08971	--	--	--	0.00134735	1.72866	up	0.00365323	2.30943	up
BnaA08g22300D	0.330346	0.516232	1.05146	1.98056	0.659205	0.267116	1.02347	0.965207	1.1657	1.42843	2.4311	2.08214	0.643508	0.620277	normal	0.000129095	1.62432	up	3.24e-09	2.55374	up
BnaA08g22390D	7.56538	5.34815	5.20225	3.42352	6.41109	4.11603	3.94497	7.17705	4.48473	3.70907	3.64972	2.91176	0.184523	-0.502032	normal	0.0698846	-0.583039	normal	2.83e-06	-1.17952	down
BnaA08g22400D	0.44356	1.12638	3.27734	4.10511	1.31122	0.663717	3.8483	2.83015	3.15358	4.10818	3.13608	5.07106	0.420742	1.46804	normal	3.73e-07	3.00349	up	6.94e-10	3.33243	up
BnaA08g22650D	23.1281	11.3582	7.47175	13.554	8.84716	14.6157	11.0958	4.84948	6.46996	11.069	11.1254	18.4675	0.0844387	-1.0012	normal	0.0014975	-1.65422	down	0.139165	-0.771121	normal
BnaA08g22690D	24.0252	65.042	126.102	173.057	48.0832	110.357	126.499	122.583	129.225	165.697	154.193	199.281	0.398525	1.40032	normal	7.97e-33	2.3197	up	7.04e-30	2.79139	up
BnaA08g22970D	4.73179	9.34627	15.078	12.8824	11.9121	10.7688	14.8213	13.8164	16.5963	13.0886	16.5704	8.98832	0.235012	0.964279	normal	1.46e-09	1.35559	up	0.000381749	1.32666	up
BnaA08g23020D	2.89494	8.704	18.8579	19.4267	6.66771	15.26	17.6618	24.1104	14.8014	17.2436	17.7847	23.2517	0.444471	1.63394	normal	1.83e-09	2.82009	up	3.3e-16	2.83974	up
BnaA08g23390D	0.0530301	0.19379	0.329794	0.520512	0.134401	0.284932	0.466346	0.316438	0.206599	0.47846	0.380534	0.702543	--	--	--	0.0246757	2.60716	normal	0.000472873	3.33611	up
BnaA08g23680D	4.23353	2.89619	1.62482	2.31228	2.99488	2.75693	1.82736	1.11917	1.92792	2.51088	2.64284	1.78313	0.287914	-0.516738	normal	1.25e-06	-1.40019	down	0.00596721	-0.884892	normal
BnaA08g23850D	2.98865	2.67279	2.58244	1.82466	3.45824	2.37456	1.64832	2.82309	3.27591	1.30926	2.48682	1.6779	0.87668	-0.242025	normal	0.380206	-0.457103	normal	0.0040695	-1.26742	down
BnaA08g23990D	25.2319	16.1203	15.37	11.5928	16.4508	13.9793	14.6958	18.6448	12.7695	13.0242	9.20373	12.5505	0.0932611	-0.612456	normal	0.00686469	-0.709799	normal	6.53e-05	-1.09792	down
BnaA08g24040D	26.027	20.86	19.7906	12.7954	22.9084	20.4165	15.0379	15.3388	28.9951	11.9861	10.882	15.518	0.715592	-0.271076	normal	0.520004	-0.36419	normal	0.000754536	-1.00493	down
BnaA08g24190D	4.22126	1.94233	1.20911	2.53725	1.86315	2.71231	0.729112	1.25141	1.64682	3.09755	2.30587	2.20833	0.174229	-0.748179	normal	1.16e-05	-1.66064	down	0.289836	-0.488922	normal
BnaA08g24310D	30.8061	19.3312	11.4102	13.7808	20.7884	21.9648	13.778	8.03691	12.4156	12.7689	17.1229	11.4505	0.170291	-0.602668	normal	1.82e-06	-1.38073	down	0.000469326	-1.10224	down
BnaA08g24410D	5.66664	8.08591	10.253	14.1435	7.88161	9.99917	11.4359	11.9358	7.38726	15.6648	16.283	10.4825	0.78153	0.464324	normal	0.189002	0.824451	normal	0.0073304	1.28292	up
BnaA08g24470D	1.70412	2.67606	2.90437	3.12822	3.07062	2.37934	3.00602	2.66557	3.04153	2.86506	3.44831	3.07128	0.023182	0.851356	normal	0.00115682	0.940911	normal	0.000696903	1.03131	up
BnaA08g24480D	16.1852	24.1552	35.2061	38.4476	18.7546	40.097	35.7672	33.3798	36.4712	34.1938	29.7841	51.3648	0.834195	0.541508	normal	2e-07	1.07252	up	0.00770852	1.19942	up
BnaA08g24600D	7.85994	15.7253	17.4587	18.17	16.625	15.2669	19.2032	16.2763	16.8966	17.1109	21.2434	16.1558	0.000420189	1.02431	up	2.49e-06	1.1189	up	6.44e-06	1.18655	up
BnaA08g24700D	5.04743	10.7797	11.1354	13.0219	13.204	8.23103	11.3946	12.0366	9.97501	16.4796	12.8014	9.78478	0.00939955	1.15496	up	0.000222672	1.15576	up	0.00105453	1.39107	up
BnaA08g24730D	19.8683	11.2326	9.60122	11.8564	10.035	12.2012	10.7645	4.85827	13.1809	6.7322	9.08942	19.7476	0.0220265	-0.803373	normal	0.000361398	-1.07942	down	0.1718	-0.753661	normal
BnaA08g24900D	1.03018	6.24764	7.22649	4.21003	8.53399	2.80007	5.90855	6.8155	8.95542	4.62747	4.7403	3.26233	0.0215317	2.64444	normal	3.19e-13	2.82174	up	5.3e-08	2.04167	up
BnaA08g25090D	6.3781	12.9441	8.3493	13.5312	13.6364	18.0499	9.62385	6.83903	8.58502	13.7219	15.0436	11.8281	0.271365	1.03969	normal	0.269441	0.374857	normal	4.83e-05	1.07367	up
BnaA08g25110D	200.66	95.6329	77.7891	113.309	77.3695	127.998	91.1643	70.7073	71.4956	117.579	118.007	104.341	0.0116591	-1.03502	normal	1.49e-05	-1.41161	down	0.00534867	-0.830499	normal
BnaA08g25720D	132.797	89.1202	60.9955	77.4521	85.6041	101.677	71.7347	51.7816	59.4701	82.8555	68.1434	81.3573	0.399882	-0.517787	normal	0.0088647	-1.11488	down	0.0596935	-0.760348	normal
BnaA08g26040D	1.06264	1.17492	3.89594	3.76241	1.35066	0.687696	3.7264	4.93406	3.02737	3.89902	3.01349	4.37472	0.96197	0.188537	normal	3.21e-07	1.92369	up	2.1e-06	1.87429	up
BnaA08g26050D	0.853669	3.80932	4.81054	5.4343	3.82626	4.29066	4.47973	3.95245	5.99943	5.20025	4.05252	7.05013	8.39e-12	2.15597	up	1.72e-10	2.54588	up	7.31e-07	2.68418	up
BnaA08g26070D	1.70656	9.86498	5.10532	10.5495	18.9837	5.98702	4.57787	4.44625	6.29183	11.2228	12.3933	8.03234	0.260901	2.60754	normal	1.12e-05	1.64132	up	1.62e-11	2.66499	up
BnaA08g26300D	1.76369	16.1411	20.5339	9.03685	7.35289	36.9723	18.6105	15.8768	27.1143	5.52896	6.91579	14.6658	0.528608	3.24737	normal	2.72e-10	3.64773	up	0.038281	2.43959	normal
BnaA08g26630D	1.50988	3.85406	9.65048	10.8693	2.9556	7.10402	9.48662	9.04113	10.4237	4.88235	6.42109	21.3046	0.589468	1.39019	normal	5.34e-15	2.72212	up	0.156149	2.9048	normal
BnaA08g27150D	1.42394	1.10625	1.15109	0.520166	0.832881	1.16812	0.705577	1.38081	1.36688	0.708552	0.301786	0.550161	0.686227	-0.480048	normal	0.72152	-0.263668	normal	0.003476	-1.5152	down
BnaA08g28010D	0.462403	1.49643	1.69619	1.45038	1.30729	2.37949	1.71853	1.43361	1.93644	1.47206	2.08652	0.792547	0.215863	1.77543	normal	0.00590004	1.93065	up	0.062196	1.71211	normal
BnaA08g28120D	2.85404	3.74974	5.61413	5.93589	3.80224	3.82929	5.2815	6.20864	5.35224	5.27795	6.60966	5.92005	0.460384	0.408347	normal	0.000251059	0.924905	normal	0.000248197	1.00702	up
BnaA08g28420D	44.4952	17.6312	20.6585	25.4712	20.1278	18.286	19.4961	15.7446	26.7348	16.7478	19.2844	40.3813	0.000161311	-1.28596	down	0.00145394	-1.06996	down	0.238191	-0.734233	normal
BnaA08g28860D	1.51546	5.9142	6.91484	2.22678	5.8814	7.03051	6.8524	8.20528	5.68685	2.03191	1.38063	3.26781	0.0978003	1.99361	normal	1.35e-06	2.19209	up	0.353118	1.14095	normal
BnaA08g28870D	0.975687	3.69241	6.83937	2.61288	2.30765	7.66582	7.12408	5.5117	7.88232	1.62873	1.64474	4.56516	--	--	--	0.000893305	2.97302	up	--	--	--
BnaA08g29500D	2.04562	1.32375	1.42752	0.849694	1.38445	1.6293	1.01902	1.85405	1.40949	0.916666	0.739212	0.893203	0.21802	-0.616525	normal	0.168946	-0.580606	normal	0.000108728	-1.30801	down
BnaA08g29950D	78.5357	89.6054	171.481	116.869	80.6309	87.2433	168.719	150.533	195.191	114.216	130.962	105.428	0.841442	0.176318	normal	7.49e-09	1.21202	up	0.0216052	0.62049	normal
BnaA08g29960D	0.079201	0.484884	2.00278	1.18128	0.66237	0.127347	1.53197	2.10281	2.37355	0.868557	1.44728	1.22799	0.177783	2.71672	normal	1.45e-15	4.74866	up	5.08e-08	3.99163	up
BnaA08g30190D	3.24464	2.24313	16.4905	13.8297	2.60741	2.84777	13.4972	22.0322	13.9422	7.64694	12.2887	21.5534	0.907498	-0.412747	normal	8.81e-06	2.33379	up	0.0489597	2.16027	normal
BnaA08g30240D	0.444	2.50166	3.04418	2.23736	2.17245	5.19515	1.74387	4.29994	3.08872	2.0945	2.22897	2.38862	0.570995	2.57291	normal	0.00224178	2.8544	up	4.65e-06	2.3921	up
BnaA08g30510D	9.64999	13.5979	20.5303	18.1611	14.3508	14.731	21.9027	20.0401	19.6481	15.857	18.818	19.8082	0.150108	0.518092	normal	2.8e-07	1.05013	up	0.000356933	0.887991	normal
BnaA08g30820D	9.43594	7.63322	9.38307	4.57777	8.21504	6.44391	8.02912	11.4273	8.6928	4.8564	5.50817	3.36875	0.785688	-0.259365	normal	0.992852	-0.017025	normal	0.0015877	-1.07374	down
BnaA08g30910D	0.0512297	1.05707	2.76626	4.06174	0.251412	1.53829	2.66204	2.3547	3.28204	2.95994	4.66484	4.56045	--	--	--	8.62e-06	5.97125	up	5.18e-09	6.49591	up
BnaA08g30930D	0	5.97213	41.0307	64.8894	4.25378	10.3481	38.9605	47.6206	36.5109	56.9427	56.5789	81.1466	0.00108619	Inf	up	6.62e-68	Inf	up	7.68e-40	Inf	up
BnaA08g30950D	0.037426	8.02424	38.7973	19.2255	5.55881	15.8165	34.3471	43.9436	38.1012	9.98464	19.6785	28.0135	0.00852577	Inf	up	3.69e-87	Inf	up	9.35e-10	Inf	up
BnaA08g31010D	19.3354	11.3172	17.513	6.19322	14.2706	7.92671	14.4042	22.7918	15.3429	6.881	5.76602	5.93264	0.162898	-0.665599	normal	0.627289	-0.223814	normal	1.51e-10	-1.62941	down
BnaA09g00120D	1.08128	3.32191	3.78893	3.793	3.93987	3.55373	4.38496	4.31393	2.6679	5.00476	2.99689	3.37735	0.0402752	1.65876	normal	0.00195732	1.86194	up	0.0021678	1.83738	up
BnaA09g00170D	3.5392	6.63652	4.74561	9.09233	5.65951	7.73374	6.06115	4.48824	3.68746	8.91027	10.4055	7.96119	0.0271974	0.846129	normal	0.379817	0.387938	normal	2.73e-06	1.32952	up
BnaA09g00190D	1.19641	1.53333	2.78254	2.32833	1.73238	1.24294	3.07726	2.97429	2.29608	2.67349	1.89298	2.41852	0.889212	0.285755	normal	0.00244577	1.22174	up	0.053431	0.913479	normal
BnaA09g00220D	10.6512	4.62764	4.91014	6.37814	3.46998	7.13735	5.76388	3.60247	5.36407	4.31976	5.56081	9.25386	0.00956611	-1.19066	down	0.000303582	-1.13443	down	0.103409	-0.743551	normal
BnaA09g00260D	7.77899	4.19961	5.72567	3.47733	4.65684	4.04547	4.04601	7.61139	5.5196	3.79428	3.62265	3.01505	0.0110095	-0.866447	normal	0.191023	-0.451643	normal	6.03e-05	-1.18169	down
BnaA09g00350D	0.938158	3.15058	2.31437	3.43209	4.83303	2.87237	1.96856	2.24544	2.72911	2.34785	4.41221	3.53621	0.226507	1.76039	normal	0.0477458	1.33215	normal	0.0071949	1.89162	up
BnaA09g00410D	4.44463	2.64219	1.99231	1.44222	2.15137	2.26434	1.65047	1.94333	2.38314	1.38486	1.69015	1.25166	0.453848	-0.756145	normal	0.0589419	-1.13377	normal	0.00418848	-1.6661	down
BnaA09g00710D	8.65706	1.28907	0.266965	0.646858	0.336841	3.27765	0.353807	0.217207	0.22988	0.284231	0.415404	1.24094	0.00268408	-2.76665	down	1.43e-09	-5.09041	down	1.55e-06	-3.7919	down
BnaA09g00860D	0.28594	0.414631	2.143	1.05441	0.402712	0.482083	1.45382	3.17293	1.80223	0.994591	1.04414	1.12449	--	--	--	5.37e-10	4.53208	up	1.43e-05	3.61353	up
BnaA09g01150D	9.73733	11.5461	12.1073	21.358	7.95593	16.3272	13.7102	8.89424	13.7175	19.7496	21.428	22.8964	0.912102	0.215524	normal	0.427244	0.327982	normal	3.37e-06	1.12615	up
BnaA09g01390D	11.9386	27.6729	34.08	37.7619	29.3743	30.3155	36.4081	48.3264	17.5054	43.338	40.2679	29.6798	6.3e-05	1.24937	up	0.0738742	1.52748	normal	1.38e-06	1.67204	up
BnaA09g01560D	14.5205	5.37975	4.15013	9.43501	3.48168	8.83817	4.60064	3.81936	4.03039	8.1517	8.4128	11.7405	0.00694284	-1.50988	down	1.54e-05	-1.75948	down	0.16318	-0.623846	normal
BnaA09g01960D	9.19361	5.99263	5.14039	4.76795	8.46498	5.26694	4.42223	6.18438	4.81456	3.54725	5.35061	5.40601	0.0445588	-0.771228	normal	0.00404351	-0.853166	normal	0.000512019	-1.08599	down
BnaA09g02120D	1172.34	673.182	543.991	580.281	679.551	708.549	668.018	254.527	709.427	459.488	493.148	788.208	0.00461215	-0.840643	normal	0.00152052	-1.10565	down	9.78e-05	-1.03342	down
BnaA09g02160D	106.155	85.9216	104.816	40.7127	83.2449	44.0368	81.8405	122.395	110.211	46.7209	44.7577	30.6594	0.949587	-0.212041	normal	0.926717	0.0682522	normal	0.00100114	-1.31942	down
BnaA09g02250D	0.208688	3.05928	5.70657	4.32151	1.15614	6.87923	4.26326	5.51738	7.33908	1.53899	1.35494	10.0706	--	--	--	1.56e-12	5.13138	up	0.22026	4.6928	normal
BnaA09g02630D	8.39887	17.1649	9.07531	19.1196	15.8571	23.8217	13.8502	6.39242	6.98332	17.5088	22.4553	17.3948	0.0968713	1.08028	normal	0.94789	0.0879587	normal	3.5e-05	1.18586	up
BnaA09g02640D	0.292185	1.43144	0.741433	1.95705	1.60784	2.12071	1.31636	0.204299	0.703641	2.2066	2.23375	1.4308	0.196143	2.36212	normal	--	--	--	4.35e-05	2.83925	up
BnaA09g03050D	10.6359	6.52625	9.24857	4.88418	6.39638	7.15443	7.74311	11.4858	8.51682	3.43703	5.62819	5.58732	0.0698356	-0.679256	normal	0.515078	-0.247157	normal	7.86e-05	-1.15708	down
BnaA09g03190D	32.6498	41.7539	58.796	72.6411	40.8274	34.3093	59.5278	50.0397	66.8205	68.2502	70.4914	79.1817	0.480936	0.378341	normal	2.46e-05	0.879555	normal	5.34e-07	1.19182	up
BnaA09g03340D	16.1408	19.9565	37.0191	28.321	16.2232	14.4934	31.5941	38.1076	41.3555	27.5042	22.8661	34.5926	0.988021	0.0714862	normal	1.88e-05	1.19083	up	0.0400079	0.738221	normal
BnaA09g03360D	2.42158	6.46736	20.279	21.8918	4.76535	10.8508	13.961	25.0087	21.8672	11.2	15.8351	38.6403	0.336306	1.5681	normal	7.23e-09	3.24128	up	0.0346417	3.33844	normal
BnaA09g03530D	3.07402	1.65858	1.33791	1.77	1.94729	1.49278	1.56098	1.12	1.33275	2.07778	1.59123	1.641	0.0799031	-0.865275	normal	0.0006753	-1.25033	down	0.0267012	-0.872941	normal
BnaA09g03590D	10.3988	8.67534	8.74281	4.98695	10.6735	7.22012	6.78472	11.4043	8.03942	5.16615	5.48501	4.30968	0.666014	-0.272849	normal	0.590023	-0.219506	normal	3.51e-05	-1.07984	down
BnaA09g03720D	0.714481	1.16451	2.09445	3.74614	0.883267	1.84575	1.72907	2.36769	2.18658	4.06201	1.99102	5.18539	--	--	--	0.0189345	1.60567	normal	0.00435771	2.45056	up
BnaA09g04510D	2.44163	2.8288	3.0104	5.35914	3.29216	2.36865	3.07871	3.0456	2.90689	4.65213	5.98949	5.43579	0.884757	0.246339	normal	0.591446	0.32261	normal	0.00106468	1.15558	up
BnaA09g04540D	1.48593	2.87497	5.33336	5.38834	3.30948	2.87115	4.95196	7.48349	3.56463	4.43114	2.97735	8.75654	0.252021	0.988941	normal	0.00539421	1.86373	up	0.0925055	1.88339	normal
BnaA09g04840D	3.29577	1.28359	2.24649	2.93965	1.56821	1.28121	2.74197	0.506072	3.49143	0.353008	0.991158	7.47477	0.00843219	-1.34766	down	0.50512	-0.578595	normal	0.955115	-0.188225	normal
BnaA09g04890D	3.00322	4.55338	6.07667	6.28387	4.42929	4.98099	6.09734	7.0466	5.08607	6.00783	6.39329	6.45049	0.184515	0.601626	normal	0.000499426	0.951819	normal	0.000614834	1.00671	up
BnaA09g04990D	21.8276	6.98277	4.78165	9.40014	4.85235	9.73284	5.36445	2.984	5.99651	4.71497	4.87992	18.6055	0.0323139	-1.64836	normal	0.000965849	-2.23192	down	0.179546	-1.24502	normal
BnaA09g05560D	0.730241	0.579209	1.91332	0.731642	0.354543	0.641765	1.56465	2.01467	2.16065	0.62605	0.76301	0.805867	0.879885	-0.37687	normal	0.00587819	1.25966	up	0.948659	-0.100603	normal
BnaA09g05570D	3.15231	2.383	1.11701	1.36992	2.29837	1.59081	0.994425	1.19402	1.16259	1.85401	1.15317	1.10259	0.616888	-0.396889	normal	1.28e-07	-1.59758	down	0.000120693	-1.24416	down
BnaA09g05710D	27.9128	4.8526	3.10664	9.44576	6.44528	4.9459	4.23177	1.45378	3.63437	0.708012	9.98898	17.6403	2.21e-06	-2.50896	down	3.15e-09	-3.16914	down	0.0274895	-1.56898	normal
BnaA09g06090D	11.6882	9.82514	13.7287	33.0828	8.01369	17.2325	16.5114	12.2438	12.4308	23.7975	29.506	45.945	0.95459	-0.203874	normal	0.736847	0.140665	normal	0.00886198	1.53349	up
BnaA09g06270D	10.772	16.574	24.6532	22.0485	16.9484	14.1911	24.2553	28.2121	21.4923	21.7324	23.6486	20.7645	0.0602812	0.628953	normal	1.12e-05	1.08042	up	5.31e-05	0.98821	normal
BnaA09g06500D	25.6064	70.9461	116.404	96.9255	85.0901	49.6058	106.367	87.167	155.678	93.7085	111.255	85.8129	0.00176029	1.48433	up	3.04e-05	2.16449	up	6.75e-17	1.90644	up
BnaA09g07140D	15.9579	32.3691	48.783	46.8725	22.455	61.5853	48.1136	54.3279	43.9076	39.1965	29.8968	71.5242	0.734604	1.07933	normal	2.65e-10	1.49449	up	0.0880652	1.88078	normal
BnaA09g07240D	119.269	67.9961	57.2779	64.4811	49.3863	88.0231	63.5954	40.5647	67.6735	60.9032	59.5311	73.0091	0.0976592	-0.798316	normal	0.00295643	-1.04345	down	0.0036259	-0.898696	normal
BnaA09g07400D	28.1017	6.12254	8.01806	6.91412	5.5246	6.97022	6.96199	4.15051	12.9417	3.03027	3.83548	13.8766	0.00417449	-2.19846	down	0.0114449	-1.8536	normal	0.0105186	-2.03355	normal
BnaA09g07460D	0.573401	1.20715	1.08607	1.44487	1.3468	1.54003	0.800354	1.13262	1.32523	1.30583	1.63318	1.3956	0.179628	1.03452	normal	0.146267	0.900084	normal	0.00513945	1.36336	up
BnaA09g07620D	1.55779	2.58876	3.15958	5.8431	1.2955	4.44297	3.64491	2.88366	2.95017	4.84273	8.03126	4.6553	0.790797	0.71568	normal	0.00390882	0.951563	normal	0.000440633	1.85124	up
BnaA09g08130D	25.2986	19.1341	9.68774	19.3107	20.7866	27.5088	14.2512	4.39737	10.4146	16.4843	22.5335	18.9142	0.808553	-0.383202	normal	0.000261202	-1.42089	down	0.51144	-0.255575	normal
BnaA09g08390D	71.6766	14.1533	14.0975	16.579	7.44586	25.7422	16.1324	8.77919	17.3809	10.5564	9.18565	29.9949	0.0190681	-2.30939	normal	0.00398895	-2.37569	down	0.013622	-2.12706	normal
BnaA09g08700D	0.426441	0.568734	1.5891	0.935893	0.641154	0.533396	1.67491	1.10462	1.98777	0.646646	1.3479	0.813134	--	--	--	0.00969133	1.86409	up	--	--	--
BnaA09g08790D	14.9306	13.3686	24.8119	31.0856	11.0552	9.43953	20.3744	32.8001	21.2613	33.4439	33.7438	26.0691	0.960603	-0.163343	normal	0.1967	0.663885	normal	0.000152293	1.01014	up
BnaA09g08810D	8.7876	8.80563	20.7399	34.3242	7.67214	10.4527	19.4183	17.3682	25.4332	12.5528	19.732	70.6878	0.954418	0.0910348	normal	2.01e-09	1.25124	up	0.242029	1.89476	normal
BnaA09g08940D	0.565971	1.26246	4.96495	3.99132	1.818	1.31554	5.06763	5.58311	4.24411	4.10445	3.996	3.87352	--	--	--	4.65e-09	3.23538	up	1.26e-06	2.92859	up
BnaA09g08980D	1.21028	2.29005	2.72929	2.8281	1.87998	3.42853	2.46506	3.46514	2.25766	2.4244	3.22659	2.8333	0.18402	0.957827	normal	0.00731195	1.2053	up	0.00239561	1.32249	up
BnaA09g09380D	1.75488	2.03195	4.06572	2.33095	1.6629	2.49311	4.8991	4.21145	3.0866	2.55949	1.98374	2.44963	0.953803	0.220308	normal	0.00877904	1.29117	up	0.502896	0.526731	normal
BnaA09g09390D	1.50102	1.23457	3.57955	2.51991	1.09087	1.81507	4.07961	3.66112	2.99792	1.63804	3.33188	2.58981	0.906046	-0.226777	normal	2.02e-06	1.25497	up	0.17978	0.779037	normal
BnaA09g09560D	3.65261	8.51005	9.59379	6.973	8.15548	4.31479	8.97741	8.59896	11.205	10.5298	5.74584	4.64335	0.387779	1.13115	normal	0.00320142	1.37358	up	0.283866	0.923826	normal
BnaA09g09830D	14.9536	24.5537	43.0653	39.8532	18.9427	35.4506	44.5842	36.9716	47.64	39.7234	45.4624	34.3736	0.450802	0.72139	normal	2.31e-14	1.50765	up	2.13e-09	1.40188	up
BnaA09g10850D	1.29694	1.9047	2.03264	3.86987	2.60385	1.81335	1.74697	2.21624	2.13471	4.98867	3.55467	3.06628	0.72402	0.614544	normal	0.461739	0.640662	normal	0.00150403	1.60634	up
BnaA09g11640D	9.86518	16.4389	23.3433	22.9985	16.8914	14.7733	26.1187	22.1365	21.7748	25.7257	22.381	20.8887	0.0104878	0.770474	normal	3.19e-10	1.29442	up	7.36e-08	1.28898	up
BnaA09g11650D	1.91112	2.59143	4.79454	3.00394	2.4601	3.31553	5.29704	4.43842	4.64816	2.5918	2.35466	4.06535	0.41259	0.553579	normal	1.83e-09	1.42233	up	0.0982716	0.697955	normal
BnaA09g11970D	17.1869	6.45613	2.37782	4.19501	9.58175	8.60964	4.56626	0.584696	1.98251	3.37796	6.47353	2.73354	0.00391211	-1.44419	down	2.4e-23	-2.85909	down	1.09e-16	-2.04397	down
BnaA09g12110D	13.7329	10.0884	6.70749	9.91624	10.543	10.135	7.04802	6.7986	6.27587	11.2497	8.76849	9.73052	0.286909	-0.43688	normal	5.18e-07	-1.07104	down	0.0942921	-0.486961	normal
BnaA09g12280D	24.0657	38.7665	68.2176	61.7742	36.8906	37.2769	62.7771	74.9385	66.9372	59.9867	68.5041	56.8319	0.0192497	0.701492	normal	1.22e-14	1.51537	up	6.07e-09	1.36099	up
BnaA09g12290D	0.984968	2.4481	2.69802	3.56369	2.91462	2.98615	3.43123	2.5034	2.15944	2.78017	3.43861	4.47229	0.176564	1.38747	normal	0.0233271	1.57486	normal	0.000828727	1.96006	up
BnaA09g12330D	6.12847	6.94536	7.20904	4.31459	2.02091	16.2097	5.62626	6.00515	9.9957	2.59053	8.73126	1.62197	0.0483494	1.98692	normal	4.44e-06	3.28797	up	0.161948	1.3694	normal
BnaA09g12410D	6.18236	4.63608	5.56389	2.75531	3.82916	5.36762	3.8026	6.06948	6.8196	2.86095	2.20396	3.20102	0.457107	-0.398192	normal	0.743674	-0.181185	normal	5.29e-05	-1.18436	down
BnaA09g13190D	1.76234	0.67725	0.462057	0.978032	0.667832	0.817158	0.575036	0.473892	0.337244	0.997039	0.605285	1.33177	0.0493979	-1.64422	normal	0.00582036	-1.85537	down	0.13785	-1.0798	normal
BnaA09g13260D	0.0363617	0.047099	0.898546	0.543115	0	0.141297	0.636831	0.850537	1.20827	0.394746	0.419647	0.814951	--	--	--	8.63e-05	4.8684	up	--	--	--
BnaA09g13280D	0.311938	1.09118	3.13299	4.88787	1.45792	1.02405	3.05507	1.60456	4.73933	1.86428	2.08106	10.7183	0.0718266	2.04431	normal	0.00131024	3.59167	up	0.200448	4.24398	normal
BnaA09g13300D	60.2516	119.948	143.848	136.177	119.702	132.377	145.735	89.0588	196.751	120.351	130.548	157.633	0.000355564	0.958488	normal	0.0313472	1.23337	normal	7.79e-07	1.19984	up
BnaA09g13370D	3.46016	5.56926	6.33309	15.6231	4.27473	8.63408	7.2326	4.23125	7.53543	11.3421	13.7239	21.8033	0.599135	0.674219	normal	0.0130182	0.860591	normal	0.000142215	2.16399	up
BnaA09g15100D	94.7309	74.8344	158.604	201.854	50.7095	57.9456	157.729	152.595	165.488	179.692	246.892	178.979	0.852586	-0.337862	normal	0.00123763	0.738384	normal	0.000242848	1.07459	up
BnaA09g15190D	42.9518	29.3474	36.3583	15.2827	28.8903	18.7087	28.3182	47.6528	33.1038	19.519	16.1448	10.1842	0.607188	-0.445759	normal	0.609207	-0.241291	normal	5.56e-07	-1.45764	down
BnaA09g15260D	14.8428	28.5949	56.1035	117.663	22.6015	48.6261	54.7404	51.9914	61.5788	94.9375	92.0752	165.976	0.645117	0.971524	normal	5.98e-23	1.93746	up	6.36e-05	3.01413	up
BnaA09g15440D	22.3562	65.3805	122.154	116.788	60.145	95.158	105.311	101.817	159.335	105.474	149.173	95.7183	0.0845417	1.534	normal	7.98e-09	2.37945	up	7.19e-10	2.30432	up
BnaA09g15890D	34.2186	26.1026	16.7988	26.9335	21.1698	32.0377	20.5324	11.4376	18.4262	23.9738	21.0883	35.7383	0.595861	-0.411003	normal	0.00987476	-1.0653	down	0.472424	-0.406107	normal
BnaA09g16590D	3.87627	7.28179	10.2627	11.1955	8.19555	7.24568	9.41974	12.4439	8.92434	9.5642	9.95218	14.0702	0.227703	0.940943	normal	0.00209078	1.38608	up	0.000423901	1.53267	up
BnaA09g16930D	0.570988	0.849456	4.86575	5.27467	0.601323	0.565862	3.92226	7.23702	3.43797	2.48294	6.32116	7.01991	0.745417	0.720414	normal	3.52e-06	3.49253	up	7.16e-06	3.57458	up
BnaA09g17540D	11.8916	6.21753	3.42786	3.75184	5.32051	9.10865	4.38556	2.44351	3.45451	4.2157	2.68307	4.35674	0.335563	-1.01518	normal	0.00565599	-1.93968	down	0.012229	-1.72484	normal
BnaA09g17560D	0.160026	0.908063	14.1012	30.9557	0.10202	2.2897	13.858	12.9136	15.5321	12.364	15.8688	64.6344	--	--	--	4.69e-71	6.53223	up	0.00911984	7.6462	up
BnaA09g17580D	12.2252	14.1196	18.3769	23.912	14.1579	12.1172	15.9736	18.1015	21.0556	22.3698	21.4811	27.885	0.803344	0.250761	normal	0.0921365	0.558237	normal	0.000414837	1.02113	up
BnaA09g18190D	13.8466	8.61811	9.59952	5.69974	7.71713	5.15553	7.61199	8.63205	12.5545	5.5958	4.61004	6.89338	0.422008	-0.586029	normal	0.0787656	-0.50795	normal	2.46e-05	-1.16905	down
BnaA09g18200D	8.08822	2.46711	4.90928	4.1374	2.30037	3.18117	4.56613	4.65356	5.50816	2.57412	2.36163	7.47644	0.00880556	-1.69662	down	0.19043	-0.715382	normal	0.265117	-0.961252	normal
BnaA09g18210D	0.282286	1.57718	3.11432	1.73584	2.02764	2.24822	2.73048	3.53608	3.0764	1.68642	1.88866	1.63245	0.144446	2.72865	normal	1.89e-07	3.77164	up	0.0040177	2.89915	up
BnaA09g18360D	7.27725	3.83297	1.52319	2.89562	3.48542	6.1604	1.97266	1.45276	1.14416	2.2965	1.79884	4.59152	0.369797	-0.963439	normal	5.04e-09	-1.93263	down	2.06e-05	-1.43735	down
BnaA09g18410D	7.74781	14.4266	15.0393	13.1278	17.2893	11.6664	14.6792	17.4652	12.9736	14.6632	14.5883	10.1317	0.00179487	0.931606	normal	1.74e-05	1.02464	up	0.0042376	0.816083	normal
BnaA09g18440D	15.7669	7.95517	5.53319	9.15884	5.77637	12.5987	7.59078	3.25472	5.75408	7.9358	8.51335	11.0274	0.256505	-0.959582	normal	0.00177396	-1.59142	down	0.0853299	-0.818882	normal
BnaA09g18490D	13.3572	23.3512	17.7612	24.1309	20.767	29.4498	16.2805	20.15	16.853	28.2057	16.2898	27.8971	0.128583	0.859423	normal	0.0151719	0.666618	normal	2.98e-05	1.10095	up
BnaA09g18500D	13.4333	25.8375	34.9634	21.3395	17.2656	48.446	31.4725	34.4603	38.9574	21.8758	19.0869	23.0558	0.701691	0.990657	normal	5.99e-11	1.35797	up	0.00245159	0.812659	normal
BnaA09g19290D	0.402142	0.445727	1.61315	1.06168	0.471443	0.470929	1.61199	1.49197	1.73549	1.18452	1.06611	0.934395	0.95179	0.314907	normal	7.6e-06	2.20072	up	0.0105768	1.56401	normal
BnaA09g19980D	4.44097	7.49332	8.10889	9.38941	5.11895	10.0814	8.16785	6.4266	9.73221	8.8685	11.486	7.81378	0.329972	0.76253	normal	0.0187655	0.828565	normal	0.000827061	1.04243	up
BnaA09g20120D	6.34726	11.3609	9.80858	12.5478	12.45	7.11417	10.9689	9.43231	9.02452	13.1284	13.1865	11.3285	0.151445	0.995661	normal	0.0218868	0.597835	normal	4.49e-05	1.03538	up
BnaA09g20260D	27.0848	11.5117	20.0948	17.567	9.09537	14.7472	18.5227	20.942	20.8196	13.6468	14.438	24.6162	1.48e-05	-1.2262	down	0.144532	-0.390127	normal	0.134754	-0.614061	normal
BnaA09g20300D	1.34626	3.06105	3.43809	2.58806	2.96248	2.94024	3.29867	3.37178	3.64381	2.06137	3.87755	1.82527	0.0362562	1.16064	normal	0.00176206	1.29941	up	0.258428	0.876283	normal
BnaA09g20430D	0.124648	0.492875	0.555659	0.630917	0.416083	0.94091	0.411873	0.136635	1.11847	0.442634	0.899879	0.550239	--	--	--	--	--	--	0.00637209	2.53183	up
BnaA09g20620D	258.895	70.2147	42.5047	68.746	31.0825	139.641	49.6648	20.2494	57.5998	30.8516	44.3723	131.014	0.0411861	-1.8659	normal	0.00014895	-2.58087	down	0.0114554	-1.89043	normal
BnaA09g21050D	4.86852	1.73627	2.27712	0.555037	0.938401	2.64109	1.79646	1.5132	3.5217	0.210962	0.41584	1.03831	0.101372	-1.51602	normal	0.164129	-1.10583	normal	8.85e-05	-3.19332	down
BnaA09g21100D	4.93737	1.55994	1.08721	1.75546	1.38976	2.08554	1.10508	1.30619	0.850348	1.5889	1.81599	1.8615	0.00094851	-1.36902	down	9.53e-08	-1.91628	down	0.000142765	-1.40165	down
BnaA09g21230D	8.14105	3.3993	4.10256	6.02233	2.39341	4.37544	4.09985	3.39486	4.81297	2.4333	4.11179	11.5219	0.00158444	-1.19303	down	0.000600251	-1.08745	down	0.735857	-0.463658	normal
BnaA09g21600D	2.48875	1.59228	4.27143	8.5186	0.8597	2.65922	4.1415	3.49885	5.17393	6.28272	11.0156	8.25748	0.867487	-0.640974	normal	0.277158	0.808074	normal	0.00193857	1.7979	up
BnaA09g21970D	7.77391	15.4678	15.9975	14.1498	14.2042	19.3089	16.5536	13.739	17.6999	14.3107	15.0392	13.0994	0.000745547	1.07811	up	5.86e-07	1.27924	up	0.000710856	1.02096	up
BnaA09g22300D	9.90657	3.26269	1.98592	3.0266	2.18305	3.84558	2.58101	1.65666	1.72007	2.33951	2.92667	3.81362	0.00044583	-1.58933	down	1.07e-08	-2.44238	down	1.01e-05	-1.73689	down
BnaA09g22730D	1.13558	1.58974	3.71664	5.92925	1.22595	1.77282	3.4634	4.42362	3.26289	4.15769	8.18474	5.44533	--	--	--	--	--	--	0.00214501	2.52473	up
BnaA09g23050D	12.6454	5.53727	7.21663	4.88045	6.39191	4.12149	5.73751	7.86462	8.04777	3.74523	3.61677	7.27935	0.0054258	-1.20312	down	0.0372382	-0.799414	normal	0.00252949	-1.38208	down
BnaA09g23350D	41.9947	32.0724	30.9221	18.0245	34.2508	27.6886	28.3553	33.5629	30.848	19.8004	19.2545	15.0186	0.562996	-0.334201	normal	0.158755	-0.427604	normal	8.33e-06	-1.23071	down
BnaA09g23590D	13.1031	13.8709	43.2174	23.5404	16.5846	15.8229	36.9985	53.521	39.1326	16.0084	31.5398	23.0731	0.974821	0.12109	normal	3.43e-08	1.78715	up	0.10298	0.897253	normal
BnaA09g24140D	145.206	249.958	309.006	294.575	203.162	398.416	319.902	279.728	327.387	376.264	238.062	269.399	0.395826	0.86281	normal	0.00529863	1.39701	up	0.0496363	1.10937	normal
BnaA09g25210D	2.31158	4.49802	4.73762	5.47372	4.92825	4.1122	4.98386	4.30026	4.92873	4.4675	6.06301	5.89066	0.0875436	1.00829	normal	0.013149	1.08425	normal	0.00158004	1.29133	up
BnaA09g25550D	0.474014	1.14932	1.34164	1.43967	1.5002	1.38118	1.33028	1.48031	1.21434	1.23461	1.62282	1.46157	0.283097	1.33135	normal	0.0105788	1.4941	normal	0.00354189	1.61398	up
BnaA09g25810D	0.989841	0.682016	0.726871	0.233984	0.503508	0.906886	0.510852	0.629942	1.03982	0.384071	0.167032	0.15085	0.789494	-0.543991	normal	0.68565	-0.4178	normal	0.00740004	-2.19551	down
BnaA09g25870D	3.58611	1.79385	1.98714	1.24895	1.38407	2.0226	1.64792	2.43512	1.87838	1.09265	1.28416	1.37003	0.00259625	-1.02253	down	0.00160268	-0.906858	normal	2.37e-07	-1.56774	down
BnaA09g26040D	21.0252	7.80335	3.07845	8.89477	6.37088	11.0962	4.00409	2.26725	2.96401	8.43539	7.60417	10.6448	0.00114161	-1.48643	down	1.71e-10	-2.80826	down	0.00076751	-1.26528	down
BnaA09g26380D	2.18414	0.245811	0.072295	0.294679	0	0.737432	0	0	0.216885	0	0	0.884036	0.0191891	-3.19342	normal	6.21e-05	-5.78617	down	0.00595646	-2.97328	down
BnaA09g26480D	5.99253	3.0643	3.51476	2.10315	3.43382	2.86142	4.63212	3.16686	2.74531	1.9008	2.03291	2.37575	0.21033	-0.977019	normal	0.191511	-0.774519	normal	0.0045128	-1.53779	down
BnaA09g26590D	51.1529	13.3916	22.4077	15.2025	9.0268	18.1713	19.8824	30.2595	17.0812	14.5613	17.0414	14.0048	4.85e-09	-1.92063	down	0.000176006	-1.22457	down	6e-11	-1.78663	down
BnaA09g26680D	0.857025	2.14806	2.22727	1.46917	2.61093	1.82658	1.89001	1.96918	2.82261	1.73281	1.45682	1.21787	0.000477724	1.32278	up	0.000344558	1.34133	up	0.0882896	0.743952	normal
BnaA09g26860D	385.526	269.895	177.575	254.788	262.76	325.646	210.425	147.2	175.1	238.305	262.703	263.355	0.450802	-0.429487	normal	0.000318068	-1.18138	down	0.0581956	-0.54152	normal
BnaA09g27270D	8.18761	12.1712	15.5991	18.8228	12.6186	12.3549	16.0215	14.0415	16.7344	19.0219	19.6612	17.7852	0.193783	0.565803	normal	0.000150595	0.971579	normal	9.68e-06	1.18905	up
BnaA09g27300D	2.29626	4.50984	10.8909	6.25494	5.03736	5.40827	9.86446	14.4392	8.36914	4.52252	6.3948	7.8475	0.47587	1.07145	normal	2.43e-05	2.3503	up	0.0278346	1.54627	normal
BnaA09g27410D	6.03855	3.84538	3.00983	3.36637	3.30453	5.71103	3.55167	2.32069	3.15714	2.43531	3.29424	4.36956	0.2427	-0.700152	normal	3.13e-05	-1.05407	down	0.00519637	-0.886921	normal
BnaA09g27590D	1.40778	4.59344	5.88327	6.80224	5.55114	3.48212	5.73664	6.46871	5.44446	7.2511	6.92835	6.22727	0.000169578	1.69226	up	1.01e-18	2.02864	up	2.68e-19	2.23816	up
BnaA09g27780D	13.1955	35.4296	55.3171	72.2149	22.2959	68.4498	54.1487	44.18	67.6226	59.5628	61.5505	95.5315	0.623692	1.44939	normal	1.21e-09	2.14679	up	1.05e-06	2.50869	up
BnaA09g27910D	33.0322	26.1974	26.2231	16.6724	26.8083	19.9683	23.1657	31.5363	23.9673	17.9797	14.9211	17.1164	0.721176	-0.250262	normal	0.284463	-0.322256	normal	9.84e-05	-1.02175	down
BnaA09g28080D	6.30052	14.2818	26.2464	18.9482	14.5499	20.1998	23.9393	27.6458	27.1541	17.0747	15.721	24.049	0.0514039	1.19271	normal	3.16e-15	1.99491	up	3.43e-07	1.92643	up
BnaA09g28200D	3.49749	6.19107	12.9285	10.6955	3.38765	11.0387	12.8224	10.3895	15.5737	7.6863	9.0251	15.375	0.754928	0.826979	normal	7.7e-10	1.92888	up	0.015353	1.63534	normal
BnaA09g28400D	35.3056	57.2425	87.36	87.4947	107.838	8.23703	64.427	110.294	87.3592	144.761	53.5995	64.1238	0.446571	1.16517	normal	1.09e-06	1.63783	up	4.45e-06	1.62246	up
BnaA09g28800D	2.67097	5.94999	5.75231	5.90977	5.66503	4.50191	5.17365	5.82239	6.26088	6.94733	6.57026	4.21171	0.0565119	1.16765	normal	3.88e-06	1.29112	up	0.00545409	1.20846	up
BnaA09g28980D	10.9938	6.35925	7.76447	3.24068	7.33923	2.85324	6.47592	8.55689	8.26061	2.79901	3.92555	2.99747	0.52324	-0.695658	normal	0.384476	-0.520423	normal	0.000480501	-1.78139	down
BnaA09g29240D	17.7634	33.1733	44.7145	24.4078	31.0675	10.1029	38.6144	40.5318	54.9973	25.347	23.9545	23.922	0.751073	0.873648	normal	0.000180738	1.26235	up	0.13012	0.452972	normal
BnaA09g29270D	0.0610324	0	2.48377	5.43678	0	0	2.53258	2.39664	2.52209	1.36976	3.6272	11.3134	--	--	--	2.06e-11	5.02494	up	0.0375002	6.36221	normal
BnaA09g29380D	15.6018	2.15748	2.79419	1.93095	1.23231	4.18315	1.96953	0.86038	5.55265	0.481905	1.07238	4.23857	8.65e-08	-2.95179	down	4.59e-06	-2.45884	down	2.11e-08	-3.08097	down
BnaA09g29490D	3.95342	2.01496	1.21068	2.01838	1.96957	2.63087	1.62597	0.89195	1.11411	2.06283	1.30537	2.68693	0.0757546	-0.978969	normal	7.4e-05	-1.64736	down	0.0847841	-0.849349	normal
BnaA09g29520D	31.7404	39.0804	61.5018	37.1384	31.9462	61.854	53.5373	73.608	57.3602	27.2565	37.3018	46.8568	0.818664	0.600601	normal	1.19e-09	1.40212	up	0.449343	0.553829	normal
BnaA09g29550D	2.0157	0.737665	0.702665	0.756753	0.715298	0.913883	1.1497	0.11952	0.838775	0.253746	0.797659	1.21885	0.012173	-1.5545	normal	0.0118444	-1.56322	normal	0.00704179	-1.53272	down
BnaA09g29730D	0.454455	1.10204	1.16038	1.60799	1.61703	1.13055	1.22318	0.774058	1.4839	1.66544	1.55106	1.60748	0.265234	1.34692	normal	0.0319451	1.42668	normal	0.000556545	1.88244	up
BnaA09g30360D	0	5.54193	12.9708	2.93553	3.95326	9.98412	12.2773	15.3073	11.3278	0	1.62664	7.17996	--	--	--	2.35e-13	Inf	up	--	--	--
BnaA09g30390D	37.6534	19.8161	13.3562	21.4945	18.1763	29.2382	17.4543	5.54038	17.0739	10.7555	16.7428	36.9851	0.0134809	-0.948069	normal	2e-07	-1.51373	down	0.138259	-0.84047	normal
BnaA09g30450D	2.36923	50.4665	25.948	20.3528	128.314	3.96915	11.5202	32.4428	33.881	26.5602	20.3931	14.1051	0.646568	3.37877	normal	0.00274642	2.59927	up	0.0489072	1.72223	normal
BnaA09g30710D	1.74141	3.94372	6.47487	5.16443	3.84312	3.54331	6.42065	5.21363	7.79034	5.52346	5.12	4.84983	0.0170705	1.22987	normal	1.61e-08	1.92505	up	2.5e-05	1.59815	up
BnaA09g30920D	15.3673	37.9157	55.4697	54.6836	31.293	63.1882	55.659	60.4108	50.3392	51.4789	47.0141	65.5579	0.414889	1.32507	normal	1.76e-22	1.91266	up	1.78e-11	1.86575	up
BnaA09g32070D	6.50631	10.0442	15.5507	15.0505	8.74889	12.2515	15.3647	16.4079	14.8793	13.5132	16.2498	15.3885	0.0370276	0.663632	normal	1.62e-10	1.29318	up	3.33e-07	1.21882	up
BnaA09g32500D	16.6302	11.9533	8.00098	7.79276	11.9711	11.8688	7.8635	5.95355	10.1859	8.01927	11.3288	4.0302	0.419593	-0.44898	normal	0.00176885	-0.945838	normal	0.00482019	-1.03189	down
BnaA09g32510D	43.7005	28.2869	22.7517	24.6626	21.3906	51.7805	21.5919	14.2172	32.4459	22.7321	27.24	24.0157	0.386479	-0.569282	normal	0.000669135	-1.17801	down	0.0241527	-0.844912	normal
BnaA09g32910D	0.0468953	1.43482	1.33442	0.286409	0.689213	3.20809	1.17408	0.689976	2.13921	0.313366	0.111732	0.43413	--	--	--	0.00279903	4.92569	up	--	--	--
BnaA09g33120D	3.42289	6.07782	5.6314	7.69029	5.01274	9.36517	5.36781	5.27869	6.24769	8.10137	8.34946	6.62005	0.542	0.856439	normal	0.120302	0.810895	normal	0.0043723	1.22054	up
BnaA09g33150D	38.6012	17.514	16.94	17.0565	14.5259	22.2715	11.8017	14.9865	24.0318	19.731	13.2142	18.2242	0.0260071	-1.08768	normal	0.00947753	-1.16146	down	0.00412195	-1.15738	down
BnaA09g33200D	1.79995	0.379051	0.462067	0.436195	0.168195	0.603193	0.591241	0.683353	0.111607	0.337796	0.297711	0.673077	0.00748353	-2.3358	down	0.00866226	-2.05815	down	0.00414187	-2.11938	down
BnaA09g33560D	5.5874	10.3651	15.1035	19.7498	7.5181	10.744	16.4453	16.1355	12.7298	18.2352	21.2088	19.8054	0.0459095	0.891214	normal	1.46e-09	1.41469	up	8.74e-15	1.76943	up
BnaA09g33720D	40.6197	100.363	104.884	141.439	79.8308	100.543	103.354	107.013	104.284	145.952	150.641	127.723	2.29e-05	1.36293	up	2.91e-12	1.37433	up	1.12e-15	1.82235	up
BnaA09g34010D	14.6044	9.11466	11.9024	6.75443	7.79105	9.82086	10.1299	12.996	12.5814	6.4527	7.26277	6.54782	0.0476297	-0.657903	normal	0.417753	-0.290427	normal	1.09e-05	-1.19127	down
BnaA09g34520D	6.06648	2.84664	3.60929	3.10629	3.11253	2.42569	3.57775	4.03669	3.21343	3.40259	3.014	2.90227	0.000374318	-1.07646	down	0.00491276	-0.758704	normal	0.000809847	-0.962842	normal
BnaA09g34640D	2.60533	6.27616	11.1819	5.80663	6.79316	5.46539	12.1946	3.71836	17.6327	3.56136	4.47481	9.38373	1.3e-05	1.25691	up	0.118498	2.0442	normal	0.244462	1.16573	normal
BnaA09g34730D	31.6211	13.994	13.16	11.4235	7.6593	22.0071	16.6007	6.39451	16.4849	7.73934	8.24429	18.2869	0.0218613	-1.13748	normal	0.00198396	-1.18588	down	0.000334845	-1.4229	down
BnaA09g34840D	9.12946	19.4542	22.7471	29.9043	15.4299	21.898	25.0095	26.9304	16.3015	33.2534	31.819	24.6404	0.000516093	1.14736	up	0.000776018	1.28757	up	8.83e-11	1.64207	up
BnaA09g34940D	1.99689	4.25427	3.04728	6.15801	2.33138	5.43053	3.86353	2.35268	2.92564	6.05554	6.26784	6.15065	0.263962	1.08199	normal	0.568314	0.446653	normal	0.000107233	1.59739	up
BnaA09g35010D	3.48982	3.29976	8.65108	11.5187	2.61898	3.71839	8.71572	9.66678	7.57075	7.35071	10.3101	16.8952	0.997381	-0.0501469	normal	3.75e-06	1.35592	up	0.0222097	1.75329	normal
BnaA09g35150D	18.0175	47.837	45.4633	124.923	20.5098	85.6105	61.6618	33.1267	41.6014	122.91	133.398	118.461	0.500955	1.45396	normal	0.042097	1.24072	normal	3.07e-33	2.76199	up
BnaA09g35230D	59.7447	13.796	8.04068	14.8629	13.4929	21.9223	9.31178	6.49513	8.31513	10.039	14.2273	20.3224	5.11e-05	-2.10219	down	1.75e-10	-2.95172	down	4.01e-06	-2.04533	down
BnaA09g35420D	5.46702	19.1432	38.1724	39.6033	14.0817	35.6851	40.6352	36.7676	37.1145	39.0852	30.1305	49.594	0.488553	1.87307	normal	2.98e-45	2.86326	up	1.54e-10	2.94113	up
BnaA09g35490D	1.41942	1.78089	3.66032	3.48827	1.82631	2.00901	3.81909	3.68821	3.47367	2.70766	2.67741	5.07973	0.775168	0.351499	normal	2.62e-06	1.4235	up	0.0459036	1.33055	normal
BnaA09g35660D	1.92551	1.38622	2.10237	0.309791	2.25836	0.340416	0.870697	2.6793	2.75712	0.513423	0.2261	0.189849	0.867389	-0.470543	normal	0.933644	0.133589	normal	0.000219389	-2.84739	down
BnaA09g35790D	5.29542	2.74452	4.00383	1.3136	3.5228	1.17721	1.99123	7.3003	2.71996	1.29331	1.56518	1.0823	0.20461	-1.04253	normal	0.869525	-0.265103	normal	0.000558765	-1.88576	down
BnaA09g36240D	124.773	59.2554	61.2175	56.066	55.228	54.901	64.0463	40.4666	79.1395	42.479	42.5357	83.1832	0.000141735	-1.07107	down	0.00222484	-1.04508	down	0.00204798	-1.17286	down
BnaA09g36610D	1.63315	21.4802	22.5223	57.4098	36.3037	18.4238	24.0942	16.431	27.0417	64.4342	72.5383	35.257	0.0324827	3.80244	normal	1.15e-14	3.87011	up	6.49e-12	5.20472	up
BnaA09g36820D	0.716533	1.24649	1.83169	2.98843	0.825896	1.73367	1.79322	1.49179	2.21006	2.47309	3.01702	3.47517	0.387499	0.823141	normal	0.00507325	1.23153	up	6.45e-08	1.93831	up
BnaA09g36850D	27.0091	20.4608	10.6108	27.3663	18.2947	32.1389	14.7388	7.08171	10.0119	25.0872	27.7106	29.3011	0.834098	-0.362755	normal	0.000198105	-1.3314	down	0.958562	0.0351012	normal
BnaA09g36860D	2.55687	5.04561	5.39801	5.47964	6.83981	3.07194	4.82249	6.08583	5.2857	6.06895	5.33048	5.03948	0.228757	0.993266	normal	0.000640755	1.0746	up	0.00118194	1.08546	up
BnaA09g37540D	65.716	30.6991	24.0853	33.373	32.6136	36.4884	25.8298	16.8033	29.6228	17.8519	20.361	61.9061	8.7e-05	-1.0297	down	9.61e-05	-1.08083	down	0.145408	-0.885922	normal
BnaA09g37690D	2.13504	3.30941	5.61217	3.78353	2.53768	5.50487	4.66871	5.90259	6.2652	3.20594	2.60063	5.54402	0.750884	0.676912	normal	6.27e-06	1.41348	up	0.287384	0.869572	normal
BnaA09g39170D	8.02214	13.7626	11.3966	16.42	19.5753	15.3725	14.2463	8.03175	11.9117	17.0939	17.8656	14.3004	0.626165	0.815817	normal	0.45311	0.497494	normal	0.000782017	1.04611	up
BnaA09g39200D	62.7833	55.0467	25.991	37.9397	66.3558	40.5871	33.976	22.3173	21.6796	42.7997	43.4931	27.5264	0.924891	-0.151785	normal	0.00110785	-1.17134	down	0.0644652	-0.683543	normal
BnaA09g39340D	5.06839	3.56498	2.96588	1.98353	4.14865	3.11358	2.47371	2.94152	3.4824	2.08447	1.27172	2.59439	0.518741	-0.503733	normal	0.0630414	-0.789939	normal	0.00175435	-1.40136	down
BnaA09g39410D	0.113346	0.0350382	0.27919	1.72976	0	0.052157	0.105929	0.234587	0.497054	1.66027	1.55053	1.97848	--	--	--	--	--	--	1.17e-07	4.31774	up
BnaA09g39690D	0.9938	1.96816	2.20281	1.49846	2.98434	0.862292	2.67941	1.69983	2.22917	1.21652	2.0484	1.23046	0.534051	1.05744	normal	0.00750947	1.18211	up	0.367492	0.578401	normal
BnaA09g40500D	0.30338	0.397136	0.929275	0.366435	0.361192	0.378941	1.06556	0.658218	1.06405	0.425903	0.534549	0.138852	0.887314	0.43345	normal	0.00386705	1.60764	up	0.905735	0.267465	normal
BnaA09g40810D	16.99	10.8532	7.88083	11.3275	9.16832	13.196	8.52906	7.97803	7.13541	10.6956	9.82953	13.4572	0.057751	-0.676579	normal	1.56e-05	-1.02734	down	0.0768208	-0.51848	normal
BnaA09g41050D	42.0323	30.1362	19.3722	18.0508	36.433	31.485	17.1739	20.2489	20.6938	12.408	13.4067	28.3376	0.485935	-0.424155	normal	0.000650537	-1.05718	down	0.00246764	-1.17638	down
BnaA09g41320D	2.2004	0.95055	6.26531	9.53433	0.98631	0.8568	5.88414	6.77953	6.13226	6.57519	8.91061	13.1172	0.221861	-1.18025	normal	1.93e-05	1.57476	up	0.000456942	2.17064	up
BnaA09g42170D	7.136	8.01944	14.8202	16.5297	7.44179	6.03791	11.7599	19.3404	13.3605	12.0123	21.8689	15.708	1	0.0243728	normal	0.0528893	0.827289	normal	6.71e-05	1.20222	up
BnaA09g42280D	0.227894	4.29863	1.78144	0.948382	0.551096	11.899	1.00755	0.804587	3.53218	0.226889	0.367246	2.25101	--	--	--	0.00183505	4.0111	up	--	--	--
BnaA09g42560D	27.7532	73.7386	90.6731	92.9031	63.4656	116.536	90.4517	96.6712	84.8965	103.316	70.9494	104.444	0.274808	1.44371	normal	1.58e-20	1.79961	up	2.75e-09	1.80179	up
BnaA09g42660D	8.95092	4.95246	5.60253	5.39988	4.61461	5.25722	7.1999	5.42476	4.18292	4.6197	6.08508	5.49485	0.00914797	-1.0021	down	0.0100252	-0.831803	normal	0.080719	-0.63193	normal
BnaA09g42760D	9.18714	6.79999	12.1843	19.2022	6.57314	8.42202	11.5881	15.115	9.84982	15.7081	22.8725	19.0262	0.582749	-0.372855	normal	0.378654	0.373955	normal	0.000142966	1.03273	up
BnaA09g42770D	0.927994	1.45828	3.25056	4.9348	2.07706	0.305691	3.31878	4.3695	2.06339	5.15639	4.60751	5.0405	0.814074	0.724441	normal	0.00357695	1.86683	up	7.54e-09	2.47506	up
BnaA09g43510D	5.66183	9.25417	8.94168	11.9941	9.71715	9.56612	6.6764	7.93054	12.2181	10.2343	11.6595	14.0886	0.0119456	0.781858	normal	0.233458	0.650332	normal	3.22e-05	1.0665	up
BnaA09g43650D	1.65398	3.80106	4.68233	4.14565	3.93336	4.71156	6.05412	3.87902	4.11386	3.75831	5.08779	3.59086	0.0750585	1.20108	normal	0.00178381	1.46649	up	0.00931976	1.30615	up
BnaA09g44160D	8.16087	2.18233	4.36188	3.57316	2.20645	2.3997	4.96622	3.43044	4.68899	1.95508	1.7042	7.0602	4.08e-09	-1.89723	down	0.00244577	-0.879947	normal	0.0636945	-1.18471	normal
BnaA09g44410D	0.700895	0.481264	0.383987	0.24868	0.619321	0.554168	0.355887	0.364308	0.431767	0.16895	0.25029	0.326799	0.640286	-0.545574	normal	0.0896196	-0.976551	normal	0.00422315	-1.56838	down
BnaA09g44610D	10.9926	7.30294	6.66693	4.84674	7.62791	6.35543	4.83762	7.88397	7.27921	6.22656	4.32035	3.99331	0.396024	-0.533447	normal	0.0405005	-0.771899	normal	0.00389796	-1.08157	down
BnaA09g44740D	8.13176	5.70082	3.00461	4.73534	4.60177	6.23479	3.27678	2.21456	3.52249	4.95908	5.04935	4.1976	0.111808	-0.621352	normal	1.41e-08	-1.506	down	0.00474406	-0.852039	normal
BnaA09g44890D	0.401742	1.02102	1.05652	1.21202	1.21478	0.96159	1.15274	0.929387	1.08743	1.17233	0.926503	1.53723	0.438044	1.00212	normal	0.0223086	1.21527	normal	0.00384238	1.40992	up
BnaA09g45010D	0.467608	0.639351	1.28163	1.46683	0.562521	0.293268	1.00471	1.16857	1.67161	1.16906	1.73733	1.49412	0.982314	0.1562	normal	0.0101158	1.34623	normal	0.000335641	1.50985	up
BnaA09g45310D	35.7289	26.3943	16.6611	12.1352	23.1352	28.5728	19.1661	16.2164	14.6008	16.4485	11.382	8.57521	0.783973	-0.352387	normal	0.0245234	-1.0565	normal	0.000991243	-1.53066	down
BnaA09g45370D	37.0247	133.964	133.017	121.781	164.532	141.997	122.652	51.5432	224.857	93.7678	112.809	158.765	2e-05	1.8333	up	0.0798842	2.01577	normal	0.0330351	2.12424	normal
BnaA09g45400D	9.54371	15.3464	30.209	22.2483	12.6627	22.8381	29.222	34.9932	26.4118	24.1397	18.7493	23.856	0.491876	0.719064	normal	2.65e-16	1.80042	up	3.78e-06	1.25045	up
BnaA09g46130D	2.85392	7.9476	6.95779	9.04337	8.30885	5.92734	6.97466	7.1401	6.75862	10.4656	9.77114	6.89332	0.000162934	1.55995	up	0.000161091	1.23419	up	1.79e-06	1.63852	up
BnaA09g47380D	2.06496	5.37082	6.04034	3.28622	7.03718	4.57139	6.43991	5.76851	5.91261	3.94636	3.77719	2.13511	0.00540413	1.41651	up	2.49e-07	1.55956	up	0.205777	0.685792	normal
BnaA09g47670D	7.45531	11.2364	19.1599	25.936	13.0984	10.7318	17.3318	23.0738	17.074	22.2583	19.5108	36.0388	0.157341	0.615728	normal	6.1e-07	1.35571	up	0.00306277	1.8095	up
BnaA09g47680D	12.6996	23.7435	24.8762	34.8073	32.5765	20.3808	25.0062	22.2708	27.3515	29.6552	35.5134	39.2532	0.251188	0.872771	normal	6.47e-06	0.942693	normal	7.98e-10	1.42276	up
BnaA09g47890D	2.69928	5.30068	6.27151	6.78717	5.68228	4.19054	5.25234	5.49574	8.06646	6.64503	5.81291	7.90358	0.0125962	0.890643	normal	8.69e-05	1.12434	up	6.75e-06	1.26845	up
BnaA09g48030D	0.528134	1.2758	1.19869	1.71631	0.83447	1.56908	1.42352	1.88023	0.292315	1.54501	1.89094	1.71298	0.105283	1.33632	normal	0.441369	1.2252	normal	0.00101521	1.7506	up
BnaA09g48190D	6.65735	2.84175	3.52926	3.72831	2.91365	2.72324	3.33095	2.99204	4.2648	2.57384	3.44418	5.16691	1.21e-06	-1.23558	down	6.03e-05	-1.02571	down	0.0380263	-0.858612	normal
BnaA09g48400D	55.9222	31.5124	35.5267	22.9699	30.3529	24.345	30.7769	42.1544	33.6489	27.306	23.6874	17.9164	0.0516861	-0.708792	normal	0.0629869	-0.522611	normal	6.81e-05	-1.09377	down
BnaA09g48570D	31.2479	54.1876	89.213	89.2477	40.3119	96.7806	90.7653	81.4294	95.4444	48.0649	56.7802	162.898	0.75305	0.835338	normal	1.59e-15	1.55688	up	0.301408	1.55564	normal
BnaA09g48720D	36.0479	47.9108	73.7877	68.653	48.4891	41.6784	65.1924	82.631	73.5398	79.125	69.7972	57.0368	0.107911	0.558617	normal	6.23e-07	1.04392	up	0.000599138	0.945667	normal
BnaA09g48810D	21.2471	13.1398	7.82272	18.0125	12.2524	18.8659	12.1184	4.58984	6.7599	17.9495	19.5668	16.5212	0.564623	-0.54154	normal	0.00749358	-1.26382	down	0.943062	-0.0430876	normal
BnaA09g48840D	46.7755	23.6323	23.1456	36.5329	22.8815	26.3983	24.583	17.7135	27.1403	32.1028	37.6638	39.832	0.0188755	-0.978006	normal	0.00500511	-1.10623	down	0.347118	-0.410104	normal
BnaA09g48890D	1.48371	3.8489	4.64767	5.28765	4.66674	3.32267	4.49644	3.34472	6.10185	3.8148	6.48138	5.56677	0.00228007	1.40252	up	0.00162545	1.64112	up	9.28e-06	1.82826	up
BnaA09g48950D	1.35122	1.62158	2.42148	4.11617	1.33644	1.85419	2.34208	2.57027	2.35208	3.61938	5.28671	3.44241	0.943907	0.28314	normal	0.28925	0.810548	normal	0.00164949	1.59671	up
BnaA09g49180D	9.1687	2.78481	1.31943	3.64422	0.72488	6.87091	0.887178	0.50072	2.57038	2.24573	3.38052	5.30641	0.181894	-1.96905	normal	0.00464102	-2.92397	down	0.0995636	-1.56781	normal
BnaA09g49440D	16.7411	5.79836	2.45439	6.10557	4.0357	11.2974	3.67358	1.40433	2.28526	4.70241	6.31564	7.29867	0.0929567	-1.51516	normal	1.8e-06	-2.77771	down	0.00418882	-1.46321	down
BnaA09g49720D	4.34482	6.40878	8.76141	7.88225	5.77629	5.05296	7.81361	10.2465	8.22414	10.079	7.2311	6.33661	0.543545	0.58909	normal	0.0049303	1.04306	up	0.0587848	0.865955	normal
BnaA09g49870D	25.6289	17.4041	8.69547	15.215	11.4624	27.6444	10.6002	6.81475	8.6715	12.4301	15.3862	17.8288	0.677062	-0.53125	normal	0.000642634	-1.43425	down	0.10252	-0.711186	normal
BnaA09g50590D	64.2995	70.8604	90.4039	144.599	70.3094	68.4492	99.8464	74.8834	96.4818	138.745	132.533	162.519	0.861831	0.16141	normal	0.0175193	0.552204	normal	2.94e-07	1.21907	up
BnaA09g51180D	112.589	85.409	97.1477	56.0533	89.472	72.7219	87.5248	100.659	103.259	61.2022	56.6147	50.3429	0.514844	-0.331331	normal	0.459546	-0.226737	normal	3.65e-05	-1.00098	down
BnaA09g51230D	6.10425	8.55255	17.62	26.712	6.13614	14.1162	18.9422	15.2776	18.6403	14.0248	17.9352	48.1759	0.825062	0.503569	normal	4.46e-14	1.52592	up	0.157941	2.13202	normal
BnaA09g51710D	2.20631	2.81556	2.74082	5.11917	2.76472	2.67222	2.6529	2.22741	3.34215	5.18428	5.47801	4.69521	0.681734	0.393767	normal	0.507591	0.351757	normal	0.000121649	1.24197	up
BnaA09g52250D	93.7596	64.6351	45.8383	58.0035	68.7639	70.2733	54.5668	37.7585	45.1896	60.6965	61.6712	51.6429	0.149533	-0.544713	normal	0.000347408	-1.07422	down	0.00743783	-0.726936	normal
BnaA09g52740D	0.0421338	0.087022	0.809191	1.0167	0.12616	0.134906	0.521513	1.6182	0.28786	0.83602	1.09313	1.12094	--	--	--	--	--	--	8.55e-06	5.10561	up
BnaA09g53100D	54.8568	24.425	15.1683	26.1014	19.2772	38.494	20.4544	11.753	13.2976	23.2714	31.0327	24	0.089192	-1.11557	normal	2.8e-05	-1.84965	down	0.009456	-1.04713	down
BnaA09g53400D	2.63834	7.16712	8.87925	6.67821	11.7694	4.01262	9.18825	7.56205	9.88746	10.0608	6.30025	3.67358	0.384547	1.48159	normal	0.00137437	1.78788	up	0.117612	1.35981	normal
BnaA09g54140D	9.60571	6.42255	5.35421	2.12276	6.46858	2.32078	5.3574	6.42092	4.28432	2.53198	1.4123	2.42399	0.928793	-0.334476	normal	0.311559	-0.849791	normal	0.0055704	-2.18408	down
BnaA09g54170D	0.264811	0.990885	2.72396	1.98623	0.605948	1.80806	2.08285	3.54795	2.54107	1.6013	1.34548	3.01191	0.419718	1.89178	normal	1.3e-09	3.33681	up	0.00250726	2.88499	up
BnaA09g54970D	2.53465	0.10877	0.698603	0.165641	0	0.326309	0	0	2.09581	0	0.0916996	0.405223	0.0292328	-4.58142	normal	0.00290928	-6.17437	down	0.0107216	-4.58364	normal
BnaA09g54980D	0.510156	1.96073	3.88238	2.8893	1.18254	3.85471	2.90227	4.52222	4.22266	1.39643	1.0095	6.26197	0.600268	2.04102	normal	4.31e-14	3.00522	up	0.377119	2.39727	normal
BnaA09g55050D	5.85484	12.4178	14.6596	12.4226	15.3353	6.6598	12.1114	18.891	12.9762	14.0692	11.7477	11.451	0.265234	1.07529	normal	0.000542691	1.42321	up	2.4e-05	1.12891	up
BnaA09g55800D	3.36539	0.545748	0.122888	0.983817	0.371405	1.13057	0.129066	0.0574428	0.182155	0.187881	0.48051	2.28306	1.05e-05	-2.67006	down	6.82e-14	-5.26391	down	0.0114586	-1.79959	normal
BnaA09g55990D	6.13888	3.6716	2.01011	3.58601	4.97528	3.77698	2.38976	1.86628	1.77428	4.40109	3.74452	2.61241	0.460044	-0.720385	normal	0.00259099	-1.60641	down	0.172108	-0.766297	normal
BnaA09g56560D	5.45789	1.80033	0.848499	1.54438	1.48437	2.1919	1.26546	0.149548	1.13049	0.242046	1.37911	3.01199	0.00251809	-1.61378	down	1.51e-08	-2.71929	down	0.00182939	-1.79127	down
BnaA09g56590D	0.986523	2.34219	1.71862	2.61544	1.51057	4.15061	1.29303	1.86974	1.9931	2.36918	3.19732	2.27982	0.542	1.38985	normal	0.00487423	1.7239	up	0.00123244	1.85967	up
BnaA10g00170D	2.78642	3.94065	5.37395	7.21792	3.65422	4.53072	5.81746	4.40363	5.90075	6.58177	7.82108	7.25092	0.279171	0.529743	normal	0.000200397	0.982471	normal	1.39e-07	1.39047	up
BnaA10g00370D	23.2378	24.939	35.9477	43.8394	25.4601	25.4072	35.1897	32.4145	40.2389	35.6009	46.0145	49.9029	0.878823	0.149842	normal	0.0061116	0.617284	normal	6.54e-05	1.01179	up
BnaA10g00430D	2.67361	0.509201	0.300519	0.801437	0.556318	0.0795151	0.228985	0.347607	0.324963	0.296497	0.533606	1.57421	0.00677921	-2.37102	down	1.59e-05	-3.47054	down	0.0329347	-1.7066	normal
BnaA10g00620D	30.739	13.578	11.4131	19.412	9.98403	23.5813	13.9466	11.2688	9.02402	10.8524	20.0603	27.3233	0.19662	-1.14873	normal	0.00412513	-1.40368	down	0.366988	-0.627251	normal
BnaA10g00660D	1.23229	1.73028	4.92349	3.37552	2.35643	0.599319	4.13301	2.94616	7.6913	3.28425	3.86373	2.97857	0.841378	0.531222	normal	0.0411779	2.02344	normal	0.000463955	1.47301	up
BnaA10g01110D	1.14272	2.66385	14.0866	18.071	1.16056	5.99529	14.3139	10.277	17.6689	7.91066	8.56758	37.7349	0.819065	1.40979	normal	9.56e-14	3.46209	up	0.107857	3.70378	normal
BnaA10g01280D	1.70761	1.37092	3.53516	2.16532	1.68493	0.951523	3.01532	3.93239	3.65778	1.90668	2.52718	2.0621	0.835981	-0.296117	normal	0.000758514	1.05432	up	0.506439	0.351756	normal
BnaA10g01400D	1.73514	1.12514	0.753825	1.36478	0.737409	1.90964	0.906437	0.782995	0.572043	0.511933	1.1036	2.4788	0.600129	-0.640004	normal	0.00556233	-1.20409	down	0.792008	-0.34089	normal
BnaA10g01410D	3413.57	372.876	259.479	915.299	197.671	773.203	283.793	76.0236	418.621	62.7541	183.054	2500.09	0.00599349	-3.13274	down	0.000458035	-3.57622	down	0.186571	-1.75385	normal
BnaA10g02150D	0.0315033	0.107342	0.129459	1.3685	0	0.322027	0.388376	0	0	0.524985	1.89585	1.68467	--	--	--	--	--	--	0.0017461	5.69777	up
BnaA10g02400D	5.96878	10.0714	12.0437	12.7836	10.2875	10.5191	11.7506	11.6931	12.6875	12.5274	13.5467	12.2768	0.00811418	0.763282	normal	6.51e-07	1.01287	up	7.39e-06	1.07533	up
BnaA10g02480D	70.9443	89.024	131.068	172.73	66.2032	83.687	120.755	149.402	123.048	175.26	189.961	152.968	0.863692	0.300575	normal	0.000395298	0.996977	normal	1.14e-07	1.3368	up
BnaA10g02490D	8.34987	10.1323	14.1519	17.4672	8.93761	6.56357	16.5404	13.3112	12.6041	21.0289	17.7559	13.6167	0.888639	0.341529	normal	0.0854424	0.738174	normal	0.00474406	1.05815	up
BnaA10g02720D	1.89402	2.82811	4.10026	4.69895	2.16373	3.8978	4.06743	3.93962	4.29373	3.70762	4.95026	5.43897	0.536287	0.584452	normal	2.93e-06	1.08402	up	2.37e-05	1.27472	up
BnaA10g02830D	7.23725	9.22773	19.8999	15.3516	8.20906	9.14088	16.2457	24.2991	19.155	15.0012	16.4825	14.5711	0.790257	0.352777	normal	0.000426951	1.40817	up	0.00128124	1.03902	up
BnaA10g03280D	9.84722	24.5126	25.9995	17.0936	28.6877	12.9833	18.9774	32.375	26.6462	22.3238	18.556	10.4011	0.171146	1.37469	normal	0.00367001	1.36332	up	0.189813	0.795009	normal
BnaA10g03990D	46.5183	17.471	14.414	16.4272	20.0972	16.9091	13.152	8.36443	21.7256	7.73872	13.8902	27.6526	1.07e-06	-1.36543	down	1.25e-06	-1.64814	down	0.00148672	-1.44418	down
BnaA10g04200D	0.0713757	0.880759	1.42565	2.91989	0.535568	1.01811	1.35476	1.388	1.53419	1.28721	2.35509	5.11737	--	--	--	6.77e-05	4.90062	up	0.00378976	5.94442	up
BnaA10g04470D	15.8722	7.44165	7.15577	7.19037	6.94836	5.95555	6.98202	7.6549	6.83039	7.75839	5.86013	7.95259	0.0322444	-1.067	normal	0.00307493	-1.15165	down	0.00199784	-1.22907	down
BnaA10g04680D	32.761	18.6196	15.5973	29.4731	15.7475	29.0178	17.4429	11.4015	17.9475	24.3096	28.9491	35.1607	0.319585	-0.819113	normal	0.00704666	-1.04761	down	0.817755	-0.136483	normal
BnaA10g04730D	42.5126	68.7076	68.5202	89.0214	60.2232	92.2227	76.6691	45.5913	83.3	76.7114	84.9708	105.382	0.233434	0.697631	normal	0.109754	0.716449	normal	9.96e-06	1.0724	up
BnaA10g04800D	7.77952	6.11762	3.95375	6.2272	6.91141	6.53328	4.13408	3.93526	3.79191	7.18071	5.70185	5.79905	0.599032	-0.346952	normal	0.000457768	-1.03224	down	0.308188	-0.396018	normal
BnaA10g04840D	22.0201	12.1113	6.33658	15.3824	12.4431	19.1045	9.83814	3.55869	5.61291	11.6852	19.2653	15.1968	0.294327	-0.904966	normal	1.85e-05	-1.81549	down	0.322794	-0.449283	normal
BnaA10g04850D	42.6093	28.5778	24.6797	21.0218	29.3767	25.0609	22.9581	21.9805	29.1005	20.1227	20.4695	22.4731	0.0795906	-0.593946	normal	0.00106781	-0.877399	normal	2.76e-05	-1.06276	down
BnaA10g05650D	21.9588	7.54863	6.39958	9.23943	5.51098	8.97297	7.48338	4.32583	7.38953	8.07915	8.96414	10.675	3.1e-07	-1.50153	down	1.44e-09	-1.76378	down	3.43e-05	-1.18105	down
BnaA10g05670D	3.07493	4.78414	6.41099	6.95246	6.20449	3.92248	5.99576	7.1136	6.12362	8.02008	7.02774	5.80955	0.469247	0.509392	normal	0.000234433	1.1229	up	0.000250583	1.17773	up
BnaA10g06340D	0.814973	0.603676	1.88459	0.535573	0.473243	0.669016	1.43793	2.07757	2.13825	0.520443	0.61635	0.469926	0.689261	-0.459523	normal	0.000325189	1.16391	up	0.216143	-0.67977	normal
BnaA10g07630D	4.02379	12.5207	44.0206	72.0768	6.04554	25.8702	49.1988	35.1658	47.6973	47.3841	60.4298	108.417	0.775188	1.32341	normal	2.22e-23	3.31909	up	9.46e-05	4.11805	up
BnaA10g07760D	9.96401	11.5537	18.379	23.7715	10.7666	13.1631	16.9001	24.0086	14.2282	22.1633	25.9476	23.2037	0.851542	0.227138	normal	0.0765081	0.888383	normal	1.23e-07	1.24299	up
BnaA10g08420D	19.0741	7.45736	5.59529	7.81296	9.46295	8.13277	7.23326	3.19667	6.35595	8.00103	8.15151	7.28635	0.00121415	-1.34441	down	6.16e-07	-1.7777	down	0.000463822	-1.29237	down
BnaA10g08450D	26.218	18.6696	10.3194	23.525	15.5705	29.355	10.5455	7.53436	12.8784	19.6916	26.8342	24.0491	0.664042	-0.524608	normal	0.000627083	-1.31565	down	0.858464	-0.123386	normal
BnaA10g08760D	91.2312	41.9201	38.9214	52.9479	40.6201	44.9593	47.0756	23.7338	45.9549	29.4339	36.1023	93.3074	0.00508762	-1.09448	down	0.00238529	-1.29081	down	0.28175	-0.809515	normal
BnaA10g09260D	12.7559	19.7455	36.9635	26.1413	11.2176	36.3726	34.1948	34.0216	42.6741	20.7152	23.1524	34.5563	0.845319	0.636154	normal	1.56e-09	1.54615	up	0.024631	1.03581	normal
BnaA10g09640D	1.61327	22.4	40.5384	17.8683	28.2009	26.6516	37.4281	22.4159	61.7711	21.4067	17.2997	14.8984	0.0033439	4.22194	up	2.08e-05	5.10744	up	--	--	--
BnaA10g10850D	0.467729	0.663982	0.837678	1.78981	0.717467	0.758395	0.99027	0.767687	0.755077	1.42774	2.4755	1.46618	--	--	--	--	--	--	0.00461625	2.04286	up
BnaA10g11070D	139.348	84.3579	59.8581	81.4396	66.5261	117.931	74.3042	45.8637	59.4064	76.7526	75.0842	92.482	0.198367	-0.743882	normal	0.000324253	-1.16993	down	0.0109655	-0.763421	normal
BnaA10g11080D	40.4688	27.3183	12.8713	33.1512	23.0105	41.4956	16.078	7.67336	14.8626	27.985	34.0821	37.3864	0.535475	-0.580849	normal	4.02e-07	-1.68374	down	0.370917	-0.300748	normal
BnaA10g11500D	35.4898	53.4804	202.492	203.07	37.8967	106.93	186.149	245.598	175.73	152.492	139.56	317.157	0.901476	0.601375	normal	5.77e-16	2.50262	up	0.0103159	2.50921	normal
BnaA10g11600D	81.0342	43.0243	23.8848	50.0043	50.1722	46.5891	29.0773	6.96653	35.6105	13.7581	23.0089	113.246	0.00381013	-0.913357	normal	2.28e-05	-1.71818	down	0.643657	-0.671728	normal
BnaA10g11690D	1.66316	2.37107	2.46279	4.46105	1.63318	1.50752	1.98684	2.57677	2.82476	4.98103	3.92131	4.48081	0.854122	0.487041	normal	0.137543	0.51177	normal	1.58e-07	1.39067	up
BnaA10g12280D	3.21021	9.06387	12.855	10.0407	6.90507	13.8662	13.5316	10.6533	14.3801	4.18749	5.8564	20.0783	0.113163	1.60051	normal	0.000113834	2.05109	up	0.398364	1.72644	normal
BnaA10g12720D	10.2712	4.14231	6.29627	7.17005	3.53929	6.40257	6.71304	6.56517	5.6106	5.16827	5.77037	10.5715	0.000247939	-1.31179	down	0.0188503	-0.633503	normal	0.347542	-0.484787	normal
BnaA10g12780D	20.1062	144.741	471.877	706.604	117.881	202.391	461.491	473.584	480.556	555.116	637.901	926.796	1.96e-06	2.91871	up	1.87e-99	4.58932	up	4.54e-19	5.18593	up
BnaA10g12820D	51.1283	36.1738	50.1179	24.3588	43.4412	25.8101	40.8705	58.2015	51.2817	24.3815	31.9359	16.759	0.621688	-0.390822	normal	0.896162	-0.0740154	normal	0.00353787	-1.0102	down
BnaA10g13580D	3.55017	7.19218	6.34555	11.2502	7.17636	8.11354	6.68635	4.93865	7.41166	12.3616	13.8626	7.52652	0.00155375	1.05795	up	0.064913	0.83014	normal	0.00129115	1.6666	up
BnaA10g13640D	1.39348	3.70084	3.23789	2.98183	3.80706	2.71369	2.96263	3.9004	2.85063	3.53448	2.32884	3.08218	0.019225	1.47005	normal	0.0071596	1.26453	up	0.0260289	1.14094	normal
BnaA10g14300D	1.05542	2.27e-05	0.245363	0.408	4.13e-05	1.3e-05	0.503024	0.023417	0.209649	0.466855	3.52e-06	0.758349	4.5e-06	#NAME?	down	0.00760831	-2.30897	down	0.0906132	-1.41118	normal
BnaA10g14320D	52.9866	70.1476	141.776	134.625	72.0423	80.2878	141.681	148.431	135.217	129.971	147.289	126.616	0.27198	0.440835	normal	9.49e-14	1.45783	up	4.37e-09	1.36704	up
BnaA10g14610D	1.30387	1.82007	3.15222	2.6111	1.8028	1.7985	3.27405	3.63658	2.54603	2.3534	3.37241	2.1075	0.599133	0.516608	normal	0.000547011	1.25095	up	0.0317199	0.98671	normal
BnaA10g15690D	16.1732	6.38372	11.3961	9.90643	5.61001	8.07063	10.1039	10.9358	13.1486	8.75698	10.8547	10.1076	7.62e-05	-1.33403	down	0.0982651	-0.522162	normal	0.0195171	-0.720537	normal
BnaA10g15900D	902.505	534.714	258.614	504.604	409.124	835.061	339.957	102.055	333.829	285.308	331.384	897.119	0.326041	-0.729484	normal	5.63e-07	-1.77583	down	0.246895	-0.814226	normal
BnaA10g16170D	1.38834	1.67366	0.237319	6.44219	0.871753	4.04669	0.154763	0.133319	0.423875	0.338802	0.337648	18.6501	0.979427	0.328029	normal	0.00113643	-2.6103	down	0.68189	2.27752	normal
BnaA10g16690D	14.574	2.81395	1.14627	1.82024	0.643183	7.0323	1.4245	0.485825	1.5285	0.589844	1.3288	3.54207	0.0405768	-2.41615	normal	5.13e-05	-3.84709	down	0.00139196	-2.98372	down
BnaA10g16780D	2.13005	6.88573	25.389	33.4687	4.87146	7.78955	34.4578	30.3137	11.3955	21.3038	44.3636	34.7387	0.124807	2.02704	normal	8.5e-14	4.75132	up	2.97e-37	5.15278	up
BnaA10g16800D	1.69058	15.5438	66.9302	50.4031	15.0512	14.8494	68.0829	54.447	78.2606	36.3569	53.4122	61.4402	--	--	--	2.43e-14	5.65143	up	5.28e-10	5.21697	up
BnaA10g17020D	7.01133	18.8878	11.9146	19.809	17.3392	25.2645	14.9497	9.09407	11.7	21.5397	23.9754	13.9118	0.00352719	1.46252	up	0.0491829	0.763008	normal	0.000473839	1.49493	up
BnaA10g17050D	2.45288	4.89349	6.16625	10.5012	6.1099	6.12621	4.43754	9.77941	4.2818	9.46894	13.0577	8.97707	0.308838	1.15751	normal	0.1495	1.51131	normal	1.94e-08	2.29728	up
BnaA10g17360D	4.04425	9.93694	22.2146	6.37897	5.43691	20.3407	18.9036	20.4959	27.2442	3.01758	7.32947	8.78985	0.729523	1.3746	normal	1.59e-10	2.57723	up	0.513906	0.743042	normal
BnaA10g17370D	0.107342	0.206022	4.96875	3.56523	0.263136	0.35493	2.94812	7.4471	4.51102	1.6475	2.88633	6.16185	--	--	--	1.81e-06	5.86931	up	0.0024321	5.37824	up
BnaA10g17580D	1.15588	0.737319	0.399885	0.643587	1.04945	0.684442	0.366175	0.427167	0.406313	0.59259	0.572445	0.765725	0.434877	-0.751042	normal	0.00506185	-1.58274	down	0.126499	-0.897584	normal
BnaA10g17750D	2.82149	5.76002	7.44406	8.72893	6.16523	5.6206	7.49914	8.6905	6.14253	8.92312	9.39027	7.87341	0.0024218	0.985444	normal	2.83e-05	1.09527	up	2.55e-08	1.47457	up
BnaA10g18170D	60.8743	46.0694	53.048	27.3556	53.6915	29.6157	39.4174	66.4429	53.2836	28.7427	27.136	26.188	0.598107	-0.37861	normal	0.688579	-0.184302	normal	2.26e-06	-1.15574	down
BnaA10g18310D	36.989	21.2749	20.5847	13.4993	15.6001	20.5999	15.0449	24.7064	22.0028	13.4159	13.679	13.4028	0.0244837	-0.797542	normal	0.00259648	-0.833639	normal	1.11e-08	-1.44321	down
BnaA10g18370D	11.2448	11.8137	75.874	143.016	11.4833	13.2147	67.2902	97.6875	62.6444	109.197	137.979	181.87	0.974465	0.0650246	normal	1.67e-10	2.78376	up	1.54e-13	3.67197	up
BnaA10g18420D	2.9998	10.4546	99.5062	103.524	8.23588	16.4934	95.7675	101.038	101.713	86.3766	100.709	123.487	0.110996	1.8625	normal	1.14e-109	5.07334	up	8.78e-46	5.13836	up
BnaA10g19330D	8.20706	15.818	14.2367	17.3516	18.8837	12.561	13.1873	12.5323	16.9905	16.3628	15.1913	20.5008	0.00270906	0.956977	normal	0.00193403	0.779487	normal	3.67e-05	1.07083	up
BnaA10g19640D	1.64865	3.67293	3.76346	3.19571	3.44585	3.77157	3.97367	3.66917	3.64754	3.08175	3.85928	2.64609	0.000674145	1.11021	up	2.68e-05	1.15107	up	0.0304967	0.846972	normal
BnaA10g20120D	41.8395	3.54525	0.513675	0.254187	2.30254	8.33321	0.356348	0.737188	0.447488	0	0.20048	0.562081	4.86e-14	-3.58765	down	1.46e-33	-6.49092	down	3.41e-37	-7.74566	down
BnaA10g20190D	2.3468	4.83368	8.69306	7.95415	3.67067	5.7434	8.6828	9.54559	7.8508	7.23072	6.47469	10.157	0.0195375	1.09738	normal	3.45e-11	1.92787	up	1.02e-06	1.81986	up
BnaA10g20560D	5.51562	2.05288	1.18382	1.32347	2.76617	2.2662	2.45276	0.867702	0.230999	1.05628	1.87044	1.04368	0.0347244	-1.43106	normal	4.86e-05	-2.27926	down	0.000127146	-2.12932	down
BnaA10g20610D	18.0369	4.97388	0.483246	3.14502	1.32736	12.3717	0.979482	0	0.470255	0.46236	0.613448	8.35926	0.520155	-1.85784	normal	0.00654904	-5.45272	down	0.156698	-2.55806	normal
BnaA10g20630D	12.1918	10.8383	46.4922	38.5146	9.00153	12.4231	51.5829	45.5798	42.314	25.7957	62.2079	27.5402	0.957166	-0.187248	normal	1.06e-09	1.95742	up	0.104466	1.64892	normal
BnaA10g20660D	1.15174	3.53302	3.34678	4.09201	2.89674	4.01494	2.33545	2.65695	5.04795	4.12491	4.31097	3.84016	0.0816485	1.71909	normal	0.124771	1.59865	normal	0.00586923	1.91389	up
BnaA10g20920D	4.39789	5.37261	7.99763	12.5248	5.11232	5.80074	7.02771	10.0094	6.95577	11.4393	12.7547	13.3804	0.749538	0.34159	normal	0.012723	0.863497	normal	1.64e-07	1.53862	up
BnaA10g21470D	6.78136	1.76277	1.08873	1.10278	1.70038	1.86406	1.54776	0.942774	0.775654	1.05941	1.3164	0.932543	0.0883643	-1.93438	normal	0.00894369	-2.59355	down	0.00858126	-2.59049	down
BnaA10g22250D	1.67698	0.198146	0.00882347	0.065874	0	0.594439	0	0.0264704	0	0	0	0.197622	0.000336919	-3.12624	down	4.12e-13	#NAME?	down	5.97e-09	-4.86526	down
BnaA10g22340D	36.1193	67.2411	79.0308	58.3358	69.9384	54.2724	69.8357	84.2609	82.9959	60.0817	64.3194	50.6062	0.00192128	0.926801	normal	1.93e-08	1.13482	up	0.00823645	0.690785	normal
BnaA10g22470D	36.3729	16.972	3.90236	18.6446	19.4089	24.6361	6.64875	3.11812	1.9402	21.9263	13.4003	20.6073	0.0183397	-1.3173	normal	1.68e-14	-3.3121	down	0.0482286	-0.755263	normal
BnaA10g22680D	0.336908	0.49741	2.67777	2.61533	0.41534	0.396863	1.36451	2.46822	4.20057	1.65571	2.75952	3.43076	--	--	--	0.00767709	2.41489	up	0.0119675	2.4443	normal
BnaA10g22770D	20.1471	33.3184	49.0586	30.6624	33.387	28.0863	43.8264	48.6208	54.7287	33.829	33.6258	24.5323	0.0576855	0.683554	normal	1.29e-13	1.44933	up	0.0172125	0.666243	normal
BnaA10g23090D	0.788306	2.20796	2.83168	2.32686	1.45382	2.24259	2.86752	2.23687	3.39066	1.56678	3.0942	2.31959	0.0154544	1.69683	normal	6.33e-06	2.12245	up	0.00311774	1.79206	up
BnaA10g23100D	91.7472	184.405	178.984	132.837	145.202	211.03	180.25	130.978	225.725	130.865	137.255	130.39	1.49e-05	1.12233	up	0.00919638	1.09734	up	0.0139119	0.656817	normal
BnaA10g23170D	11.5794	6.06366	6.27738	3.59513	8.3202	4.58725	4.42715	7.51842	6.88658	1.96963	6.37939	2.43637	0.278736	-0.90406	normal	0.125997	-0.894296	normal	0.00157665	-1.74135	down
BnaA10g23240D	12.5782	28.2828	21.5894	33.433	30.2154	30.2714	25.6574	21.5722	17.5387	35.117	38.0113	27.1706	1.53e-06	1.20191	up	0.000149908	0.804597	normal	2.11e-10	1.51309	up
BnaA10g23540D	0.0276399	0.181353	0.686444	1.04393	0.140839	0.403219	0.296823	0.834833	0.927677	0.893964	0.792652	1.44517	--	--	--	0.00191525	5.38612	up	1.09e-05	5.97539	up
BnaA10g23570D	44.0836	28.4232	32.1705	23.8265	28.0287	25.2498	28.1134	34.3406	34.0575	27.904	23.8917	19.6837	0.000874211	-0.901604	normal	1.09e-05	-0.999002	normal	1.17e-05	-1.17028	down
BnaA10g24170D	1.76179	0.762203	0.258304	0.802939	0.725885	1.35783	0.550403	0.177616	0.0468923	0.804229	0.333179	1.27141	0.397254	-1.30766	normal	0.00360347	-2.96975	down	0.211764	-1.24971	normal
BnaA10g24180D	9.42259	5.44023	2.08859	7.08844	2.45988	11.1801	2.76607	1.88012	1.61957	5.68177	6.87439	8.70917	0.73481	-0.789119	normal	0.000489349	-2.22709	down	0.571818	-0.395683	normal
BnaA10g24250D	3.00754	4.38828	6.12711	6.20347	4.1056	5.14066	6.15535	8.04084	4.18513	4.96776	8.03632	5.60632	0.12736	0.745978	normal	0.000485455	1.22422	up	0.000780401	1.10404	up
BnaA10g24260D	4.63634	7.78045	11.531	10.9461	8.02403	7.16451	10.5498	11.418	12.6252	10.3589	11.3992	11.0801	0.03396	0.741618	normal	1.08e-08	1.31585	up	3.32e-06	1.22605	up
BnaA10g24390D	0.435322	2.04213	1.94561	2.62382	2.89521	1.69718	1.4809	2.96111	1.39483	1.68767	3.62528	2.5585	0.0326589	2.3681	normal	0.0224204	2.26882	normal	0.00130999	2.70244	up
BnaA10g24440D	10.2709	13.2963	14.0351	21.2558	9.09022	20.9336	16.0456	12.9815	13.0782	15.4136	21.3172	27.0368	0.87734	0.343393	normal	0.0776688	0.441722	normal	0.00924069	1.03523	up
BnaA10g24610D	0.239708	1.56418	2.35007	3.05919	2.32593	1.73592	2.15298	1.37477	3.52246	1.77442	3.18439	4.21877	0.0707897	2.74905	normal	0.00117097	3.3438	up	5.01e-05	3.70374	up
BnaA10g24820D	4.81469	2.74208	1.98269	3.23516	2.78551	3.78799	2.40242	1.90603	1.63962	3.15067	3.42711	3.12769	0.0972162	-0.808501	normal	1.25e-05	-1.32099	down	0.0871937	-0.610648	normal
BnaA10g24910D	8.6838	5.41973	3.80492	4.77885	5.83793	4.86167	2.85676	4.66009	3.89791	5.63831	2.55668	6.14157	0.231595	-0.763014	normal	0.00299023	-1.25979	down	0.0686921	-0.93857	normal
BnaA10g24950D	0.952323	0.420958	0.204884	0.17041	0.563171	0.548394	0.343267	0.0870219	0.184364	0.0935334	0	0.417697	0.432903	-1.21193	normal	0.0153778	-2.40694	normal	0.00778828	-2.68786	down
BnaA10g25190D	0.378177	0.645099	1.2893	1.63456	0.557767	1.0354	0.901776	1.18131	1.78482	1.6028	1.42945	1.87144	--	--	--	0.0107171	1.79837	normal	0.000394393	2.15362	up
BnaA10g25380D	1.73314	2.64579	2.81964	3.60237	2.46526	2.73538	2.94445	3.28043	2.23405	4.14106	4.05005	2.61599	0.281874	0.62727	normal	0.0816566	0.676278	normal	0.00696206	1.02755	up
BnaA10g25430D	2.41383	3.29302	4.28283	5.44068	3.05233	3.32621	4.04398	4.5366	4.2679	5.06548	5.29276	5.9638	0.426192	0.474552	normal	0.00613052	0.820547	normal	5.69e-05	1.16113	up
BnaA10g25520D	60.2651	25.1495	6.59292	13.0691	2.80699	47.0008	12.9537	0.000248554	6.8248	6.68734	17.0293	15.4906	0.180667	-1.21735	normal	1.85e-14	-3.11225	down	1.26e-09	-2.16289	down
BnaA10g25660D	2.03941	0.223011	0	0	0	0.669032	0	0	0	0	0	0	0.282018	-3.25147	normal	0.00639615	#NAME?	down	0.00657068	#NAME?	down
BnaA10g25740D	5.42028	10.8736	18.2317	10.3881	11.8927	7.1153	16.3284	18.2807	20.0859	10.38	13.904	6.88036	0.152457	1.02025	normal	5.6e-16	1.71736	up	0.127545	0.909761	normal
BnaA10g25760D	1.24684	2.80344	3.71055	3.73092	2.81032	2.25242	3.50279	4.11974	3.50913	3.46775	4.62978	3.09524	0.0638955	1.20341	normal	1.7e-05	1.56131	up	0.000742548	1.56961	up
BnaA10g25850D	5.6991	10.6332	29.3911	51.1985	5.57721	17.2769	35.0815	17.7997	35.2922	26.6775	29.0324	97.8857	0.729885	0.943652	normal	0.000439996	2.43441	up	0.0986826	3.22352	normal
BnaA10g25940D	1.11263	1.95597	4.26394	3.25189	1.73203	2.07849	3.11227	5.65618	4.02338	3.06796	4.34454	2.34317	0.0260071	0.845831	normal	0.000288432	1.89345	up	0.0046375	1.5175	up
BnaA10g25980D	0.76604	1.66472	2.29356	1.87617	1.66932	1.23763	2.02714	2.74406	2.10948	2.07325	2.02753	1.52773	0.0707761	1.1342	normal	2.97e-06	1.56667	up	0.000335771	1.27526	up
BnaA10g26030D	2.46715	7.52685	10.1211	8.0836	7.8717	4.96518	9.28451	10.289	10.7897	8.73543	8.8474	6.66797	0.0211573	1.65474	normal	3.38e-12	2.05484	up	2.55e-07	1.74702	up
BnaA10g26050D	0	0.23777	11.1194	9.56652	0	0.235674	8.37583	10.2894	14.6929	7.79114	12.3853	8.52313	--	--	--	6.9e-21	Inf	up	1.32e-24	Inf	up
BnaA10g26060D	50.4835	102.644	213.288	111.384	93.7215	83.3783	197.256	193.305	249.303	99.8237	146.452	87.8753	0.107977	1.03459	normal	1.53e-12	2.03386	up	0.0383026	1.10359	normal
BnaA10g26080D	0.707858	1.19338	1.76629	1.47952	0.873561	1.18377	1.69477	1.78418	1.81994	1.58865	1.69737	1.15255	0.494067	0.742582	normal	0.00739667	1.30973	up	0.0493548	1.06633	normal
BnaA10g26120D	2.94392	7.11519	8.55863	8.33488	5.91375	6.20186	7.96119	9.60221	8.11249	8.30053	11.3576	5.34656	0.0353681	1.22316	normal	5.58e-06	1.4448	up	0.0240978	1.32303	normal
BnaA10g26130D	1.79824	5.1337	6.5276	6.02529	5.0185	5.20062	6.61152	6.05847	6.91281	6.03531	7.36879	4.67178	3.2e-08	1.54234	up	6.45e-16	1.87435	up	1.17e-05	1.7523	up
BnaA10g26150D	0.545505	1.17037	1.87824	1.72937	1.02269	1.18389	1.8967	1.53159	2.20643	1.56803	1.85007	1.77	0.106539	1.12704	normal	7.45e-05	1.76858	up	1.19e-05	1.63518	up
BnaA10g26230D	18.2644	33.8057	46.6486	33.4191	28.1966	30.945	43.8121	43.0482	53.0855	33.0495	39.7656	27.4421	0.312906	0.902312	normal	0.000721554	1.3462	up	0.1199	0.888208	normal
BnaA10g26250D	13.4134	17.724	27.0254	17.5328	14.3584	17.2527	29.2319	21.549	30.2952	16.1225	19.3486	17.1274	0.549409	0.624466	normal	0.00606253	1.04944	up	0.463456	0.436988	normal
BnaA10g26270D	40.8403	91.9831	110.716	82.4294	83.7669	74.7394	102.71	93.7027	135.736	85.3228	100.161	61.8044	0.0425225	1.1883	normal	0.000268591	1.4632	up	0.0389548	1.01581	normal
BnaA10g26350D	6.1039	13.1034	26.9939	23.94	11.5702	9.40096	24.0553	34.8206	22.1059	23.2757	30.2183	18.3259	0.14037	1.11062	normal	3.35e-07	2.13194	up	6.57e-07	1.95786	up
BnaA10g26440D	9.7796	20.5976	24.6459	23.0352	21.3502	15.5572	23.7071	27.4025	22.828	26.4932	25.0433	17.569	0.0971799	1.11749	normal	1.23e-08	1.40651	up	0.000436153	1.31099	up
BnaA10g26450D	13.4868	27.1034	47.0765	31.8475	21.7425	27.4372	44.8735	45.4531	50.9029	32.902	38.7268	23.9137	0.0795914	1.01774	normal	6.53e-13	1.73561	up	0.0145131	1.20786	normal
BnaA10g26490D	4.59697	12.9776	12.9521	15.2306	13.4792	12.2801	12.3989	13.0806	13.3766	16.6302	18.4274	10.6341	1.67e-06	1.48947	up	5.74e-07	1.45541	up	0.000781042	1.6954	up
BnaA10g26550D	5.79186	14.3704	32.5507	19.8166	20.6412	7.87037	35.1999	31.7128	30.7395	16.572	33.2028	9.67511	0.217978	1.2393	normal	2.84e-05	1.59384	up	0.0318745	1.38592	normal
BnaA10g26570D	6.47732	18.4493	21.4423	17.5699	17.3641	12.7336	18.6128	22.203	23.5113	20.54	23.7174	8.45217	0.0526542	1.4611	normal	6.32e-11	1.66798	up	0.096205	1.36219	normal
BnaA10g26580D	1.95365	4.06998	5.29712	4.23093	3.7996	3.39212	5.12065	5.72251	5.04821	4.17858	5.28457	3.22963	0.0907059	1.08331	normal	2.91e-06	1.44795	up	0.107268	1.04062	normal
BnaA10g26590D	0.658505	1.04803	2.19455	3.03529	0.96988	1.31887	1.8177	2.06132	2.70462	2.86841	3.9774	2.26006	0.805518	0.68089	normal	0.00714886	1.75794	up	0.000129647	2.23691	up
BnaA10g26610D	0.766026	2.21666	2.91039	2.56809	2.16243	0.86608	2.506	3.22756	2.9976	2.85067	2.53481	2.31879	0.397365	1.65484	normal	4.83e-05	2.00845	up	0.0014042	1.73459	up
BnaA10g26620D	3.15085	7.60738	10.1196	8.26248	7.11835	6.36416	9.94244	8.12613	12.2903	7.47913	10.2315	7.07681	7.15e-05	1.42688	up	1.39e-05	1.67411	up	5.83e-07	1.43929	up
BnaA10g26640D	13.2413	22.8656	36.5751	23.9862	18.5781	16.4471	27.9316	42.9953	38.7985	24.5907	30.7258	16.6422	0.486869	0.800452	normal	2.09e-05	1.46926	up	0.0873443	0.844554	normal
BnaA10g26670D	3.22491	18.0273	12.1023	8.4627	38.385	5.62127	9.8654	10.4936	15.948	7.86624	10.5933	6.92855	0.00373674	1.22792	up	4.91e-17	1.89767	up	0.00187549	1.36928	up
BnaA10g26760D	5.69208	9.41476	13.3333	9.52535	8.07602	9.64366	11.0283	12.8337	16.1378	9.53169	11.2984	7.74597	0.0456419	0.717785	normal	2.47e-05	1.21421	up	0.0227519	0.7048	normal
BnaA10g26820D	0.674346	3.78543	5.70413	4.77847	2.17093	5.58541	4.55357	7.37803	5.1808	5.0194	8.13505	1.18096	0.021581	1.83319	normal	8.29e-06	2.21419	up	0.038281	2.08185	normal
BnaA10g26840D	1.78251	6.05468	7.17611	8.71201	6.95314	3.57745	6.97782	7.97339	6.57713	9.99943	10.616	5.52063	0.00969025	1.82458	up	1.28e-14	2.03434	up	0.000219211	2.27971	up
BnaA10g26850D	28.1585	47.1805	68.58	36.4067	56.5419	27.5673	51.4417	80.1624	74.1357	43.4869	45.6378	20.0955	0.38816	0.792046	normal	0.000116045	1.24521	up	0.647384	0.345029	normal
BnaA10g26860D	3.65349	8.93866	9.05969	9.83983	10.0759	6.33489	9.932	7.62696	9.6201	11.4891	10.5067	7.5237	0.0725323	1.25969	normal	0.00184534	1.31681	up	0.00279284	1.35722	up
BnaA10g26870D	1.02334	2.37594	4.10299	5.88558	1.73392	2.14631	4.80603	3.2499	4.25305	4.9706	8.64697	4.03917	0.106226	1.27923	normal	7.54e-06	2.03693	up	0.00119841	2.56682	up
BnaA10g26880D	13.9173	20.2645	28.3001	22.1685	21.8129	12.0735	23.5168	29.6482	31.7353	20.0001	25.691	20.8145	0.616706	0.564787	normal	1.19e-05	1.05437	up	0.0119273	0.687706	normal
BnaA10g26900D	2.14458	4.19995	4.66756	5.1426	4.29462	2.47308	4.34251	4.68684	4.97334	7.22868	5.49506	2.70406	0.38583	0.955105	normal	6.15e-06	1.17308	up	0.0667806	1.20103	normal
BnaA10g26910D	4.27312	8.47506	10.6415	7.46644	8.07324	5.36256	9.63633	10.6722	11.6161	8.20371	8.60987	5.58575	0.349071	0.966314	normal	7.21e-06	1.24692	up	0.145138	0.727599	normal
BnaA10g26950D	0.726159	2.25194	2.39348	2.39582	2.09069	2.76149	2.21844	1.4201	3.54189	2.20433	2.61015	2.37298	0.00367844	1.67585	up	0.0743379	1.75596	normal	2.15e-05	1.72751	up
BnaA10g26990D	2.99823	6.8131	9.43488	6.3398	6.85119	4.51855	8.87765	9.43231	9.99469	7.4521	7.82504	3.74227	0.0681659	1.20142	normal	2.53e-07	1.56915	up	0.101796	1.09872	normal
BnaA10g27040D	5.47459	11.4232	13.0594	11.8094	11.8557	8.77062	11.306	14.9611	12.9109	12.4755	16.046	6.90669	0.126878	1.03344	normal	0.000667067	1.25299	up	0.170645	1.10478	normal
BnaA10g27050D	2.10748	4.18392	6.14278	5.06275	4.09955	3.26031	5.38976	6.94782	6.09077	4.87307	6.38037	3.93482	0.0428065	1.00173	normal	1.37e-07	1.54407	up	0.00146782	1.2614	up
BnaA10g27160D	0.445588	0.833003	1.18528	0.775287	0.704182	0.505803	1.16051	1.15013	1.24519	1.12319	0.83049	0.37218	0.722273	0.85832	normal	0.00726917	1.38163	up	0.520329	0.765227	normal
BnaA10g27170D	207.925	397.096	771.192	719.055	434.336	376.077	800.031	535.53	978.016	715.759	819.064	622.342	0.047089	1.14655	normal	1.53e-06	2.06225	up	5.48e-09	1.89487	up
BnaA10g27190D	0.235688	0.941785	1.3058	1.05508	1.20988	0.550591	0.942124	1.65797	1.31732	1.12111	1.39119	0.652945	0.0328603	2.14389	normal	0.000288433	2.51846	up	0.00190201	2.31584	up
BnaA10g27200D	1.27713	2.04908	4.89501	3.2065	1.82125	1.87843	4.09525	5.12445	5.46534	2.49125	4.26111	2.86714	0.4208	0.682537	normal	4.96e-10	1.90522	up	0.0192548	1.28308	normal
BnaA10g27210D	0.475199	2.04357	2.21103	2.25935	2.75283	1.35586	1.85711	2.41053	2.36546	1.86458	2.21342	2.70005	0.00742743	2.15442	up	7.44e-05	2.26913	up	2.95e-05	2.33934	up
BnaA10g27230D	3.27522	5.7182	9.76086	10.8217	4.27039	5.69246	8.0127	9.50633	11.7635	13.3433	12.2537	6.868	0.180437	0.879627	normal	6.47e-06	1.57399	up	0.00162697	1.76019	up
BnaA10g27250D	1.62233	3.36212	4.50412	3.58334	3.1142	2.80949	3.74448	5.02877	4.7391	3.86716	4.09096	2.79191	0.0734626	1.06852	normal	2.27e-05	1.45268	up	0.0110934	1.12697	normal
BnaA10g27300D	1.27487	3.78171	5.24047	5.84995	4.28811	4.39862	5.43793	3.4315	6.85198	6.71863	6.82612	4.00511	0.0373983	1.60119	normal	0.000663156	2.25721	up	5.62e-06	2.25111	up
BnaA10g27330D	594.347	1587.72	1441.66	1328.37	1537.18	1398.77	1599.53	1092.47	1632.99	1421.44	1439.05	1124.63	0.000344862	1.47351	up	0.00342307	1.32696	up	0.00274263	1.19208	up
BnaA10g27350D	1.01125	1.91157	2.1084	1.63472	2.22035	1.23707	1.91606	2.20825	2.20089	1.74298	1.97943	1.18175	0.184821	1.03052	normal	0.00416767	1.30562	up	0.204783	0.885729	normal
BnaA10g27390D	2.74677	5.14221	7.21743	6.31446	5.049	3.25664	7.22577	6.47273	7.95379	8.10943	6.41531	4.41865	0.545515	0.938091	normal	0.00118643	1.38788	up	0.0949991	1.15972	normal
BnaA10g27400D	0.388317	0.747371	1.07537	0.759088	0.842833	0.667945	0.975522	1.25165	0.998945	0.855563	1.00847	0.41323	0.316945	0.975023	normal	0.00358838	1.50264	up	0.342803	0.979412	normal
BnaA10g27420D	15.9175	34.2345	30.2205	48.0083	35.9557	43.1792	41.468	12.8258	36.3678	33.5596	54.9654	55.5	0.342852	1.0673	normal	0.52314	0.798112	normal	0.00653402	1.48671	up
BnaA10g27430D	0.774091	1.93751	2.62397	2.9753	1.4707	0.99101	3.052	2.56135	2.25855	2.54428	3.68057	2.70106	0.56321	1.35869	normal	7.29e-05	1.77401	up	6.41e-06	1.94905	up
BnaA10g27470D	0.153923	0.768421	1.9679	1.5416	0.990004	0.766648	1.50675	1.9799	2.41704	1.74878	1.65659	1.21943	0.00144669	2.544	up	1.77e-13	3.87044	up	3.05e-12	3.5644	up
BnaA10g27610D	11.2302	11.0206	30.4414	38.8166	9.72812	10.1925	34.3441	24.3661	32.6142	24.2094	42.5535	49.6868	0.790257	0.258447	normal	2.6e-05	1.32718	up	0.00014704	1.63381	up
BnaA10g27640D	0.959683	2.20697	2.87209	2.22203	1.83954	1.59801	2.23919	3.44098	2.93609	2.26971	2.73062	1.66575	0.174441	1.20905	normal	1.17e-05	1.58093	up	0.00469245	1.20106	up
BnaA10g27720D	27.7095	41.7016	63.6328	33.1136	35.7129	23.3141	54.1939	73.4315	63.2729	32.8993	39.9257	26.5158	0.799772	0.583827	normal	3.65e-05	1.07581	up	0.70036	0.224812	normal
BnaA10g27860D	0.932222	1.00732	3.41362	0.826586	0.302396	1.56814	2.8431	3.55699	3.84077	0.528121	1.08221	0.869426	0.993661	0.117706	normal	1.41e-06	1.86412	up	0.875362	-0.2031	normal
BnaA10g27950D	2.02652	2.51043	3.67227	5.04962	2.74036	2.70953	4.01355	3.77426	3.22899	4.74161	5.45483	4.95241	0.709779	0.314833	normal	0.00573135	0.807136	normal	2.11e-06	1.29863	up
BnaA10g28020D	1.29076	0.390421	0.261347	0.31997	0.319879	0.593097	0.249742	0.221168	0.313131	0.278146	0.247331	0.434434	0.106031	-1.79716	normal	0.00858637	-2.39404	down	0.0157104	-2.16527	normal
BnaA10g28460D	8.66219	49.5145	87.1813	30.2467	37.9965	76.4431	82.4864	86.4507	92.6068	33.2007	20.7329	36.8067	0.0942129	2.38308	normal	1.09e-56	3.35825	up	0.000368132	2.74031	up
BnaA10g28620D	9.56011	7.02968	7.32113	4.76378	9.03727	6.47473	5.83853	8.41809	7.70678	4.8082	5.08817	4.39498	0.480137	-0.415645	normal	0.265778	-0.404186	normal	0.00126496	-1.0402	down
BnaA10g29270D	2.50168	3.88528	5.06323	4.44933	3.86921	3.20389	5.13864	6.01226	4.03878	3.60501	6.37073	3.37226	0.270013	0.675724	normal	0.00194536	1.06195	up	0.197973	0.857303	normal
BnaA10g30000D	0.000905191	0.973569	0.570068	0.724566	1.19373	0.951173	1.13134	4.5e-05	0.578821	1.07736	9.38e-06	1.09633	7.09e-10	Inf	up	0.0505678	Inf	normal	0.0158536	Inf	normal
BnaA10g30140D	1.65409	9.45929	9.64417	6.99492	12.4691	6.44572	7.4976	8.55433	12.8806	6.79678	7.13151	7.05647	0.000386514	2.58729	up	1.2e-06	2.65316	up	1.33e-11	2.25002	up
BnaA10g30380D	2.33873	0.649414	0.078767	0.552522	0.347378	0.853466	0.236301	0	0	0.114578	0.304178	1.23881	0.135296	-1.94985	normal	9.75e-05	-4.86666	down	0.0201124	-2.27449	normal
BnaA10g30530D	1.07154	3.08055	2.61917	3.25109	2.62815	2.76687	2.94409	2.58967	2.32376	3.67307	3.48186	2.59833	0.0162968	1.54156	normal	0.010651	1.29678	normal	0.00081764	1.60214	up
BnaA10g30560D	2.558	10.479	10.7252	9.4101	8.06772	9.03064	10.8885	6.80195	14.4851	9.3225	10.4859	8.4219	0.00729131	2.15608	up	0.00111658	2.23335	up	0.00521937	1.99284	up
BnaAnng00100D	25.3585	29.779	57.1105	59.7139	29.5362	34.7493	62.9492	57.4758	50.9065	55.791	53.5488	69.802	0.64382	0.274041	normal	3.68e-10	1.24257	up	2.91e-08	1.29959	up
BnaAnng00120D	5.7992	13.1362	20.2716	21.8084	14.3893	14.3835	20.6962	16.9196	23.1991	18.1697	19.2266	28.029	7.15e-05	1.26217	up	1.32e-12	1.65603	up	1.29e-06	1.85927	up
BnaAnng00280D	3.90378	1.01261	0.872102	1.64253	0.771102	0.890199	0.64639	0.956616	1.0133	0.833257	0.674414	3.41992	0.00914797	-1.9981	down	0.00110785	-2.19662	down	0.208562	-1.27142	normal
BnaAnng00630D	3.60476	7.9745	9.08684	7.44455	10.4179	7.40105	9.7221	4.08776	13.4507	6.6208	6.09712	9.61574	0.000115512	1.37947	up	0.149008	1.56213	normal	0.0168247	1.36554	normal
BnaAnng00720D	4.95828	0.89863	0.665169	1.10273	0.617287	1.4086	0.635148	0.16086	1.1995	0.175814	1.14659	1.9858	7.15e-05	-2.54805	down	3.42e-06	-2.97278	down	0.000702366	-2.23101	down
BnaAnng01440D	4.85767	7.26267	6.00699	9.82242	6.31027	8.59667	6.37011	6.62701	5.02387	9.01154	10.0182	10.4376	0.107207	0.690962	normal	0.156793	0.519106	normal	0.000789054	1.01411	up
BnaAnng01970D	20.2194	14.0855	17.2135	8.80914	17.004	8.9693	13.5815	18.883	19.1759	8.81628	11.2078	6.40329	0.204153	-0.520259	normal	0.498481	-0.23622	normal	1.05e-05	-1.18821	down
BnaAnng02750D	19.9507	38.1477	29.5873	31.6478	43.5505	31.3343	29.6645	33.4838	25.6135	41.5098	29.414	24.0196	0.00187301	1.0067	up	0.0100191	0.598802	normal	0.0494304	0.730858	normal
BnaAnng02950D	4.18324	7.39373	10.1549	16.243	6.15837	12.3331	11.2058	11.0475	8.2114	11.0201	14.4645	23.2443	0.68982	0.830688	normal	3.05e-08	1.25567	up	0.00830205	1.8781	up
BnaAnng03830D	9.98719	17.1695	23.9341	22.6365	12.2965	31.2838	24.6978	24.0683	23.0361	25.0404	17.9248	24.9442	0.776545	0.824436	normal	6.37e-08	1.31192	up	1.42e-05	1.22757	up
BnaAnng04520D	128.661	54.417	55.4028	61.0156	40.8705	87.3347	57.9005	52.794	55.514	51.5604	63.0826	68.4037	0.024022	-1.22523	normal	5.3e-05	-1.21679	down	0.000440633	-1.09003	down
BnaAnng04550D	1.188	3.91683	3.09718	4.46952	4.773	3.87537	2.40327	2.83533	4.05293	4.11228	5.00741	4.28888	4.96e-05	1.61863	up	0.00302798	1.59537	up	5.21e-10	2.03135	up
BnaAnng04910D	7.09857	2.39136	1.16295	1.90961	1.20539	3.83294	0.913183	0.602913	1.97276	0.633101	1.15207	3.94366	0.0451	-1.64199	normal	7.72e-05	-2.75113	down	0.00894312	-2.03643	down
BnaAnng05520D	0.405415	1.01296	3.97986	14.256	0.367661	2.39214	4.28974	3.46577	4.18406	5.90363	6.13205	30.7324	0.854148	1.31077	normal	2.85e-20	3.23652	up	0.0948666	4.91843	normal
BnaAnng05710D	2.76384	3.78437	5.94331	6.26241	2.98421	3.1499	5.34109	10.2786	2.21022	7.23783	5.18734	6.36205	0.813089	0.426154	normal	0.458839	1.11011	normal	0.0038044	1.1346	up
BnaAnng06000D	1.99461	4.86992	8.59957	8.76494	6.29275	6.9172	11.3447	3.8864	10.5676	8.18536	9.72179	8.38766	0.517846	1.33547	normal	0.0272072	2.12949	normal	5.51e-14	2.15457	up
BnaAnng06110D	6.43207	4.06456	5.2306	2.70965	1.64714	4.0649	4.15734	7.53376	4.00069	1.84504	3.93819	2.34573	0.597975	-0.653186	normal	0.597556	-0.337032	normal	0.00475559	-1.28834	down
BnaAnng06150D	1.05729	4.60311	3.42877	5.10456	7.00476	6.20959	5.05329	1.84473	3.38828	5.36661	5.01296	4.93412	0.439796	2.20982	normal	0.173596	1.74935	normal	0.00213204	2.34764	up
BnaAnng06210D	20.9523	13.6742	19.5427	9.05656	9.0363	12.3004	15.3469	23.3272	19.9541	8.36488	10.8094	7.99541	0.336003	-0.613553	normal	0.818759	-0.106696	normal	1.66e-06	-1.23635	down
BnaAnng07100D	8.54912	4.93953	3.04899	6.91639	3.58987	6.55695	3.39072	2.18494	3.57131	6.1955	7.05525	7.49841	0.0705214	-0.789678	normal	2.19e-07	-1.62338	down	0.521146	-0.289311	normal
BnaAnng07270D	0.587777	1.15741	1.49554	1.47478	1.33402	0.680369	1.49291	1.84954	1.14417	1.14679	1.18157	2.09598	0.304991	1.06668	normal	0.000630101	1.48841	up	0.0220238	1.38524	normal
BnaAnng07910D	0.152833	1.48105	1.07677	1.31145	0.663275	3.15914	1.39201	0.571259	1.26704	1.04988	1.74852	1.13595	--	--	--	0.00368863	2.84718	up	0.000198268	3.12699	up
BnaAnng08020D	4.47145	2.79771	2.24389	2.07814	2.75382	2.94516	1.8078	3.09396	1.82991	2.08956	2.42645	1.71839	0.153044	-0.706225	normal	0.00474594	-0.978904	normal	0.000705994	-1.21109	down
BnaAnng08260D	6.60647	3.2099	2.19517	2.25549	2.71372	4.14621	3.23359	1.54528	1.80663	2.01896	1.97042	2.77708	0.168611	-1.05328	normal	0.00533165	-1.60388	down	0.00422315	-1.56827	down
BnaAnng08350D	2.87806	2.72111	6.79574	13.0893	2.10749	4.15059	5.46912	6.35667	8.56142	5.45496	6.7833	27.0298	1	0.0360586	normal	5.92e-05	1.50229	up	0.21736	2.41015	normal
BnaAnng08380D	4.33939	6.50835	6.69879	9.06968	6.10379	10.157	6.94705	5.93834	7.21097	8.63702	9.89769	8.67434	0.747289	0.610829	normal	0.00854591	0.693962	normal	2.18e-05	1.10335	up
BnaAnng08500D	3.27115	6.48206	8.29129	6.13947	6.15719	6.01196	10.1771	7.69805	6.99867	5.08104	6.43516	6.9022	0.00731765	1.04004	up	1.04e-06	1.38328	up	0.00111823	1.08851	up
BnaAnng08720D	148.893	94.2537	71.6212	126.431	84.049	128.01	84.0502	50.1762	80.637	93.7225	102.995	182.576	0.275318	-0.595653	normal	0.00402411	-1.0829	down	0.837585	-0.1689	normal
BnaAnng08790D	1.52472	2.57236	3.35201	2.16646	1.13573	4.90136	3.5302	3.31594	3.20989	1.57114	2.94961	1.97862	0.78944	0.817029	normal	5.75e-05	1.82074	up	0.275859	0.794285	normal
BnaAnng08980D	8.18898	4.80578	3.91558	5.02798	4.66971	5.24129	4.43366	2.49986	4.8132	4.26557	4.81274	6.00563	0.0336388	-0.791525	normal	0.00662411	-1.09045	down	0.062176	-0.696907	normal
BnaAnng09160D	3.96396	3.99541	8.1605	7.3111	3.34809	3.51199	7.76092	9.19533	7.52525	7.23623	8.23984	6.45724	1	0.0203278	normal	0.00219272	1.08272	up	0.023381	0.899896	normal
BnaAnng10050D	0.131457	0.551349	0.386898	0.931709	0.689952	0.731626	0.320274	0.241906	0.598514	0.732589	0.772608	1.28993	0.349799	2.17295	normal	--	--	--	0.00335708	2.92774	up
BnaAnng10070D	20.7146	17.3056	9.43861	14.323	19.0409	19.4598	10.0258	9.1602	9.12983	18.4231	11.116	13.4298	0.699229	-0.267489	normal	1.37e-06	-1.16524	down	0.12127	-0.558893	normal
BnaAnng10160D	4.14229	1.34629	1.19166	1.51261	1.04894	1.05122	0.680027	1.05462	1.84032	0.650807	1.86822	2.01881	0.00908128	-1.63415	down	0.000577427	-1.805	down	0.00605399	-1.46772	down
BnaAnng10190D	1.02605	0.86794	2.82735	0.759143	0.858086	0.76386	2.31708	3.4351	2.72988	0.601718	0.8121	0.863612	0.920284	-0.230999	normal	1.05e-05	1.44584	up	0.497651	-0.46726	normal
BnaAnng10790D	25.9958	19.1387	13.9889	13.8884	23.6569	17.5643	11.3903	16.5779	13.9985	18.214	12.6737	10.7773	0.530364	-0.427265	normal	0.00714886	-1.01598	down	0.0196038	-0.912243	normal
BnaAnng12080D	0.779813	4.69493	5.58361	4.82778	3.17558	9.50226	4.59048	3.9216	8.23875	1.21082	1.68052	11.592	0.444207	2.62358	normal	0.00064934	2.86533	up	0.46887	2.66283	normal
BnaAnng12320D	19.6339	1.92809	1.39566	8.63387	2.61878	2.21113	1.8443	0.819962	1.52272	2.39433	6.52727	16.98	4.56e-31	-3.30561	down	8.51e-44	-3.88292	down	0.0578488	-1.18946	normal
BnaAnng12370D	4.94957	11.1061	12.518	8.49297	12.8741	9.24298	9.16389	13.8419	14.5483	9.77365	9.14492	6.56034	0.000168041	1.14078	up	0.000922648	1.28842	up	0.0452625	0.723765	normal
BnaAnng12470D	2.2398	3.30081	3.81689	4.6977	3.1023	3.38947	3.78081	3.83225	3.83761	5.13708	5.36348	3.59253	0.451479	0.59697	normal	0.100874	0.739489	normal	0.00518944	1.07791	up
BnaAnng12520D	96.3437	41.5084	42.9267	39.4247	32.3219	51.0868	38.3235	44.4766	45.9799	37.6493	33.2493	47.3755	0.0405768	-1.22331	normal	0.013568	-1.19157	normal	0.00822343	-1.31955	down
BnaAnng13050D	44.6036	46.6333	51.5294	87.6949	45.888	46.7262	55.8639	43.354	55.3704	52.0403	79.5499	131.494	0.725882	0.237045	normal	6.1e-10	1.23157	up	0.0287446	1.57696	normal
BnaAnng13420D	149.373	106.919	115.286	71.6249	110.126	92.4953	96.3248	129.383	120.15	82.403	73.3261	59.1457	0.314099	-0.42292	normal	0.154872	-0.374873	normal	1.53e-05	-1.04563	down
BnaAnng13820D	2.57752	1.36168	1.16514	1.61465	0.999056	1.73821	1.3642	1.34823	0.782997	1.43459	1.75988	1.64948	0.083111	-1.15893	normal	0.0033017	-1.50327	down	0.0937963	-0.895532	normal
BnaAnng14060D	3.56987	4.49672	7.34275	4.9965	4.34802	3.81462	7.6822	7.69932	6.64673	6.32536	4.24852	4.41562	0.815303	0.337976	normal	0.00481958	1.06691	up	0.406255	0.481424	normal
BnaAnng14290D	5.12015	1.45558	1.09145	2.31757	1.67178	1.32768	1.40236	0.412316	1.45967	0.701133	2.11228	4.13929	0.0116125	-1.866	normal	0.00136436	-2.2741	down	0.180415	-1.19045	normal
BnaAnng14500D	15.5498	4.87648	6.19381	5.71852	5.59007	4.00615	6.72283	4.20531	7.6533	4.16701	4.27097	8.71758	3.07e-06	-1.75742	down	4.4e-05	-1.43669	down	0.00237669	-1.37893	down
BnaAnng14710D	4.36147	19.5303	8.99041	14.8357	23.6878	22.4879	8.84309	6.01615	12.112	20.0898	15.9554	8.46195	0.000366685	2.19003	up	0.0884915	1.10325	normal	0.0133096	1.7907	normal
BnaAnng15080D	41.3939	26.3995	12.8722	23.9097	18.0272	45.2912	16.15	7.65416	14.8123	19.7495	23.6305	28.349	0.660201	-0.620435	normal	4.97e-05	-1.64571	down	0.0404084	-0.755353	normal
BnaAnng16130D	0.407137	1.6226	1.21397	1.07864	2.63841	1.47447	1.66932	0.902403	1.07018	1.28325	1.00757	0.945117	0.201315	2.10718	normal	0.00654914	1.65505	up	0.0235225	1.466	normal
BnaAnng16340D	0.927399	1.57674	2.42975	1.92165	1.69627	1.28255	1.91312	2.32464	3.05149	1.74872	2.0523	1.96394	0.488528	0.780234	normal	0.00578217	1.38848	up	0.0806543	1.0284	normal
BnaAnng17240D	2.82727	5.775	11.7783	7.20963	3.56288	10.5258	12.286	13.3884	9.66064	7.64034	6.82099	7.16755	0.753073	0.708297	normal	3.26e-06	1.75768	up	0.00164341	1.38265	up
BnaAnng17250D	13.4101	4.86925	5.4281	3.16666	4.49611	7.24479	6.31882	3.78422	6.18125	2.15722	2.70336	4.63939	0.00151584	-1.46729	down	0.00039925	-1.27164	down	1.53e-07	-2.07224	down
BnaAnng17910D	43.8245	8.93953	2.82628	9.63031	0	26.8186	3.84535	2.08294	2.55054	2.02736	1.73426	25.1293	0.214464	-2.30879	normal	0.00189587	-3.97167	down	0.107514	-2.17173	normal
BnaAnng18140D	0.873732	1.53056	1.86994	2.0205	1.57447	2.01155	2.21651	1.58195	1.81136	1.8848	1.86234	2.31435	0.342486	0.797095	normal	0.00057869	1.08339	up	0.000285113	1.17933	up
BnaAnng18150D	0.82709	0.35088	0.240866	0.118918	0.319735	0.559911	0.211149	0.0747142	0.436736	0.24075	0.0355762	0.0804281	0.413412	-1.27066	normal	0.0922563	-1.86357	normal	0.00623328	-3.27908	down
BnaAnng18240D	5.47412	12.6677	10.9179	15.3758	12.2895	12.0004	10.6283	10.6691	11.4564	15.0464	15.0006	16.0805	0.000361642	1.12078	up	0.0162541	0.75396	normal	3.39e-07	1.40121	up
BnaAnng18430D	81.1869	5.7502	14.3509	11.3355	2.9833	9.76181	18.6277	3.75087	20.6742	12.2619	4.99637	16.7481	1.87e-05	-1.34692	down	0.0102928	-0.742208	normal	0.521997	-0.377412	normal
BnaAnng18550D	11.0907	18.8576	14.3191	24.3992	16.295	15.3737	15.5563	12.404	14.997	24.9676	23.3648	24.8652	0.215908	0.798733	normal	0.202292	0.421935	normal	1.53e-06	1.18822	up
BnaAnng20610D	112.364	59.7517	46.5821	54.3844	57.5612	67.7411	54.7624	30.952	54.0318	49.8767	51.0326	62.244	0.00112173	-0.885197	normal	1.36e-07	-1.19704	down	1.23e-05	-1.05038	down
BnaAnng20740D	66.6749	102.852	146.149	57.3699	85.0695	186.567	155.182	159.879	123.386	41.9235	48.6934	81.4929	0.823931	0.640877	normal	2.64e-07	1.36532	up	0.741827	0.238824	normal
BnaAnng20820D	1.18601	1.07988	5.82476	5.49701	0.944153	1.3122	4.54517	8.54803	4.38107	5.30666	6.12068	5.06369	0.984846	-0.151695	normal	0.00323909	2.35567	up	6.34e-11	2.24304	up
BnaAnng20880D	16.253	10.7465	34.5997	21.573	8.07076	13.8589	42.9449	33.3091	27.5452	13.8622	28.8602	21.9964	0.174276	-0.647199	normal	0.00111658	1.11776	up	0.46211	0.428068	normal
BnaAnng21120D	24.3326	16.9444	13.44	10.6117	20.3662	15.1525	11.8795	16.2867	12.1539	10.7308	10.4697	10.6347	0.250167	-0.513424	normal	0.00791197	-0.754441	normal	7.55e-05	-1.16604	down
BnaAnng21530D	2.17436	7.26646	5.14221	4.46291	7.88862	7.8318	5.50407	4.53958	5.38297	4.41099	4.18238	4.79535	4.38e-08	1.67512	up	0.000836788	1.09134	up	0.00754084	0.967697	normal
BnaAnng22160D	3.0339	2.5943	2.70555	14.6143	3.36464	2.68003	2.51111	2.69507	2.91046	8.71273	17.3177	17.8124	0.960158	-0.173068	normal	0.878996	-0.139334	normal	0.000428628	2.31566	up
BnaAnng22230D	0.380387	1.08059	2.33619	1.52963	1.11784	1.52735	1.79048	2.05806	3.16002	1.20395	1.95418	1.43075	0.113217	1.54167	normal	1.18e-05	2.61557	up	3.41e-06	2.00543	up
BnaAnng22550D	20.9502	69.8132	162.763	190.552	49.7662	126.765	164.306	172.141	151.842	147.46	142.534	281.661	0.431314	1.7593	normal	9.67e-52	3.01398	up	0.000140765	3.22283	up
BnaAnng22640D	121.491	167.568	297.983	146.381	155.776	127.81	216.639	377.171	300.14	167.807	149.276	122.059	0.639017	0.492484	normal	0.00274862	1.35348	up	0.568537	0.304289	normal
BnaAnng22720D	53.9209	17.6253	29.1	63.1097	15.5882	26.0806	32.9525	21.0883	33.2591	26.7203	38.3708	124.238	0.000511897	-1.60176	down	0.0222083	-0.897438	normal	0.903389	0.252198	normal
BnaAnng23230D	37.8332	19.0368	16.7144	17.0261	18.9648	20.0981	16.5468	12.4077	21.1888	14.2013	15.3033	21.5737	0.00634294	-0.780814	normal	0.000338328	-1.00489	down	0.000673252	-0.957487	normal
BnaAnng23390D	2.90636	3.00171	5.90593	3.39222	2.22679	3.09775	6.41562	5.86464	5.43754	3.04621	3.40295	3.72749	0.985092	0.0700166	normal	0.000559127	1.04294	up	0.705084	0.227582	normal
BnaAnng23960D	1.28142	0.459815	0.202231	0.306544	0.310878	0.555061	0.214419	0.190437	0.201836	0.25972	0.403773	0.25614	0.176562	-1.54233	normal	0.00151886	-2.81568	down	0.00851649	-2.22891	down
BnaAnng23990D	0.230199	2.06791	10.8581	14.2028	1.13542	4.73523	9.6001	10.0324	12.9418	8.79425	7.82025	25.994	0.588802	3.36815	normal	2.19e-37	5.76095	up	0.00302374	6.12849	up
BnaAnng24480D	2.69109	0.172762	1.13263	1.683	0.0984644	0.206775	1.19443	0.880766	1.32269	0.38213	0.43035	4.23653	4.21e-05	-4.33822	down	0.100489	-1.26188	normal	0.738842	-0.69587	normal
BnaAnng25580D	0.720995	2.45367	1.68699	2.35812	3.26278	2.8675	1.55226	1.37551	2.13319	1.97302	2.2155	2.88583	0.0773391	1.75387	normal	0.0192214	1.21703	normal	7.15e-05	1.72012	up
BnaAnng25870D	8.95653	4.06752	2.43928	3.92872	1.91629	5.82974	2.35399	1.05473	3.90913	2.85153	3.12565	5.80899	0.0863481	-1.12823	normal	0.000103813	-1.97601	down	0.0139652	-1.2275	normal
BnaAnng25980D	1.90128	1.59277	2.30289	0.829065	1.87128	1.1483	1.62558	3.64854	1.63456	0.849367	0.843167	0.79466	0.87668	-0.248445	normal	0.831468	0.253543	normal	0.00627113	-1.23883	down
BnaAnng26060D	20.5814	10.0108	9.83632	10.0751	8.79249	11.1328	11.7546	7.97384	9.78052	7.85483	7.07885	15.2915	0.0257676	-0.974848	normal	0.00499642	-1.09697	down	0.0470222	-1.05136	normal
BnaAnng26550D	46.0596	65.6557	38.4821	97.3187	51.9525	91.2409	52.5998	25.445	37.4016	102.706	107.944	81.3059	0.55564	0.525138	normal	0.638185	-0.292167	normal	1.38e-05	1.05747	up
BnaAnng26730D	1.18791	0.859609	3.436	14.7133	0.621271	1.61242	4.92531	0.788229	4.59446	7.70664	12.5121	23.9211	--	--	--	0.15173	1.78467	normal	0.000120693	3.83092	up
BnaAnng26740D	0.030166	0.197287	2.58077	4.90282	0.124512	0.400773	2.49	1.94208	3.31024	4.63376	5.60231	4.47238	--	--	--	6.25e-17	6.90727	up	1.43e-43	7.81217	up
BnaAnng26890D	0.123307	0.239718	0.842654	1.10417	0.166613	0.425272	0.835696	0.723901	0.968364	0.449872	0.997696	1.86494	--	--	--	1.89e-06	3.01496	up	0.00277577	3.28989	up
BnaAnng26900D	4.45068	9.56357	31.1601	18.9163	9.75238	11.9035	31.6715	25.0525	36.7561	14.9071	23.7137	18.1283	0.0576855	0.883002	normal	0.00183557	2.43122	up	7.18e-08	1.57485	up
BnaAnng27140D	0.679463	1.60907	3.84192	2.94941	1.00779	1.46389	4.80594	3.4446	3.27521	3.19639	3.71836	1.93347	0.187352	1.26243	normal	0.00019187	2.27493	up	2.23e-05	2.1226	up
BnaAnng27640D	28.615	41.9966	46.7669	71.3837	43.4471	45.8121	51.344	44.2673	44.6895	71.6593	66.8502	75.6416	0.311054	0.610406	normal	0.0217368	0.81934	normal	6.75e-06	1.3802	up
BnaAnng27760D	0.767643	1.27768	2.96124	3.1393	0.825534	1.65786	2.57076	3.60504	2.70792	1.92668	3.23525	4.25598	0.535724	0.700424	normal	1.09e-06	1.89297	up	0.00301717	1.97419	up
BnaAnng29030D	50.5466	140.963	181.337	373.015	105.253	215.18	177.692	173.908	192.412	298.585	360.607	459.854	0.100814	1.50447	normal	2.71e-21	1.83647	up	5.39e-14	2.8882	up
BnaAnng29170D	8.04076	3.69828	7.30409	6.51221	1.85832	5.69354	6.02475	5.06411	10.8234	3.7504	6.17364	9.6126	0.00780692	-1.11173	down	0.923913	-0.093401	normal	0.691797	-0.284521	normal
BnaAnng29640D	2.50048	2.11715	5.39399	3.75698	2.48492	2.46133	5.04745	6.43604	4.69848	2.59282	2.44481	6.2333	0.887939	0.344677	normal	0.00240379	1.41735	up	0.235947	0.951359	normal
BnaAnng29690D	6.59139	2.94117	2.89828	5.98381	2.95047	2.41911	3.06934	1.94079	3.68472	2.74471	2.41227	12.7944	0.0114746	-1.14017	normal	0.000731075	-1.24423	down	0.935365	-0.1844	normal
BnaAnng29830D	2.51839	2.2994	5.89443	3.88189	1.54712	3.46943	5.12866	7.20371	5.35093	3.20258	4.34228	4.1008	0.993072	-0.100267	normal	0.00591547	1.21769	up	0.276227	0.633328	normal
BnaAnng30080D	51.3253	66.991	58.07	44.538	62.8537	104.443	45.3467	74.5096	54.3538	3.51082	4.2347	125.868	0.833439	0.575198	normal	1.53e-06	1.80386	up	0.256606	1.73438	normal
BnaAnng30240D	6.62187	13.8153	15.5413	10.7892	11.3474	17.0895	16.5509	14.2343	15.8386	11.1659	9.51558	11.6861	0.100634	1.08434	normal	0.00416767	1.30521	up	0.232972	0.735101	normal
BnaAnng30480D	0.0198623	0.793524	0.997717	1.73732	1.39524	0.407379	1.24143	0.39684	1.35488	0.430641	0.209578	4.57173	--	--	--	0.000356126	5.89361	up	--	--	--
BnaAnng30670D	1.84211	2.18042	4.42788	3.87668	1.63925	2.1666	5.0594	4.54816	3.67608	4.10251	3.99775	3.5298	0.907498	0.291817	normal	0.000662404	1.38079	up	0.00777792	1.05697	up
BnaAnng30680D	76.8645	56.4429	60.3799	16.8978	91.7956	25.829	30.9238	76.6018	73.614	14.5458	14.1654	21.9821	0.972978	-0.168666	normal	0.779655	-0.228897	normal	5.32e-06	-2.08008	down
BnaAnng30710D	6.00357	8.69541	26.919	13.0085	9.55875	6.92126	27.6855	25.3452	27.7262	8.41634	9.89628	20.713	0.413222	0.571127	normal	5.21e-18	2.15565	up	0.245997	1.1104	normal
BnaAnng31450D	63.9057	53.3394	93.9282	196.488	50.3751	66.8014	104.893	79.8509	97.0406	154.65	244.363	190.451	0.632616	-0.280043	normal	0.0281745	0.525802	normal	1.68e-06	1.5856	up
BnaAnng31560D	5.09777	1.20897	0.949099	0.940262	0.97553	1.53219	1.09813	1.35278	0.396386	0.760735	0.498328	1.56172	0.0115544	-1.97174	normal	0.000402332	-2.62084	down	0.000217508	-2.78473	down
BnaAnng31620D	4.75518	8.79821	9.95715	5.9193	8.62273	13.422	8.00216	11.7603	10.109	5.79862	5.03115	6.92812	0.333669	0.96685	normal	4.78e-05	1.0224	up	0.339164	0.389159	normal
BnaAnng33580D	0.6808	4.58168	4.45415	5.06269	4.35092	6.7278	6.11968	4.6831	2.55968	4.63303	6.91024	3.64481	0.00605955	2.846	up	0.00150331	2.75794	up	2.8e-05	2.95548	up
BnaAnng33690D	7.00577	2.17296	1.40568	2.00726	1.86142	3.66984	1.27515	0.556822	2.38506	0.310587	0.820184	4.89102	0.122914	-1.79424	normal	0.00818977	-2.46532	down	0.0960078	-1.95808	normal
BnaAnng34030D	38.0715	42.0179	64.4533	90.0097	59.2595	27.9747	77.9926	47.3338	68.0336	78.492	104.502	87.0351	0.833141	0.395113	normal	0.182478	0.665892	normal	0.00211234	1.18233	up
BnaAnng34260D	2.62189	33.3275	136.804	197.003	29.1013	48.6993	135.109	141.16	134.144	135.914	136.456	318.639	1.41e-05	3.75097	up	1.14e-118	5.8036	up	3.36e-06	6.33481	up
BnaAnng34290D	2.20817	4.07412	5.73126	5.70456	2.5781	6.66141	5.67115	3.88352	7.63912	3.47326	6.95847	6.68196	0.344872	1.07924	normal	0.0055132	1.41311	up	0.00239984	1.28201	up
BnaAnng34320D	1.98887	1.93706	5.65581	5.8317	2.15513	1.17189	5.97598	6.35678	4.63466	4.55652	7.18002	5.75857	1	-0.0443361	normal	8.44e-05	1.54696	up	0.00120339	1.56689	up
BnaAnng34390D	3.82572	0.434687	0.4129	0.891435	0.113043	1.19102	0.674902	0.107897	0.4559	0	2.56006	0.114249	0.0036911	-4.69845	down	0.00958642	-2.90085	down	0.00121399	-4.12686	down
BnaAnng34840D	5.81377	13.4218	10.4973	13.2697	14.6913	14.1707	11.6557	9.82573	10.0104	14.1715	13.0191	12.6184	0.000239659	1.23011	up	0.0162558	0.821145	normal	0.000162589	1.1847	up
BnaAnng35040D	18.232	2.23042	0.50467	0.98535	0.587096	5.82332	0.492094	0.557122	0.464794	0.332359	1.29403	1.32966	0.0118995	-3.06566	normal	3.52e-06	-5.25437	down	8.21e-05	-4.286	down
BnaAnng35150D	31.2455	34.4997	37.2123	75.2169	38.5531	36.7463	43.3206	28.0275	40.2887	75.7624	65.929	83.9593	0.880878	0.170063	normal	0.510848	0.253589	normal	9.37e-07	1.24337	up
BnaAnng35370D	12.5953	4.00357	7.61131	5.5223	1.31478	5.65985	5.86919	13.3823	3.58247	4.29504	6.89181	5.38004	1.77e-06	-1.87775	down	0.378251	-0.660512	normal	0.000396974	-1.27277	down
BnaAnng35450D	2.37832	2.06673	11.491	15.6136	1.79317	2.57947	12.2593	11.6899	10.5238	14.2159	19.1627	13.4622	0.967833	-0.205505	normal	2.55e-09	2.24409	up	5.76e-14	2.65545	up
BnaAnng35540D	4.96073	1.18368	1.95988	0.934132	0.971391	1.12147	1.41201	2.16246	2.30517	1.42522	0.853106	0.52407	7.68e-05	-2.0764	down	0.00278872	-1.3503	down	2.98e-07	-2.44716	down
BnaAnng36290D	3.75929	13.7767	37.8111	77.2487	7.88834	30.2204	39.1415	22.0245	52.2672	36.0299	77.2962	118.42	0.668435	1.95666	normal	2.98e-05	3.3914	up	0.000206988	4.45887	up
BnaAnng37050D	61.3556	48.6186	82.856	177.345	39.9861	69.1857	88.037	66.3304	94.2005	160.872	204.592	166.57	0.740237	-0.333779	normal	0.0875737	0.465585	normal	3.03e-11	1.5362	up
BnaAnng37080D	119.361	58.5323	47.5087	102.596	35.786	85.0881	63.8146	40.6392	38.0723	100.058	107.992	99.7369	0.00493793	-0.954391	normal	1.78e-10	-1.41964	down	0.397929	-0.287868	normal
BnaAnng37150D	0.283814	0.808838	2.88995	5.86273	0.773801	0.767156	2.32845	3.10614	3.23525	4.99497	5.1832	7.41003	0.264281	1.51729	normal	2.01e-12	3.35902	up	1.99e-16	4.39953	up
BnaAnng37410D	26.4852	13.8295	77.8406	139.01	7.86751	22.1084	87.8108	60.0124	85.6986	76.6675	191.651	148.712	0.374273	-0.944959	normal	3.15e-06	1.52218	up	0.00173993	2.38052	up
BnaAnng37650D	32.5792	39.4328	99.6975	103.542	36.5338	46.7645	95.6454	61.649	141.798	76.2743	88.0899	146.262	0.663285	0.319138	normal	0.0187312	1.60535	normal	0.00520063	1.65649	up
BnaAnng38450D	8.83257	3.07277	2.37317	2.62009	2.89092	3.16989	3.03897	1.01522	3.06533	0.550217	2.56145	4.74859	0.025962	-1.49019	normal	0.000647018	-1.87523	down	0.00126366	-1.75816	down
BnaAnng38860D	6.58034	4.15757	13.7097	11.9062	2.70869	6.82578	12.8036	14.7224	13.6032	7.06979	17.8957	10.7529	0.602168	-0.533722	normal	6.36e-08	1.18736	up	0.134601	0.952033	normal
BnaAnng39130D	16.3761	21.4796	28.9484	47.687	18.0909	28.4197	31.448	31.3695	24.0277	43.0529	62.7575	37.2507	0.710676	0.477838	normal	0.154751	0.756654	normal	0.000952265	1.51663	up
BnaAnng39160D	3.23627	1.14547	53.1315	94.6399	0.644926	1.29332	51.2876	56.6738	51.4332	75.7406	93.0751	115.104	0.103691	-1.51318	normal	2.41e-66	4.01551	up	1.76e-31	4.85992	up
BnaAnng39180D	27.5571	36.0253	33.7974	59.286	35.7521	38.0929	36.3732	37.7931	27.2258	69.7942	57.8747	50.189	0.204032	0.508006	normal	0.367802	0.301477	normal	1.88e-06	1.1809	up
BnaAnng39450D	2.52138	2.66119	3.69598	5.02194	2.92545	2.51328	3.20601	4.91099	2.97094	4.40492	5.03165	5.62926	0.975961	0.0963112	normal	0.230094	0.580972	normal	0.00425795	1.00191	up
BnaAnng39660D	2.78473	4.33841	4.2615	6.81132	3.65225	3.74684	4.41398	3.74665	4.62387	6.80258	7.31166	6.31972	0.339934	0.639618	normal	0.193078	0.564743	normal	0.000153718	1.22784	up
BnaAnng39720D	0.124332	0.17795	0.995771	1.3955	0.380847	0.100779	1.08367	0.698304	1.20534	1.18333	1.08482	1.91834	--	--	--	0.00123186	3.33467	up	8.43e-06	3.82122	up
BnaAnng40190D	26.9469	61.5468	42.0575	48.8095	61.7789	66.2359	49.7426	36.4728	39.9571	58.9935	52.7684	34.6665	3.74e-07	1.27216	up	0.0173235	0.62141	normal	0.0474717	0.868552	normal
BnaAnng40320D	20.2371	27.7402	30.8906	41.9064	17.8755	20.5521	28.0152	31.6653	32.9913	43.5174	43.9127	38.289	0.855032	0.459302	normal	0.0225013	0.608652	normal	3.3e-05	1.04174	up
BnaAnng40670D	1.62916	6.09868	10.151	7.01812	6.16017	7.6187	9.82202	13.8549	6.776	5.67783	4.57883	10.7977	0.0227159	2.03569	normal	6.19e-05	2.83729	up	0.0210898	2.26125	normal
BnaAnng40710D	7.34472	4.28512	3.65792	3.22296	4.12875	7.65535	3.49933	2.46796	5.00646	2.83467	3.60081	3.23341	0.320521	-0.904774	normal	0.00875105	-1.35542	down	0.0274777	-1.14711	normal
BnaAnng41260D	5.77666	10.5894	22.129	13.654	10.8298	12.5845	19.0257	21.1486	26.2127	14.397	13.8591	12.7059	0.0127202	0.849588	normal	3.2e-14	1.9137	up	8.55e-06	1.21473	up
BnaAnng41370D	3.60023	7.23081	11.525	13.0713	5.09606	12.0212	12.3916	7.75199	14.4315	10.7342	9.31297	19.1666	0.561552	1.02307	normal	0.000605768	1.70612	up	0.0116669	1.87571	normal
BnaAnng41530D	12.238	7.35521	4.89113	4.89862	5.63748	7.60728	4.66906	6.18032	3.824	5.79237	6.41517	2.48833	0.285278	-0.708813	normal	0.00750062	-1.24167	down	0.014462	-1.28597	normal
BnaC01g00010D	22.5217	31.7975	54.7428	35.7627	41.0257	17.8313	47.5412	67.6273	49.0599	46.8831	24.0949	36.3102	0.653961	0.627103	normal	0.0031951	1.36869	up	0.268386	0.723723	normal
BnaC01g00120D	0.241196	0.703288	1.64661	1.12536	0.923212	0.727998	0.797479	0.538826	3.60352	1.21717	0.843219	1.3157	0.31302	1.55929	normal	0.337807	2.70487	normal	0.00397699	2.18227	up
BnaC01g00680D	27.6603	64.2817	56.6411	118.632	41.0852	69.0274	62.9284	49.3371	57.6578	116.371	147.318	92.2069	0.0762502	1.19952	normal	3.11e-07	1.04479	up	9.4e-09	2.09464	up
BnaC01g00720D	5.66415	9.18241	16.8851	16.1544	8.44727	12.4522	16.1904	18.0679	16.3969	12.4277	16.1841	19.8515	0.454981	0.657754	normal	1.15e-10	1.64286	up	0.000153697	1.52583	up
BnaC01g00900D	0	0.0311785	0.986007	2.31513	0.029838	0	0.908496	0.526206	1.52332	2.09965	2.69188	2.15385	--	--	--	1.51e-05	Inf	up	4.83e-25	Inf	up
BnaC01g01570D	0.0292902	0.167572	0.784984	4.61976	0.147293	0.315084	0.603527	0.827272	0.924153	1.39157	3.23879	9.22892	--	--	--	5.53e-08	5.44862	up	0.00382111	7.75015	up
BnaC01g01580D	7.50451	3.53315	5.335	5.01444	2.20127	3.85856	4.72549	6.14096	5.13855	3.78144	5.27298	5.98891	0.00527204	-1.08131	down	0.142806	-0.490185	normal	0.0862892	-0.588393	normal
BnaC01g01910D	23.475	12.8281	5.13467	8.51642	5.88793	28.0432	6.59786	3.40826	5.39788	7.99673	8.69601	8.85652	0.657177	-0.879038	normal	1.54e-06	-2.27679	down	0.000246985	-1.58219	down
BnaC01g01990D	2.16889	3.36249	4.51247	2.69151	3.15064	4.04027	4.9695	3.88022	4.68771	2.58629	2.62947	2.85878	0.684552	0.798567	normal	9.4e-05	1.56351	up	0.0752312	0.938451	normal
BnaC01g02070D	29.6779	49.5796	29.4431	58.2161	52.6355	49.5348	37.1284	25.6644	25.5364	54.7148	54.998	64.9356	0.00880331	0.77367	normal	0.968876	0.0353161	normal	2.89e-05	1.03126	up
BnaC01g02150D	2.34919	5.40218	4.64745	7.25501	5.25169	5.92437	5.74091	3.82513	4.37631	7.52025	6.05001	8.19478	0.00195686	1.23847	up	0.00413852	1.07044	up	7.18e-08	1.68904	up
BnaC01g02210D	1.23796	2.04335	3.46175	2.67522	2.13231	2.13841	3.70143	3.56227	3.12156	2.65937	2.69557	2.67072	0.235139	0.729417	normal	6.69e-06	1.42436	up	0.00564689	1.04794	up
BnaC01g02400D	18.6228	15.7581	31.8594	38.8453	18.1986	14.2281	26.4176	36.1329	33.0277	31.0658	42.3272	43.1429	0.742196	-0.232919	normal	0.000418988	0.784515	normal	2.08e-05	1.05305	up
BnaC01g02600D	181.969	49.7089	77.1375	191.891	58.0107	64.4885	91.0349	42.876	97.5015	48.9196	81.0802	445.672	0.000152993	-1.79427	down	0.0150732	-1.13881	normal	0.965527	0.153237	normal
BnaC01g02640D	2.2175	2.33969	4.11889	7.21154	2.76134	2.22208	5.04273	4.69497	2.61896	6.15281	9.02003	6.46178	0.995955	0.0891363	normal	0.130363	0.931769	normal	7.93e-05	1.7222	up
BnaC01g03100D	5.74512	5.11336	2.04906	0.939935	5.6089	5.03485	2.79793	1.7277	1.62154	0.42663	1.98083	0.412346	0.980185	-0.140773	normal	0.0750359	-1.43055	normal	0.00321479	-2.7803	down
BnaC01g03210D	0.719144	0.325778	4.09898	2.36884	0.197247	0.425404	4.57195	5.1513	2.57368	2.862	3.37318	0.871337	--	--	--	0.000303582	2.56128	up	0.185798	1.7439	normal
BnaC01g03610D	3.59216	2.47009	1.06047	1.65707	2.34133	3.91536	1.39775	0.8294	0.954252	1.64852	1.44024	1.88244	0.729885	-0.515017	normal	1.76e-06	-1.76518	down	0.000915055	-1.12096	down
BnaC01g03770D	3.69587	1.0529	0.783567	1.1114	0.975376	1.11071	0.715725	1.06965	0.56533	1.30323	1.00108	1.02989	1.96e-05	-1.68112	down	2.41e-10	-2.24924	down	2.06e-05	-1.52483	down
BnaC01g03990D	0.203552	2.11063	3.18112	1.8512	1.06323	4.11245	1.82375	2.39612	5.32349	0.668223	2.38944	2.49593	--	--	--	0.00504705	4.19858	up	0.0171575	3.38683	normal
BnaC01g04060D	46.7284	24.2003	16.958	22.0761	19.8768	31.611	19.3026	14.3527	17.2187	17.4009	21.044	27.7834	0.0174377	-0.958951	normal	2.41e-06	-1.48889	down	0.00100327	-1.10408	down
BnaC01g04120D	11.9098	11.9213	26.6225	18.801	12.6426	11.2784	23.8913	28.1492	27.827	18.1608	18.5416	19.7006	0.999838	0.0223425	normal	1.28e-08	1.13922	up	0.0153875	0.641757	normal
BnaC01g04140D	10.2335	4.2281	7.95051	7.35367	2.84234	3.98585	6.71468	10.8923	6.24456	5.0346	6.80418	10.2222	9.56e-05	-1.19881	down	0.714247	-0.23097	normal	0.475341	-0.368886	normal
BnaC01g04170D	1.27148	3.55519	2.6924	4.24777	3.22913	4.4862	3.30638	2.04918	2.72165	3.94528	3.94858	4.84945	0.00272002	1.55093	up	0.0198542	1.18756	normal	6.75e-06	1.83335	up
BnaC01g04470D	204.895	257.648	408.835	502.587	243.848	236.674	381.098	405.885	439.522	452.484	500.496	554.78	0.488847	0.351946	normal	0.000662404	0.852223	normal	7.71e-07	1.18981	up
BnaC01g04600D	100.88	181.028	149.088	186.586	211.609	167.194	148.533	143.677	155.053	227.726	191.342	140.691	0.00717888	1.00822	up	0.0720758	0.668219	normal	0.00356758	0.974894	normal
BnaC01g04900D	4.38141	4.11945	9.17882	10.2771	4.15161	4.62255	9.02164	9.04139	9.47343	8.31342	8.93369	13.5842	1	-0.0216739	normal	2.21e-08	1.1758	up	0.00357466	1.3511	up
BnaC01g05030D	24.5708	11.3691	6.22429	9.69117	8.66528	20.8476	7.6863	5.07572	5.91087	8.11741	8.48811	12.468	0.440843	-1.12302	normal	0.00711858	-2.0351	down	0.0594239	-1.37386	normal
BnaC01g05160D	13.3765	33.0179	32.5199	39.5171	32.943	36.6378	35.0826	34.4397	28.0374	42.6348	44.7575	31.1589	2.28e-07	1.27808	up	4e-09	1.175	up	3.47e-09	1.5021	up
BnaC01g05180D	0.0761553	0.485304	0.694354	0.90623	0.538741	0.253908	0.720014	0.382184	0.980863	0.447865	0.603735	1.66709	--	--	--	0.000784595	3.82768	up	--	--	--
BnaC01g05190D	68.6974	81.6465	25.6564	60.8655	71.4153	85.7234	23.5829	21.9177	31.4686	71.5117	71.9311	39.1537	0.674486	0.304583	normal	1.63e-05	-1.36819	down	0.811665	-0.140957	normal
BnaC01g05640D	7.30742	2.49227	2.65987	2.45552	2.37539	2.34833	2.62611	2.42081	2.9327	2.73714	2.52886	2.10056	0.00184039	-1.56372	down	0.00083017	-1.51763	down	0.000369653	-1.61711	down
BnaC01g06000D	13.2178	8.33384	8.24772	5.55601	8.39829	8.61797	6.34752	8.37212	10.0235	4.94872	5.09598	6.62334	0.0375096	-0.672553	normal	0.00376278	-0.69406	normal	2.81e-07	-1.29744	down
BnaC01g06040D	114.5	210.267	267.431	262.211	237.367	93.1207	231.791	239.174	331.328	269.897	259.513	257.223	0.562792	0.881131	normal	0.000131386	1.27917	up	2.28e-07	1.23268	up
BnaC01g06280D	13.2928	4.7897	5.73564	7.29474	4.7499	4.71068	6.33343	4.62458	6.24892	5.11596	5.82929	10.939	7.61e-08	-1.47381	down	3.26e-06	-1.26957	down	0.0400079	-0.902937	normal
BnaC01g06770D	3.18559	0.98292	1.00427	1.8816	0.553929	1.3861	1.7004	0.634201	0.678196	1.54022	1.22599	2.87858	0.0136924	-1.72602	normal	0.00973562	-1.73704	down	0.29929	-0.779981	normal
BnaC01g07340D	0.871215	0.330661	0.553194	0.148226	0.50129	0.292119	0.440822	0.345892	0.872868	0.0456072	0.123461	0.27561	0.336994	-1.45734	normal	0.527519	-0.70189	normal	0.00596721	-2.9762	down
BnaC01g07550D	1.67601	0.27097	0.459305	0.379208	0.149898	0.608144	0.331192	0.652787	0.393936	0.155105	0.138246	0.844272	0.00128949	-2.78892	down	0.00171737	-2.25369	down	0.000261884	-2.68555	down
BnaC01g08110D	3.83282	4.19151	20.4358	13.0139	4.64573	4.78977	16.0479	30.1521	15.1074	13.0031	13.6357	12.4029	0.970115	0.1552	normal	0.002762	2.41701	up	2.99e-07	1.76009	up
BnaC01g08190D	17.3832	6.11914	11.1594	10.9932	4.76222	6.27458	8.15352	15.9175	9.4071	7.68433	9.04362	16.2517	0.000110066	-1.49142	down	0.188715	-0.682738	normal	0.154538	-0.733051	normal
[truncated: 1,907 more rows]

## Sheet: B,specific DEGs of 1h_vs_0h
Table S4 Specific differentially expressed genes at 1 h freezing stress
#ID	T01	T02	T03	T04	T05	T06	T07	T08	T09	T10	T11	T12	T01_T02_T03_vs_T04_T05_T06_DESeq_FDR	T01_T02_T03_vs_T04_T05_T06_DESeq_log2FC	T01_T02_T03_vs_T04_T05_T06_DESeq_(FDR_0.01_FC_2)_regulated	T01_T02_T03_vs_T07_T08_T09_DESeq_FDR	T01_T02_T03_vs_T07_T08_T09_DESeq_log2FC	T01_T02_T03_vs_T07_T08_T09_DESeq_(FDR_0.01_FC_2)_regulated	T01_T02_T03_vs_T10_T11_T12_DESeq_FDR	T01_T02_T03_vs_T10_T11_T12_DESeq_log2FC	T01_T02_T03_vs_T10_T11_T12_DESeq_(FDR_0.01_FC_2)_regulated
BnaA01g00270D	0.0669976	0	0	1.26111	0.934871	0.462254	0.0554104	0.196113	0.104226	1.13186	0.142346	0.210861	0.00562426	5.52469	up	--	--	--	--	--	--
BnaA01g04710D	9.25445	8.23226	6.74702	3.97903	2.65456	3.88685	3.91644	5.06267	7.16171	3.85429	5.16743	10.453	0.00460259	1.22881	up	0.45907	0.439623	normal	0.292641	1.37659	normal
BnaA01g12870D	5.05741	3.61463	3.4828	11.8293	10.3056	7.36584	6.62261	6.07388	6.26649	8.72435	6.58662	19.6534	5.54e-05	1.15692	up	0.292057	0.612255	normal	0.0647185	1.02118	normal
BnaA01g12890D	3.62143	4.48513	7.33211	10.0275	11.9605	11.7057	9.77833	6.16165	7.1147	11.4519	12.2236	6.53008	0.00303655	1.35184	up	0.235021	1.63	normal	0.274243	0.923408	normal
BnaA01g15730D	20.6774	23.1195	18.3566	38.6533	65.2671	50.3616	58.2688	24.9091	109.876	28.309	28.5338	60.4527	0.00605509	1.26368	up	0.0594041	0.872788	normal	0.258202	0.623296	normal
BnaA02g13460D	1.19904	1.9513	1.37196	3.59256	4.1708	3.01514	2.52803	3.45828	2.41796	2.42506	2.13458	2.51207	0.00615193	3.77368	up	--	--	--	--	--	--
BnaA02g13920D	122.901	181.786	134.976	55.054	45.7546	60.2123	93.5256	92.2095	54.9104	90.5731	156.144	124.99	8.25e-07	1.23647	up	0.00301489	0.852325	normal	0.0221448	0.612811	normal
BnaA02g33520D	0.507723	0.237572	0.309838	2.32186	5.86631	3.19665	2.13787	1.12757	4.55209	1.50311	0.727926	4.4635	0.00264803	1.00349	up	0.0107718	0.712401	normal	0.127645	0.750066	normal
BnaA03g20310D	34.0737	33.4472	39.7448	76.6571	89.9849	78.3059	74.2036	50.5641	73.0712	60.3056	61.2243	44.2076	0.00493793	2.36163	up	0.333031	3.76277	normal	0.037443	1.65636	normal
BnaA03g27310D	13.5411	14.4518	17.9567	6.76925	7.01993	8.96067	10.2337	5.36666	11.7249	5.32282	9.13268	35.9123	0.00835175	1.56884	up	0.179386	0.922606	normal	0.150125	1.1209	normal
BnaA03g27520D	11.499	9.06169	11.9904	15.9165	24.119	24.0416	21.2592	21.3999	15.5173	21.3269	23.7755	12.8296	0.000140658	1.51261	up	0.202281	1.68662	normal	0.0794844	1.8307	normal
BnaA03g29310D	1.54139	0.396879	2.46542	4.78703	6.73811	10.099	5.66729	5.15331	46.0667	4.76699	2.79048	5.95122	0.00192079	1.04988	up	0.151297	0.91361	normal	0.0423648	0.717266	normal
BnaA03g32660D	9.02509	7.62828	5.95478	18.5254	20.5491	22.0807	11.3359	11.6768	20.5472	16.1711	22.2368	9.02974	4.5e-07	5.50774	up	0.179443	6.40149	normal	--	--	--
BnaA03g40290D	0.321585	0.427401	0.372494	0.0378113	0.0484374	0.036984	0.298462	0.265054	0.258769	0.260983	0.203321	0.209594	4.8e-05	1.68894	up	0.102132	1.47694	normal	0.0806838	1.43986	normal
BnaA03g45970D	5.46261	5.48306	4.33712	10.1951	17.3138	15.3797	18.3041	4.54437	26.3668	10.3468	15.2735	29.0463	8.89e-11	Inf	up	--	--	--	--	--	--
BnaA03g50050D	2.43882	4.08935	3.6508	6.03603	7.41162	6.95592	5.27755	4.71639	8.76586	5.40665	5.42026	6.07053	3.44e-07	6.42445	up	0.0180431	7.25327	normal	--	--	--
BnaA05g02730D	0.0410127	0	0.0551524	0.917453	1.40776	0.672932	0.330501	0.547696	3.813	0.374192	0.288051	0.908092	1.05e-05	1.13115	up	0.805953	0.18833	normal	0.0180098	0.647492	normal
BnaA05g12640D	0.59721	1.70342	1.28906	0.000195275	0.000137995	5.41325e-05	0.000311228	0.000219229	0.83673	1.56884	0.000504233	1.14925	0.00383251	1.12654	up	0.451337	0.399592	normal	0.0303551	0.835896	normal
BnaA05g27470D	3.68297	2.68298	2.77531	1.09907	1.44323	1.73585	2.03467	2.20494	2.32885	1.68878	2.23869	6.36625	7.99e-06	1.19925	up	0.00139736	0.959492	normal	0.0023378	0.84711	normal
BnaA06g15980D	1.42587	0.683223	1.33911	3.13262	3.86932	3.83403	4.21018	1.82887	4.1238	2.42762	2.13832	4.62586	0.00921	Inf	up	--	--	--	--	--	--
BnaA06g38230D	0.00440206	5.56692e-05	7.65816e-06	0.484631	0.804604	0.874245	4.37855e-05	3.54658e-05	0.0393533	3.06345e-05	3.90414e-05	0.40162	0.00669011	1.38849	up	0.0819682	1.42441	normal	0.23062	0.8323	normal
BnaA07g01410D	14.116	21.9018	15.7784	8.07265	5.96934	9.63171	11.3094	14.6467	8.2183	8.68452	13.1521	8.2338	0.00212383	1.23541	up	0.12925	0.686274	normal	0.127286	0.695144	normal
BnaA07g02880D	0	0	0.125451	3.38479	2.11192	4.34182	6.52161	0.302235	10.4415	0.992821	0.484467	3.34899	0.00191434	1.00199	up	0.170181	0.804869	normal	0.0157888	0.756478	normal
BnaA07g24080D	15.6691	16.9958	12.5502	5.34733	4.42667	6.04195	8.22229	13.0838	8.83114	12.3446	8.74803	10.1239	0.00401489	1.748	up	0.0806499	1.90755	normal	0.038281	1.98898	normal
BnaA08g03370D	6.70829	5.22197	4.60297	0.319287	0.294972	0.718715	1.09329	3.59337	3.74836	0.592539	1.27406	19.0511	0.00780692	1.40461	up	0.371169	0.613468	normal	0.0208131	1.13831	normal
BnaA08g11880D	42.3657	41.891	39.5724	24.1721	9.14942	18.3502	35.0653	54.5656	44.9237	27.0107	33.6664	26.9855	0.000745547	1.97501	up	0.0415049	1.91784	normal	0.688446	0.481858	normal
BnaA09g34640D	39.8289	37.5106	32.8037	16.7112	13.1096	23.1659	21.7983	6.23144	26.4652	12.0765	11.0949	33.795	1.3e-05	1.25691	up	0.118498	2.0442	normal	0.244462	1.16573	normal
BnaA09g45370D	78.1907	95.683	61.7162	27.6296	33.9518	35.9158	39.1152	35.2527	40.3083	37.2791	28.6462	59.2907	2e-05	1.8333	up	0.0798842	2.01577	normal	0.0330351	2.12424	normal
BnaA10g30000D	22.5903	12.9392	8.81826	0.916032	1.73941	1.80999	1.44582	3.06977	2.76611	1.75613	5.90377	24.3336	7.09e-10	Inf	up	0.0505678	Inf	normal	0.0158536	Inf	normal
BnaAnng00630D	17.2092	10.0404	18.1908	30.9497	36.9075	33.2212	16.8334	21.8904	11.9964	25.3046	23.2407	23.4435	0.000115512	1.37947	up	0.149008	1.56213	normal	0.0168247	1.36554	normal
BnaAnng02750D	2.66957	2.21834	3.42122	5.24866	5.86717	6.34037	4.55022	3.13817	3.09668	4.93483	5.35977	4.20341	0.00187301	1.0067	up	0.0100191	0.598802	normal	0.0494304	0.730858	normal
BnaAnng14710D	2.5585	1.93508	1.22405	0	0.284529	0.365019	0.670081	1.39983	1.19717	0.743173	0.207116	0.741136	0.000366685	2.19003	up	0.0884915	1.10325	normal	0.0133096	1.7907	normal
BnaAnng40190D	689.348	632.226	296.089	55.2545	11.7122	13.6565	190.93	268.345	213.603	161.001	265.637	124.064	3.74e-07	1.27216	up	0.0173235	0.62141	normal	0.0474717	0.868552	normal
BnaC01g04600D	3.19082	2.2641	2.47334	1.74086	0.755629	1.46788	1.92811	1.84549	2.83837	1.49728	1.5649	1.35661	0.00717888	1.00822	up	0.0720758	0.668219	normal	0.00356758	0.974894	normal
BnaC01g26050D	2.824	1.29351	1.64625	0.177503	0.323736	0.346758	0.555315	0.690189	0.627872	1.24102	1.58053	1.27046	0.000696856	3.13793	up	0.10276	3.04695	normal	--	--	--
BnaC02g18310D	5.384	4.86769	3.36174	1.83867	1.99962	2.06035	2.73219	3.16031	3.02211	2.27592	2.05646	3.83927	6.56e-05	1.04434	up	0.00944053	0.699839	normal	0.180444	0.418309	normal
BnaC02g20930D	2.29048	3.7171	4.72366	8.27329	8.29835	7.40556	7.41538	6.45803	5.50345	5.81235	6.29686	6.36041	0.000576775	1.59803	up	0.0424864	1.16322	normal	0.598516	0.417489	normal
BnaC03g00160D	0	0	0	0.358463	1.25851	1.9345	0.708075	0.187294	0.200176	0.200739	0.652505	0.133524	0.00394789	1.59045	up	0.0173235	0.619568	normal	0.0108207	1.16067	normal
BnaC03g13950D	4.85689	3.69859	3.30101	0.222675	0.306061	1.52034	2.54141	1.31575	1.81513	0.401057	0.44934	4.88261	8.27e-05	1.07242	up	0.125308	0.852823	normal	0.00190794	0.845516	normal
BnaC03g39380D	4.69079	9.1279	6.74728	1.50622	0.373886	1.71297	2.53166	3.37032	1.90143	1.60892	4.29537	1.81241	9.56e-05	1.21322	up	0.337734	0.405468	normal	0.00622098	0.889416	normal
BnaC03g45110D	28.7955	28.7158	32.7329	10.7609	11.5756	19.4679	19.6717	10.038	22.3348	13.972	21.2229	65.9566	1.29e-05	2.41655	up	0.504365	0.875151	normal	0.97756	-0.145204	normal
BnaC03g49500D	8.39841	4.22832	10.9119	21.4151	18.8386	16.0922	19.0033	29.5246	12.6887	17.8502	12.8076	9.29469	0.00430943	1.53095	up	0.0550427	1.35649	normal	0.0157263	2.17512	normal
BnaC03g70600D	1.65969	1.56553	1.83954	3.48012	4.76253	3.23239	3.37246	2.0829	2.90973	2.79235	2.85895	2.92309	0.0001093	2.89104	up	--	--	--	--	--	--
BnaC04g43580D	9.80139	16.4698	9.29869	24.1352	24.4051	19.9382	20.0613	13.8959	25.2465	19.3657	18.7031	21.1083	0.000126714	1.07641	up	8.26e-05	0.95881	normal	0.588814	0.239903	normal
BnaC05g06800D	4.89614	6.98192	4.25269	1.77261	0.563785	1.24518	1.65509	2.18374	4.40379	2.14155	3.33553	4.61838	1.01e-05	1.85288	up	0.179421	2.56676	normal	0.351453	2.00131	normal
BnaC05g11500D	9.57144	9.06997	7.90318	2.95258	2.34874	5.75744	4.14152	3.08332	7.94471	2.00692	2.67404	24.9839	0.00496771	2.0105	up	0.114926	2.49318	normal	0.197588	2.91255	normal
BnaC05g16540D	19.6889	15.9186	14.694	7.95594	8.01123	8.87715	9.49022	7.51139	12.4989	8.19718	8.99537	17.7194	0.00762957	1.42708	up	0.105302	0.920079	normal	0.053656	1.02458	normal
BnaC05g18410D	0.984995	0.349134	0.34398	1.87564	1.96574	2.06898	2.97367	0.918042	2.97971	1.92425	1.59126	3.56347	0.000126714	1.02791	up	0.0107311	0.873486	normal	0.0279286	0.757827	normal
BnaC05g45240D	21.3898	19.9866	23.8005	9.31019	11.2945	9.97487	16.3805	23.1347	18.6601	13.1135	16.3345	18.5177	0.00811418	1.19414	up	0.170917	0.681649	normal	0.252169	0.606462	normal
BnaC07g01980D	7.03894	10.6621	12.4431	18.312	26.8402	30.8026	16.7857	17.5926	9.4012	24.6433	16.2918	23.2499	0.00216203	1.24687	up	0.104716	0.729061	normal	0.122239	0.744973	normal
BnaC07g20300D	0.39482	0.435939	0.209185	1.31668	1.03934	1.5641	1.29509	0.653168	1.82663	0.534615	0.333601	0.610184	0.00493793	1.37082	up	0.0163205	1.09966	normal	0.0147782	1.118	normal
BnaC07g34240D	2.33609	2.7604	1.435	0.532819	0.641297	0.802159	0.875499	1.43257	1.45746	1.02051	1.54752	2.68962	0.00622461	2.48727	up	--	--	--	--	--	--
BnaC08g13910D	3.01455	3.352	3.52075	1.00134	1.56821	1.28121	2.74197	0.506072	3.49143	0.353008	0.991158	7.47477	0.00717888	1.18544	up	0.241989	1.19744	normal	0.337715	0.527576	normal
BnaC08g25600D	31.5017	36.7858	16.0175	5.8728	5.5246	6.97022	6.96199	4.15051	12.9417	3.03027	3.83548	13.8766	7.56e-06	1.37848	up	0.179604	1.96522	normal	0.512703	0.662991	normal
BnaC08g36280D	9.79402	9.40015	5.07048	1.91979	2.30037	3.18117	4.56613	4.65356	5.50816	2.57412	2.36163	7.47644	0.000362921	1.43628	up	0.0523092	1.51284	normal	0.0509017	1.44364	normal
BnaC09g34140D	29.2633	29.7264	22.2647	10.6926	9.09537	14.7472	18.5227	20.942	20.8196	13.6468	14.438	24.6162	0.0069846	1.91643	up	0.204795	1.12189	normal	0.968209	0.253987	normal
BnaCnng13490D	6.17345	6.67148	5.3545	3.0017	3.11253	2.42569	3.57775	4.03669	3.21343	3.40259	3.014	2.90227	0.000168041	1.00861	up	0.00835209	0.986787	normal	0.0265829	0.929337	normal
BnaCnng17470D	2.25184	2.99105	2.57309	6.56992	6.79316	5.46539	12.1946	3.71836	17.6327	3.56136	4.47481	9.38373	4.17e-07	2.94588	up	0.0871747	3.04964	normal	0.0116627	2.49446	normal
BnaCnng45600D	10.6236	9.05463	7.17451	4.98556	4.61461	5.25722	7.1999	5.42476	4.18292	4.6197	6.08508	5.49485	0.000342513	1.75683	up	0.209331	1.22035	normal	0.50364	0.693928	normal
BnaCnng68300D	9.05586	7.47515	7.9516	1.94083	2.20645	2.3997	4.96622	3.43044	4.68899	1.95508	1.7042	7.0602	8.14e-07	2.29454	up	0.156443	1.2986	normal	0.458441	2.13885	normal
BnaCnng70380D	32.3789	37.5863	41.1088	95.3619	164.532	141.997	122.652	51.5432	224.857	93.7678	112.809	158.765	0.00156687	1.17058	up	0.0190279	0.845271	normal	0.35192	0.586764	normal
Brassica_napus_newGene_1148	10.1595	11.3077	9.34632	2.48506	3.53929	6.40257	6.71304	6.56517	5.6106	5.16827	5.77037	10.5715	0.00367844	3.28535	up	0.0150894	3.04715	normal	0.190748	1.49712	normal
Brassica_napus_newGene_1705	17.2585	18.5611	12.6999	5.47052	5.61001	8.07063	10.1039	10.9358	13.1486	8.75698	10.8547	10.1076	3.38e-05	2.18138	up	0.406996	1.34483	normal	0.0560531	1.36673	normal
Brassica_napus_newGene_3658	0.000249244	0.00199107	0.00047526	0.775805	1.19373	0.951173	1.13134	4.49825e-05	0.578821	1.07736	9.37659e-06	1.09633	8.92e-06	1.13598	up	0.000346618	0.765594	normal	0.060851	0.954379	normal
Brassica_napus_newGene_4126	2.64959	4.3455	3.81918	6.10457	10.4179	7.40105	9.7221	4.08776	13.4507	6.6208	6.09712	9.61574	0.00127544	4.27134	up	--	--	--	0.0279491	4.30321	normal
Brassica_napus_newGene_5001	18.8032	18.41	22.639	39.5583	43.5505	31.3343	29.6645	33.4838	25.6135	41.5098	29.414	24.0196	8.92e-06	3.14779	up	0.230484	3.08114	normal	0.14569	2.49235	normal
Brassica_napus_newGene_5021	3.72808	3.45162	5.90472	12.4151	23.6878	22.4879	8.84309	6.01615	12.112	20.0898	15.9554	8.46195	0.000392082	1.17205	up	0.000466527	0.907931	normal	0.178524	0.634675	normal
BnaA01g00320D	177.475	47.8594	18.2263	4.50549	2.9833	9.76181	18.6277	3.75087	20.6742	12.2619	4.99637	16.7481	0.000149779	-1.36738	down	0.0161479	-0.783672	normal	0.621238	-0.460795	normal
BnaA01g31910D	67.2668	50.1142	44.3818	11.207	15.5882	26.0806	32.9525	21.0883	33.2591	26.7203	38.3708	124.238	0.000261619	-1.39716	down	0.030262	-0.885235	normal	0.693534	-0.232455	normal
BnaA02g32550D	3.59613	2.7633	1.71383	0.213047	0.0984644	0.206775	1.19443	0.880766	1.32269	0.38213	0.43035	4.23653	0.000169578	-1.00867	down	0.0420152	-0.801253	normal	0.927679	0.229685	normal
BnaA03g27410D	7.32478	8.65056	8.14695	3.54299	1.85832	5.69354	6.02475	5.06411	10.8234	3.7504	6.17364	9.6126	0.00373674	-3.63076	down	0.619731	-0.536675	normal	0.420867	-0.790327	normal
BnaA03g37120D	20.48	28.2408	32.12	56.6256	61.7789	66.2359	49.7426	36.4728	39.9571	58.9935	52.7684	34.6665	9.72e-05	#NAME?	down	0.143302	-2.0515	normal	0.839509	-0.40391	normal
BnaA03g40080D	8.51303	7.98894	6.01157	4.53963	2.20127	3.85856	4.72549	6.14096	5.13855	3.78144	5.27298	5.98891	0.00200081	-1.1038	down	0.123504	-0.525189	normal	0.952725	0.126408	normal
BnaA03g46380D	207.87	201.173	136.864	26.6275	58.0107	64.4885	91.0349	42.876	97.5015	48.9196	81.0802	445.672	0.0086077	-1.11447	down	0.152127	-0.564522	normal	0.0203731	-0.873184	normal
BnaA04g10530D	11.9318	9.77976	8.98881	5.85611	2.84234	3.98585	6.71468	10.8923	6.24456	5.0346	6.80418	10.2222	6.27e-05	-1.51818	down	0.107034	-0.590579	normal	0.156698	-0.555406	normal
BnaA04g18330D	94.6304	83.0248	124.986	164.282	211.609	167.194	148.533	143.677	155.053	227.726	191.342	140.691	1.76e-07	-3.72047	down	0.0638934	-1.07733	normal	0.933735	0.36513	normal
BnaA04g18820D	20.537	18.6482	12.9644	7.32062	4.76222	6.27458	8.15352	15.9175	9.4071	7.68433	9.04362	16.2517	4.2e-05	-1.21476	down	0.789092	0.112453	normal	0.0784179	-0.499958	normal
BnaA04g24770D	22.6165	24.1839	23.2651	9.84804	9.6158	11.2402	15.0589	12.3394	17.9569	8.82501	11.9644	18.8679	3.72e-05	-1.0642	down	0.0278638	-1.03608	normal	0.131267	-0.941699	normal
BnaA04g25470D	13.4331	11.0908	9.51297	4.66039	1.50894	5.39646	6.74365	7.73663	12.0895	3.2578	8.016	12.4076	0.000692979	-1.31472	down	0.00463982	-0.989488	normal	0.0307917	-0.962623	normal
BnaA05g01050D	21.7438	10.2177	8.01656	12.0616	4.22695	4.21384	4.86994	7.31357	26.4557	5.81636	5.00824	6.24702	0.0072911	-3.20999	down	0.0147159	-2.49038	normal	0.873621	-0.370375	normal
BnaA05g17060D	17.4508	22.8521	16.7611	5.71995	8.25103	13.1132	12.2582	12.4046	13.3768	9.67601	13.7157	12.6545	0.000192327	-3.26041	down	0.246657	-0.840434	normal	0.0103783	-1.83327	normal
BnaA05g24200D	0.0578595	0.061014	0.156366	0.875061	0.77843	1.64264	0.728821	0.453617	1.8438	0.202945	0.747451	0.491933	0.00335462	-1.86861	down	0.0245464	-1.16295	normal	0.0390539	-1.09585	normal
BnaA05g24640D	13.8142	14.8496	12.5663	26.064	29.5547	26.8532	25.7508	17.8389	24.822	19.4583	19.8725	16.3112	0.00765556	-1.09289	down	0.350309	-0.38844	normal	0.0122244	-0.909875	normal
BnaA05g25100D	6.38444	3.57135	6.3378	14.5364	20.2311	13.6724	12.4762	7.32346	14.886	7.47568	7.38498	6.59242	0.00472446	-2.84932	down	0.0389585	-1.62438	normal	0.583478	-0.454638	normal
BnaA05g26160D	106.077	116.365	80.2451	216.003	405.752	310.21	161.085	155.486	201.07	150.939	266.891	300.926	0.000838231	-1.20582	down	0.057232	-0.636494	normal	0.105635	-0.75871	normal
BnaA06g21870D	4.29107	3.49887	3.27212	7.64446	8.81374	6.94347	7.41938	4.28882	8.78519	7.19333	7.11221	5.79807	0.000279676	-2.64803	down	0.0783531	-1.10143	normal	0.455684	-1.06565	normal
BnaA06g23960D	38.9828	40.0682	30.8844	20.981	12.9538	18.1939	21.935	31.0296	27.0279	18.4963	25.3932	31.5826	0.000503482	-2.61072	down	0.0213554	-1.3676	normal	0.0387166	-1.43778	normal
BnaA06g26980D	4.89218	4.0693	2.27412	0.31261	0.478187	0.59072	1.33258	2.49365	1.4248	2.45639	7.19741	15.328	2.83e-05	-1.07744	down	0.0134787	-0.784058	normal	0.921559	0.204143	normal
BnaA07g11350D	13.1706	10.869	12.9177	25.0057	28.2408	26.7916	18.7754	16.5069	12.6151	22.684	23.5778	19.3858	0.00373674	-2.35024	down	0.346924	-0.701448	normal	0.797645	-0.247204	normal
BnaA07g20840D	3.30839	1.8195	1.48674	11.8609	9.42898	10.5004	1.43403	5.50306	4.46997	0.588835	3.9978	1.0115	0.000456954	-1.25427	down	0.0903602	-0.797745	normal	0.969366	0.163373	normal
BnaA07g22090D	7.85422	7.03624	6.67889	3.649	3.24876	3.65986	4.31151	2.55988	5.1803	1.96537	3.00935	5.75765	0.000204545	-1.00959	down	0.0119025	-0.770274	normal	0.35198	-0.534651	normal
BnaA07g24570D	20.9468	22.5588	21.6471	10.4604	9.35755	9.77406	12.6732	18.276	15.886	18.2806	18.5595	19.785	2.53e-05	-1.08135	down	0.643954	-0.159227	normal	0.131881	-0.442221	normal
BnaA08g12900D	108.861	92.9421	78.173	174.116	257.558	326.502	303.778	88.7158	251.646	304.769	326.999	603.819	0.000962079	-1.83869	down	0.042202	-1.00936	normal	0.725005	-0.363414	normal
BnaA09g04840D	0.452381	0.837958	0.00114125	2.83106	3.8275	2.41274	1.47096	0.000470804	1.26806	0.961261	2.06776	0.97218	0.00843219	-1.34766	down	0.50512	-0.578595	normal	0.955115	-0.188225	normal
BnaA09g07400D	5.53882	6.26027	5.32443	2.70182	2.24589	2.1013	3.14533	4.38181	2.93253	2.92011	3.3666	3.63984	0.00417449	-2.19846	down	0.0114449	-1.8536	normal	0.0105186	-2.03355	normal
BnaA09g18200D	59.5495	40.3252	36.1881	4.40543	11.3748	19.1729	23.4718	5.45396	11.8596	31.3848	34.3684	29.7369	0.00880556	-1.69662	down	0.19043	-0.715382	normal	0.265117	-0.961252	normal
BnaA09g20260D	5.35749	6.26547	6.40871	0.917712	1.47939	1.8665	3.44013	3.08655	3.0169	3.5222	4.51242	3.15359	1.48e-05	-1.2262	down	0.144532	-0.390127	normal	0.134754	-0.614061	normal
BnaA09g34520D	1149.1	978.006	849.197	539.493	503.685	454.938	577.531	143.439	683.285	294.871	384.04	868.46	0.000374318	-1.07646	down	0.00491276	-0.758704	normal	0.000809847	-0.962842	normal
BnaA09g42660D	14.6732	19.7592	11.5991	6.52649	4.27251	5.23174	9.21525	8.65689	10.1366	6.2425	7.39906	11.6137	0.00914797	-1.0021	down	0.0100252	-0.831803	normal	0.080719	-0.63193	normal
BnaA09g44160D	9.20104	9.54035	11.6946	3.45308	0.000717441	0.0238972	17.5082	7.16469	17.306	1.89025	10.0002	10.5911	4.08e-09	-1.89723	down	0.00244577	-0.879947	normal	0.0636945	-1.18471	normal
BnaA10g12720D	2.55326	2.52128	3.06698	5.30139	5.47448	6.04993	4.86592	4.2459	5.44446	3.82701	3.29458	2.36774	0.000247939	-1.31179	down	0.0188503	-0.633503	normal	0.347542	-0.484787	normal
BnaA10g15690D	1.60997	3.6055	2.89006	8.20489	8.93148	12.1108	12.2612	5.19799	29.3059	3.45633	7.37809	21.3158	7.62e-05	-1.33403	down	0.0982651	-0.522162	normal	0.0195171	-0.720537	normal
BnaAnng18430D	0.878945	0.788389	1.01574	2.51211	4.87154	4.97704	5.47905	2.0429	10.7964	3.32573	4.49522	17.101	1.87e-05	-1.34692	down	0.0102928	-0.742208	normal	0.521997	-0.377412	normal
BnaAnng22720D	1.47361	0.828235	0.44138	1.24272	1.67446	1.92689	1.80958	1.45284	1.18246	1.24946	1.62034	1.3652	0.000511897	-1.60176	down	0.0222083	-0.897438	normal	0.903389	0.252198	normal
BnaAnng24480D	8.39577	5.43442	7.8216	12.4486	14.722	16.6247	16.0933	10.784	13.1524	12.0713	14.7408	10.0145	4.21e-05	-4.33822	down	0.100489	-1.26188	normal	0.738842	-0.69587	normal
BnaAnng29170D	2.90318	3.75099	1.22412	0.204456	0.157178	0.56285	3.53125	3.67134	4.5162	5.11196	5.39056	36.7837	0.00780692	-1.11173	down	0.923913	-0.093401	normal	0.691797	-0.284521	normal
BnaC01g01580D	5.27181	5.3533	4.67725	11.2955	8.93723	12.301	8.7087	5.94835	7.73591	10.1239	6.16876	5.07863	0.00527204	-1.08131	down	0.142806	-0.490185	normal	0.0862892	-0.588393	normal
BnaC01g02600D	3.99292	22.3028	16.0583	1.20303	3.70404	0.5964	9.20727	11.5745	6.43299	1.03374	0.965134	8.06394	0.000152993	-1.79427	down	0.0150732	-1.13881	normal	0.965527	0.153237	normal
BnaC01g04140D	5.37029	6.6266	3.88327	2.20917	2.35672	1.58716	2.4102	2.83778	4.06463	2.47039	2.50111	5.47093	9.56e-05	-1.19881	down	0.714247	-0.23097	normal	0.475341	-0.368886	normal
BnaC01g08190D	2.7863	2.84364	3.52219	6.1845	7.5397	7.23363	6.01615	4.25571	6.24742	5.62627	4.39022	5.31844	0.000110066	-1.49142	down	0.188715	-0.682738	normal	0.154538	-0.733051	normal
BnaC01g08620D	21.6337	18.1863	30.5982	40.9961	58.2223	62.2279	48.9451	53.6668	32.2088	46.4626	39.34	53.8436	3.89e-06	-1.18067	down	0.0124223	-0.586312	normal	0.0106919	-0.807601	normal
BnaC01g15830D	46.6734	51.5427	60.8657	15.7285	22.8114	37.2182	37.2527	18.9172	36.7985	21.125	33.3658	90.8535	0.000268349	-1.54728	down	0.0227967	-0.749975	normal	0.102552	-0.851061	normal
BnaC01g20820D	0.0761353	0.2428	0.209712	0.62775	0.761587	1.26647	0.351718	0.113437	0.418452	0.429045	0.162613	1.06488	0.00459693	-1.01459	down	0.0974597	-0.581663	normal	0.0232937	-0.749355	normal
BnaC01g22950D	4.17421	3.89595	3.14447	0.705654	2.31192	1.51285	2.09587	2.86488	1.82497	1.25428	1.89301	4.59361	0.00966674	-1.06597	down	0.0169075	-0.573197	normal	0.0155915	-0.652956	normal
BnaC03g14720D	3.82979	4.63603	3.36287	1.5074	0.8383	1.22458	2.89292	3.24012	3.08027	3.25884	2.09871	4.20903	4.48e-05	-1.06621	down	0.0490282	-0.485742	normal	0.0142129	-0.653426	normal
BnaC03g37520D	0.559331	1.19083	1.00532	2.41959	1.79968	2.06217	1.79987	1.1329	3.19636	1.3656	1.34964	1.26851	0.00110597	-3.53762	down	0.243962	-1.03034	normal	0.333346	1.62973	normal
BnaC03g48430D	2.05007	2.40036	1.99771	6.0699	6.23655	5.04256	8.17675	2.89725	14.3912	2.29537	2.77718	5.59478	0.0033439	-1.02714	down	0.00485565	-0.839549	normal	0.0153145	-1.02619	normal
BnaC03g49290D	6.23206	5.11689	4.90576	0.666842	2.1983	1.15508	1.18978	0.956604	4.3716	0.691153	1.01609	9.1303	7.15e-05	-1.13531	down	0.139629	-0.434007	normal	0.635498	-0.199298	normal
BnaC04g00990D	2.81035	2.23862	3.74301	6.59673	8.28082	8.43889	7.22203	5.50374	12.4011	5.07668	7.23247	11.5326	0.00262118	-1.31766	down	0.0345648	-0.819518	normal	0.0409645	-0.81514	normal
BnaC04g07620D	5.99012	5.63265	5.51599	2.03396	2.67801	2.7517	4.65076	4.6828	4.43647	2.37832	2.33023	8.51701	0.00914797	-1.90017	down	0.0121741	-1.71878	normal	0.477049	-0.442211	normal
BnaC04g09800D	22.354	18.1248	15.1083	6.66841	7.68252	4.00256	7.79742	10.8276	10.0452	4.64598	7.44732	17.6848	4.71e-07	-1.71913	down	0.00373618	-0.890701	normal	0.114386	-0.567827	normal
BnaC04g10770D	32.2255	26.8351	19.5447	11.1002	10.8367	12.2493	16.1251	15.1085	12.8448	27.5671	27.5609	39.2423	0.000268349	-1.00338	down	0.0616418	-0.99768	normal	0.125388	-0.894385	normal
BnaC04g14940D	117.533	105.624	85.5497	47.7375	48.2851	51.659	68.9032	32.477	108.484	33.8751	44.5172	109.614	0.000439701	-1.48308	down	0.0608249	-0.714977	normal	0.131973	-0.780108	normal
BnaC04g29680D	13.8247	12.1056	10.8042	5.35842	4.3998	2.33822	4.77867	10.7477	6.18719	5.86193	5.68228	7.52591	2.41e-05	-3.01219	down	0.548405	0.465614	normal	0.664306	-0.432683	normal
BnaC05g43440D	9.50206	10.3265	6.9461	5.11524	2.79744	4.44446	5.20225	5.2432	8.26778	4.73719	3.75926	7.49221	0.00892144	-3.18481	down	0.328547	0.579816	normal	0.429895	2.58578	normal
BnaC06g09640D	19.8468	20.016	14.4785	7.30161	6.69845	9.59226	11.1027	8.75193	11.425	6.54834	8.21093	14.649	0.00582652	-1.92697	down	0.0780097	-1.07022	normal	0.156149	-1.09167	normal
BnaC06g22790D	1.76719	0.0749355	0.993932	3.42997	3.68369	2.87207	2.21718	1.74489	2.11284	0	0.44195	2.85268	0.00429043	-1.34643	down	0.0931104	-0.796068	normal	0.380268	-0.620886	normal
BnaC07g29960D	3.95498	5.23725	6.89828	10.9822	10.6479	11.159	11.4159	12.5948	8.1157	12.5473	11.6056	7.82067	0.00800254	-1.02879	down	0.0170614	-0.773874	normal	0.964741	-0.0896149	normal
BnaC07g35800D	46.5714	34.9422	32.7395	10.4168	11.1395	18.6396	26.9452	17.5517	27.1929	19.4462	32.793	90.822	7.38e-05	-1.57852	down	0.0466321	-0.734716	normal	0.72804	-0.349814	normal
BnaC07g48680D	1.55505	3.74082	1.86278	14.7554	23.8204	15.3223	18.7677	5.7521	35.2606	9.53607	9.62374	21.0307	0.00093835	-1.7533	down	0.492377	-0.391374	normal	0.603056	-0.318609	normal
BnaC08g35830D	12.7127	13.3553	9.69033	5.76303	4.14822	5.81388	8.25522	6.85133	10.8144	3.01873	4.19561	9.48167	0.00031162	-2.24115	down	0.0681573	-1.11375	normal	0.991103	-0.0843179	normal
BnaC08g36720D	28.964	29.5651	23.9197	6.57301	6.73494	12.5827	14.8786	9.18939	18.9634	9.84818	17.2525	32.1416	0.00269842	-1.19536	down	0.503941	-0.297373	normal	0.789792	-0.355104	normal
BnaC08g44590D	1.40044	1.86323	2.11984	4.38696	6.67005	5.58293	3.90132	2.33707	5.45127	2.02568	2.29511	4.29194	5.21e-05	-1.70238	down	0.00578501	-0.985566	normal	0.231057	-0.895748	normal
BnaC09g00710D	77.0948	67.8791	77.7122	31.0162	27.6447	31.1719	54.6403	72.7183	57.3324	53.4334	66.3513	76.9705	0.00734633	-1.12296	down	0.0388645	-0.770188	normal	0.584083	0.283216	normal
BnaC09g04540D	11.366	12.9561	7.21778	3.41076	3.69136	3.21335	4.78508	4.25497	7.38082	3.54654	4.75447	11.1723	4.96e-05	-1.06303	down	0.368845	-0.594381	normal	0.29196	-0.747266	normal
BnaC09g04620D	8.15436	7.86551	11.3653	4.28644	3.54308	3.48734	8.77774	5.30553	9.13752	5.38191	12.6242	53.418	6.79e-10	-1.6162	down	0.0749951	-0.705656	normal	0.000158873	-0.998826	normal
BnaC09g25870D	32.8844	24.526	23.977	11.621	12.7927	12.9995	17.7423	11.4222	17.26	10.5861	17.9851	22.0983	0.00194963	-1.03299	down	0.04108	-0.620645	normal	0.191573	-0.719914	normal
BnaC09g34110D	0.000716253	1.56042	0.855243	3.62509	4.06521	3.94575	1.80751	1.44841	2.54501	0.0471916	7.3748	3.01329	3.63e-05	-1.19407	down	0.00118739	-0.90438	normal	0.0114586	-1.04965	normal
BnaCnng15140D	4.15598	4.91938	8.44619	15.0744	13.2109	11.102	9.67834	11.3469	9.36656	10.559	9.65114	6.34982	5.08e-05	-1.49113	down	0.0608596	-0.665292	normal	0.858474	0.328329	normal
BnaCnng21680D	0.217134	0.750451	0.401339	2.63446	6.48746	3.57899	4.51987	1.2577	5.09015	0.530338	1.62971	1.66796	3.27e-06	-1.19043	down	0.167894	-0.459706	normal	0.0304965	-1.09518	normal
BnaCnng22600D	6.76308	5.24283	3.93628	1.80908	2.11413	1.39971	3.11189	2.02422	4.04181	1.93926	2.679	15.6388	7.87e-11	-1.66321	down	0.00300585	-0.89284	normal	0.564748	-0.452943	normal
BnaCnng53320D	10.8456	2.42157	2.56579	27.5173	28.525	19.3323	14.4077	4.66143	25.5594	12.4903	19.4606	13.3607	1.73e-07	-1.30059	down	0.279417	-0.307207	normal	0.583478	-0.209095	normal
BnaCnng63240D	27.3736	21.1519	26.8832	53.101	60.6997	50.5883	43.0605	49.9215	37.1316	57.0476	60.039	30.8637	0.000967311	-1.60442	down	0.0523073	-0.969623	normal	0.394948	-0.714791	normal
BnaCnng63330D	2.93007e-06	0.596985	2.35383e-07	3.07038	5.49828	2.2826	0.734171	0.365631	0.456345	4.2131	0.949805	6.02007	0.000481255	-1.26494	down	0.78446	-0.183889	normal	0.633741	1.28628	normal
BnaCnng65670D	0.527184	0.453176	0.709824	4.39428	4.85107	4.44317	4.06731	0.49571	8.74848	2.14855	1.42048	5.23245	0.000646544	-1.13439	down	0.0233535	-0.76167	normal	0.129096	-0.788849	normal
Brassica_napus_newGene_15	3.13333	4.24034	4.45669	10.3993	9.9645	7.04572	7.55518	7.4234	7.93568	7.29949	7.49866	4.18692	0.000467516	-1.60083	down	0.0994607	-0.829385	normal	0.911829	0.330475	normal
Brassica_napus_newGene_5484	8.68731	10.2399	5.27187	2.84241	2.79726	2.98856	7.72271	11.4324	7.09728	3.59808	4.1076	7.70635	0.00996349	-1.49688	down	0.794218	0.20018	normal	0.43735	-0.568803	normal

## Sheet: C,specific DEGs of 3h_vs_0h
Table S4 Specific differentially expressed genes at 3 h freezing stress
#ID	T01	T02	T03	T04	T05	T06	T07	T08	T09	T10	T11	T12	T01_T02_T03_vs_T04_T05_T06_DESeq_FDR	T01_T02_T03_vs_T04_T05_T06_DESeq_log2FC	T01_T02_T03_vs_T04_T05_T06_DESeq_(FDR_0.01_FC_2)_regulated	T01_T02_T03_vs_T07_T08_T09_DESeq_FDR	T01_T02_T03_vs_T07_T08_T09_DESeq_log2FC	T01_T02_T03_vs_T07_T08_T09_DESeq_(FDR_0.01_FC_2)_regulated	T01_T02_T03_vs_T10_T11_T12_DESeq_FDR	T01_T02_T03_vs_T10_T11_T12_DESeq_log2FC	T01_T02_T03_vs_T10_T11_T12_DESeq_(FDR_0.01_FC_2)_regulated
BnaA01g00900D	24.1876	37.2191	19.8831	5.41215	9.80733	19.1001	5.66444	2.03089	4.75841	8.27069	15.7639	13.4384	0.155575	-1.23244	normal	1.92e-05	-2.6219	down	0.0304967	-1.19647	normal
BnaA01g01230D	0	0.106485	0.137722	1.58964	4.17836	11.8048	2.32576	2.12105	5.61478	0.123204	0.169327	0.614448	0.204109	4.58586	normal	0.000159117	5.57972	up	--	--	--
BnaA01g02720D	0.219054	0.421366	0.199432	0.217743	1.93341	4.94583	2.60032	3.02666	5.58479	1.00749	2.42109	5.20962	0.432034	3.03382	normal	0.000691084	3.72442	up	0.020547	3.42442	normal
BnaA01g02860D	15.459	11.9901	14.6877	19.8025	18.3763	17.8617	29.2549	30.5117	30.8818	24.5612	24.6394	29.1279	0.298295	0.427361	normal	6.4e-08	1.08981	up	0.000390483	0.879788	normal
BnaA01g05060D	0.116353	0.397252	0.209547	0.806657	0.752611	2.0028	3.09141	2.20401	3.26886	1.02026	0.912901	4.1845	--	--	--	7.54e-06	3.66143	up	--	--	--
BnaA01g07190D	4.23429	3.33864	3.9983	3.24438	4.36379	8.09262	8.58528	9.39216	8.11995	6.92413	7.07406	7.49674	0.82166	0.44363	normal	9.92e-09	1.15101	up	0.000417099	0.878118	normal
BnaA01g08510D	0.173217	0.061366	0	0.0756373	0.135537	0.396177	1.02304	1.54625	0.875886	0.814035	0.948918	7.97956	--	--	--	1.92e-05	5.8913	up	0.121977	7.23047	normal
BnaA01g08710D	6.09462	7.61521	4.9149	2.47285	3.7128	11.33	3.22411	1.33441	3.02444	3.58497	3.99285	5.65494	1	-0.0437397	normal	0.00290928	-1.34334	down	0.396507	-0.408265	normal
BnaA01g08900D	9.69708	7.86071	9.118	10.7757	12.0854	9.87631	17.1037	21.4371	20.2121	16.4575	19.3547	19.2301	0.55631	0.316142	normal	7.86e-07	1.01485	up	5.01e-05	0.988388	normal
BnaA01g09380D	5.15099	13.0525	2.29161	2.66395	3.47584	6.14757	5.31745	1.29304	2.50097	1.05474	4.22399	5.48245	0.431621	-0.825122	normal	0.00238057	-1.46235	down	0.0301455	-1.3657	normal
BnaA01g09430D	1.41328	0.996785	0.671106	0.797709	1.03709	1.21733	2.8724	2.28303	1.84938	1.28002	1.7401	1.88715	1	-0.0245346	normal	0.00500392	1.15096	up	0.244061	0.631861	normal
BnaA01g09940D	3.33312	4.77023	5.25051	4.28638	3.9208	13.7885	57.1331	51.0161	58.9764	40.7286	52.6577	163.954	0.574814	1.15791	normal	1.46e-68	3.97147	up	0.0340369	4.80938	normal
BnaA01g10000D	4.50117	4.83407	3.57075	7.9232	8.15895	12.5768	8.87099	8.29825	10.4861	8.70313	6.84723	12.3634	0.0179351	1.15685	normal	4.95e-05	1.05896	up	0.0217583	1.0892	normal
BnaA01g12090D	43.1598	56.0957	39.325	13.475	14.1346	43.4409	18.8359	9.85388	18.1628	27.5282	33.9653	50.7203	0.285022	-0.897991	normal	1.06e-08	-1.6296	down	0.682189	-0.260957	normal
BnaA01g14320D	2.27758	1.91063	8.104	2.1608	4.43763	2.02096	1.61772	0.683936	1.67681	1.43162	5.34509	2.08243	0.0484728	-0.942985	normal	0.00551993	-1.0665	down	0.450449	-0.368649	normal
BnaA01g14510D	0.916851	1.83963	2.43595	3.38544	2.81076	2.40616	4.47741	3.25317	5.54459	2.00752	2.32049	3.46697	0.454485	0.656294	normal	0.00610025	1.30543	up	0.553857	0.497619	normal
BnaA01g14590D	10.8213	9.87493	7.85107	6.49328	10.6412	12.2467	6.11775	3.91585	4.02356	7.80271	7.54323	7.29931	0.999891	0.0319299	normal	6.24e-05	-1.09982	down	0.215791	-0.386712	normal
BnaA01g15000D	0.261389	0.549644	0.37955	0	0.0839833	1.38982	1.10196	2.46166	2.48178	0.520016	0.624788	0.308506	--	--	--	0.00257214	2.38774	up	--	--	--
BnaA01g15240D	5.30558	4.95525	3.21896	1.92715	2.47639	3.19171	2.61626	1.94177	1.67877	7.20454	6.97948	8.79386	0.101556	-0.847918	normal	0.00438176	-1.13401	down	0.00497744	0.762166	normal
BnaA01g15310D	3.21538	4.34065	3.13329	1.10784	1.29122	3.89913	0.978501	0.807576	1.76917	0.52394	0.827277	5.91084	0.581379	-0.760895	normal	2.1e-05	-1.59273	down	0.768628	-0.56439	normal
BnaA01g15320D	50.6568	53.7257	44.757	26.9322	27.1715	38.1053	26.6627	15.1392	27.0378	21.7397	27.5558	35.6621	0.0362547	-0.662564	normal	4.96e-06	-1.077	down	0.0028526	-0.779533	normal
BnaA01g15810D	3.90294	3.88629	5.00869	4.42795	3.81141	3.70679	7.89862	9.49315	8.82713	6.40103	5.88871	7.75746	0.95459	-0.105048	normal	1.83e-05	1.02711	up	0.0445679	0.625692	normal
BnaA01g16080D	6.54982	8.71837	7.08731	5.23165	5.07772	8.5015	2.82929	3.66427	3.6573	4.29334	5.63104	7.24498	0.846588	-0.228094	normal	3.64e-05	-1.16682	down	0.297538	-0.394511	normal
BnaA01g17740D	1.46684	1.743	1.8111	1.7722	1.30541	2.63814	4.5701	4.77805	3.99351	2.4008	3.00376	3.94238	0.923738	0.193201	normal	4.93e-07	1.38033	up	0.0182152	0.843864	normal
BnaA01g18170D	2.77705	4.61972	5.05008	2.67001	2.16147	8.18666	1.59953	1.26836	1.1423	2.492	2.52525	2.50819	0.984171	-0.12412	normal	0.0035184	-1.36298	down	0.358032	-0.511684	normal
BnaA01g19190D	0	0	0.119181	0.0400377	0.157331	0.136514	0.909612	0.827267	0.702862	0.231446	0.183013	0.931149	--	--	--	1.01e-07	4.91623	up	--	--	--
BnaA01g20460D	9.3324	13.5875	7.36084	2.0817	1.22061	6.53121	2.31351	0.68116	4.03916	3.34464	3.44094	8.38258	0.0586804	-1.65431	normal	0.000366377	-2.26858	down	0.111622	-1.12336	normal
BnaA01g20660D	43.0401	53.9833	37.9012	13.1904	20.1876	32.6893	21.246	13.576	21.2535	20.6235	27.4887	32.0744	0.0645366	-0.89054	normal	2.28e-06	-1.28429	down	0.00515184	-0.824571	normal
BnaA01g21620D	6.42129	8.78516	5.97742	3.68267	4.25221	6.14353	2.63126	1.51171	2.25272	4.9775	5.54026	5.64136	0.612125	-0.548017	normal	0.00153851	-1.7218	down	0.625564	-0.282359	normal
BnaA01g22000D	0.18568	0.326075	0.819301	0.417042	0.322149	0.397047	1.27628	1.21807	0.848512	0.586141	0.7625	1.01384	--	--	--	0.00217352	1.77585	up	0.334613	0.909306	normal
BnaA01g24190D	25.2118	21.4331	29.4558	25.3091	35.6916	34.9399	77.6095	102.042	62.6536	42.3553	47.0735	76.045	0.234007	0.490922	normal	8.87e-08	1.64803	up	0.0182826	1.14747	normal
BnaA01g25000D	0.315513	1.11459	0.591081	0.276066	0.25488	0.539643	5.51405	5.81644	2.95299	1.77173	4.19726	0.248694	--	--	--	0.00735249	2.93937	up	--	--	--
BnaA01g26200D	12.1829	11.5151	8.80003	6.66261	6.00537	7.95444	5.55086	5.95295	4.03885	6.28306	7.32772	7.33489	0.0921712	-0.622496	normal	2.27e-05	-1.12499	down	0.0288419	-0.660741	normal
BnaA01g26330D	0.532613	1.7348	1.60827	3.77619	2.93586	3.14905	3.68304	4.27933	3.84677	4.64466	4.29779	2.47502	0.0734521	1.30611	normal	0.00152527	1.60535	up	0.0100308	1.529	normal
BnaA01g27710D	1136.86	904.896	855.788	654.144	741.288	781.129	550.396	373.025	484.63	693.166	635.889	792.503	0.527876	-0.332173	normal	0.000245562	-1.03803	down	0.167542	-0.421637	normal
BnaA01g28970D	9.09676	5.35034	3.45384	4.18811	4.61444	17.1177	14.6037	18.5388	17.2693	8.31136	12.4278	8.82339	0.90959	0.582953	normal	5.86e-06	1.54359	up	0.212579	0.800195	normal
BnaA01g31480D	0.673613	0.76752	0.657581	1.59217	2.08074	0.772283	5.68718	5.89965	6.12615	3.01826	4.90943	9.76857	0.336306	1.09043	normal	3.36e-22	3.09537	up	0.0173473	3.09123	normal
BnaA01g31850D	56.5801	58.5187	52.8503	46.3815	47.5629	84.5884	103.67	120.358	84.498	97.0483	102.855	185.764	0.94186	0.163276	normal	2.24e-05	1.06944	up	0.0106153	1.36258	normal
BnaA01g31880D	12.4811	10.4425	8.65458	5.70542	7.4934	8.61436	6.17665	5.74128	5.08229	6.78192	6.76213	7.14053	0.0682077	-0.749058	normal	0.000370761	-1.07667	down	0.0478014	-0.682629	normal
BnaA01g32250D	0.608359	1.24146	0.685256	0.562799	1.26431	2.02934	4.60837	6.0434	3.84704	1.66091	1.83186	6.56897	0.818784	0.615533	normal	8.04e-10	2.54469	up	0.306341	2.00179	normal
BnaA01g32340D	0.82758	0.438101	1.73545	0.347826	1.43575	4.1967	4.79634	5.1449	4.37375	2.12568	3.19482	4.16621	--	--	--	0.000900158	2.51058	up	0.0559495	1.89292	normal
BnaA01g33110D	2.50723	1.55848	0.744186	0.456424	0.281956	1.16484	0.129434	0.132426	0.219026	0.0736536	0.180735	0.504732	0.443032	-1.38309	normal	0.00416767	-3.02648	down	0.0288752	-2.25427	normal
BnaA01g33250D	23.5093	22.1296	12.544	7.34627	8.13662	7.81452	5.74299	7.8079	8.66905	4.95312	6.17216	11.7062	0.0127768	-1.24472	normal	0.00179578	-1.47855	down	0.0111281	-1.38157	normal
BnaA01g34560D	2.86419	4.43515	2.22421	2.10921	3.89395	8.52237	11.603	7.68289	11.3158	11.2114	15.7593	39.2807	0.83544	0.723008	normal	1.88e-08	2.00401	up	0.0520101	2.89071	normal
BnaA01g37210D	14.9427	25.4946	31.0276	55.0548	41.6488	28.4001	57.5722	72.2553	65.2916	48.8532	47.324	26.1989	0.338424	0.807476	normal	2.74e-10	1.44699	up	0.21086	0.752815	normal
BnaA01g37370D	143.781	124.538	94.7726	52.7687	66.6137	110.59	59.0323	32.7223	45.0123	82.1807	108.907	112.708	0.399244	-0.636798	normal	0.000265352	-1.37287	down	0.609827	-0.231432	normal
BnaA02g00400D	0.145145	0.772343	0.254997	0.73944	0.581985	0.280555	1.73719	1.62025	2.96865	0.935069	2.08561	1.27769	0.890621	0.569462	normal	0.00127737	2.48663	up	0.0275326	1.91157	normal
BnaA02g00670D	13.319	18.5318	12.7552	6.6278	8.254	9.71317	7.25444	5.26104	6.34897	8.98704	9.91491	8.95712	0.0385978	-0.85278	normal	0.000433142	-1.18338	down	0.0410078	-0.6474	normal
BnaA02g01000D	29.1747	15.4141	29.8079	33.0259	33.2449	18.7452	42.6515	59.0005	58.3461	30.6825	31.9614	43.683	0.933622	0.199163	normal	0.0012558	1.05667	up	0.333309	0.48778	normal
BnaA02g02530D	1.12821	5.04326	0.870512	1.07132	0.546966	7.38088	9.99148	16.7192	18.9187	3.06768e-06	3.29723	3.40107	--	--	--	4.94e-05	2.72936	up	--	--	--
BnaA02g02910D	333.603	409.888	454.374	89.206	69.4513	329.249	63.7674	98.6385	105.357	209.734	228.686	377.071	0.0968643	-1.61214	normal	0.00574656	-1.6665	down	0.648742	-0.372262	normal
[truncated: 1,193 more rows]

## Sheet: D,specific DEGs of 24h_vs_0h
Table S4 Specific differentially expressed genes at 24 h freezing stress
[truncated: 1,139 more rows]

[truncated: 1 more sheets: E,common DEGs of 3 group]
