# Supplementary material for: Transcriptome Profile Analysis of Winter Rapeseed (Brassica napus L.) in Response to Freezing Stress, Reveal Potentially Connected Events to Freezing Stress
Source: Int J Mol Sci. 2019 Jun 5;20(11):2771. doi: 10.3390/ijms20112771 (PMC6600501; doi:10.3390/ijms20112771)
Supplement: Supplementary file 1 [file ijms-20-02771-s001.zip › 5.29 addition file/Table_S4.xlsx]

## Sheet: Sheet1
chrA01	131736	133679
chrA01	172747	174959
chrA01	501311	502567
chrA01	568314	570054
chrA01	598185	599648
chrA01	631613	632040
chrA01	642295	642666
chrA01	724079	727023
chrA01	744031	746343
chrA01	832498	833312
chrA01	848378	849926
chrA01	1262847	1265371
chrA01	1320165	1323462
chrA01	1348475	1349263
chrA01	1369239	1372578
chrA01	1398977	1403299
chrA01	1539795	1547472
chrA01	1587155	1588543
chrA01	1675529	1679500
chrA01	1735931	1736119
chrA01	1798245	1799923
chrA01	2199469	2200723
chrA01	2371397	2372853
chrA01	2400521	2402020
chrA01	3072466	3073755
chrA01	3112352	3115459
chrA01	3123723	3124923
chrA01	3225654	3232338
chrA01	3373662	3381361
chrA01	3845659	3848204
chrA01	3920874	3922134
chrA01	4073485	4075547
chrA01	4194505	4196204
chrA01	4327135	4331622
chrA01	4483894	4484130
chrA01	4602619	4603945
chrA01	4613432	4616511
chrA01	4672712	4674196
chrA01	4731337	4735093
chrA01	4791578	4794321
chrA01	4881104	4883125
chrA01	4897672	4899199
chrA01	4969524	4976700
chrA01	5198865	5202182
chrA01	5269984	5274643
chrA01	5351767	5353416
chrA01	5357539	5359631
chrA01	5398435	5399637
chrA01	5670903	5672734
chrA01	5863534	5867151
chrA01	5912556	5914212
chrA01	6052122	6054890
chrA01	6150232	6152082
chrA01	6305133	6307006
chrA01	6307065	6309666
chrA01	6311207	6313997
chrA01	6443916	6447139
chrA01	6454868	6456107
chrA01	6474955	6477798
chrA01	6477871	6481225
chrA01	6559358	6561408
chrA01	6643654	6649076
chrA01	6719596	6722066
chrA01	6839257	6840552
chrA01	6846837	6849897
chrA01	6860968	6861321
chrA01	6862571	6863294
chrA01	6976155	6978183
chrA01	6978775	6980797
chrA01	7182266	7184135
chrA01	7236172	7237381
chrA01	7285230	7286538
chrA01	7334038	7336236
chrA01	7361319	7365415
chrA01	7417402	7420350
chrA01	7502404	7504799
chrA01	7620769	7622405
chrA01	7689668	7691811
chrA01	7705583	7711689
chrA01	7766393	7768570
chrA01	7793119	7798729
chrA01	7829900	7832460
chrA01	7833680	7834785
chrA01	7849560	7851516
chrA01	8067650	8069266
chrA01	8109778	8113110
chrA01	8215385	8218174
chrA01	8227778	8237311
chrA01	8237479	8240100
chrA01	8409465	8411476
chrA01	8536506	8538431
chrA01	8780941	8786012
chrA01	8918955	8920967
chrA01	9406576	9409443
chrA01	9483862	9487010
chrA01	9519820	9521313
chrA01	9668538	9669321
chrA01	9863538	9864285
chrA01	10031751	10035166
chrA01	10617211	10618297
chrA01	10696107	10698698
chrA01	12184912	12187254
chrA01	12330696	12333803
chrA01	12506391	12514305
chrA01	12967973	12968687
chrA01	13889466	13891455
chrA01	13999906	14002615
chrA01	14337407	14338850
chrA01	14609520	14611544
chrA01	14849829	14851375
chrA01	15516332	15519295
chrA01	16609896	16611098
chrA01	16654151	16654660
chrA01	16717092	16719151
chrA01	16985934	16987233
chrA01	17175095	17182074
chrA01	17493144	17493894
chrA01	18257793	18259337
chrA01	18271993	18274689
chrA01	18402296	18405354
chrA01	18729255	18731163
chrA01	19152116	19157980
chrA01	19228718	19231140
chrA01	19345174	19346698
chrA01	19651366	19654292
chrA01	19924495	19925747
chrA01	20038032	20039350
chrA01	20101168	20102186
chrA01	20131088	20132693
chrA01	20380578	20381506
chrA01	20452354	20454267
chrA01	20633891	20634370
chrA01	20924063	20926784
chrA01	20927400	20929433
chrA01	21403948	21407538
chrA01	21561314	21562981
chrA01	21578717	21580311
chrA01	21590703	21592219
chrA01	21735273	21737531
chrA01	21779506	21780376
chrA01	22391376	22392632
chrA01	22557223	22559208
chrA01	22572652	22574155
chrA01	23007991	23011074
chrA01	23040182	23042245
chrA01	23076940	23077417
chrA02	25052	25940
chrA02	81664	85455
chrA02	107776	111293
chrA02	145685	148894
chrA02	181350	182031
chrA02	252493	254660
chrA02	385368	387901
chrA02	652461	654586
chrA02	1132809	1133450
chrA02	1140462	1141771
chrA02	1205447	1208556
chrA02	1251735	1252894
chrA02	1277030	1277983
chrA02	1297885	1298553
chrA02	1342360	1343163
chrA02	1531543	1532424
chrA02	1722562	1724298
chrA02	1775676	1775966
chrA02	1776706	1777204
chrA02	1777897	1778392
chrA02	1779153	1779443
chrA02	1787439	1789329
chrA02	1791349	1792913
chrA02	2007568	2008323
chrA02	2139201	2140805
chrA02	2301589	2303392
chrA02	2376801	2379378
chrA02	2543594	2544830
chrA02	2554638	2556318
chrA02	2597430	2598523
chrA02	2690164	2692981
chrA02	2710895	2715699
chrA02	2988841	2990163
chrA02	3063435	3065857
chrA02	3087995	3091920
chrA02	3233537	3234019
chrA02	3265339	3267293
chrA02	3299006	3302614
chrA02	3316649	3318529
chrA02	3322465	3324495
chrA02	3386663	3387527
chrA02	3392425	3393327
chrA02	3582810	3584038
chrA02	3675963	3677093
chrA02	3809280	3810758
chrA02	4215295	4216333
chrA02	4623209	4626287
chrA02	4811613	4812202
chrA02	5026487	5028315
chrA02	5102140	5105226
chrA02	5384486	5386193
chrA02	5544660	5545385
chrA02	5686965	5692238
chrA02	5706532	5708787
chrA02	6256858	6259155
chrA02	6615760	6619028
chrA02	6781323	6787042
chrA02	6952523	6953694
chrA02	7224274	7225299
chrA02	7293770	7297458
chrA02	7333458	7335568
chrA02	7369570	7371861
chrA02	7411289	7412772
chrA02	7616893	7617975
chrA02	7743698	7745625
chrA02	8153465	8156150
chrA02	8447610	8449150
chrA02	8493363	8497193
chrA02	8511297	8515384
chrA02	8595094	8598507
chrA02	8731495	8732680
chrA02	8775119	8775838
chrA02	8795044	8796161
chrA02	8832946	8833988
chrA02	8982649	8984617
chrA02	8989991	8991871
chrA02	9086066	9087993
chrA02	9140980	9142092
chrA02	9344748	9350070
chrA02	9385193	9385917
chrA02	9445261	9446849
chrA02	9574488	9574865
chrA02	9798812	9799775
chrA02	10004466	10011692
chrA02	10952356	10955272
chrA02	11023888	11026724
chrA02	11204121	11208655
chrA02	11712926	11719259
chrA02	11913008	11915639
chrA02	12472359	12475260
chrA02	13784382	13787160
chrA02	14077918	14079424
chrA02	14145771	14148687
chrA02	14161419	14163122
chrA02	14724104	14725276
chrA02	14855235	14858080
chrA02	14861621	14862576
chrA02	14869963	14872179
chrA02	15022088	15024824
chrA02	15049297	15050132
chrA02	15331110	15333129
chrA02	17162683	17167100
chrA02	17265997	17272039
chrA02	18413471	18415467
chrA02	18674962	18676726
chrA02	18785947	18788278
chrA02	18909175	18913485
chrA02	19446560	19447082
chrA02	19654811	19656923
chrA02	19668879	19670702
chrA02	20058880	20060451
chrA02	20295506	20300705
chrA02	20574912	20576789
chrA02	20733344	20735187
chrA02	21101775	21102863
chrA02	21115625	21116458
chrA02	21139618	21140621
chrA02	21147266	21148018
chrA02	21541176	21542959
chrA02	21554286	21555410
chrA02	21591970	21593790
chrA02	21618066	21620461
chrA02	21851128	21853921
chrA02	21890650	21891643
chrA02	21892060	21892443
chrA02	22050523	22054346
chrA02	22129908	22132649
chrA02	22397983	22400944
chrA02	22507010	22507399
chrA02	22577390	22578930
chrA02	22672061	22675205
chrA02	22766235	22769769
chrA02	23005119	23008637
chrA02	23327037	23328873
chrA02	23336544	23344720
chrA02	23411190	23413376
chrA02	23790601	23790858
chrA02	23876075	23884521
chrA02	23963443	23964973
chrA02	24041127	24044914
chrA02	24045104	24047555
chrA02	24126454	24130321
chrA02	24156646	24159383
chrA02	24250338	24251762
chrA02	24261440	24266918
chrA02	24339445	24340872
chrA02	24398485	24399399
chrA02	24419466	24419985
chrA02	24432154	24436423
chrA02	24440020	24440769
chrA02	24525957	24528083
chrA02	24529495	24530382
chrA02	24547289	24550520
chrA02	24657669	24658967
chrA03	261332	262413
chrA03	263340	264769
chrA03	278108	279659
chrA03	354662	356924
chrA03	452884	457717
chrA03	1243089	1244497
chrA03	1251679	1254122
chrA03	1403482	1406290
chrA03	1518450	1520194
chrA03	1539765	1542572
chrA03	1551218	1551930
chrA03	1572505	1576858
chrA03	1688116	1689720
chrA03	1722308	1724935
chrA03	1767672	1769030
chrA03	1941574	1944491
chrA03	1954244	1956086
chrA03	1970795	1972132
chrA03	2085310	2088389
chrA03	2138891	2140466
chrA03	2158368	2160413
chrA03	2349208	2351577
chrA03	2466792	2468081
chrA03	2751554	2755431
chrA03	2900665	2903356
chrA03	2987557	2988762
chrA03	3043182	3043616
chrA03	3052469	3053014
chrA03	3058781	3060614
chrA03	3160231	3162976
chrA03	3458052	3459711
chrA03	3535776	3536934
chrA03	3651671	3655237
chrA03	3768078	3773504
chrA03	3784974	3788549
chrA03	3850758	3852191
chrA03	3968301	3970366
chrA03	4139378	4142972
chrA03	4154776	4155399
chrA03	4175497	4177368
chrA03	4192500	4195946
chrA03	4233664	4235400
chrA03	4253876	4255875
chrA03	4270444	4271227
chrA03	4688136	4690485
chrA03	4937556	4940925
chrA03	5385068	5386012
chrA03	5710157	5711198
chrA03	5721551	5722331
chrA03	5772365	5774936
chrA03	5986920	5990482
chrA03	6248341	6249325
chrA03	6262384	6263793
chrA03	6307492	6309741
chrA03	6409581	6411965
chrA03	6412180	6414269
chrA03	6650202	6652245
chrA03	6691651	6692580
chrA03	6696492	6698364
chrA03	6757110	6759327
chrA03	6763021	6767384
chrA03	6784195	6786132
chrA03	6799178	6801746
chrA03	6858817	6859824
chrA03	6938624	6940473
chrA03	6973832	6976390
chrA03	6992854	6995235
chrA03	6999885	7003553
chrA03	7018430	7020623
chrA03	7021985	7023497
chrA03	7139282	7141488
chrA03	7274196	7277192
chrA03	7284710	7286078
chrA03	7332749	7334101
chrA03	7337159	7338374
chrA03	7347297	7348623
chrA03	7668871	7670433
chrA03	7845990	7848249
chrA03	7850454	7851951
chrA03	7952123	7957094
chrA03	7971502	7973239
chrA03	7987203	7988660
chrA03	7988904	7989662
chrA03	8064079	8065372
chrA03	8157091	8159121
chrA03	8175244	8178019
chrA03	8227707	8228312
chrA03	8267171	8269576
chrA03	8274346	8280535
chrA03	8415037	8417334
chrA03	8505925	8506518
chrA03	8615941	8617896
chrA03	8685099	8687480
chrA03	8790610	8791771
chrA03	8924190	8925743
chrA03	9130169	9131060
chrA03	9502295	9504814
chrA03	9638886	9642606
chrA03	9648039	9649318
chrA03	9663327	9664876
chrA03	9698939	9700499
chrA03	9777003	9779029
chrA03	9818521	9821386
chrA03	9872763	9873581
chrA03	9908350	9911912
chrA03	10288280	10289477
chrA03	10293560	10296716
chrA03	10398676	10399604
chrA03	10409200	10410602
chrA03	10546610	10546984
chrA03	10593370	10594460
chrA03	10635708	10636936
chrA03	10681808	10684654
chrA03	10706191	10706961
chrA03	10817560	10818686
chrA03	10973597	10975155
chrA03	11419488	11422104
chrA03	11671263	11671856
chrA03	11678485	11680907
chrA03	11703030	11704689
chrA03	11752618	11758900
chrA03	11832200	11833105
chrA03	12045971	12048620
chrA03	12205810	12206955
chrA03	12283350	12284103
chrA03	12442703	12447979
chrA03	12452673	12453915
chrA03	12562038	12564737
chrA03	12655009	12657690
chrA03	12791395	12792736
chrA03	12840782	12841536
chrA03	13091539	13093621
chrA03	13104177	13105099
chrA03	13116921	13117977
chrA03	13180480	13184496
chrA03	13197810	13199385
chrA03	13389662	13392904
chrA03	13460016	13461587
chrA03	13478212	13478986
chrA03	13490178	13493791
chrA03	13512809	13516176
chrA03	13548614	13550053
chrA03	13627968	13629380
chrA03	13671525	13672402
chrA03	13754397	13756606
chrA03	14243186	14246113
chrA03	14446864	14449405
chrA03	14569116	14571153
chrA03	14577043	14577915
chrA03	14627811	14630472
chrA03	14769682	14774468
chrA03	14777856	14781737
chrA03	14827982	14829966
chrA03	15001067	15005228
chrA03	15107056	15107682
chrA03	15426637	15428603
chrA03	15575380	15578982
chrA03	15595155	15597674
chrA03	15611699	15612991
chrA03	15615373	15616438
chrA03	15774664	15775328
chrA03	15781583	15786351
chrA03	15872923	15876012
chrA03	15975824	15979048
chrA03	16029618	16038118
chrA03	16229229	16232540
chrA03	16296098	16301133
chrA03	16358258	16359218
chrA03	16402195	16403924
chrA03	16433475	16434855
chrA03	16700725	16701561
chrA03	16795912	16798587
chrA03	16872203	16875542
chrA03	17045167	17045817
chrA03	17375027	17376862
chrA03	17443750	17444676
chrA03	17498354	17499290
chrA03	17528725	17530573
chrA03	17574892	17577117
chrA03	17592029	17593794
chrA03	17610251	17613339
chrA03	17630976	17631668
chrA03	17663921	17668637
chrA03	17866678	17868125
chrA03	18085644	18087008
chrA03	18202683	18204981
chrA03	18348696	18350683
chrA03	18518041	18519544
chrA03	18622764	18623771
chrA03	18792099	18793897
chrA03	18874588	18875682
chrA03	18945353	18949190
chrA03	18972041	18974046
chrA03	19023612	19025042
chrA03	19264780	19266569
chrA03	19280096	19280910
chrA03	19347040	19349443
chrA03	19368051	19369275
chrA03	19678552	19679859
chrA03	19771608	19772966
chrA03	20018140	20026245
chrA03	20144003	20146442
chrA03	20181557	20182510
chrA03	20290216	20291527
chrA03	20586901	20589106
chrA03	21069649	21071121
chrA03	21115592	21117717
chrA03	21251455	21254957
chrA03	21302111	21303460
chrA03	21437702	21442904
chrA03	21515720	21518843
chrA03	21530112	21530987
chrA03	21561700	21563927
chrA03	21753652	21757564
chrA03	21757652	21758824
chrA03	21806225	21807959
chrA03	21857486	21859953
chrA03	22044987	22047192
chrA03	22064126	22066329
chrA03	22117616	22122312
chrA03	22213833	22220418
chrA03	22506082	22509266
chrA03	22571194	22573931
chrA03	22888704	22889103
chrA03	23229843	23232177
chrA03	23294016	23297428
chrA03	23312042	23314511
chrA03	23454645	23457356
chrA03	23721405	23722575
chrA03	23729934	23732950
chrA03	23784027	23784775
chrA03	23803993	23805408
chrA03	23864873	23867583
chrA03	23869245	23870089
chrA03	23893328	23895496
chrA03	24124692	24128588
chrA03	24156506	24157688
chrA03	24563271	24566288
chrA03	24684357	24685460
chrA03	24809659	24811870
chrA03	24850883	24858730
chrA03	24889726	24891665
chrA03	24905154	24907632
chrA03	25011831	25012343
chrA03	25336079	25337867
chrA03	25584042	25586173
chrA03	25936684	25938103
chrA03	25943775	25945219
chrA03	25946482	25947824
chrA03	25965847	25969184
chrA03	26087831	26090699
chrA03	26178524	26179113
chrA03	26202615	26205982
chrA03	26340487	26342433
chrA03	26413784	26416153
chrA03	26461800	26465274
chrA03	26467214	26469369
chrA03	26692490	26699344
chrA03	26810567	26812517
chrA03	27011585	27012581
chrA03	27013502	27013880
chrA03	27238660	27245267
chrA03	27555619	27557088
chrA03	27586701	27587513
chrA03	27609728	27610559
chrA03	27694185	27695222
chrA03	27706468	27708940
chrA03	28028420	28033963
chrA03	28042511	28044800
chrA03	28066254	28067973
chrA03	28114162	28115452
chrA03	28404566	28405220
chrA03	28616349	28618025
chrA03	28665463	28670636
chrA03	28846999	28851054
chrA03	29500863	29504993
chrA04	198934	200434
chrA04	499333	500166
chrA04	748780	749567
chrA04	764706	766494
chrA04	1034488	1035875
chrA04	1646818	1647947
chrA04	1679394	1680795
chrA04	1680978	1681960
chrA04	1713874	1715343
chrA04	1845854	1847433
chrA04	1875583	1876284
chrA04	1957378	1959200
chrA04	2136493	2138927
chrA04	2358462	2359952
chrA04	2393867	2394420
chrA04	2425312	2426683
chrA04	2427875	2429565
chrA04	2746485	2748544
chrA04	3313556	3316541
chrA04	3520811	3521525
chrA04	3524414	3527473
chrA04	3552823	3556578
chrA04	3724759	3726331
chrA04	4109686	4110573
chrA04	4244817	4246287
chrA04	4308264	4312807
chrA04	4450176	4451656
chrA04	4537660	4540254
chrA04	4625540	4625860
chrA04	4658791	4659677
chrA04	4753324	4754208
chrA04	5246215	5248868
chrA04	6255037	6257111
chrA04	6452345	6454934
chrA04	6676478	6680727
chrA04	6875046	6877681
chrA04	6995034	6999860
chrA04	8478697	8480748
chrA04	8493666	8494265
chrA04	8574321	8575560
chrA04	8892768	8894484
chrA04	8895525	8899852
chrA04	9114844	9116224
chrA04	9244179	9246086
chrA04	9308079	9311777
chrA04	9330246	9331116
chrA04	9540004	9542274
chrA04	9665482	9669364
chrA04	9684604	9694102
chrA04	9694945	9701129
chrA04	9910379	9915274
chrA04	10113864	10116628
chrA04	10118900	10120887
chrA04	10164943	10168929
chrA04	10197983	10198938
chrA04	10217883	10219670
chrA04	10224581	10226138
chrA04	10352834	10355105
chrA04	10437008	10438154
chrA04	10531703	10534192
chrA04	10637925	10639037
chrA04	10680975	10682214
chrA04	10739368	10740511
chrA04	11046680	11048484
chrA04	11266490	11267618
chrA04	11318384	11323925
chrA04	11507659	11510786
chrA04	11684984	11686769
chrA04	11883751	11885545
chrA04	12151017	12152819
chrA04	12176423	12177912
chrA04	12326693	12329923
chrA04	12479195	12482138
chrA04	12550458	12551167
chrA04	12815168	12818251
chrA04	12903789	12904829
chrA04	13064309	13066045
chrA04	13139680	13140842
chrA04	13154296	13155463
chrA04	13181619	13183190
chrA04	13350105	13354208
chrA04	13638695	13639586
chrA04	13783578	13787586
chrA04	13881100	13882309
chrA04	14005574	14007136
chrA04	14014159	14019472
chrA04	14306591	14311223
chrA04	14330802	14333198
chrA04	14480457	14485115
chrA04	14551144	14552374
chrA04	14689641	14690933
chrA04	14792281	14794188
chrA04	14805944	14808054
chrA04	14959756	14962220
chrA04	15097830	15099206
chrA04	15368333	15370330
chrA04	15577028	15583402
chrA04	15590430	15591608
chrA04	15596913	15598332
chrA04	15737801	15741643
chrA04	15936536	15937653
chrA04	15958193	15960476
chrA04	16025551	16026890
chrA04	16173321	16176824
chrA04	16186410	16187893
chrA04	16308367	16309881
chrA04	16390279	16390989
chrA04	16605802	16609586
chrA04	16687875	16689825
chrA04	16845533	16846696
chrA04	16949474	16949956
chrA04	17016439	17017704
chrA04	17085151	17089577
chrA04	17252738	17253664
chrA04	17356398	17357572
chrA04	17385624	17388966
chrA04	17506423	17511563
chrA04	17516795	17518041
chrA04	17559307	17561675
chrA04	17851469	17853412
chrA04	17974613	17975426
chrA04	18013415	18014782
chrA04	18025142	18026983
chrA04	18029592	18033188
chrA04	18147825	18148513
chrA04	18212135	18212825
chrA04	18305173	18307660
chrA04	18331078	18331589
chrA04	18350233	18351092
chrA04	18391261	18394862
chrA04	18483719	18486950
chrA04	18755833	18758724
chrA04	18761864	18762481
chrA04	18980054	18981210
chrA04	19050264	19051500
chrA04	19118169	19119973
chrA04	19122952	19124358
chrA05	249985	252499
chrA05	369047	373989
chrA05	476841	478948
chrA05	485080	490678
chrA05	535077	537216
chrA05	582378	585233
chrA05	595527	597428
chrA05	648182	650321
chrA05	699676	700937
chrA05	767778	769716
chrA05	808631	812078
chrA05	830318	832616
chrA05	862868	864993
chrA05	899903	903931
chrA05	922152	924171
chrA05	1015390	1017048
chrA05	1100364	1102886
chrA05	1150753	1153572
chrA05	1278020	1280077
chrA05	1326289	1332741
chrA05	1381463	1382976
chrA05	1461289	1464273
chrA05	1644457	1647484
chrA05	1678812	1680200
chrA05	1827049	1829037
chrA05	1832211	1833087
chrA05	1888936	1890632
chrA05	1963534	1965629
chrA05	2158654	2162615
chrA05	2229283	2231352
chrA05	2268355	2270818
chrA05	2354052	2356729
chrA05	2450115	2453374
chrA05	2637451	2638428
chrA05	2660629	2663626
chrA05	2779484	2781687
chrA05	2927765	2929024
chrA05	2946392	2947831
chrA05	3035335	3039844
chrA05	3318785	3321342
chrA05	3354546	3355160
chrA05	3479612	3482656
chrA05	3731718	3733979
chrA05	3898643	3900419
chrA05	3964509	3967574
chrA05	4008819	4010631
chrA05	4094484	4096566
chrA05	4156603	4159547
chrA05	4423792	4424562
chrA05	4459646	4460853
chrA05	4923151	4925984
chrA05	4938241	4940793
chrA05	4949648	4953261
chrA05	4953956	4954264
chrA05	5102036	5104657
chrA05	5227898	5232035
chrA05	5422850	5423730
chrA05	5557796	5559364
chrA05	5765097	5771054
chrA05	5844994	5845756
chrA05	5850274	5856177
chrA05	6358782	6360047
chrA05	7113196	7114692
chrA05	7124012	7124988
chrA05	7191872	7194643
chrA05	7244098	7245062
chrA05	7349377	7351628
chrA05	7365263	7366668
chrA05	7623152	7625220
chrA05	7663129	7663617
chrA05	7729769	7731045
chrA05	7961673	7963816
chrA05	8562936	8564325
chrA05	8653951	8656296
chrA05	9069361	9072368
chrA05	9338320	9342384
chrA05	9358059	9360083
chrA05	9386545	9386986
chrA05	9401573	9402739
chrA05	9598555	9602380
chrA05	10679468	10680427
chrA05	10713978	10715440
chrA05	11384467	11385470
chrA05	11398936	11401491
chrA05	11756511	11758037
chrA05	11789093	11791601
chrA05	12366370	12371318
chrA05	14196216	14198407
chrA05	14266336	14270506
chrA05	14270572	14272398
chrA05	14272616	14273681
chrA05	14341466	14346022
chrA05	14506316	14509076
chrA05	15156038	15161341
chrA05	15298357	15299022
chrA05	15556525	15557812
chrA05	15559975	15562212
chrA05	15848910	15849893
chrA05	15859357	15860209
chrA05	16219580	16222161
chrA05	16267043	16268659
chrA05	16356375	16356709
chrA05	16385533	16387084
chrA05	17019286	17022644
chrA05	17088125	17090542
chrA05	17097715	17099931
chrA05	17112727	17114516
chrA05	17294827	17301249
chrA05	17452572	17459296
chrA05	17503995	17507803
chrA05	17612904	17615420
chrA05	17644919	17649313
chrA05	17685753	17693294
chrA05	17899622	17901269
chrA05	17980893	17981752
chrA05	18177871	18178669
chrA05	18182259	18183184
chrA05	18250437	18251319
chrA05	18312182	18314280
chrA05	18376314	18378125
chrA05	18378417	18382786
chrA05	18404677	18415904
chrA05	18447259	18456026
chrA05	18516999	18518928
chrA05	18611263	18613467
chrA05	18649233	18650672
chrA05	18672482	18675632
chrA05	18808352	18809881
chrA05	19216850	19224589
chrA05	19387169	19388838
chrA05	19408858	19412913
chrA05	19483653	19486324
chrA05	19644620	19648998
chrA05	19700444	19702059
chrA05	19727437	19727944
chrA05	19728666	19731087
chrA05	19785368	19788618
chrA05	19800892	19803319
chrA05	19821998	19823636
chrA05	20001794	20003374
chrA05	20036349	20036805
chrA05	20169391	20172100
chrA05	20270336	20272529
chrA05	20330007	20332298
chrA05	20389711	20391555
chrA05	20398260	20401198
chrA05	20426353	20428554
chrA05	20486112	20489088
chrA05	20661724	20663477
chrA05	20772347	20776945
chrA05	20791344	20795205
chrA05	20811457	20813947
chrA05	21082553	21086671
chrA05	21204620	21206121
chrA05	21288581	21292413
chrA05	21313295	21316964
chrA05	21533904	21535368
chrA05	21554150	21557273
chrA05	21561170	21562028
chrA05	21749311	21749913
chrA05	21769412	21770092
chrA05	21997013	21998786
chrA05	22160419	22161365
chrA05	22385133	22388154
chrA05	22647496	22649388
chrA05	22740669	22744023
chrA05	23012404	23013826
chrA05	23031775	23037597
chrA06	473110	476318
chrA06	603532	606586
chrA06	630005	633590
chrA06	674495	677325
chrA06	916683	918730
chrA06	1059633	1061676
chrA06	1115532	1119439
chrA06	1159976	1164558
chrA06	2259887	2262565
chrA06	2323869	2324355
chrA06	2431329	2434179
chrA06	2530436	2531603
chrA06	2555796	2557384
chrA06	2583824	2585242
chrA06	2622932	2624099
chrA06	2767382	2770863
chrA06	2950529	2952336
chrA06	2982168	2983799
chrA06	3023046	3024500
chrA06	3112736	3113742
chrA06	3224149	3225930
chrA06	3290466	3291152
chrA06	3361417	3364402
chrA06	3364737	3365881
chrA06	3429849	3433824
chrA06	3466958	3469260
chrA06	3692882	3694127
chrA06	3727336	3730354
chrA06	3750552	3754841
chrA06	3777967	3779059
chrA06	3790631	3792064
chrA06	4352323	4356881
chrA06	4364268	4367003
chrA06	4405801	4406641
chrA06	4406829	4407908
chrA06	4801921	4803457
chrA06	4885191	4886498
chrA06	4913093	4914400
chrA06	4915487	4916991
chrA06	4921724	4924142
chrA06	4963917	4966541
chrA06	4975861	4977790
chrA06	5141099	5142572
chrA06	5213049	5213544
chrA06	5269582	5274921
chrA06	5281696	5282379
chrA06	5313973	5315168
chrA06	5403389	5406122
chrA06	5686671	5690302
chrA06	5969569	5972257
chrA06	5986439	5988933
chrA06	6314406	6325966
chrA06	6435540	6438501
chrA06	6455769	6456880
chrA06	6469907	6471728
chrA06	6530466	6534029
chrA06	6649263	6650640
chrA06	6755499	6756866
chrA06	6854043	6857117
chrA06	6868237	6871145
chrA06	7057114	7058197
chrA06	7059202	7062125
chrA06	7329335	7330336
chrA06	7654622	7656114
chrA06	7871473	7873523
chrA06	7955864	7956556
chrA06	8312098	8313578
chrA06	8378169	8380417
chrA06	8558919	8561084
chrA06	8707078	8710084
chrA06	8791387	8793141
chrA06	8891330	8895196
chrA06	8950140	8952767
chrA06	8961535	8964470
chrA06	9358066	9360080
chrA06	9609966	9612878
chrA06	9852876	9856184
chrA06	9890309	9897081
chrA06	9931055	9933791
chrA06	9988584	9991859
chrA06	10028818	10030656
chrA06	10146876	10148336
chrA06	10232149	10233078
chrA06	10346781	10347254
chrA06	10591672	10593539
chrA06	10716894	10721117
chrA06	11164690	11166276
chrA06	11200809	11201585
chrA06	11568012	11569837
chrA06	12109780	12111588
chrA06	12272443	12276253
chrA06	13531413	13533562
chrA06	14524439	14527770
chrA06	14651355	14653360
chrA06	14930526	14933058
chrA06	14938146	14941300
chrA06	14948816	14954062
chrA06	15285878	15287401
chrA06	15417609	15420597
chrA06	15755738	15756471
chrA06	15776336	15778036
chrA06	15794722	15796852
chrA06	15978036	15980855
chrA06	15993190	15995639
chrA06	16217847	16222007
chrA06	16222285	16223693
chrA06	16245060	16246273
chrA06	16283847	16284473
chrA06	16382926	16384334
chrA06	16468931	16469618
chrA06	16492905	16495056
chrA06	16570975	16572233
chrA06	16641952	16643973
chrA06	16749413	16751415
chrA06	16905439	16908447
chrA06	17367533	17368637
chrA06	17770576	17772968
chrA06	17985595	17986233
chrA06	18121212	18123538
chrA06	18154072	18155713
chrA06	18323246	18326746
chrA06	18515920	18519844
chrA06	18537568	18542800
chrA06	18573192	18575839
chrA06	18954573	18956265
chrA06	18958726	18963472
chrA06	18976385	18977618
chrA06	18977669	18980344
chrA06	19057249	19059464
chrA06	19234648	19235694
chrA06	19267483	19272411
chrA06	19627573	19628627
chrA06	19809197	19812047
chrA06	20136657	20140084
chrA06	20425936	20426977
chrA06	20602605	20605133
chrA06	21037565	21044387
chrA06	21199459	21200550
chrA06	21204576	21207675
chrA06	21354069	21355315
chrA06	21497614	21500627
chrA06	21573709	21574734
chrA06	21798426	21799225
chrA06	21856991	21858789
chrA06	22055663	22070421
chrA06	22230482	22233106
chrA06	22513737	22516788
chrA06	22544150	22546567
chrA06	23218621	23222530
chrA06	23228883	23231075
chrA06	23302823	23303267
chrA06	23310557	23312935
chrA06	23514744	23515838
chrA06	24048987	24054633
chrA06	24141291	24143218
chrA06	24177570	24178871
chrA06	24183179	24185968
chrA06	24341866	24342560
chrA07	482675	487776
chrA07	665281	666499
chrA07	1110232	1112901
chrA07	1225195	1228518
chrA07	1538211	1539089
chrA07	1922576	1926140
chrA07	2494629	2497298
chrA07	2505541	2506711
chrA07	2900398	2905206
chrA07	3000246	3005498
chrA07	3253139	3255352
chrA07	3388454	3389581
chrA07	3389636	3391120
chrA07	3966781	3972565
chrA07	4693550	4696359
chrA07	5075673	5077138
chrA07	5516310	5519306
chrA07	5845253	5848119
chrA07	5882469	5883727
chrA07	6121559	6124494
chrA07	6775405	6777739
chrA07	6867787	6873756
chrA07	6874756	6877363
chrA07	7693265	7694129
chrA07	8068538	8070692
chrA07	8467191	8469308
chrA07	8521223	8524541
chrA07	8554151	8554862
chrA07	8744582	8745037
chrA07	8758910	8762066
chrA07	8979790	8982062
chrA07	8984770	8988069
chrA07	9549727	9551448
chrA07	9589053	9591240
chrA07	9669879	9675826
chrA07	9678846	9681732
chrA07	9732490	9733246
chrA07	9796654	9798956
chrA07	10535916	10537433
chrA07	10598865	10600108
chrA07	10683820	10686715
chrA07	11008283	11010140
chrA07	11010309	11013430
chrA07	11013508	11014668
chrA07	11153132	11156752
chrA07	11191533	11194111
chrA07	11273603	11274856
chrA07	11277281	11280516
chrA07	11325804	11328584
chrA07	11349018	11350853
chrA07	11387836	11392244
chrA07	11427853	11431254
chrA07	11813725	11815725
chrA07	11907998	11912994
chrA07	12160696	12164646
chrA07	12628641	12630819
chrA07	12634085	12636278
chrA07	12849147	12851315
chrA07	13251701	13254965
chrA07	13870810	13874975
chrA07	13894979	13898537
chrA07	13969366	13971846
chrA07	13972307	13973105
chrA07	14037791	14040835
chrA07	14315949	14317896
chrA07	14395333	14397256
chrA07	14427284	14428927
chrA07	14444406	14445758
chrA07	14458105	14463609
chrA07	14881555	14885516
chrA07	15003320	15004096
chrA07	15231922	15233178
chrA07	15269291	15273212
chrA07	15640412	15640942
chrA07	16003360	16006263
chrA07	16187121	16188106
chrA07	16243000	16246794
chrA07	16306900	16308329
chrA07	16337213	16345174
chrA07	16536971	16537603
chrA07	16882803	16883707
chrA07	16905115	16905799
chrA07	16943392	16947048
chrA07	16956548	16960232
chrA07	17123670	17126932
chrA07	17216972	17221981
chrA07	17234530	17235553
chrA07	17238340	17242431
chrA07	17253252	17256994
chrA07	17475070	17479173
chrA07	17563832	17566282
chrA07	17762254	17765694
chrA07	17875718	17878286
chrA07	17971651	17972767
chrA07	17982790	17987367
chrA07	18119292	18121231
chrA07	18152148	18153317
chrA07	18160385	18163845
chrA07	18344546	18345742
chrA07	18360631	18364558
chrA07	18386018	18390150
chrA07	18569890	18571616
chrA07	18648077	18650015
chrA07	18715306	18716548
chrA07	18878320	18883851
chrA07	19119391	19120686
chrA07	19432624	19435439
chrA07	19438101	19440853
chrA07	19497692	19499577
chrA07	19539318	19540150
chrA07	19737381	19738289
chrA07	19843377	19849727
chrA07	20152655	20155136
chrA07	20536952	20537797
chrA07	20540562	20541831
chrA07	20664208	20665486
chrA07	20674651	20676703
chrA07	20687118	20688254
chrA07	20730606	20735792
chrA07	20806157	20806804
chrA07	20861096	20864212
chrA07	20877607	20879007
chrA07	20894378	20900619
chrA07	20933924	20936826
chrA07	21091605	21093555
chrA07	21343764	21344623
chrA07	21345094	21347780
chrA07	21349786	21350682
chrA07	21556880	21559887
chrA07	21648457	21649601
chrA07	21694959	21695712
chrA07	21702967	21703827
chrA07	21719015	21722765
chrA07	21724035	21727899
chrA07	21759423	21760042
chrA07	21767824	21771217
chrA07	21791036	21791839
chrA07	22022385	22023900
chrA07	22141596	22143228
chrA07	22292782	22293547
chrA07	22294868	22297742
chrA07	22364909	22367785
chrA07	22434494	22436182
chrA07	22468170	22471305
chrA07	22667616	22669219
chrA07	22703700	22704245
chrA07	22837432	22839804
chrA07	22867415	22868997
chrA07	22902972	22905311
chrA07	22916991	22920856
chrA07	22922300	22924890
chrA07	22944776	22947424
chrA07	23109336	23110348
chrA07	23156262	23157366
chrA07	23166748	23170743
chrA07	23172467	23176106
chrA07	23216302	23217579
chrA07	23271679	23273778
chrA07	23274077	23277620
chrA07	23358782	23361779
chrA07	23401248	23403057
chrA07	23762739	23764579
chrA07	23794278	23795974
chrA07	23882781	23885118
chrA08	131408	135791
chrA08	137499	138589
chrA08	156941	158165
chrA08	369694	371394
chrA08	630306	633770
chrA08	992893	993632
chrA08	1410706	1414494
chrA08	1501865	1502698
chrA08	1830547	1832089
chrA08	1963902	1966083
chrA08	2121772	2123175
chrA08	2756560	2757381
chrA08	3324744	3326742
chrA08	4213967	4220872
chrA08	5635015	5638288
chrA08	6213349	6215187
chrA08	6454243	6456248
chrA08	6940026	6940420
chrA08	7092381	7094744
chrA08	7457751	7461303
chrA08	8336387	8337496
chrA08	8507426	8507761
chrA08	9173184	9173787
chrA08	9193191	9194919
chrA08	9372442	9374898
chrA08	9733751	9733819
chrA08	9904204	9904992
chrA08	10029459	10031013
chrA08	10129558	10131636
chrA08	10163422	10164047
chrA08	10232887	10233918
chrA08	10239650	10243308
chrA08	10385625	10391818
chrA08	10407278	10410867
chrA08	10487609	10488598
chrA08	10557004	10558887
chrA08	10622230	10625558
chrA08	10628474	10636559
chrA08	10648156	10652929
chrA08	10666833	10669633
chrA08	10718251	10723616
chrA08	11063133	11064807
chrA08	11266386	11268235
chrA08	11331832	11334122
chrA08	11506179	11510167
chrA08	12138614	12144385
chrA08	12256333	12257931
chrA08	12324902	12326690
chrA08	12510809	12511999
chrA08	12630120	12630722
chrA08	13267763	13269777
chrA08	13339664	13340551
chrA08	13379826	13384947
chrA08	13615036	13615861
chrA08	13627712	13630114
chrA08	13668840	13670197
chrA08	13673765	13676040
chrA08	13821919	13825861
chrA08	14059317	14073834
chrA08	14086737	14088477
chrA08	14091596	14093929
chrA08	14128026	14128490
chrA08	14131130	14131643
chrA08	14132425	14132973
chrA08	14389598	14392139
chrA08	14403501	14404076
chrA08	14511248	14514162
chrA08	14545043	14547047
chrA08	14560718	14565142
chrA08	14573588	14578294
chrA08	14612308	14613165
chrA08	14709063	14710561
chrA08	14718619	14722031
chrA08	14882996	14886001
chrA08	14982814	14984155
chrA08	15154375	15155717
chrA08	15611547	15613166
chrA08	15703094	15704980
chrA08	15781020	15788485
chrA08	15835212	15836787
chrA08	16103262	16104999
chrA08	16213647	16215236
chrA08	16253389	16254490
chrA08	16288023	16293073
chrA08	16295353	16296771
chrA08	16393345	16396031
chrA08	16403573	16404911
chrA08	16516197	16520512
chrA08	16541255	16542040
chrA08	16672759	16675902
chrA08	16771839	16774100
chrA08	16839798	16840407
chrA08	16936080	16937802
chrA08	16943957	16945153
chrA08	16997687	16999404
chrA08	17045084	17046122
chrA08	17088850	17090862
chrA08	17106704	17109066
chrA08	17109533	17110906
chrA08	17150257	17152482
chrA08	17184305	17186072
chrA08	17198888	17200581
chrA08	17272930	17276907
chrA08	17352447	17355116
chrA08	17357805	17359871
chrA08	17625473	17626755
chrA08	17744985	17746931
chrA08	17749166	17752358
chrA08	17772727	17775419
chrA08	17842017	17843062
chrA08	17961568	17962771
chrA08	18181524	18183002
chrA08	18498006	18500610
chrA08	18548919	18551482
chrA08	18701407	18702620
chrA08	18860215	18860610
chrA08	18861567	18862046
chrA09	57114	58388
chrA09	86828	89608
chrA09	94762	97962
chrA09	104382	105541
chrA09	118536	120074
chrA09	161128	164377
chrA09	191060	192515
chrA09	392077	397163
chrA09	526088	526497
chrA09	660372	664981
chrA09	740415	741576
chrA09	851751	854529
chrA09	989352	991536
chrA09	1043223	1044364
chrA09	1066945	1067627
chrA09	1128323	1129384
chrA09	1336389	1337957
chrA09	1339463	1340815
chrA09	1552623	1554924
chrA09	1607387	1612686
chrA09	1711821	1713005
chrA09	1734836	1735496
chrA09	1793765	1796709
chrA09	1815016	1817812
chrA09	1872007	1873198
chrA09	2216786	2219687
chrA09	2236660	2238481
chrA09	2383745	2386610
chrA09	2410452	2414245
chrA09	2459629	2462873
chrA09	2740256	2743276
chrA09	2743657	2745060
chrA09	2794240	2795081
chrA09	2951395	2953024
chrA09	3094116	3097815
chrA09	3185845	3189403
chrA09	3488169	3488744
chrA09	3590030	3591822
chrA09	3660193	3661955
chrA09	3687987	3690729
chrA09	3742354	3743448
chrA09	3924106	3924950
chrA09	4120083	4121815
chrA09	4353423	4356027
chrA09	4390789	4392122
chrA09	4393515	4396241
chrA09	4447426	4448496
chrA09	4472338	4474518
chrA09	4686958	4689909
chrA09	4690001	4694500
chrA09	4789939	4791994
chrA09	4995704	5001496
chrA09	5568754	5570950
chrA09	6000237	6004166
chrA09	6009515	6016303
chrA09	6276777	6281650
chrA09	6352350	6355866
chrA09	6425307	6429149
chrA09	6473654	6474731
chrA09	6487066	6487630
chrA09	6560461	6562896
chrA09	7212735	7218433
chrA09	7294153	7296534
chrA09	7322379	7323916
chrA09	7342300	7344144
chrA09	7527072	7529478
chrA09	8767500	8768990
chrA09	8833329	8834190
chrA09	8883147	8885632
chrA09	8979421	8980691
chrA09	9325966	9327742
chrA09	9989622	9990781
chrA09	10208346	10210334
chrA09	10701550	10702768
chrA09	10717124	10719394
chrA09	10754231	10755899
chrA09	11294390	11296420
chrA09	11302997	11304650
chrA09	11355272	11356153
chrA09	11429982	11434217
chrA09	11449210	11450961
chrA09	11456933	11459686
chrA09	11483670	11484209
chrA09	11485093	11486357
chrA09	12276635	12277669
chrA09	12967188	12971080
chrA09	13073686	13077567
chrA09	13192463	13194527
chrA09	13213328	13215781
chrA09	13334985	13338065
chrA09	13467808	13469660
chrA09	13783973	13786003
chrA09	13821806	13823721
chrA09	13931276	13933935
chrA09	14255380	14261778
chrA09	14590699	14591754
chrA09	14834067	14835660
chrA09	15306919	15307492
chrA09	15655027	15656155
chrA09	16010197	16012147
chrA09	16213467	16214031
chrA09	16827342	16827575
chrA09	18230029	18231168
chrA09	18561302	18565354
chrA09	18896161	18897771
chrA09	18965351	18974100
chrA09	19158540	19160295
chrA09	19535019	19535846
chrA09	19685431	19687116
chrA09	19816330	19819304
chrA09	19875027	19880827
chrA09	20001335	20003000
chrA09	20416972	20418275
chrA09	20444949	20445437
chrA09	20570684	20573712
chrA09	20715466	20715510
chrA09	20844403	20845092
chrA09	20925986	20927556
chrA09	21000982	21001656
chrA09	21082151	21084651
chrA09	21286411	21287405
chrA09	21685666	21690963
chrA09	21794431	21795521
chrA09	21898901	21900692
chrA09	21913542	21914743
chrA09	21988253	21988963
chrA09	22095192	22096996
chrA09	22102587	22106808
chrA09	22129998	22132537
chrA09	22235375	22237686
chrA09	22581323	22581999
chrA09	22588149	22593013
chrA09	22645384	22646212
chrA09	22865120	22868049
chrA09	23032872	23034105
chrA09	23872536	23875831
chrA09	24115630	24116907
chrA09	24118000	24118341
chrA09	24341296	24342693
chrA09	24454354	24455184
chrA09	24467767	24468407
chrA09	24510964	24514108
chrA09	24737930	24740937
chrA09	24799217	24801162
chrA09	25023577	25024863
chrA09	25279773	25283011
chrA09	25357407	25361706
chrA09	25411519	25412536
chrA09	25461088	25462932
chrA09	25521494	25522962
chrA09	25573571	25575595
chrA09	25630020	25631438
chrA09	25683083	25687655
chrA09	25818953	25819360
chrA09	25866180	25868594
chrA09	26008204	26010457
chrA09	26070860	26073594
chrA09	26271363	26276841
chrA09	26435653	26436907
chrA09	26589703	26592855
chrA09	26595643	26597250
chrA09	26600558	26609155
chrA09	27042932	27045574
chrA09	27121957	27123976
chrA09	27787216	27788864
chrA09	27815611	27816309
chrA09	27890231	27892134
chrA09	27918676	27923985
chrA09	28092394	28095304
chrA09	28483121	28486471
chrA09	28608008	28609766
chrA09	28721956	28722926
chrA09	28896486	28897604
chrA09	29339418	29340653
chrA09	29404630	29405046
chrA09	29638518	29639465
chrA09	29692270	29692910
chrA09	29748886	29751271
chrA09	29751372	29752259
chrA09	30122154	30124556
chrA09	30165574	30167218
chrA09	30362613	30364610
chrA09	30495673	30501561
chrA09	30638285	30639774
chrA09	30688168	30689599
chrA09	30771954	30774600
chrA09	30830304	30834257
chrA09	30986509	30987636
chrA09	31008008	31009061
chrA09	31020260	31021516
chrA09	31376101	31377347
chrA09	31936048	31940164
chrA09	32097847	32099243
chrA09	32107505	32110585
chrA09	32203828	32207844
chrA09	32259742	32262417
chrA09	32324210	32331415
chrA09	32428056	32432764
chrA09	32514722	32515948
chrA09	32574695	32576536
chrA09	32619061	32620677
chrA09	32627133	32628788
chrA09	32654256	32657306
chrA09	32683259	32689048
chrA09	32781085	32782202
chrA09	32913457	32915194
chrA09	33029450	33032769
chrA09	33093200	33095241
chrA09	33431860	33434175
chrA09	33695429	33696772
chrA09	33709990	33712753
chrA10	95382	97942
chrA10	186507	189247
chrA10	226790	228252
chrA10	308649	309390
chrA10	322937	324835
chrA10	573575	575112
chrA10	704501	707814
chrA10	743260	747399
chrA10	749378	750171
chrA10	1138164	1139336
chrA10	1235653	1241262
chrA10	1280219	1283567
chrA10	1293132	1294239
chrA10	1420288	1425818
chrA10	1465084	1469072
chrA10	1656094	1657624
chrA10	2114590	2115948
chrA10	2224765	2225943
chrA10	2392127	2394293
chrA10	2527771	2529968
chrA10	2544692	2547916
chrA10	2577953	2580024
chrA10	2600340	2601788
chrA10	2606106	2607595
chrA10	3447016	3448529
chrA10	3542592	3548579
chrA10	4835288	4840949
chrA10	6107797	6108507
chrA10	6296762	6299266
chrA10	7166968	7168482
chrA10	7187930	7188888
chrA10	7652046	7654699
chrA10	8199109	8202588
chrA10	8442495	8443214
chrA10	9200553	9201816
chrA10	9346288	9347612
chrA10	9354848	9356673
chrA10	9656813	9657931
chrA10	9730460	9732049
chrA10	9823183	9824556
chrA10	10161290	10161978
chrA10	10384808	10386850
chrA10	10438075	10438619
chrA10	10451667	10452926
chrA10	10951829	10953308
chrA10	10988848	10990944
chrA10	11388251	11389853
chrA10	11406533	11407702
chrA10	11584781	11588210
chrA10	12096267	12098195
chrA10	12181858	12185657
chrA10	12380273	12383617
chrA10	12610594	12613636
chrA10	12638927	12639451
chrA10	12643439	12643853
chrA10	12747808	12749584
chrA10	12766271	12769875
chrA10	12867019	12868028
chrA10	12883556	12885711
chrA10	12961941	12965169
chrA10	13039029	13041876
chrA10	13237446	13238926
chrA10	13299321	13300399
chrA10	13327852	13328584
chrA10	13354572	13355649
chrA10	13775495	13777867
chrA10	13877763	13879820
chrA10	14126353	14129056
chrA10	14149460	14150968
chrA10	14336258	14337848
chrA10	14355102	14355566
chrA10	14369831	14370413
chrA10	14377590	14379508
chrA10	14484786	14486561
chrA10	14762108	14763409
chrA10	15068825	15071927
chrA10	15096791	15099070
chrA10	15146865	15148154
chrA10	15220364	15221445
chrA10	15246602	15249288
chrA10	15349508	15351072
chrA10	15351729	15355958
chrA10	15381456	15383172
chrA10	15405007	15407087
chrA10	15535554	15536876
chrA10	15545364	15546858
chrA10	15820830	15822819
chrA10	15823426	15824289
chrA10	15864471	15866875
chrA10	15868393	15871134
chrA10	15923566	15926497
chrA10	15939893	15944890
chrA10	16061057	16062942
chrA10	16136251	16139393
chrA10	16171594	16173153
chrA10	16184727	16186621
chrA10	16258209	16260429
chrA10	16340305	16344502
chrA10	16359237	16362401
chrA10	16413458	16414498
chrA10	16468303	16469694
chrA10	16507581	16511465
chrA10	16521997	16524636
chrA10	16573008	16573785
chrA10	16621842	16628014
chrA10	16644395	16649149
chrA10	16661405	16663352
chrA10	16667343	16668416
chrA10	16668620	16676398
chrA10	16685051	16687960
chrA10	16695982	16698595
chrA10	16703947	16710811
chrA10	16714587	16719622
chrA10	16745855	16748885
chrA10	16750434	16753763
chrA10	16757747	16760150
chrA10	16804991	16809947
chrA10	16861638	16863503
chrA10	16864213	16870429
chrA10	16882903	16886990
chrA10	16913352	16914549
chrA10	16917372	16921143
chrA10	16921197	16926928
chrA10	16927296	16929062
chrA10	16935017	16937567
chrA10	16941913	16944006
chrA10	16947591	16950180
chrA10	16952994	16958086
chrA10	17009566	17012109
chrA10	17032049	17036510
chrA10	17037894	17040671
chrA10	17041118	17042272
chrA10	17042572	17044484
chrA10	17047553	17048937
chrA10	17049131	17050796
chrA10	17053047	17055477
chrA10	17055644	17059656
chrA10	17069971	17072276
chrA10	17086430	17088337
chrA10	17104243	17105822
chrA10	17105959	17108915
chrA10	17166334	17169152
chrA10	17170773	17171571
chrA10	17178171	17180543
chrA10	17180870	17189829
chrA10	17193155	17194843
chrA10	17196300	17198285
chrA10	17203826	17208448
chrA10	17226216	17226320
chrA10	17231221	17232240
chrA10	17234615	17237028
chrA10	17247115	17248973
chrA10	17250357	17255451
chrA10	17268577	17270427
chrA10	17270525	17273186
chrA10	17288432	17291638
chrA10	17351200	17355119
chrA10	17363302	17366122
chrA10	17394446	17395992
chrC01	1266	2113
chrC01	41112	44412
chrC01	286627	289549
chrC01	300461	302047
chrC01	378721	380481
chrC01	765168	767374
chrC01	777689	780592
chrC01	974779	975884
chrC01	1002942	1003723
chrC01	1051816	1053745
chrC01	1100907	1102627
chrC01	1148142	1150720
chrC01	1262062	1264566
chrC01	1370677	1371165
chrC01	1386224	1387994
chrC01	1601547	1602396
chrC01	1651016	1652505
chrC01	1868491	1871763
chrC01	1957234	1960061
chrC01	2081982	2082800
chrC01	2114571	2117146
chrC01	2141965	2146140
chrC01	2156387	2159417
chrC01	2165927	2169037
chrC01	2362806	2366384
chrC01	2421999	2422673
chrC01	2527028	2529061
chrC01	2585128	2591515
chrC01	2633710	2638681
chrC01	2644386	2646939
chrC01	2650335	2650935
chrC01	3013936	3015825
chrC01	3177735	3180869
chrC01	3195450	3198062
chrC01	3310175	3313153
chrC01	3541560	3543044
chrC01	3835033	3837888
chrC01	3955726	3956824
chrC01	4292694	4293904
chrC01	4336764	4340663
chrC01	4727929	4729506
chrC01	4738368	4746039
chrC01	5683764	5686252
chrC01	5772228	5776574
chrC01	6007100	6009852
chrC01	6127847	6129652
chrC01	6232380	6233522
chrC01	6879950	6883784
chrC01	6948776	6949696
chrC01	7011664	7015361
chrC01	7070500	7072801
chrC01	7089967	7092777
chrC01	7220281	7222347
chrC01	7269390	7270910
chrC01	7558461	7560656
chrC01	7781714	7783818
chrC01	7840627	7842121
chrC01	8978956	8980185
chrC01	8985526	8988256
chrC01	8988572	8990621
chrC01	9208122	9209944
chrC01	9610110	9616084
chrC01	10081738	10084261
chrC01	10151988	10153406
chrC01	10218671	10221070
chrC01	10385909	10386756
chrC01	10738097	10739377
chrC01	10748643	10751697
chrC01	10781580	10781933
chrC01	10783357	10783947
chrC01	10845374	10849265
chrC01	11110639	11112452
chrC01	11121051	11121107
chrC01	11393583	11395458
chrC01	11715344	11717577
chrC01	11825411	11825825
chrC01	12051275	12054641
chrC01	12160415	12161790
chrC01	12174572	12176223
chrC01	12241020	12246569
chrC01	12340476	12346942
chrC01	12580911	12581676
chrC01	12733672	12734402
chrC01	13047247	13051146
chrC01	13521227	13523010
chrC01	13678884	13680439
chrC01	13739619	13741360
chrC01	13988124	13991239
chrC01	14537110	14537794
chrC01	14852712	14854399
chrC01	15389056	15391795
chrC01	16447311	16448343
chrC01	16615123	16617308
chrC01	16674516	16676077
chrC01	16726341	16728929
chrC01	16756356	16758984
chrC01	17001686	17003643
chrC01	18133458	18137313
chrC01	18239474	18242100
chrC01	21096078	21096980
chrC01	21925428	21927786
chrC01	22191474	22194166
chrC01	22443353	22444609
chrC01	22696237	22702072
chrC01	23082398	23083451
chrC01	23328751	23330024
chrC01	24592921	24594379
chrC01	25370263	25372118
chrC01	27693047	27694576
chrC01	28462665	28468211
chrC01	29005722	29012015
chrC01	29314507	29317956
chrC01	29957055	29958257
chrC01	32394231	32395637
chrC01	32668593	32670119
chrC01	32789412	32792778
chrC01	32886398	32889506
chrC01	32896278	32897396
chrC01	33035857	33038922
chrC01	33714767	33717739
chrC01	34650302	34651203
chrC01	35169713	35170726
chrC01	35171177	35172048
chrC01	35533740	35535472
chrC01	35650909	35651657
chrC01	35787780	35794201
chrC01	36373743	36375533
chrC01	36394136	36396730
chrC01	36608953	36613900
chrC01	36775051	36776502
chrC01	37542383	37544742
chrC01	37615407	37617845
chrC01	37653479	37655125
chrC01	37679985	37680512
chrC01	37682986	37685832
chrC01	37811454	37814381
chrC01	37984199	37986346
chrC01	38121589	38123335
chrC01	38391663	38393834
chrC01	38577535	38579275
chrC01	38711819	38713213
chrC01	38775126	38778191
chrC02	36343	37991
chrC02	191611	195051
chrC02	315889	320718
chrC02	564593	568594
chrC02	865116	872403
chrC02	1146951	1149539
chrC02	1174331	1175872
chrC02	1549295	1551691
chrC02	1555937	1557053
chrC02	1883882	1886640
chrC02	2293786	2294957
chrC02	2314911	2319477
chrC02	2320984	2332589
chrC02	2368626	2370739
chrC02	2620052	2621893
chrC02	2623925	2626964
chrC02	2630441	2633674
chrC02	3192023	3199302
chrC02	3323383	3324504
chrC02	3609132	3611289
chrC02	4229836	4230565
chrC02	4237888	4238409
chrC02	4249838	4250011
chrC02	4322380	4324332
chrC02	4343319	4345068
chrC02	4361666	4362880
chrC02	4800467	4803696
chrC02	5027922	5030914
chrC02	5168958	5169874
chrC02	5435407	5437268
chrC02	5694996	5695876
chrC02	5726267	5727222
chrC02	5833051	5835049
chrC02	6128554	6129782
chrC02	6206648	6207514
chrC02	6261608	6263442
chrC02	6265153	6266455
chrC02	6403531	6403727
chrC02	7640584	7641589
chrC02	8111135	8114803
chrC02	8665969	8669023
chrC02	8968986	8973641
chrC02	9363884	9366869
chrC02	10786290	10788770
chrC02	11899222	11900427
chrC02	11964135	11966580
chrC02	12074320	12077056
chrC02	12227674	12228419
chrC02	12654371	12655733
chrC02	12684801	12692697
chrC02	12923403	12927204
chrC02	13578708	13579223
chrC02	13957525	13958475
chrC02	14323764	14325492
chrC02	16080124	16082793
chrC02	16800977	16801620
chrC02	16804438	16805474
chrC02	16936562	16937709
chrC02	17103415	17104325
chrC02	17530735	17532119
chrC02	17532169	17533492
chrC02	17579193	17579813
chrC02	17757569	17759687
chrC02	18042350	18043339
chrC02	18231849	18232202
chrC02	19100903	19101865
chrC02	21442171	21442871
chrC02	21525481	21535326
chrC02	22446622	22448282
chrC02	22691459	22692760
chrC02	22950194	22952789
chrC02	23283408	23284453
chrC02	23284721	23287093
chrC02	26224678	26225836
chrC02	26988489	26991209
chrC02	32274605	32277354
chrC02	32415223	32419694
chrC02	32631942	32634729
chrC02	33230034	33232499
chrC02	33737847	33740081
chrC02	33991926	33994480
chrC02	34417374	34420090
chrC02	34609859	34610980
chrC02	35717632	35719692
chrC02	35853002	35853683
chrC02	35853812	35855591
chrC02	37918320	37919291
chrC02	38245451	38250737
chrC02	39373436	39373687
chrC02	40600853	40602311
chrC02	41231007	41233639
chrC02	41261883	41262800
chrC02	41481580	41484424
chrC02	41630593	41635945
chrC02	41712471	41714316
chrC02	42269663	42271684
chrC02	42542963	42552274
chrC02	42741110	42742012
chrC02	42878815	42881730
chrC02	42959188	42960616
chrC02	43675108	43679061
chrC02	44116076	44122251
chrC02	44407863	44411216
chrC02	44497447	44498043
chrC02	44926867	44932289
chrC02	45058770	45061331
chrC02	45206744	45208198
chrC02	45209808	45216318
chrC02	45418874	45419570
chrC02	45448959	45450602
chrC02	45562584	45564534
chrC02	45566518	45567117
chrC02	45586990	45590279
chrC02	45957968	45959494
chrC03	78653	80414
chrC03	104300	106079
chrC03	280121	281170
chrC03	534281	535119
chrC03	541294	543191
chrC03	638118	644947
chrC03	851111	852712
chrC03	1219684	1220391
chrC03	1231172	1233226
chrC03	1401081	1402364
chrC03	1435987	1437776
chrC03	2188077	2190704
chrC03	2416072	2417649
chrC03	2425631	2426006
chrC03	2459212	2461610
chrC03	2775404	2780151
chrC03	2914162	2915767
chrC03	2916507	2919802
chrC03	2949174	2952343
chrC03	2968010	2969560
chrC03	3047581	3050496
chrC03	3397994	3400138
chrC03	3684660	3689456
chrC03	3897515	3900328
chrC03	3932438	3934132
chrC03	3973016	3973697
chrC03	4047026	4048116
chrC03	4117043	4117470
chrC03	4118282	4118763
chrC03	4119516	4119980
chrC03	4120675	4121028
chrC03	4137564	4139307
chrC03	4950571	4951266
chrC03	4961912	4966341
chrC03	5053701	5055564
chrC03	5115379	5117480
chrC03	5629713	5630189
chrC03	5656468	5658336
chrC03	5705260	5711418
chrC03	5713214	5714284
chrC03	5767065	5768399
chrC03	5841328	5842012
chrC03	5937281	5938603
chrC03	6648378	6652477
chrC03	6708208	6711647
chrC03	6890821	6892591
chrC03	7090720	7094069
chrC03	7149003	7151674
chrC03	7485184	7486750
chrC03	7758271	7760770
chrC03	8403312	8410062
chrC03	8416171	8417184
chrC03	8425746	8429297
chrC03	8481834	8484680
[truncated: 1,110 more rows]

## Sheet: Sheet2
chrA01	146		chrC01	142
chrA02	154		chrC02	114
chrA03	276		chrC03	238
chrA04	137		chrC04	149
chrA05	168		chrC05	179
chrA06	158		chrC06	131
chrA07	164		chrC07	176
chrA08	117		chrC08	152
chrA09	211		chrC09	138
chrA10	159
sum	1690		sum	1419		total	3109
