# Supplementary material for: Transcriptome Profile Analysis of Winter Rapeseed (Brassica napus L.) in Response to Freezing Stress, Reveal Potentially Connected Events to Freezing Stress
Source: Int J Mol Sci. 2019 Jun 5;20(11):2771. doi: 10.3390/ijms20112771 (PMC6600501; doi:10.3390/ijms20112771)
Supplement: Supplementary file 1 [file ijms-20-02771-s001.zip › 5.29 addition file/Table_S5.xlsx]

## Sheet: Sheet1
Table S5 BLAST analysis of the differentially expressed unigenes annotated in public databases
Database	0h vs 1h	0h vs 3h	0h vs 24h
Total	685	2514	2387
COG	266	867	908
GO	634	2306	2182
KEGG	230	833	872
KOG	341	1177	1183
NR	685	2512	2386
Pfam	585	2143	2059
Swiss-Prot	546	1935	1867
eggNOG	673	2476	2351
