# Supplementary material for: Transcriptome Profile Analysis of Winter Rapeseed (Brassica napus L.) in Response to Freezing Stress, Reveal Potentially Connected Events to Freezing Stress
Source: Int J Mol Sci. 2019 Jun 5;20(11):2771. doi: 10.3390/ijms20112771 (PMC6600501; doi:10.3390/ijms20112771)
Supplement: Supplementary file 1 [file ijms-20-02771-s001.zip › 5.29 addition file/Table_S6.xlsx]

## Sheet: cluster_1
Table S6 Expression of the differentially expressed cluster into Cluster 1
#ID	0h	1h	3h	24h
BnaA01g00320D	0.449021	-0.561231	-0.0597211	0.171931
BnaA01g00900D	1.17031	-0.00511961	-1.2771	0.111909
BnaA01g01550D	0.989962	-1.02277	-0.719324	0.752134
BnaA01g02510D	1.11905	-0.408923	-0.391429	-0.318695
BnaA01g03890D	1.2792	-0.591766	-0.395786	-0.29165
BnaA01g05120D	0.913386	-0.391108	-0.533975	0.0116972
BnaA01g08710D	0.380168	0.304208	-0.650771	-0.033605
BnaA01g09380D	0.586942	-0.0330798	-0.369047	-0.184815
BnaA01g11400D	1.007	-0.181273	-0.657587	-0.168143
BnaA01g12090D	0.684558	-0.250484	-0.821323	0.387249
BnaA01g12570D	0.847016	-0.196005	-0.553416	-0.097595
BnaA01g13280D	1.23957	-0.0404785	-0.631278	-0.56781
BnaA01g14320D	0.473719	0.0774563	-0.658097	0.106921
BnaA01g14590D	0.287083	0.32472	-0.600059	-0.0117441
BnaA01g15240D	0.203982	-0.433298	-0.631251	0.860568
BnaA01g15310D	0.509022	-0.0490068	-0.553307	0.0932913
BnaA01g15320D	0.63732	-0.0389046	-0.445221	-0.153194
BnaA01g16080D	0.373632	0.15638	-0.57351	0.0434982
BnaA01g18170D	0.410207	0.462601	-0.729582	-0.143226
BnaA01g20460D	0.994465	-0.380305	-0.73535	0.12119
BnaA01g20660D	0.737627	-0.260178	-0.48562	0.00817141
BnaA01g21620D	0.550465	0.0485928	-0.813509	0.214451
BnaA01g26200D	0.52311	-0.0644695	-0.413778	-0.0448622
BnaA01g27710D	0.47525	0.0629641	-0.564303	0.0260892
BnaA01g28900D	0.840808	-0.693959	-0.456437	0.309588
BnaA01g29060D	0.788069	-0.0177067	-0.387608	-0.382754
BnaA01g31880D	0.45363	-0.025127	-0.336218	-0.0922852
BnaA01g31910D	0.633551	-0.79878	-0.227876	0.393105
BnaA01g33110D	0.723083	0.0515083	-0.442766	-0.331826
BnaA01g33250D	0.935194	-0.283015	-0.343371	-0.308808
BnaA01g37370D	0.574041	-0.078006	-0.815144	0.319109
BnaA02g00060D	0.730455	-0.257031	-0.316205	-0.15722
BnaA02g00670D	0.633685	-0.153052	-0.48887	0.00823727
BnaA02g02910D	0.99814	-0.292413	-1.15083	0.445106
BnaA02g03750D	0.469889	-0.0624043	-0.305617	-0.101868
BnaA02g03980D	0.794214	0.00722958	-0.556887	-0.244556
BnaA02g05230D	1.03189	-0.469347	-0.33022	-0.232322
BnaA02g05540D	0.812889	-0.194232	-0.612019	-0.00663805
BnaA02g07540D	0.478418	-0.00351054	-0.572405	0.0974979
BnaA02g12850D	0.577188	0.132822	-0.62459	-0.0854205
BnaA02g14440D	0.596816	-0.256294	-0.632212	0.29169
BnaA02g14770D	0.403254	-0.00436582	-0.387997	-0.0108911
BnaA02g14820D	0.761021	-0.199393	-0.540821	-0.0208069
BnaA02g15280D	1.11515	0.0053743	-0.862137	-0.258391
BnaA02g15670D	0.354558	0.166445	-0.538458	0.0174552
BnaA02g18950D	1.21418	-0.172847	-0.598651	-0.442685
BnaA02g20170D	0.688557	-0.258174	-0.291685	-0.138699
BnaA02g21420D	1.00013	-0.175843	-0.510614	-0.313672
BnaA02g21680D	0.544281	-0.140333	-0.523116	0.119168
BnaA02g21750D	1.07065	-0.408098	-0.314163	-0.348386
BnaA02g22350D	1.19031	-0.292463	-0.470707	-0.427144
BnaA02g22520D	0.799019	-0.26195	-0.419443	-0.117627
BnaA02g25380D	0.632469	-0.0617039	-0.280235	-0.290529
BnaA02g25610D	0.511539	0.154815	-0.590522	-0.0758314
BnaA02g26620D	0.77219	0.0982935	-0.560922	-0.309561
BnaA02g28740D	0.443031	0.0103466	-0.619666	0.166288
BnaA02g28770D	0.434153	0.0961742	-0.819735	0.289407
BnaA02g29530D	0.561767	0.135219	-0.972035	0.275049
BnaA02g31910D	0.774854	0.180055	-0.78391	-0.170999
BnaA02g32550D	0.373209	-0.553523	-0.317568	0.497882
BnaA02g33310D	0.367338	0.00351363	-0.707356	0.336505
BnaA02g33690D	0.785503	-0.265092	-0.266151	-0.25426
BnaA02g34420D	0.930338	-0.328524	-0.419195	-0.182619
BnaA02g35190D	0.195786	0.117678	-0.253381	-0.0600822
BnaA02g35670D	0.62973	0.0471243	-0.380144	-0.29671
BnaA02g36210D	1.00437	-0.233452	-0.733006	-0.0379145
BnaA02g36690D	0.50901	0.180971	-1.23472	0.544737
BnaA03g04230D	1.24677	-0.280022	-0.349039	-0.617709
BnaA03g04240D	0.454699	-0.0556031	-0.564246	0.16515
BnaA03g06670D	0.688931	0.133828	-0.398989	-0.42377
BnaA03g07790D	0.509758	-0.013141	-0.494962	-0.0016554
BnaA03g12660D	1.19639	0.37112	-0.833783	-0.733722
BnaA03g14790D	0.670104	0.121774	-0.553407	-0.238471
BnaA03g15740D	0.526706	-0.12018	-0.440847	0.0343214
BnaA03g15850D	0.889897	-0.0204285	-0.412482	-0.456987
BnaA03g16790D	0.404146	0.0854771	-0.753222	0.263599
BnaA03g17410D	0.889637	-0.096395	-0.592718	-0.200525
BnaA03g17520D	1.12372	-0.419183	-0.350777	-0.353756
BnaA03g19970D	0.873567	0.121223	-0.975877	-0.0189133
BnaA03g20260D	0.592065	-0.155891	-0.285331	-0.150843
BnaA03g21970D	1.16899	-0.399266	-0.416043	-0.353685
BnaA03g22000D	0.786557	-0.0937027	-0.435598	-0.257256
BnaA03g22500D	0.476661	-0.13705	-0.257865	-0.0817464
BnaA03g24350D	0.718723	-0.156467	-0.32841	-0.233846
BnaA03g24920D	0.692643	-0.130884	-0.297408	-0.26435
BnaA03g26820D	-0.0335362	-0.412199	-0.82714	1.27288
BnaA03g29970D	0.312099	-0.069001	-0.54387	0.300772
BnaA03g30440D	0.622381	-0.0178	-0.754991	0.15041
BnaA03g31030D	0.729811	-0.233349	-0.210374	-0.286088
BnaA03g31280D	0.912343	0.0642393	-0.586228	-0.390354
BnaA03g33540D	0.759578	-0.125561	-0.519875	-0.114142
BnaA03g35710D	0.827281	0.0510223	-0.962857	0.0845543
BnaA03g35980D	0.4345	0.0858519	-0.622884	0.102532
BnaA03g36020D	0.803421	-0.183705	-0.699565	0.0798491
BnaA03g36480D	0.553367	0.199766	-0.408204	-0.34493
BnaA03g36810D	1.04359	-0.557179	-0.796368	0.309953
BnaA03g37120D	0.529936	-0.605125	-0.250197	0.325386
BnaA03g37990D	0.9777	-0.288061	-0.470681	-0.218958
BnaA03g38950D	0.645702	0.0694166	-0.713573	-0.00154585
BnaA03g40080D	0.237752	-0.500524	-0.105808	0.368579
BnaA03g40370D	0.995382	0.0276317	-0.622414	-0.4006
BnaA03g40590D	0.611891	0.0597745	-0.459157	-0.212509
BnaA03g42850D	0.862843	0.0536339	-0.418111	-0.498366
BnaA03g42880D	1.02046	-0.550519	-0.939951	0.470008
BnaA03g43400D	0.549737	0.0394963	-0.51643	-0.0728033
BnaA03g44480D	0.958981	-0.103828	-0.687549	-0.167603
BnaA03g45700D	0.212196	0.00604597	-0.431948	0.213706
BnaA03g46400D	0.472007	-0.140392	-0.461055	0.12944
BnaA03g47040D	0.719902	-0.226139	-0.428557	-0.0652053
BnaA03g47830D	0.307316	0.0584386	-0.717384	0.35163
BnaA03g48310D	1.05585	-0.165855	-0.433747	-0.456251
BnaA03g50460D	1.03376	-0.131514	-0.952886	0.0506425
BnaA03g51420D	0.217769	0.0959884	-0.649682	0.335925
BnaA03g52780D	0.671117	-0.240465	-0.325578	-0.105075
BnaA03g52880D	0.698735	-0.120032	-0.538706	-0.0399971
BnaA03g53420D	0.414566	-0.1722	-0.43462	0.192254
BnaA03g53540D	0.34073	0.281725	-0.58752	-0.0349356
BnaA03g53850D	0.874456	-0.322311	-0.500461	-0.0516837
BnaA03g54620D	0.692251	-0.222986	-0.224145	-0.245119
BnaA03g56650D	0.973708	-0.0178147	-0.631463	-0.32443
BnaA03g57000D	0.485855	0.144798	-0.849682	0.219029
BnaA03g57480D	1.17355	-0.36662	-0.495275	-0.31166
BnaA03g58070D	0.698256	-0.514508	-0.762907	0.57916
BnaA03g59920D	1.02264	-0.327196	-0.450459	-0.244984
BnaA03g60230D	0.938326	-0.187994	-0.626601	-0.123731
BnaA04g00680D	0.498975	0.383949	-0.608733	-0.274191
BnaA04g01170D	1.00318	0.126021	-0.799886	-0.329311
BnaA04g01190D	1.29946	-0.371155	-0.524451	-0.403851
BnaA04g02970D	1.28384	-0.638357	-0.636821	-0.00866664
BnaA04g03890D	0.803235	-0.294785	-0.489431	-0.0190194
BnaA04g04510D	0.947348	-0.106193	-0.631962	-0.209193
BnaA04g04800D	0.493201	0.0782066	-0.575536	0.00412848
BnaA04g06100D	0.32582	-0.0874607	-0.583298	0.344939
BnaA04g06200D	0.507117	-0.142749	-0.581601	0.217233
BnaA04g07370D	0.49969	-0.203671	-0.401552	0.105533
BnaA04g07660D	0.693676	-0.419852	-0.229767	-0.0440577
BnaA04g10530D	0.598338	-0.759191	0.0573061	0.103547
BnaA04g10620D	0.855844	-0.087592	-0.792773	0.0245217
BnaA04g11780D	0.748679	-0.0965039	-0.447108	-0.205067
BnaA04g13410D	0.911026	-0.274032	-0.321033	-0.315961
BnaA04g15010D	0.885447	0.813698	-1.34142	-0.357729
BnaA04g15440D	0.75761	0.00341585	-0.609938	-0.151088
BnaA04g16020D	0.771466	-0.0372343	-0.553761	-0.180471
BnaA04g16900D	0.721989	-0.332922	-0.39289	0.00382373
BnaA04g17700D	1.15807	-0.355042	-0.408977	-0.394046
BnaA04g18330D	0.663206	-1.5093	-0.109266	0.955355
BnaA04g20160D	0.902793	-0.165341	-0.470937	-0.266515
BnaA04g20860D	0.700444	0.105476	-0.367998	-0.437922
BnaA04g21540D	1.17513	-0.0562193	-0.496008	-0.622906
BnaA04g23280D	0.576354	-0.185644	-0.590972	0.200261
BnaA04g24730D	0.553904	0.157264	-0.491678	-0.219491
BnaA04g24760D	0.769221	0.0937399	-0.844235	-0.0187262
BnaA04g24770D	0.72689	-0.288103	-0.249754	-0.189034
BnaA04g25470D	0.790761	-0.456617	-0.228949	-0.105196
BnaA04g25550D	0.994247	0.264951	-0.597552	-0.661646
BnaA04g27100D	0.536348	0.0862825	-0.46703	-0.1556
BnaA05g00820D	0.445313	0.115508	-0.451834	-0.108988
BnaA05g00940D	1.32677	-0.52629	-0.701185	-0.0992954
BnaA05g01050D	1.32611	-1.33889	-0.87711	0.889897
BnaA05g01090D	0.812406	-1.15031	-1.22233	1.56024
BnaA05g01280D	0.498219	0.49061	-0.917445	-0.0713839
BnaA05g01520D	0.109078	0.319511	-0.930419	0.50183
BnaA05g02050D	0.741542	-0.183797	-0.467064	-0.0906807
BnaA05g02510D	0.800003	0.138438	-0.961982	0.0235404
BnaA05g03050D	0.615543	0.0573396	-0.788188	0.115306
BnaA05g03090D	1.04951	0.034213	-0.950872	-0.132851
BnaA05g05610D	0.405611	-0.181244	-0.568854	0.344487
BnaA05g05760D	0.456851	-0.0579516	-0.679604	0.280705
BnaA05g07230D	0.622718	0.0596359	-0.363349	-0.319004
BnaA05g08070D	0.860952	-0.202736	-0.645904	-0.0123118
BnaA05g09010D	-0.155934	0.388972	-1.38022	1.14718
BnaA05g09830D	0.494232	0.0772816	-0.894192	0.322679
BnaA05g10200D	0.938922	-0.154083	-1.05426	0.269422
BnaA05g10540D	0.385636	-0.106546	-0.357252	0.0781609
BnaA05g12390D	0.78084	-0.214737	-0.280984	-0.285119
BnaA05g12560D	0.7481	-0.112327	-0.295285	-0.340488
BnaA05g14040D	1.22007	-0.172924	-0.557302	-0.489843
BnaA05g14880D	0.510781	-0.226282	-0.17155	-0.112949
BnaA05g16060D	0.618949	-0.219364	-0.428844	0.0292596
BnaA05g17490D	0.381517	-0.394538	-0.776848	0.789869
BnaA05g18830D	0.47065	-0.162343	-0.486657	0.178349
BnaA05g20890D	0.450292	-0.426938	-0.647437	0.624083
BnaA05g21170D	0.610764	-0.20553	-0.49957	0.094336
BnaA05g22260D	1.08828	-0.338794	-0.501621	-0.247864
BnaA05g23290D	0.626956	0.135226	-0.465746	-0.296436
BnaA05g23330D	0.375554	-0.236188	-0.239259	0.0998924
BnaA05g23860D	1.08078	-0.438727	-0.567771	-0.0742776
BnaA05g24880D	0.891514	-0.238224	-0.647589	-0.00570161
BnaA05g25100D	0.584857	-0.602586	-0.261772	0.279501
BnaA05g29210D	0.644639	0.408674	-0.5917	-0.461614
BnaA05g29940D	0.89038	-0.0557144	-0.545909	-0.288757
BnaA05g32410D	0.0106603	-0.0341187	-0.744459	0.767917
BnaA05g34870D	0.66103	0.0359833	-0.483089	-0.213924
BnaA05g36620D	0.56987	-0.0701221	-0.377028	-0.12272
BnaA05g36740D	0.702331	0.0408539	-0.680863	-0.0623223
BnaA06g00850D	0.88817	-0.11123	-0.57331	-0.203629
BnaA06g00920D	0.893415	-0.133228	-0.37641	-0.383777
BnaA06g01020D	0.629055	-0.167942	-0.570042	0.10893
BnaA06g01790D	0.733638	0.0372198	-0.558435	-0.212423
BnaA06g01990D	0.884697	-0.360752	-0.305061	-0.218884
BnaA06g03860D	1.0742	-0.22797	-0.753147	-0.0930832
BnaA06g04140D	0.957234	-0.0867194	-0.762136	-0.108379
BnaA06g05230D	0.383672	0.104185	-0.685391	0.197534
BnaA06g05920D	0.412625	0.0605266	-0.70312	0.229969
BnaA06g08240D	1.14414	0.0275178	-0.832351	-0.339309
BnaA06g09010D	1.06821	-0.0476797	-1.12165	0.101123
BnaA06g09910D	0.633701	0.0638181	-0.718276	0.0207568
BnaA06g12480D	1.19036	-0.59389	-0.6213	0.0248274
BnaA06g12790D	0.579553	0.153764	-0.399205	-0.334112
BnaA06g13090D	0.476116	-0.0407938	-0.289163	-0.146159
BnaA06g13140D	0.663329	-0.150754	-0.251824	-0.260751
BnaA06g13760D	1.1196	-0.286604	-0.670031	-0.16297
BnaA06g14180D	0.153026	0.366808	-0.580626	0.0607917
BnaA06g17300D	0.715201	-0.534534	-0.0735212	-0.107147
BnaA06g17360D	1.04243	-0.309374	-0.461822	-0.271238
BnaA06g17430D	0.494039	0.0661662	-0.506544	-0.0536608
BnaA06g18100D	0.995216	-0.257477	-0.458509	-0.27923
BnaA06g19240D	1.10032	-0.355737	-0.496664	-0.247921
BnaA06g21870D	0.775038	-0.781964	-0.00157007	0.00849542
BnaA06g23320D	1.1262	-0.156747	-0.79913	-0.170319
BnaA06g23330D	0.997666	0.0376292	-1.0796	0.0443093
BnaA06g23960D	1.02494	-0.812745	-0.100282	-0.111908
BnaA06g24090D	0.377188	-0.273119	-0.534079	0.43001
BnaA06g24210D	0.622842	-0.176652	-0.24102	-0.20517
BnaA06g26690D	0.946236	-0.502573	-0.640677	0.197015
BnaA06g26980D	0.414547	-0.642827	-0.345867	0.574146
BnaA06g27630D	0.235547	0.503487	-0.545307	-0.193728
BnaA06g27640D	0.468552	0.408655	-0.559049	-0.318158
BnaA06g31910D	1.04895	-0.34757	-0.621751	-0.0796306
BnaA06g32160D	0.971403	-0.517476	-0.722603	0.268676
BnaA06g32990D	0.590318	0.00612134	-0.338077	-0.258363
BnaA06g34070D	0.761763	-0.28742	-0.487354	0.013011
BnaA06g35460D	0.988223	-0.313448	-0.938479	0.263703
BnaA06g37710D	0.53154	0.122322	-0.600377	-0.0534851
BnaA06g38500D	0.731915	-0.886576	-0.496194	0.650855
BnaA06g38880D	0.705542	-0.0343201	-0.442937	-0.228285
BnaA06g38890D	0.746214	0.237227	-0.57374	-0.409701
BnaA06g39340D	0.667292	-0.408991	-0.60943	0.35113
BnaA06g39390D	0.739124	0.0438685	-0.6303	-0.152693
BnaA06g40150D	0.806451	-0.180109	-0.603746	-0.0225964
BnaA06g40730D	0.545771	-0.0774247	-0.719324	0.250978
BnaA07g00960D	0.611525	-0.311572	-0.87242	0.572466
BnaA07g03250D	0.745531	-0.212011	-0.489902	-0.0436182
BnaA07g03600D	0.778785	-0.218211	-0.668146	0.107572
BnaA07g03750D	0.295519	-0.278389	-0.533285	0.516156
BnaA07g03930D	0.672885	-0.20062	-0.271867	-0.200398
BnaA07g04670D	0.587818	0.194847	-0.725251	-0.0574148
BnaA07g05140D	1.00465	-0.330897	-0.452166	-0.221582
BnaA07g06460D	0.666023	-0.0393277	-0.772722	0.146027
BnaA07g08720D	0.892761	-0.359805	-0.762722	0.229767
BnaA07g10200D	1.2484	-0.0517087	-0.61324	-0.583448
BnaA07g11350D	0.713283	-0.826106	-0.0536325	0.166456
BnaA07g11910D	1.16502	-0.260234	-0.528454	-0.376335
BnaA07g12170D	0.81418	-0.359234	-0.416271	-0.0386747
BnaA07g16350D	0.582889	-0.327731	-0.224424	-0.0307333
BnaA07g16420D	1.2822	-0.375639	-0.738549	-0.16801
BnaA07g18060D	0.52431	-0.183912	-0.335045	-0.00535237
BnaA07g18350D	0.840314	-0.163286	-0.442748	-0.23428
BnaA07g20400D	0.72643	-0.344251	-0.362339	-0.0198398
BnaA07g20840D	0.406988	-0.664437	-0.294384	0.551833
BnaA07g22090D	0.535508	-0.401285	-0.178206	0.0439841
BnaA07g22100D	0.557987	-0.166895	-0.47722	0.0861272
BnaA07g22450D	0.592751	-0.032043	-0.555997	-0.00471112
BnaA07g22620D	0.793149	-0.285184	-0.469064	-0.0389008
BnaA07g22640D	0.465439	-0.292783	-0.564666	0.39201
BnaA07g22650D	0.955739	-0.474827	-0.566226	0.0853139
BnaA07g23160D	0.511677	-0.0462186	-0.382155	-0.083303
BnaA07g23890D	0.438928	0.134164	-0.986998	0.413906
BnaA07g24270D	0.808418	-0.00525669	-0.774359	-0.0288015
BnaA07g24510D	0.742532	-0.0219034	-0.482128	-0.2385
BnaA07g24560D	0.344687	-0.202821	-0.398169	0.256303
BnaA07g25040D	0.850825	-0.0535093	-0.895548	0.098233
BnaA07g26680D	1.0088	0.893535	-1.31926	-0.58307
BnaA07g27240D	0.686234	-0.136933	-0.738405	0.189104
BnaA07g29030D	0.832895	-0.0969382	-0.561246	-0.174711
BnaA07g29990D	0.843864	-0.258185	-0.332339	-0.25334
BnaA07g30000D	1.21274	-0.357161	-0.454238	-0.401345
BnaA07g30430D	0.444089	0.122836	-0.780517	0.213593
BnaA07g30640D	1.07076	-0.335457	-0.661449	-0.0738501
BnaA07g30840D	0.56557	-0.00452621	-0.584982	0.0239379
BnaA07g31880D	0.397624	0.0803895	-0.640501	0.162487
BnaA07g32900D	1.00409	-0.368034	-0.701083	0.0650292
BnaA07g33920D	0.44212	-0.051547	-0.504097	0.113524
BnaA07g34110D	0.515849	0.0364472	-0.56982	0.0175233
BnaA07g36440D	0.958262	-0.291896	-0.870781	0.204414
BnaA07g38140D	0.389706	0.0249921	-0.732732	0.318033
BnaA07g38590D	0.872006	-0.222801	-0.54082	-0.108385
BnaA08g00130D	0.645777	0.47941	-0.716676	-0.40851
BnaA08g00140D	0.999477	-0.112703	-0.412989	-0.473785
BnaA08g00900D	1.06121	0.0979845	-1.10248	-0.0567091
BnaA08g01710D	1.0288	-0.476504	-0.855702	0.303409
BnaA08g02310D	0.901533	0.0336946	-0.583328	-0.351899
BnaA08g06260D	0.95271	-0.474106	-0.518417	0.0398135
BnaA08g06520D	0.762961	0.0111746	-0.388858	-0.385278
BnaA08g07440D	0.735701	-0.286012	-0.278605	-0.171084
BnaA08g08500D	0.789831	-0.0268785	-0.890013	0.127061
BnaA08g08740D	1.21776	-0.279736	-1.41082	0.472797
BnaA08g09640D	0.936662	-0.48172	-0.309986	-0.144956
BnaA08g12770D	0.47101	0.256372	-0.798859	0.0714778
BnaA08g12900D	0.409776	-0.52786	-0.0847222	0.202806
BnaA08g14490D	0.586271	-0.13247	-0.593214	0.139414
BnaA08g16310D	0.579453	-0.0572093	-0.635223	0.112979
BnaA08g16920D	1.23014	-0.234896	-1.00975	0.0145002
BnaA08g16950D	0.670887	-0.269226	-0.806444	0.404783
BnaA08g19020D	0.817743	0.0264059	-0.368253	-0.475896
BnaA08g19050D	0.498172	-0.12392	-0.32259	-0.0516617
BnaA08g20880D	0.611716	-0.550697	-0.649372	0.588353
BnaA08g21080D	0.573614	-0.0427615	-0.395321	-0.135532
BnaA08g22650D	0.801134	-0.164117	-0.708849	0.0718321
BnaA08g23680D	0.520311	0.0945906	-0.475256	-0.139646
BnaA08g24190D	0.657535	-0.169904	-0.583397	0.0957657
BnaA08g24310D	0.777244	0.131633	-0.580538	-0.328339
BnaA08g24730D	0.611623	-0.158962	-0.365459	-0.0872021
BnaA08g25110D	0.809048	-0.252294	-0.546812	-0.00994215
BnaA08g25720D	0.612525	0.0424007	-0.497288	-0.157638
BnaA08g28420D	0.785017	-0.502976	-0.285765	0.00372438
BnaA09g00220D	0.672064	-0.377818	-0.307155	0.0129102
BnaA09g01560D	0.861714	-0.420895	-0.729785	0.288966
BnaA09g02120D	0.729763	-0.0696512	-0.376559	-0.283553
BnaA09g03530D	0.493399	-0.122396	-0.307836	-0.0631666
BnaA09g04840D	0.360125	-0.551489	-0.0439099	0.235275
BnaA09g04990D	1.1578	-0.358012	-0.82342	0.0236294
BnaA09g05570D	0.519143	0.22353	-0.452742	-0.289931
BnaA09g07240D	0.681013	-0.12067	-0.364237	-0.196105
BnaA09g08130D	0.514282	0.128933	-0.784748	0.141533
BnaA09g12110D	0.444318	0.034328	-0.490394	0.0117481
BnaA09g13190D	0.529876	-0.189916	-0.388013	0.0480528
BnaA09g15890D	0.424203	0.0462962	-0.560359	0.0898592
BnaA09g17540D	0.954617	0.117766	-0.587129	-0.485254
BnaA09g18360D	0.894361	0.118118	-0.81954	-0.192938
BnaA09g18440D	0.746863	-0.157957	-0.61289	0.0239848
BnaA09g21100D	0.957374	-0.256342	-0.550876	-0.150156
BnaA09g21230D	0.569159	-0.485928	-0.271979	0.188748
BnaA09g22300D	1.16547	-0.189893	-0.703483	-0.272094
BnaA09g26040D	1.22763	-0.0954035	-1.20544	0.0732099
BnaA09g26380D	1.05558	-0.298237	-0.51462	-0.242727
BnaA09g26860D	0.555621	0.0427897	-0.558414	-0.0399962
BnaA09g27410D	0.509812	-0.028857	-0.301924	-0.17903
BnaA09g29490D	0.648718	-0.0675667	-0.515217	-0.0659338
BnaA09g29550D	0.599907	-0.195438	-0.224793	-0.179676
BnaA09g30390D	0.775712	-0.117187	-0.653212	-0.00531402
BnaA09g32510D	0.580731	-0.0293042	-0.331532	-0.219894
BnaA09g33150D	0.84308	-0.253847	-0.299284	-0.289948
BnaA09g33200D	0.730568	-0.291159	-0.206825	-0.232584
BnaA09g36850D	0.409084	0.0248939	-0.861344	0.427366
BnaA09g37540D	0.860384	-0.213206	-0.550806	-0.0963722
BnaA09g39200D	0.534796	0.348248	-0.705905	-0.177139
BnaA09g40810D	0.541415	-0.0605022	-0.477011	-0.00390126
BnaA09g44740D	0.5767	0.130144	-0.612531	-0.0943131
BnaA09g48190D	0.612042	-0.383039	-0.145526	-0.0834771
BnaA09g48810D	0.553711	-0.100147	-0.780609	0.327045
BnaA09g48840D	0.572086	-0.383633	-0.412424	0.223971
BnaA09g49180D	1.17219	-0.25365	-0.960104	0.0415629
BnaA09g49870D	0.676558	0.143595	-0.781051	-0.0391025
BnaA09g52250D	0.557464	0.0276608	-0.459119	-0.126006
BnaA09g53100D	0.991854	-0.14363	-0.796709	-0.0515144
BnaA09g55800D	1.14863	-0.349172	-0.810263	0.0108015
BnaA09g55990D	0.62403	0.0122508	-0.621852	-0.0144285
BnaA09g56560D	1.08848	-0.116984	-0.716228	-0.255267
BnaA10g00430D	0.952394	-0.33102	-0.545718	-0.0756566
BnaA10g00620D	0.778423	-0.344039	-0.575967	0.141582
BnaA10g01400D	0.303768	-0.0602863	-0.337341	0.0938592
BnaA10g03990D	1.10865	-0.25457	-0.51559	-0.338492
BnaA10g04470D	0.77261	-0.226437	-0.27614	-0.270033
BnaA10g04680D	0.488822	-0.294242	-0.535584	0.341003
BnaA10g04800D	0.352268	0.0495207	-0.473353	0.0715636
BnaA10g04840D	0.738136	-0.0739474	-0.911579	0.24739
BnaA10g05650D	1.05593	-0.36935	-0.5776	-0.108981
BnaA10g08420D	1.01013	-0.236926	-0.595697	-0.177506
BnaA10g08450D	0.471166	0.00257125	-0.794594	0.320857
BnaA10g08760D	0.771345	-0.332255	-0.436746	-0.0023433
BnaA10g11070D	0.672622	-0.0447867	-0.532862	-0.0949736
BnaA10g11080D	0.602577	0.0522848	-0.977347	0.322485
BnaA10g11600D	0.826124	-0.0718031	-0.894839	0.140518
BnaA10g12720D	0.555945	-0.576206	-0.0714621	0.0917231
BnaA10g14300D	0.576909	-0.46249	-0.145956	0.0315371
BnaA10g15900D	0.84769	0.0936195	-0.951474	0.0101647
BnaA10g16170D	-0.213433	-0.0506254	-1.16223	1.42628
BnaA10g17580D	0.331451	0.0200398	-0.291515	-0.0599755
BnaA10g20560D	1.0396	-0.0541297	-0.537448	-0.448023
BnaA10g22250D	0.974076	-0.185726	-0.433857	-0.354493
BnaA10g24170D	0.599401	-0.0488241	-0.534724	-0.0158535
BnaA10g24180D	0.703751	0.0092219	-1.05094	0.337971
BnaA10g24820D	0.514059	-0.121802	-0.449029	0.056772
BnaA10g24910D	0.587228	-0.00583269	-0.423833	-0.157562
BnaA10g25660D	1.13023	-0.18312	-0.473557	-0.473557
BnaA10g28020D	0.594121	-0.126183	-0.266739	-0.201199
BnaA10g30380D	0.937988	-0.0793593	-0.69193	-0.166699
BnaAnng00280D	0.891509	-0.393319	-0.497726	-0.000464624
BnaAnng00720D	1.24795	-0.401989	-0.591279	-0.254681
BnaAnng04520D	0.872821	-0.35352	-0.328082	-0.191219
BnaAnng04910D	1.15933	-0.0964761	-0.745338	-0.317514
BnaAnng07100D	0.548338	-0.136682	-0.689468	0.277812
BnaAnng08260D	0.832283	-0.0211584	-0.419053	-0.392071
BnaAnng08720D	0.483441	-0.170642	-0.562027	0.249228
BnaAnng08980D	0.543297	-0.119118	-0.359247	-0.0649323
BnaAnng10070D	0.45152	0.20514	-0.605213	-0.0514471
BnaAnng10160D	0.848909	-0.283117	-0.38148	-0.184313
BnaAnng12520D	0.902796	-0.292544	-0.245195	-0.365056
BnaAnng13820D	0.443997	-0.15515	-0.280502	-0.00834507
BnaAnng14290D	0.937502	-0.380002	-0.611562	0.0540617
BnaAnng14500D	0.999093	-0.494697	-0.202892	-0.301505
BnaAnng15080D	0.752131	0.122424	-0.859534	-0.0150202
BnaAnng20610D	0.79646	-0.103502	-0.45601	-0.236947
BnaAnng22720D	0.551126	-1.00897	-0.316468	0.774311
BnaAnng23230D	0.798552	-0.156087	-0.333816	-0.30865
BnaAnng23960D	0.593134	-0.0510111	-0.331083	-0.21104
BnaAnng24480D	0.726436	-0.927699	-0.0649766	0.266239
BnaAnng25870D	0.880582	-0.09378	-0.652954	-0.133847
BnaAnng26060D	0.731813	-0.239055	-0.262098	-0.230659
BnaAnng29690D	0.506904	-0.438836	-0.454622	0.386554
BnaAnng31560D	1.1906	-0.274306	-0.454871	-0.461426
BnaAnng33690D	1.1206	-0.214611	-0.613998	-0.29199
BnaAnng34390D	1.21834	-0.531669	-0.553746	-0.132924
BnaAnng37080D	0.635769	-0.379852	-0.675282	0.419364
BnaAnng38450D	1.06414	-0.207417	-0.479321	-0.377403
BnaAnng41530D	0.749564	0.0856221	-0.41851	-0.416676
BnaC01g01910D	1.04569	0.221987	-0.950558	-0.317124
BnaC01g02600D	0.750654	-1.10063	-0.476858	0.826838
BnaC01g03610D	0.587434	0.183235	-0.568766	-0.201903
BnaC01g03770D	0.935887	-0.25784	-0.46074	-0.217308
BnaC01g04060D	0.845018	-0.0763871	-0.565202	-0.203428
BnaC01g05030D	1.03235	-0.01541	-0.791216	-0.225725
BnaC01g05190D	0.328186	0.574035	-1.05844	0.156216
BnaC01g05640D	0.924585	-0.325649	-0.258022	-0.340913
BnaC01g06280D	0.793537	-0.51019	-0.291864	0.00851728
BnaC01g06770D	0.669681	-0.408123	-0.392676	0.131119
BnaC01g08190D	0.645275	-0.723338	0.0489565	0.0291066
BnaC01g10370D	0.6155	0.073006	-0.664204	-0.0243026
BnaC01g10480D	0.78248	-0.01709	-0.893685	0.128295
BnaC01g11300D	0.852264	-0.403439	-0.286041	-0.162784
BnaC01g11550D	0.975827	-0.013604	-0.832972	-0.129251
BnaC01g13750D	0.712106	-0.208594	-0.446374	-0.0571383
BnaC01g13780D	0.81395	-0.304959	-0.82258	0.313589
BnaC01g14360D	0.775415	-0.394419	-0.248585	-0.132411
BnaC01g15060D	0.705907	-0.0993749	-0.376726	-0.229807
BnaC01g19550D	0.336184	0.2589	-0.704442	0.109358
BnaC01g19650D	0.552904	-0.129588	-0.632488	0.209172
BnaC01g23350D	0.737969	-0.0812359	-0.6784	0.0216671
BnaC01g25440D	0.740133	-0.470563	-0.520546	0.250976
BnaC01g26150D	0.26807	0.0408206	-0.34412	0.0352302
BnaC01g27270D	0.89678	-0.268997	-0.531085	-0.096698
BnaC01g27750D	0.696511	-0.0582951	-0.623808	-0.0144076
BnaC01g33150D	0.684881	0.0375192	-0.517676	-0.204725
BnaC01g33690D	0.668091	-0.157315	-0.331918	-0.178858
BnaC01g35810D	1.01959	-0.193318	-0.815596	-0.0106756
BnaC01g36220D	0.70518	0.294593	-0.782245	-0.217528
BnaC01g37160D	0.919454	-0.116789	-0.47758	-0.325085
BnaC01g37530D	0.173255	0.319468	-0.563471	0.0707476
BnaC01g40250D	1.07256	0.158328	-0.776593	-0.454297
BnaC01g40400D	0.43809	0.0800909	-0.781856	0.263675
BnaC01g42060D	1.12519	-0.296765	-0.283508	-0.544915
BnaC01g43680D	1.10423	-0.118272	-0.784866	-0.201094
BnaC01g43800D	0.841471	-0.203373	-0.374126	-0.263973
BnaC02g01400D	0.630804	-0.172069	-0.497577	0.038843
BnaC02g03290D	0.1235	-0.42958	-0.207093	0.513172
BnaC02g04420D	0.748097	-0.0693175	-0.360261	-0.318519
BnaC02g05010D	0.70652	-0.073606	-0.385009	-0.247905
BnaC02g05030D	0.303879	-0.192676	-0.413645	0.302443
BnaC02g10610D	0.652116	0.251377	-0.690616	-0.212877
BnaC02g10800D	1.01371	-0.62396	-0.346327	-0.0434271
BnaC02g11060D	0.692621	-0.106807	-0.638057	0.0522431
BnaC02g13450D	0.490263	0.0762832	-0.376299	-0.190247
BnaC02g17190D	0.837423	0.0509221	-0.420675	-0.46767
BnaC02g19720D	0.571297	-0.0461948	-0.378667	-0.146436
BnaC02g20460D	0.815448	0.0274263	-0.738655	-0.104219
BnaC02g20560D	0.677038	-0.15237	-0.356395	-0.168273
BnaC02g20890D	0.422422	0.0726192	-0.39847	-0.0965713
BnaC02g20900D	0.801457	-0.114539	-0.637758	-0.0491597
BnaC02g21290D	0.474534	0.147764	-0.561661	-0.0606367
BnaC02g25640D	0.832008	0.0888001	-0.762345	-0.158463
BnaC02g28390D	0.774097	-0.108937	-0.549054	-0.116106
BnaC02g33270D	0.582822	-0.00917908	-0.435669	-0.137975
BnaC02g33410D	0.409405	-0.0509231	-0.304299	-0.0541831
BnaC02g35150D	1.17049	0.034905	-0.783322	-0.422076
BnaC02g38260D	0.966621	-0.215788	-0.765143	0.0143103
BnaC02g41700D	0.874484	0.0218678	-0.524207	-0.372144
BnaC02g43120D	0.897604	-0.11095	-0.905379	0.118725
BnaC02g43350D	0.799916	-0.39122	-0.329497	-0.0792001
BnaC02g44520D	0.754759	-0.22238	-0.587761	0.0553818
BnaC02g44900D	1.09724	0.241843	-0.798932	-0.54015
BnaC02g45740D	0.390367	-0.0366746	-0.913886	0.560193
BnaC02g48590D	0.880568	0.142295	-0.721484	-0.301379
BnaC03g00100D	1.13175	-0.337118	-0.690163	-0.104466
BnaC03g01170D	0.507533	0.245229	-0.608414	-0.144347
BnaC03g01760D	0.699163	-0.165868	-0.378358	-0.154936
BnaC03g02960D	0.680256	0.161001	-0.570248	-0.271009
BnaC03g06060D	0.40617	-0.26659	-0.398966	0.259387
BnaC03g08540D	0.945183	0.281132	-0.870307	-0.356008
BnaC03g08810D	1.15831	0.162047	-1.54253	0.222178
BnaC03g13770D	0.42563	-0.0814098	-0.264272	-0.0799488
BnaC03g16530D	0.515055	-0.0707575	-0.330206	-0.114092
BnaC03g19340D	0.779281	-0.00165489	-0.401184	-0.376442
BnaC03g23760D	0.194826	-0.357012	-0.442138	0.604324
BnaC03g23970D	0.962393	0.102	-0.884642	-0.179751
BnaC03g26120D	0.685322	-0.146651	-0.350188	-0.188483
BnaC03g26940D	0.463541	0.00139877	-0.437431	-0.0275093
BnaC03g27180D	0.601094	-0.199856	-0.216421	-0.184817
BnaC03g27690D	0.364575	0.0891121	-0.636305	0.182618
BnaC03g28640D	0.98346	0.0557887	-0.447934	-0.591315
BnaC03g29330D	0.484955	-0.107279	-0.737541	0.359864
BnaC03g29750D	0.890125	-0.233312	-0.530029	-0.126784
BnaC03g32420D	0.449616	-0.0700136	-0.534868	0.155265
BnaC03g39800D	0.753183	-0.164003	-0.517211	-0.071969
BnaC03g41860D	0.575715	-0.322976	-0.476822	0.224083
BnaC03g42030D	0.617974	0.0164277	-0.652553	0.0181522
BnaC03g42260D	0.747908	0.0648272	-0.704373	-0.108362
BnaC03g42360D	1.00552	-0.108295	-0.546145	-0.351084
BnaC03g42870D	0.882037	-0.236716	-0.519298	-0.126023
BnaC03g44110D	0.891992	-0.206858	-0.47574	-0.209393
BnaC03g45990D	0.414595	0.0676426	-0.747687	0.26545
BnaC03g49290D	0.427177	-0.637075	-0.0244284	0.234326
BnaC03g51940D	0.225253	0.130413	-0.753472	0.397806
BnaC03g53360D	0.48059	-0.0153725	-0.307166	-0.158052
BnaC03g53640D	0.619278	-0.0839619	-0.518312	-0.017004
BnaC03g53730D	0.396941	-0.0580712	-0.253367	-0.0855027
BnaC03g56530D	1.0184	-0.320329	-0.888789	0.190717
BnaC03g59290D	0.687568	-0.114106	-0.321463	-0.251999
BnaC03g60160D	1.04494	-0.552889	-0.654471	0.162419
BnaC03g65160D	0.782054	-0.212388	-0.512456	-0.0572106
BnaC03g65400D	0.496121	0.101358	-0.454206	-0.143273
BnaC03g66320D	0.486257	0.0770963	-0.478502	-0.084852
BnaC03g67810D	0.843039	0.20833	-0.962845	-0.0885235
BnaC03g68020D	0.731969	-0.223649	-0.376097	-0.132223
BnaC03g68430D	1.00196	-0.0498288	-0.529003	-0.423123
BnaC03g68970D	1.06993	-0.734019	-0.561165	0.225251
BnaC03g70820D	0.75687	0.253267	-1.00719	-0.00295106
BnaC03g71690D	1.01701	-0.540646	-0.545141	0.0687782
BnaC03g72000D	0.669529	0.373697	-0.54471	-0.498515
BnaC03g72720D	0.614884	0.0192965	-0.428425	-0.205755
BnaC03g74470D	0.761414	-0.0819577	-0.383412	-0.296044
BnaC03g75280D	0.845576	-0.240517	-0.879808	0.274749
BnaC03g75450D	0.417373	0.0814975	-0.557555	0.0586848
BnaC03g75790D	0.62097	-0.13112	-0.361235	-0.128615
BnaC03g76000D	0.668706	-0.100748	-0.295382	-0.272577
BnaC03g76260D	0.942967	-0.087318	-0.863068	0.00741939
BnaC03g77150D	0.435634	0.131411	-0.603831	0.0367865
BnaC03g78250D	0.521938	0.0353399	-0.467173	-0.0901052
BnaC03g78280D	0.753207	-0.205957	-0.43089	-0.116361
BnaC04g00170D	1.06284	-0.103433	-0.891664	-0.0677479
BnaC04g00640D	0.840107	-1.14282	-1.14415	1.44686
BnaC04g00750D	0.964351	0.0478926	-1.00997	-0.00227745
BnaC04g00970D	1.12996	-0.0634967	-0.871415	-0.195052
BnaC04g01690D	0.948859	-0.12202	-0.537808	-0.289031
BnaC04g01850D	0.634856	-0.183213	-0.419604	-0.0320383
BnaC04g02270D	0.696909	0.144964	-0.932981	0.0911072
BnaC04g02870D	0.914534	-0.336811	-0.339571	-0.238152
BnaC04g03590D	0.620646	-0.0280724	-0.477618	-0.114956
BnaC04g03870D	0.723487	-0.117057	-0.419354	-0.187075
BnaC04g04630D	0.414348	-0.193756	-0.292913	0.0723206
BnaC04g05620D	0.593331	-0.114382	-0.568269	0.0893202
BnaC04g05630D	0.559385	-0.0297966	-0.880667	0.351078
BnaC04g05640D	1.09325	-0.24847	-0.374131	-0.470648
BnaC04g07620D	1.00959	-0.863859	-0.657629	0.511901
BnaC04g08690D	0.817777	-0.415345	-0.328905	-0.0735269
BnaC04g09400D	0.492557	-0.227562	-0.378724	0.11373
BnaC04g09660D	0.321997	0.147534	-0.642415	0.172884
BnaC04g09800D	0.711822	-0.821983	-0.0337914	0.143952
BnaC04g09850D	0.658917	-0.0293643	-0.404142	-0.22541
BnaC04g10470D	0.917757	-0.301628	-0.575534	-0.0405949
BnaC04g10770D	0.753349	-0.235593	-0.328743	-0.189013
BnaC04g11110D	0.510634	0.0561928	-1.01685	0.450023
BnaC04g11580D	0.46542	-0.0336705	-0.440671	0.00892118
BnaC04g14960D	0.579144	0.0187279	-0.836665	0.238793
BnaC04g15030D	0.90417	-0.132602	-0.433224	-0.338344
BnaC04g18440D	0.62858	-0.114874	-0.393633	-0.120073
BnaC04g19410D	0.485722	-0.237582	-0.452795	0.204654
BnaC04g21650D	0.307358	-0.0993864	-0.235591	0.027619
BnaC04g21760D	0.587994	0.327228	-0.538823	-0.376399
BnaC04g25830D	0.370866	-0.0834118	-0.431549	0.144095
BnaC04g26360D	0.422454	0.261947	-0.486331	-0.19807
BnaC04g26840D	0.533102	-0.117149	-0.481012	0.0650595
BnaC04g28260D	0.697558	-0.636769	-0.0751295	0.0143412
BnaC04g29260D	0.723701	0.166773	-0.719788	-0.170685
BnaC04g29860D	0.627248	-0.193936	-0.544147	0.110835
BnaC04g35560D	0.434992	0.11652	-0.360429	-0.191083
BnaC04g36140D	0.964146	-0.643515	-0.179667	-0.140965
BnaC04g39750D	0.661939	0.215706	-1.03968	0.162033
BnaC04g40870D	0.482856	0.10888	-0.479806	-0.11193
BnaC04g41340D	0.898208	-0.071814	-0.482716	-0.343679
BnaC04g41510D	0.724297	-0.327031	-0.369373	-0.0278936
BnaC04g49880D	0.953585	-0.15841	-0.553092	-0.242082
BnaC04g52050D	0.971024	-0.299183	-0.38419	-0.28765
BnaC04g52270D	0.745774	-0.436486	-0.202388	-0.1069
BnaC04g52570D	0.792406	-0.207082	-0.539679	-0.0456451
BnaC04g52580D	0.847431	-0.172132	-0.746882	0.0715835
BnaC04g54520D	0.968764	-0.353511	-0.492886	-0.122367
BnaC05g01440D	0.831984	-0.187937	-0.324891	-0.319156
BnaC05g01480D	0.876732	-0.26847	-0.611601	0.00333887
BnaC05g04110D	0.997496	-0.346874	-0.48178	-0.168843
BnaC05g04840D	0.873298	-0.086845	-0.4785	-0.307953
BnaC05g05130D	0.836996	-0.110609	-0.752686	0.0262996
BnaC05g05180D	0.606623	-0.369583	-0.740896	0.503857
BnaC05g06630D	0.621824	-0.076783	-0.525309	-0.0197326
BnaC05g07070D	0.926116	-0.0716171	-0.496568	-0.357931
BnaC05g09520D	0.356749	0.318505	-0.599176	-0.0760774
BnaC05g12250D	0.514029	-0.165776	-0.470711	0.122457
BnaC05g13040D	0.473406	0.0783233	-0.427095	-0.124634
BnaC05g13790D	0.439592	-0.220824	-0.59103	0.372262
BnaC05g13880D	0.455557	0.00860111	-0.666972	0.202814
BnaC05g14070D	1.04722	-0.513891	-0.557922	0.0245906
BnaC05g14290D	0.738904	-0.145199	-0.443685	-0.15002
BnaC05g17990D	0.817581	-0.387527	-0.393981	-0.0360731
BnaC05g18020D	0.969559	-0.100528	-0.792669	-0.0763616
BnaC05g18390D	0.823664	-0.0394715	-0.594111	-0.190082
BnaC05g18500D	0.571798	-0.313253	-0.684001	0.425457
BnaC05g20170D	0.94019	-0.0930861	-0.49876	-0.348345
BnaC05g22410D	0.622832	0.0740069	-0.651161	-0.0456778
BnaC05g23480D	0.923723	-0.322167	-0.355505	-0.246052
BnaC05g26220D	0.7899	-0.218545	-0.385037	-0.186319
BnaC05g26720D	0.893678	0.0818447	-0.558241	-0.417282
BnaC05g27530D	1.13892	-0.330122	-0.601507	-0.207288
BnaC05g27830D	0.738311	-0.174777	-0.359914	-0.20362
BnaC05g30210D	0.545876	-0.254216	-0.466044	0.174384
BnaC05g33570D	0.520535	-0.030763	-0.464251	-0.025521
BnaC05g33590D	0.406059	-0.240345	-0.723562	0.557848
BnaC05g34100D	0.495832	0.0353913	-0.42691	-0.104314
BnaC05g35500D	0.954268	-0.256566	-0.484475	-0.213228
BnaC05g35710D	1.23808	-0.354078	-0.805213	-0.0787904
BnaC05g35990D	1.23283	-0.0440223	-0.967063	-0.221744
BnaC05g36770D	0.917971	-0.485138	-0.358673	-0.0741592
BnaC05g39290D	0.902919	0.22052	-0.810295	-0.313143
BnaC05g41220D	0.636999	0.104312	-0.807079	0.065768
BnaC05g42520D	0.598195	-0.330389	-0.316333	0.0485278
BnaC05g45100D	0.461193	0.0308676	-0.568549	0.0764878
BnaC05g46680D	0.96968	-0.0330264	-0.443328	-0.493326
BnaC05g46790D	0.987072	-0.173465	-0.409007	-0.404599
BnaC05g47750D	1.17977	-0.519643	-0.381693	-0.278432
BnaC05g48120D	1.25192	-0.0382774	-0.845011	-0.368634
BnaC05g48480D	0.545183	0.00713809	-0.325303	-0.227019
BnaC05g49630D	0.685908	0.119883	-0.398593	-0.407199
BnaC06g00420D	0.297282	-0.145778	-0.62379	0.472286
BnaC06g01490D	1.1304	-0.130655	-0.651784	-0.347957
BnaC06g02760D	0.530977	-0.170519	-0.694817	0.334359
BnaC06g03050D	0.758448	-0.0401534	-0.661318	-0.0569762
BnaC06g05810D	1.14346	-0.237427	-0.494105	-0.411926
BnaC06g06420D	0.635184	-0.181311	-0.451759	-0.00211432
BnaC06g06830D	1.23644	-0.0402418	-0.496172	-0.700028
BnaC06g07640D	0.369904	0.0950093	-0.601991	0.137077
BnaC06g10580D	1.22088	-0.341392	-0.401662	-0.477823
BnaC06g16800D	0.493183	0.284885	-0.781733	0.00366521
BnaC06g16950D	0.783362	-0.199616	-0.445078	-0.138668
BnaC06g17270D	0.579313	-0.473793	-0.508992	0.403472
BnaC06g17310D	0.859584	-0.147158	-0.565116	-0.14731
BnaC06g19600D	1.14929	0.106626	-1.18165	-0.0742721
BnaC06g21810D	0.723519	-0.325518	-0.2065	-0.191501
BnaC06g22060D	1.27974	-0.254783	-0.866927	-0.158034
BnaC06g22690D	0.740558	-0.231432	-0.218614	-0.290512
BnaC06g22790D	0.537839	-0.506707	-0.0788949	0.0477625
BnaC06g23520D	0.982363	-0.413204	-0.651124	0.0819648
BnaC06g23550D	0.347782	-0.324133	-0.649549	0.6259
BnaC06g23560D	0.871567	-0.358247	-0.913655	0.400335
BnaC06g24200D	0.825476	-0.0904959	-0.346421	-0.38856
BnaC06g25360D	-0.0638441	-0.331476	-0.518464	0.913784
BnaC06g25730D	0.553159	0.0664142	-0.634499	0.0149257
BnaC06g30470D	0.577421	-0.206459	-0.549938	0.178976
BnaC06g33910D	0.321045	0.0666479	-0.642756	0.255063
BnaC06g34340D	0.636621	0.125708	-0.882006	0.119677
BnaC06g34600D	0.614551	0.115691	-0.464148	-0.266094
BnaC06g35220D	0.736974	-0.216065	-0.450121	-0.0707875
BnaC06g35510D	0.35979	0.170236	-0.530289	0.000263951
BnaC06g35750D	0.522571	-0.00405208	-0.58769	0.0691712
BnaC06g37440D	0.835243	0.0826962	-0.694615	-0.223325
BnaC06g37830D	0.691383	-0.0324976	-0.393088	-0.265797
BnaC06g37860D	0.948803	-0.439574	-0.491799	-0.0174299
BnaC06g38730D	0.477516	-0.0591138	-0.380675	-0.0377264
BnaC06g38940D	0.781698	-0.252892	-0.295382	-0.233424
BnaC06g40700D	1.2373	-0.265067	-0.892744	-0.0794842
BnaC06g40830D	0.962446	-0.437807	-0.516953	-0.00768567
BnaC06g42870D	0.833996	-0.265068	-0.371428	-0.197501
BnaC07g00150D	0.630244	0.144683	-0.542362	-0.232565
BnaC07g01380D	0.412985	-0.222554	-0.599215	0.408784
BnaC07g07150D	0.839074	0.0566489	-0.713225	-0.182497
BnaC07g12480D	1.00865	-0.0219225	-0.574041	-0.412683
BnaC07g13600D	0.296013	0.14776	-0.782658	0.338886
BnaC07g14010D	1.11567	0.048551	-0.829668	-0.334554
BnaC07g15940D	0.520239	-0.114183	-0.436394	0.0303381
BnaC07g16350D	0.643898	-0.251617	-0.341372	-0.0509079
BnaC07g16390D	1.1919	0.124403	-1.18719	-0.129116
BnaC07g16920D	0.558797	-0.0412622	-0.645727	0.128192
BnaC07g17710D	1.29404	-0.368905	-0.588088	-0.33705
BnaC07g17980D	0.737067	0.0770816	-0.587471	-0.226677
BnaC07g20100D	0.76156	-0.242198	-0.62768	0.108317
BnaC07g22990D	0.989778	-0.0886497	-0.608105	-0.293023
BnaC07g23050D	0.532605	0.398707	-0.735171	-0.196141
BnaC07g23470D	0.816147	-0.205347	-0.306514	-0.304287
BnaC07g23610D	0.997317	-0.00322105	-0.57599	-0.418106
BnaC07g24000D	0.606707	-0.0780423	-0.315368	-0.213296
BnaC07g24030D	1.14879	-0.490826	-0.466122	-0.19184
BnaC07g24660D	1.12035	-0.342218	-0.520384	-0.257749
BnaC07g25290D	0.54675	-0.181627	-0.243374	-0.121749
BnaC07g27580D	1.28463	-0.600818	-1.17672	0.492908
BnaC07g29150D	1.11021	-0.377004	-0.827717	0.094508
BnaC07g29380D	0.35987	0.258021	-0.68718	0.0692881
BnaC07g29570D	0.517116	0.064188	-0.564433	-0.0168708
BnaC07g29960D	0.481272	-0.559952	-0.27482	0.353499
BnaC07g30280D	0.925081	-0.267464	-0.926837	0.26922
BnaC07g30560D	0.478575	-0.239691	-0.527139	0.288255
BnaC07g31340D	1.03948	0.0648973	-0.581498	-0.522879
BnaC07g31540D	0.497324	0.00430741	-0.435159	-0.0664722
BnaC07g32410D	0.629164	0.153825	-0.698122	-0.0848669
BnaC07g32490D	1.15598	-0.542916	-0.273299	-0.339768
BnaC07g35800D	0.464866	-0.451709	-0.07376	0.0606038
BnaC07g37830D	0.282157	-0.0873569	-0.39256	0.19776
BnaC07g38900D	0.557373	0.074043	-0.37929	-0.252126
BnaC07g40100D	0.4584	0.072609	-0.816221	0.285212
BnaC07g40500D	0.963356	-0.0176734	-0.426887	-0.518796
BnaC07g43740D	0.650107	-0.031968	-0.358589	-0.259551
BnaC07g44590D	0.355015	-0.145153	-0.574913	0.365051
BnaC07g45180D	0.833226	-0.0272579	-0.630796	-0.175173
BnaC07g45700D	0.376106	0.0506203	-0.643251	0.216524
BnaC07g45800D	1.27621	-0.515016	-0.435497	-0.325695
BnaC07g47330D	0.566276	-0.210158	-0.596612	0.240494
BnaC07g47640D	0.917071	-0.569059	-0.437489	0.0894773
BnaC07g50550D	0.69714	0.0787984	-0.628492	-0.147447
BnaC07g50660D	1.21659	-0.254135	-0.697115	-0.265338
BnaC08g01430D	0.534765	-0.240445	-0.484349	0.190028
BnaC08g01640D	1.26251	-0.838741	-0.497289	0.073521
BnaC08g01820D	0.716729	0.0770496	-0.572963	-0.220816
BnaC08g05120D	0.842881	-0.515797	-0.252098	-0.0749861
BnaC08g06690D	0.899161	-0.146172	-0.55558	-0.197409
BnaC08g11110D	0.484438	-0.0810608	-0.651442	0.248065
BnaC08g11270D	0.594602	-0.292805	-0.217507	-0.0842893
BnaC08g11300D	1.0329	-0.471833	-0.324702	-0.236362
BnaC08g12310D	0.464613	0.166495	-0.670529	0.0394222
BnaC08g12910D	0.59875	0.2453	-0.928624	0.0845749
BnaC08g13360D	0.276543	0.205598	-0.578639	0.0964992
BnaC08g16850D	0.653537	-0.0709039	-0.641077	0.0584436
BnaC08g17300D	0.468422	-0.293942	-0.456285	0.281805
BnaC08g17930D	0.783196	-0.110676	-0.706474	0.0339542
BnaC08g19610D	0.611121	0.553822	-1.13151	-0.0334372
BnaC08g22870D	0.82748	-0.0980677	-0.37698	-0.352432
BnaC08g23940D	0.864412	-0.107048	-0.44207	-0.315294
BnaC08g24320D	0.631106	-0.120279	-0.301389	-0.209438
BnaC08g25680D	0.791404	-0.160458	-0.287873	-0.343073
BnaC08g26560D	1.07346	-0.541254	-0.416243	-0.115962
BnaC08g27940D	1.17347	-0.221479	-0.589737	-0.36225
BnaC08g28500D	0.796108	0.0900168	-0.657524	-0.228601
BnaC08g29580D	0.957022	-0.0622643	-0.94118	0.0464226
BnaC08g32210D	0.860057	0.0830361	-0.443289	-0.499804
BnaC08g35830D	0.737182	-0.71844	-0.279302	0.260559
BnaC08g38650D	1.24575	-0.187394	-0.876035	-0.182324
BnaC08g41550D	0.692381	-0.182371	-0.271372	-0.238637
BnaC08g42700D	0.685533	-0.205776	-0.642586	0.162828
BnaC08g42990D	0.512405	-0.00940572	-0.372672	-0.130328
BnaC08g43060D	0.368253	-0.000594567	-0.646887	0.279228
BnaC08g44590D	0.795354	-0.660757	-0.092101	-0.0424966
BnaC08g44840D	0.915151	0.157713	-0.837447	-0.235417
BnaC08g48840D	0.729228	-0.0859553	-0.299106	-0.344167
BnaC09g00710D	0.418168	-0.715728	-0.375428	0.672987
BnaC09g01090D	1.11453	-0.430617	-0.345199	-0.338718
BnaC09g01520D	1.01599	-0.159736	-0.551414	-0.30484
BnaC09g04550D	1.11141	-0.257843	-0.849183	-0.00438925
BnaC09g05380D	0.552503	-0.0729328	-0.512714	0.0331438
BnaC09g06250D	0.708077	-0.0952039	-0.41	-0.202873
BnaC09g07320D	1.28685	-0.254204	-0.600823	-0.431819
BnaC09g08320D	0.553718	-0.0468532	-0.521051	0.0141866
BnaC09g11560D	0.846765	-0.112341	-0.400497	-0.333927
BnaC09g12030D	1.09	0.0213281	-0.865968	-0.245356
BnaC09g12360D	0.556258	0.126052	-0.748129	0.0658189
BnaC09g13360D	1.12701	-0.400995	-0.363852	-0.362161
BnaC09g16040D	0.636857	-0.0187301	-0.300323	-0.317804
BnaC09g18930D	1.1183	-0.209409	-0.565159	-0.343734
BnaC09g20050D	0.561837	0.0244032	-0.8131	0.22686
BnaC09g20370D	1.10379	-0.26863	-0.732606	-0.10255
BnaC09g21030D	0.436379	0.0647126	-0.488682	-0.0124088
BnaC09g23440D	0.66792	-0.0915007	-0.443273	-0.133146
BnaC09g30710D	0.635178	-0.123041	-0.461994	-0.0501427
BnaC09g32640D	0.436801	0.230989	-0.87337	0.20558
BnaC09g33600D	0.765093	-0.0269699	-0.629632	-0.108492
BnaC09g34350D	0.256125	0.28456	-0.893087	0.352402
BnaC09g38450D	0.806168	-0.318976	-0.792953	0.30576
BnaC09g39180D	0.709241	-0.0335969	-0.575025	-0.100619
BnaC09g40690D	0.44204	0.0428111	-0.366518	-0.118333
BnaC09g46540D	0.325331	0.112508	-0.601789	0.16395
BnaC09g47310D	0.531035	-0.161678	-0.378474	0.00911729
BnaC09g47470D	0.661082	-0.0579435	-0.558209	-0.0449296
BnaC09g48170D	0.954482	-0.372332	-1.03822	0.456075
BnaC09g49180D	0.646009	-0.100977	-0.255793	-0.289239
BnaC09g50530D	0.448517	0.0976938	-0.479071	-0.0671398
BnaC09g53440D	0.405019	0.027288	-0.5615	0.129193
BnaC09g53650D	0.63152	-0.0456141	-0.827724	0.241818
BnaCnng00020D	1.34371	-0.667981	-0.313915	-0.361811
BnaCnng00510D	0.579988	0.0727036	-0.670338	0.0176461
BnaCnng01870D	0.628296	-0.0896137	-0.327965	-0.210717
BnaCnng01880D	0.96174	-0.422347	-0.246164	-0.293229
BnaCnng02600D	0.545016	0.028766	-0.513241	-0.0605406
BnaCnng03080D	0.881795	-0.132099	-0.374047	-0.375649
BnaCnng03220D	0.583664	0.0836647	-0.331964	-0.335364
BnaCnng03230D	1.15306	-0.141559	-0.778015	-0.23349
BnaCnng03280D	0.760169	-0.00836047	-0.48862	-0.263188
BnaCnng03360D	0.481814	0.219494	-0.708167	0.00685944
BnaCnng03600D	1.04138	-0.0267867	-0.94746	-0.0671364
BnaCnng03670D	0.507731	-0.11294	-0.511834	0.117043
BnaCnng03760D	0.725744	0.117607	-0.9587	0.115349
BnaCnng03850D	0.370861	0.132451	-0.387879	-0.115433
BnaCnng04230D	0.81197	-0.0612709	-0.506287	-0.244412
BnaCnng10030D	0.802102	-0.292579	-0.306164	-0.203359
BnaCnng10360D	0.526979	-0.0934458	-0.312697	-0.120836
BnaCnng10490D	0.528403	0.204989	-0.470002	-0.263391
BnaCnng10560D	0.503773	-0.0810438	-0.470104	0.0473746
BnaCnng10610D	0.674891	-0.01745	-0.369644	-0.287798
BnaCnng11540D	0.481876	0.218143	-0.462642	-0.237377
BnaCnng15140D	0.443589	-0.997071	-0.207054	0.760536
BnaCnng20100D	0.559136	-0.0424748	-0.386719	-0.129942
BnaCnng20570D	0.151895	-0.404908	-0.930041	1.18305
BnaCnng22600D	0.728516	-0.835941	-0.163926	0.271351
BnaCnng23930D	0.948228	-0.537723	-0.323339	-0.0871661
BnaCnng27240D	0.372894	0.0104922	-0.98222	0.598834
BnaCnng29080D	0.814698	-0.284219	-0.29775	-0.232728
BnaCnng29630D	0.493629	0.096223	-0.425353	-0.164498
BnaCnng37430D	0.768997	-0.331204	-0.333305	-0.104488
BnaCnng37450D	1.02629	0.192785	-1.23784	0.0187572
BnaCnng40310D	0.35628	-0.0228228	-0.382971	0.0495142
BnaCnng42990D	1.07994	-0.782916	-0.75697	0.459942
BnaCnng43380D	1.1449	-0.4346	-0.697722	-0.0125804
BnaCnng43810D	0.915414	-0.519017	-0.262498	-0.1339
BnaCnng45270D	0.665362	-0.0463682	-0.679774	0.0607804
BnaCnng45950D	0.515269	0.0925944	-0.395303	-0.21256
BnaCnng52730D	0.379728	0.331791	-0.527999	-0.183521
BnaCnng53320D	0.430913	-0.850697	0.164955	0.254829
BnaCnng56610D	0.230445	0.263363	-0.704572	0.210764
BnaCnng57130D	1.21879	-0.440741	-0.675285	-0.102763
BnaCnng63240D	0.706466	-0.668693	-0.124189	0.0864159
BnaCnng63310D	0.837784	-0.996861	-1.03731	1.19638
BnaCnng65670D	0.621734	-0.440471	-0.150069	-0.0311932
BnaCnng66220D	0.323285	-0.691235	-0.269962	0.637912
BnaCnng66730D	0.494685	0.148732	-0.539599	-0.103818
BnaCnng68120D	0.842962	0.0969851	-0.706675	-0.233273
BnaCnng69940D	1.04493	-0.292493	-0.593911	-0.158532
BnaCnng71250D	1.14298	-0.469361	-0.294132	-0.379481
BnaCnng73240D	0.813249	-0.469525	-0.212802	-0.130921
BnaCnng73330D	0.825753	0.0633749	-0.952143	0.063016
Brassica_napus_newGene_1017	0.659987	-0.301947	-0.426173	0.0681333
Brassica_napus_newGene_1024	0.354068	0.00465006	-0.418149	0.0594303
Brassica_napus_newGene_1119	0.591015	0.000163221	-0.452334	-0.138844
Brassica_napus_newGene_1124	0.6093	0.107826	-0.528071	-0.189055
Brassica_napus_newGene_1285	0.571088	0.109701	-0.511239	-0.16955
Brassica_napus_newGene_1327	0.398954	0.293373	-0.821991	0.129664
Brassica_napus_newGene_1461	0.889422	0.0476082	-0.628144	-0.308886
Brassica_napus_newGene_15	0.381928	-0.804514	-0.255408	0.677993
Brassica_napus_newGene_1584	0.173955	0.315314	-0.441457	-0.0478122
Brassica_napus_newGene_1698	0.43988	0.180977	-0.392591	-0.228265
Brassica_napus_newGene_1724	0.723209	0.154989	-0.508761	-0.369437
Brassica_napus_newGene_2033	0.539067	-0.149899	-0.49612	0.106952
Brassica_napus_newGene_2299	0.4059	0.0868465	-0.329223	-0.163524
Brassica_napus_newGene_2311	0.311241	0.204659	-0.56459	0.0486895
Brassica_napus_newGene_2336	0.514033	0.0725807	-0.437367	-0.149246
Brassica_napus_newGene_2399	0.482502	0.407729	-0.605496	-0.284735
Brassica_napus_newGene_2422	0.497933	-0.0330827	-0.415656	-0.0491942
Brassica_napus_newGene_2684	0.965935	0.00185026	-0.547436	-0.420349
Brassica_napus_newGene_2972	0.476536	0.331225	-0.596218	-0.211544
Brassica_napus_newGene_3526	0.907828	0.26333	-1.30352	0.132361
Brassica_napus_newGene_3578	0.760439	-0.0190149	-0.427604	-0.313821
Brassica_napus_newGene_3595	0.535889	0.21627	-0.481826	-0.270334
Brassica_napus_newGene_3612	0.912041	-0.63927	-0.220864	-0.0519074
Brassica_napus_newGene_3642	0.299887	0.0435876	-0.294155	-0.0493194
Brassica_napus_newGene_3655	0.750179	0.124004	-0.570209	-0.303973
Brassica_napus_newGene_3803	0.200208	0.0417146	-0.210469	-0.0314539
Brassica_napus_newGene_383	0.332249	0.278509	-0.514442	-0.096316
Brassica_napus_newGene_3830	0.82477	0.119997	-1.00384	0.0590709
Brassica_napus_newGene_385	0.364421	0.13211	-0.52752	0.0309893
Brassica_napus_newGene_401	0.359675	0.285081	-0.44569	-0.199066
Brassica_napus_newGene_4163	0.558059	-0.00580495	-0.385901	-0.166353
Brassica_napus_newGene_4165	0.946948	0.142294	-0.952868	-0.136373
Brassica_napus_newGene_4172	0.773722	-0.521775	-0.468343	0.216397
Brassica_napus_newGene_4220	0.82582	-0.132083	-0.903047	0.20931
Brassica_napus_newGene_435	0.708794	-0.0174697	-0.562145	-0.129179
Brassica_napus_newGene_4366	0.513912	0.0509633	-0.521336	-0.0435397
Brassica_napus_newGene_4461	0.423598	-0.0722175	-0.381188	0.0298079
Brassica_napus_newGene_4490	0.161193	0.216229	-0.43511	0.057688
Brassica_napus_newGene_4727	0.735336	-0.0974406	-0.504707	-0.133189
Brassica_napus_newGene_4792	0.952407	-0.0693527	-0.454068	-0.428986
Brassica_napus_newGene_4819	1.09545	0.0370242	-0.690792	-0.441684
Brassica_napus_newGene_4963	0.164741	0.367068	-0.826644	0.294835
Brassica_napus_newGene_558	1.33352	-0.540353	-0.465805	-0.32736

## Sheet: cluster_2
Table S6 Expression of the differentially expressed cluster into Cluster 2
#ID	0h	1h	3h	24h
BnaA01g01400D	-0.398332	-0.808299	0.428394	0.778237
BnaA01g01600D	-0.517514	-0.69979	0.364403	0.852901
BnaA01g03200D	-0.918935	-0.400638	0.599763	0.71981
BnaA01g05060D	-0.936211	-0.118585	0.698868	0.355928
BnaA01g06700D	-0.532368	-0.242405	0.187219	0.587553
BnaA01g06730D	-0.878785	-0.518271	0.906254	0.490801
BnaA01g08120D	-0.490782	-0.353075	0.323035	0.520822
BnaA01g08230D	-1.02212	-0.594796	0.235651	1.38126
BnaA01g08510D	-0.7825	-0.625139	0.21214	1.1955
BnaA01g08900D	-0.573297	-0.305149	0.483924	0.394522
BnaA01g09190D	-0.897369	-0.421219	-0.509286	1.82787
BnaA01g09520D	-0.496831	-0.780853	0.227512	1.05017
BnaA01g09740D	-0.552313	-0.493444	0.603975	0.441783
BnaA01g10750D	-0.934701	-0.378533	0.953956	0.359277
BnaA01g12320D	-0.925351	-0.289262	0.135096	1.07952
BnaA01g12930D	-1.26039	-0.26359	0.672533	0.851444
BnaA01g13460D	-0.449206	-0.647443	0.546479	0.55017
BnaA01g13490D	-1.00244	0.0662709	-0.12185	1.05802
BnaA01g13500D	-1.28011	-0.236416	0.214319	1.30221
BnaA01g15130D	-0.541384	-0.359841	0.334186	0.567039
BnaA01g15810D	-0.338016	-0.417977	0.549151	0.206841
BnaA01g16310D	-0.962995	-0.0582603	0.269655	0.7516
BnaA01g16780D	-0.906273	-0.288164	0.472082	0.722355
BnaA01g17940D	-0.66845	-1.1609	1.01823	0.811117
BnaA01g20340D	-0.769222	-0.427398	0.523191	0.673429
BnaA01g24190D	-0.761612	-0.43874	0.871202	0.32915
BnaA01g24320D	-1.0213	-0.829536	0.987589	0.863244
BnaA01g25000D	-0.58922	-0.89201	1.19407	0.287156
BnaA01g27400D	-0.945342	-0.70939	0.587706	1.06703
BnaA01g28670D	-1.02462	-0.468916	0.579215	0.914325
BnaA01g31480D	-1.14742	-0.601242	0.874912	0.873747
BnaA01g31850D	-0.534356	-0.447692	0.331433	0.650615
BnaA01g32250D	-0.802028	-0.49317	0.858554	0.436644
BnaA01g32340D	-0.791832	-0.210307	0.736883	0.265255
BnaA01g34500D	-0.844757	-0.202215	0.540998	0.505975
BnaA01g34560D	-1.09398	-0.609161	0.329912	1.37322
BnaA01g34710D	-0.369463	-0.317357	-0.11188	0.7987
BnaA02g00400D	-0.527095	-0.385747	0.633271	0.279571
BnaA02g02790D	-0.822638	-0.425392	0.514843	0.733187
BnaA02g02840D	-0.928716	-1.57884	1.00755	1.5
BnaA02g03050D	-1.26356	-0.203255	0.67824	0.78857
BnaA02g03870D	-0.878734	-0.323758	-0.721843	1.92433
BnaA02g03880D	-1.17736	-0.409133	1.29507	0.291417
BnaA02g03890D	-1.03696	-0.305171	0.720032	0.622094
BnaA02g03900D	-0.973755	-0.668079	0.963558	0.678275
BnaA02g03970D	-0.884482	-0.647616	0.660071	0.872026
BnaA02g04480D	-0.901865	-0.372569	0.588103	0.686331
BnaA02g05650D	-0.747117	-0.210951	0.343204	0.614863
BnaA02g06880D	-0.877192	-0.432034	0.478404	0.830821
BnaA02g08080D	-0.47604	-0.47604	0.0912786	0.860801
BnaA02g13840D	-0.749394	-0.318336	0.613079	0.454651
BnaA02g15250D	-0.697454	-0.259113	0.250233	0.706334
BnaA02g15500D	-1.17121	-0.152193	0.735305	0.588095
BnaA02g15510D	-1.37051	-0.311453	0.949337	0.732623
BnaA02g15620D	-0.315472	-0.434356	0.141445	0.608382
BnaA02g15990D	-0.604594	-0.366179	0.718	0.252773
BnaA02g16460D	-1.24852	0.00475327	0.707057	0.536707
BnaA02g22340D	-0.562135	-0.638568	0.704816	0.495887
BnaA02g22810D	-0.763073	-0.224771	0.669386	0.318458
BnaA02g23870D	-0.858683	-0.191153	0.336174	0.713662
BnaA02g26400D	-1.03378	-0.813389	1.15691	0.690258
BnaA02g29490D	-1.09621	-0.099038	0.744382	0.450867
BnaA02g31430D	-0.477281	-0.412674	0.24466	0.645295
BnaA02g32460D	-0.976221	-0.0702347	0.347413	0.699043
BnaA02g33410D	-0.668795	-0.256521	0.0955422	0.829774
BnaA02g33910D	-0.762138	-0.132451	0.0679905	0.826599
BnaA02g34380D	-1.03071	0.0302222	0.257705	0.742779
BnaA02g36580D	-0.558552	-0.509106	0.550506	0.517152
BnaA03g01040D	-0.64446	-0.277206	0.387742	0.533924
BnaA03g02640D	-0.87885	-0.630138	0.528168	0.98082
BnaA03g02910D	-0.474131	-0.336133	0.254007	0.556256
BnaA03g03160D	-0.640481	-0.457963	0.439725	0.658718
BnaA03g03500D	-0.409474	-0.368636	0.533094	0.245016
BnaA03g04190D	-0.805545	-0.465386	0.750656	0.520275
BnaA03g06880D	-1.36247	-0.0299	0.999057	0.39331
BnaA03g07930D	-0.394502	-0.453229	0.761633	0.0860988
BnaA03g08390D	-0.425545	-0.343635	0.328027	0.441154
BnaA03g09480D	-0.77873	-0.479071	0.410282	0.847519
BnaA03g11920D	-0.850191	-0.265174	0.867251	0.248114
BnaA03g14010D	-0.80815	-0.162054	0.274307	0.695897
BnaA03g14560D	-0.948048	-0.164514	0.437111	0.675451
BnaA03g14580D	-0.535572	-0.309661	0.350705	0.494528
BnaA03g14760D	-1.39602	0.0571022	0.606307	0.732607
BnaA03g15120D	-0.921088	-0.487282	0.474469	0.933901
BnaA03g15200D	-0.739335	-0.313967	0.360128	0.693175
BnaA03g15380D	-0.676552	-0.639113	0.464039	0.851625
BnaA03g19320D	-0.702023	-0.397042	0.435905	0.663161
BnaA03g22370D	-0.954097	-0.28634	0.695481	0.544956
BnaA03g25420D	-1.16253	-0.663401	1.3159	0.510034
BnaA03g25630D	-0.709185	-0.26928	0.83985	0.138615
BnaA03g27240D	-0.725295	-0.221063	0.336301	0.610057
BnaA03g27360D	-0.470073	-0.546327	0.187271	0.829129
BnaA03g32350D	-0.743436	-0.378476	0.855587	0.266326
BnaA03g33790D	-1.18546	0.00827635	0.624178	0.55301
BnaA03g33930D	-1.05773	-0.425499	0.629305	0.853925
BnaA03g35830D	-0.504261	-0.623107	0.361138	0.766229
BnaA03g36130D	-0.320964	-0.344421	0.0449329	0.620452
BnaA03g37360D	-0.613428	-0.648484	0.962134	0.299778
BnaA03g37780D	-0.301679	-0.644032	0.152433	0.793278
BnaA03g38770D	0.0258135	-1.90405	1.1177	0.760538
BnaA03g38800D	-0.946955	-0.0809919	0.257847	0.7701
BnaA03g38910D	-0.971098	-0.357474	0.697796	0.630775
BnaA03g39450D	-1.27999	0.0495807	0.528229	0.702183
BnaA03g39620D	-0.553774	-0.361386	0.262708	0.652452
BnaA03g42030D	-0.781405	-0.151162	0.390891	0.541677
BnaA03g43330D	-0.667584	-0.320701	0.456675	0.53161
BnaA03g46470D	-0.711068	-0.32838	0.443991	0.595457
BnaA03g48410D	-0.974412	-0.269613	0.325768	0.918258
BnaA03g48750D	-0.727667	-0.742369	0.454747	1.01529
BnaA03g50060D	-1.01055	-0.458196	0.707753	0.76099
BnaA03g50070D	-1.26528	-0.416877	0.87849	0.803663
BnaA03g50100D	-1.1665	-0.269276	0.718601	0.717178
BnaA03g50900D	-0.469673	-0.508335	0.314222	0.663785
BnaA03g51870D	-0.712186	-0.222659	0.326885	0.60796
BnaA03g51880D	-0.446089	-0.505355	0.690223	0.261221
BnaA03g53010D	-0.754837	-0.126758	0.00217833	0.879416
BnaA03g53470D	-0.526921	-0.519059	0.768906	0.277073
BnaA03g54160D	-1.00797	-0.0931091	0.583929	0.517147
BnaA03g54320D	-1.17073	-0.141539	1.14568	0.16659
BnaA03g55860D	-0.538405	-0.463771	0.583202	0.418974
BnaA03g59170D	-0.548875	-0.437887	0.29817	0.688592
BnaA04g02800D	-0.64451	-0.445058	0.56704	0.522529
BnaA04g03270D	-0.902962	-0.162546	0.433795	0.631713
BnaA04g03550D	-0.780939	-0.57191	0.866259	0.486591
BnaA04g04830D	-0.799608	-0.416748	0.708322	0.508034
BnaA04g07520D	-0.888724	-0.327558	0.466527	0.749756
BnaA04g09490D	-0.645011	-0.738406	0.581075	0.802342
BnaA04g11150D	-0.805621	-0.17623	0.584181	0.397671
BnaA04g11170D	-0.641711	-0.473608	0.444748	0.670571
BnaA04g11970D	-0.493009	-0.829354	0.508095	0.814268
BnaA04g12710D	-0.617572	-0.979512	0.332465	1.26462
BnaA04g17210D	-0.322538	-0.615203	0.733837	0.203904
BnaA04g18070D	-0.268936	-0.7501	1.01434	0.00469362
BnaA04g18590D	-0.98747	-0.108919	0.460221	0.636169
BnaA04g18600D	-1.12292	-4.78862e-05	0.45774	0.665233
BnaA04g21240D	-1.07924	-0.412545	0.884557	0.607231
BnaA04g24370D	-1.02621	-0.417678	0.68409	0.759796
BnaA04g25000D	-1.1696	-0.313276	0.455985	1.02689
BnaA04g25150D	-0.421261	-0.474271	0.260688	0.634844
BnaA04g26970D	-0.637921	-0.248596	0.242215	0.644302
BnaA04g27120D	-0.460785	-0.66373	0.29875	0.825765
BnaA05g01150D	-0.698106	-0.474047	0.384436	0.787717
BnaA05g01790D	-0.973077	-0.295778	0.6838	0.585055
BnaA05g04020D	-0.41425	-0.994366	0.865009	0.543607
BnaA05g05590D	-0.739121	-0.34182	0.480446	0.600494
BnaA05g06230D	-1.0541	-0.0934727	0.0388223	1.10875
BnaA05g06450D	-0.629832	-0.178319	0.139484	0.668667
BnaA05g07370D	-0.617111	-0.229782	0.369324	0.477569
BnaA05g09000D	-1.01384	-0.0651288	0.0473862	1.03158
BnaA05g09500D	-0.592288	-0.229808	0.157161	0.664935
BnaA05g12320D	-1.19249	-0.701345	0.907115	0.986723
BnaA05g12990D	-0.466619	-0.508525	0.195739	0.779405
BnaA05g16700D	-0.760774	-0.835738	0.74935	0.847162
BnaA05g19210D	-0.494513	-0.389215	0.73912	0.144608
BnaA05g19900D	-1.30383	-0.524757	1.28112	0.54747
BnaA05g20490D	-0.841441	-0.105806	0.244291	0.702955
BnaA05g25030D	-0.465895	-0.387954	0.187327	0.666523
BnaA05g26470D	-1.25433	-0.607633	0.58423	1.27773
BnaA05g27200D	-0.306238	-0.397841	0.0693248	0.634755
BnaA05g27280D	-1.11759	-0.223682	0.70457	0.636701
BnaA05g28940D	-0.861592	-0.631654	0.807385	0.685861
BnaA05g31480D	-0.8508	-0.262922	0.523671	0.590051
BnaA05g31530D	-0.549109	-0.474717	0.231508	0.792317
BnaA05g31970D	-0.558874	-0.323233	0.478612	0.403496
BnaA05g33710D	-0.34287	-0.454312	0.193302	0.603881
BnaA06g04040D	-0.831698	-0.147872	0.108652	0.870917
BnaA06g04280D	-1.21367	-0.165707	0.426642	0.952731
BnaA06g05160D	-1.01723	-0.0598954	0.352856	0.724264
BnaA06g06370D	-0.859294	-0.219581	0.140875	0.938
BnaA06g06900D	-1.01555	-0.369791	0.113077	1.27226
BnaA06g06960D	-1.34215	-0.13353	0.605475	0.870203
BnaA06g09060D	-0.657614	-0.469009	0.677107	0.449516
BnaA06g09760D	-1.16151	-0.606253	1.38676	0.381
BnaA06g11470D	-0.748222	-0.542575	0.56761	0.723187
BnaA06g11520D	-0.658338	-0.398327	0.389787	0.666878
BnaA06g12890D	-1.22057	-0.109481	0.692293	0.637757
BnaA06g14660D	-0.887225	-0.928602	0.719046	1.09678
BnaA06g15180D	-0.893312	-0.219865	0.640684	0.472492
BnaA06g15620D	-0.987801	-1.03229	0.991376	1.02871
BnaA06g15880D	-1.30787	-0.256097	1.03278	0.531189
BnaA06g16090D	-0.572394	-0.315654	0.415227	0.472821
BnaA06g16150D	-0.608912	-0.377238	0.641183	0.344968
BnaA06g16980D	-0.907781	-0.241725	0.640752	0.508753
BnaA06g17510D	-0.350991	-0.475894	-0.00975333	0.836638
BnaA06g17590D	-0.574629	-0.507305	0.571965	0.509968
BnaA06g18900D	-0.556378	-0.157797	-0.219185	0.93336
BnaA06g19600D	-0.548483	-0.571756	0.71084	0.409399
BnaA06g19740D	-0.770643	-0.193656	0.58237	0.381929
BnaA06g21520D	-0.68088	-1.09441	0.811631	0.963661
BnaA06g21540D	-0.248603	-0.596593	0.19015	0.655046
BnaA06g22590D	-1.08674	-0.137445	0.823751	0.400432
BnaA06g23430D	-1.2707	-0.533904	1.04615	0.758458
BnaA06g24340D	-0.495652	-0.419874	0.0584352	0.857092
BnaA06g26060D	-0.874158	-0.527973	0.574787	0.827344
BnaA06g26320D	-0.393453	-0.586521	0.208386	0.771588
BnaA06g27060D	-0.965639	-0.361256	0.652602	0.674293
BnaA06g30160D	-0.72514	-0.336447	0.576375	0.485212
BnaA06g37060D	-0.955329	-1.02779	1.45165	0.531471
BnaA06g37080D	-0.448245	-0.611618	0.433011	0.626853
BnaA06g37300D	-0.82073	-0.321486	1.05699	0.0852228
BnaA06g40090D	-1.05901	-0.530805	0.353145	1.23667
BnaA06g40300D	-0.452805	-0.364411	0.331675	0.485541
BnaA06g40660D	-0.458419	-0.439849	0.240936	0.657332
BnaA06g40970D	-0.683741	-0.217268	0.457847	0.443163
BnaA07g04390D	-0.84445	-0.407692	0.453119	0.799023
BnaA07g05550D	-0.577313	-0.367821	0.323345	0.621789
BnaA07g05790D	-0.463493	-1.08702	0.565187	0.985325
BnaA07g07450D	-0.933967	-0.620288	0.797352	0.756903
BnaA07g07790D	-0.789378	-0.496623	0.587775	0.698226
BnaA07g10320D	-0.420215	-0.504493	0.327133	0.597574
BnaA07g11240D	-0.284236	-0.687482	0.795764	0.175953
BnaA07g11920D	-0.810674	-0.449713	0.285154	0.975233
BnaA07g12600D	-1.07822	-0.400112	0.559644	0.918687
BnaA07g12770D	-0.666093	-0.203789	0.297304	0.572579
BnaA07g17230D	-0.892847	-0.0649406	0.264691	0.693096
BnaA07g19630D	-1.19882	-0.46036	0.649328	1.00985
BnaA07g21980D	-1.06874	-0.384772	0.829705	0.623811
BnaA07g22680D	-0.508043	-0.378655	0.451987	0.434711
BnaA07g24050D	-1.36806	-0.311055	0.675028	1.00409
BnaA07g24230D	-0.673012	-0.724767	0.437904	0.959875
BnaA07g24890D	-0.385372	-0.362702	0.423235	0.324838
BnaA07g25880D	-0.815426	-0.59932	0.271184	1.14356
BnaA07g28440D	-0.619081	-0.275855	0.464262	0.430674
BnaA07g28670D	-1.08746	-0.685004	0.703713	1.06875
BnaA07g28880D	-0.967527	-0.229684	0.665407	0.531804
BnaA07g30830D	-0.42696	-0.432146	0.264738	0.594367
BnaA07g31570D	-1.23044	-0.479542	0.455028	1.25495
BnaA07g32220D	-0.860005	-0.539144	0.498278	0.900871
BnaA07g32970D	-0.930793	-0.770791	0.356458	1.34513
BnaA07g34260D	-0.60549	-0.239043	0.213231	0.631302
BnaA07g35620D	-0.689681	-0.156699	0.154079	0.692301
BnaA07g37360D	-0.583104	-0.410307	0.745762	0.24765
BnaA07g37900D	-0.429062	-0.364877	0.145423	0.648516
BnaA07g37990D	-0.882955	-0.238537	0.56164	0.559853
BnaA07g38400D	-0.741294	-0.646942	0.577298	0.810938
BnaA08g00590D	-0.503813	-0.268815	0.261548	0.51108
BnaA08g04510D	-0.497719	-0.303587	0.442479	0.358827
BnaA08g06880D	-0.903187	-0.256269	0.439274	0.720182
BnaA08g10680D	-0.846903	-1.51062	0.758302	1.59922
BnaA08g11840D	-0.952826	-0.139097	0.4406	0.651323
BnaA08g11860D	-0.87385	-0.301026	0.591147	0.58373
BnaA08g14900D	-1.30721	-0.0459535	0.533239	0.819923
BnaA08g16450D	-0.275244	-0.535011	0.734208	0.0760476
BnaA08g17380D	-0.779553	-0.464175	0.209236	1.03449
BnaA08g17820D	-0.479919	-0.380184	0.32023	0.539872
BnaA08g17830D	-1.0456	-0.383034	0.971877	0.456762
BnaA08g17910D	-1.15382	-0.598158	1.13521	0.61677
BnaA08g18690D	-0.433941	-0.393009	0.188149	0.638802
BnaA08g18750D	-0.948711	-0.459009	0.603022	0.804698
BnaA08g19870D	-1.01339	-1.16062	0.890323	1.28368
BnaA08g22180D	-0.668496	-0.64295	0.594505	0.71694
BnaA08g22300D	-0.49433	-0.30564	0.130519	0.669451
BnaA08g22400D	-0.98704	-0.428273	0.580043	0.83527
BnaA08g26040D	-0.632689	-0.556223	0.614404	0.574509
BnaA08g26630D	-1.31959	-0.368015	0.765641	0.921962
BnaA08g29960D	-0.737982	-0.277596	0.738351	0.277226
BnaA08g30190D	-0.864845	-1.2531	1.17802	0.939929
BnaA08g30910D	-1.26928	-0.300769	0.571774	0.998276
BnaA09g00860D	-0.525705	-0.388102	0.763612	0.150195
BnaA09g03190D	-0.576206	-0.230747	0.253246	0.553707
BnaA09g03720D	-0.664289	-0.328024	0.18762	0.804693
BnaA09g04540D	-0.837809	-0.19741	0.511374	0.523845
BnaA09g06090D	-0.352896	-0.582002	-0.13776	1.07266
BnaA09g06500D	-1.36417	0.0709715	0.777464	0.515738
BnaA09g07620D	-0.652471	-0.16388	0.0490699	0.767282
BnaA09g08790D	-0.389369	-0.538252	0.306866	0.620755
BnaA09g08810D	-0.751401	-0.748746	0.399918	1.10023
BnaA09g08940D	-1.03316	-0.50233	0.89629	0.639202
BnaA09g09390D	-0.300797	-0.463317	0.57189	0.192224
BnaA09g09830D	-0.875493	-0.195846	0.590267	0.481072
BnaA09g12280D	-0.863929	-0.198092	0.601494	0.460527
BnaA09g13280D	-1.12354	-0.450918	0.531948	1.04251
BnaA09g13370D	-0.793495	-0.234861	-0.0761702	1.10453
BnaA09g15100D	-0.371174	-0.707307	0.366268	0.712213
BnaA09g16930D	-1.03348	-0.798056	0.867158	0.964382
BnaA09g21600D	-0.40376	-0.832245	0.191725	1.04428
BnaA09g22730D	-0.779844	-0.501667	0.363285	0.918226
BnaA09g23590D	-0.63106	-0.554577	1.01754	0.168092
BnaA09g27300D	-0.93257	-0.191388	0.918392	0.205565
BnaA09g27780D	-1.42863	-0.0689517	0.559509	0.938074
BnaA09g28200D	-0.921674	-0.244587	0.709178	0.457084
BnaA09g29270D	-1.05765	-1.14311	0.657535	1.54322
BnaA09g30920D	-1.20066	0.0488769	0.586002	0.565779
BnaA09g33560D	-0.932935	-0.146109	0.356662	0.722381
BnaA09g35010D	-0.630245	-0.692648	0.473787	0.849106
BnaA09g35150D	-1.34414	0.0165085	-0.0553743	1.38301
BnaA09g35490D	-0.509539	-0.308652	0.436231	0.38196
BnaA09g36820D	-0.581665	-0.193492	0.140501	0.634657
BnaA09g39410D	-0.347245	-0.452464	-0.146917	0.946626
BnaA09g41320D	-0.546793	-1.26117	0.635978	1.17198
BnaA09g42170D	-0.553877	-0.405159	0.405502	0.553534
BnaA09g42760D	-0.243658	-0.628864	0.128414	0.744108
BnaA09g42770D	-0.7783	-0.427752	0.362252	0.843799
BnaA09g45400D	-0.834729	-0.202136	0.73085	0.306014
BnaA09g47670D	-0.864604	-0.33135	0.388953	0.807002
BnaA09g48570D	-0.935989	-0.160849	0.548142	0.548696
BnaA09g48950D	-0.454975	-0.297943	0.086237	0.666681
BnaA09g50590D	-0.445042	-0.306916	0.0401422	0.711816
BnaA09g51230D	-0.945266	-0.518061	0.444836	1.01849
BnaA09g52740D	-0.452275	-0.391434	0.34353	0.500179
BnaA09g54170D	-0.862952	-0.208463	0.694963	0.376452
BnaA10g00660D	-0.667344	-0.376821	0.740579	0.303585
BnaA10g02150D	-0.358116	-0.255763	-0.227232	0.841111
BnaA10g02480D	-0.617914	-0.294484	0.258419	0.653979
BnaA10g02830D	-0.661177	-0.348927	0.682084	0.32802
BnaA10g04200D	-0.965527	-0.153676	0.21338	0.905822
BnaA10g07760D	-0.54824	-0.352906	0.273477	0.627668
BnaA10g14320D	-0.782564	-0.384348	0.620521	0.546391
BnaA10g17050D	-0.890163	-0.118844	0.163254	0.845753
BnaA10g17370D	-1.14927	-1.02611	1.28106	0.894319
BnaA10g20190D	-0.938891	-0.137269	0.595278	0.480881
BnaA10g20630D	-0.818653	-0.974835	1.0294	0.764091
BnaA10g20920D	-0.575445	-0.335955	0.161705	0.749695
BnaA10g22680D	-0.764681	-0.601112	0.695249	0.670545
BnaA10g23540D	-0.476941	-0.275836	0.237709	0.515069
BnaA10g24610D	-1.04847	2.54024e-05	0.385721	0.662723
BnaA10g26350D	-1.19489	-0.205533	0.783539	0.616885
BnaA10g26550D	-1.27465	-0.096372	1.02982	0.341208
BnaA10g26590D	-0.633217	-0.328865	0.31251	0.649572
BnaA10g26870D	-0.959998	-0.221449	0.374606	0.80684
BnaA10g27170D	-1.15031	-0.220177	0.735668	0.634815
BnaA10g27230D	-0.862789	-0.210715	0.468932	0.604571
BnaA10g27610D	-0.760052	-0.784988	0.602169	0.942871
BnaAnng00100D	-0.641993	-0.418313	0.498539	0.561768
BnaAnng00120D	-1.11189	-0.0559402	0.5336	0.634234
BnaAnng02950D	-0.883824	-0.188365	0.221929	0.85026
BnaAnng06000D	-1.08921	-0.118231	0.591397	0.616039
BnaAnng08350D	-0.702235	-0.761839	0.305113	1.15896
BnaAnng09160D	-0.409148	-0.400037	0.474786	0.3344
BnaAnng20820D	-0.785538	-0.857336	0.856938	0.785936
BnaAnng20880D	-0.219536	-0.774151	0.825479	0.168209
BnaAnng22160D	-0.415918	-0.582379	-0.538405	1.5367
BnaAnng26730D	-0.907376	-1.14193	0.112327	1.93698
BnaAnng26740D	-1.1332	-0.916311	0.664191	1.38532
BnaAnng26890D	-0.440448	-0.298188	0.273585	0.465051
BnaAnng26900D	-1.3462	-0.39161	1.21456	0.523246
BnaAnng27140D	-0.849187	-0.213653	0.678391	0.384448
BnaAnng27760D	-0.689356	-0.323616	0.474767	0.538205
BnaAnng29640D	-0.286083	-0.453409	0.583082	0.15641
BnaAnng29830D	-0.337582	-0.430294	0.632935	0.134941
BnaAnng30710D	-0.866109	-0.396898	1.12897	0.134034
BnaAnng31450D	-0.474373	-0.730721	0.0741179	1.13098
BnaAnng34030D	-0.525769	-0.386948	0.218582	0.694136
BnaAnng34320D	-0.580609	-0.605835	0.574406	0.612038
BnaAnng35150D	-0.406164	-0.267457	-0.161227	0.834847
BnaAnng35450D	-1.01122	-1.15083	0.875289	1.28676
BnaAnng37050D	-0.403458	-0.733096	0.0239356	1.11262
BnaAnng37150D	-1.12807	-0.633445	0.471242	1.29027
BnaAnng37410D	-0.744723	-1.63491	0.775558	1.60408
BnaAnng37650D	-0.872698	-0.604739	0.71169	0.765748
BnaAnng38860D	-0.292147	-0.847719	0.664288	0.475578
BnaAnng39130D	-0.660831	-0.289317	0.124544	0.825604
BnaAnng39720D	-0.496586	-0.429376	0.331292	0.594671
BnaAnng41370D	-0.974334	-0.135006	0.470702	0.638639
BnaC01g00720D	-0.849985	-0.238398	0.574279	0.514105
BnaC01g00900D	-0.690807	-0.646513	0.299064	1.03826
BnaC01g01570D	-0.856245	-0.674384	-0.0619841	1.59261
BnaC01g02400D	-0.384496	-0.612166	0.359279	0.637383
BnaC01g02640D	-0.518845	-0.465069	0.151045	0.832868
BnaC01g03210D	-0.541057	-0.915908	1.02746	0.429504
BnaC01g04120D	-0.42894	-0.427661	0.668436	0.188165
BnaC01g04470D	-0.653137	-0.324057	0.339999	0.637195
BnaC01g04900D	-0.478714	-0.55071	0.440799	0.588625
BnaC01g08110D	-0.947073	-0.843784	1.20201	0.588847
BnaC01g08670D	-1.30681	-0.232563	0.8994	0.639976
BnaC01g09700D	-0.387561	-0.516046	0.313271	0.590336
BnaC01g09790D	-0.696617	-0.311021	0.390154	0.617484
BnaC01g10210D	-0.955332	-0.731888	0.455983	1.23124
BnaC01g11450D	-0.544689	-0.344223	0.55984	0.329072
BnaC01g12320D	-0.632944	-0.403568	0.671883	0.364628
BnaC01g14030D	-1.13704	-0.103174	-0.154458	1.39467
BnaC01g15660D	-0.73141	-0.304508	0.658248	0.37767
BnaC01g17710D	-0.941925	-0.117035	0.660043	0.398916
BnaC01g17890D	-0.566298	-0.333821	0.382117	0.518002
BnaC01g26440D	-1.12341	-0.276168	0.877248	0.522332
BnaC01g31190D	-0.889732	-0.503693	1.15562	0.237806
BnaC01g33500D	-1.04281	-0.18346	0.621727	0.604539
BnaC01g35320D	-0.577166	-0.649638	0.182939	1.04386
BnaC01g38680D	-0.691386	-0.676371	0.369041	0.998716
BnaC01g39300D	-1.20559	-0.694874	1.09033	0.810134
BnaC01g42890D	-0.654329	-0.455461	0.962178	0.147612
BnaC01g44140D	-0.916925	-0.097231	0.266834	0.747322
BnaC02g00140D	-0.956782	-0.56855	1.20636	0.318976
BnaC02g02670D	-0.476028	-0.697892	0.362346	0.811574
BnaC02g04430D	-0.491697	-0.322461	0.505138	0.309021
BnaC02g06240D	-1.14324	-0.141002	0.343826	0.940417
BnaC02g07750D	-1.04777	-0.774559	0.946894	0.875437
BnaC02g18180D	-0.910796	-0.308614	0.499725	0.719685
BnaC02g20400D	-0.799134	-0.268925	0.427794	0.640265
BnaC02g30500D	-0.76103	-0.66845	0.947102	0.482378
BnaC02g32000D	-0.356967	-0.761702	0.46522	0.653449
BnaC02g40040D	-0.564979	-0.314432	0.239999	0.639412
BnaC02g42720D	-0.803823	-0.18828	0.187425	0.804678
BnaC03g01390D	-0.683839	-0.313301	0.402822	0.594317
BnaC03g05020D	-0.835038	-0.530656	0.285685	1.08001
BnaC03g05780D	-0.710022	-0.235395	0.60265	0.342768
BnaC03g06270D	-0.669385	-0.229683	0.440161	0.458907
BnaC03g08390D	-0.820634	-0.370518	0.811526	0.379625
BnaC03g08730D	-0.970616	-0.709944	0.983704	0.696856
BnaC03g10270D	-1.09551	-0.886322	1.11508	0.866745
BnaC03g10290D	-0.582109	-0.270953	0.3931	0.459961
BnaC03g10670D	-0.473445	-0.473542	0.839267	0.10772
BnaC03g11760D	-0.526406	-0.367953	0.513887	0.380472
BnaC03g11910D	-1.12485	-0.0755871	0.336112	0.864328
BnaC03g14350D	-0.804508	-0.75185	0.764555	0.791803
BnaC03g16550D	-0.94417	-0.800155	1.13697	0.607351
BnaC03g16650D	-0.463531	-0.413147	0.386526	0.490152
BnaC03g18590D	-0.50787	-0.456054	0.297846	0.666077
BnaC03g20530D	-1.13704	-0.379999	0.623348	0.893687
BnaC03g21590D	-0.576516	-0.537389	0.481959	0.631945
BnaC03g22280D	-0.655764	-0.42982	0.741224	0.34436
BnaC03g23130D	-0.907812	-0.936232	0.694268	1.14978
BnaC03g26690D	-0.749179	-0.185008	0.491375	0.442812
BnaC03g30070D	-0.979076	-0.428239	0.834809	0.572506
BnaC03g30640D	-0.230942	-0.410434	-0.0582367	0.699613
BnaC03g31840D	-0.880398	-0.186617	0.52169	0.545325
BnaC03g32200D	-0.87474	-0.741408	1.21446	0.401683
BnaC03g32940D	-0.315901	-0.475417	0.152826	0.638492
BnaC03g33180D	-0.774951	-0.230318	0.659923	0.345346
BnaC03g37520D	0.377967	-1.32203	-0.408888	1.35295
BnaC03g39000D	-0.779179	-0.222509	0.461715	0.539973
BnaC03g40510D	-0.690585	-0.254368	0.125489	0.819464
BnaC03g41670D	-0.276482	-0.531748	0.0192488	0.788981
BnaC03g42000D	-0.398373	-0.348973	0.245711	0.501636
BnaC03g44450D	-0.526405	-0.383928	0.368386	0.541947
BnaC03g45630D	-0.0349847	-2.07811	1.04006	1.07303
BnaC03g47100D	-1.13686	-0.163306	0.755458	0.544706
BnaC03g51130D	-1.11987	-0.16761	1.36536	-0.0778733
BnaC03g51980D	-0.564224	-0.54782	0.624476	0.487568
BnaC03g52390D	-1.05263	-0.59115	0.852812	0.790971
BnaC03g52400D	-0.878889	-0.743186	0.800752	0.821323
BnaC03g53090D	-0.570096	-0.201387	-0.219004	0.990487
BnaC03g56410D	-0.600891	-0.498868	0.585553	0.514206
BnaC03g59210D	-0.564404	-0.382525	0.290392	0.656538
BnaC03g59260D	-1.38126	-0.109882	1.30326	0.187876
BnaC03g62080D	-0.423326	-0.31814	0.0641912	0.677276
BnaC03g65240D	-0.754425	-1.51745	0.843721	1.42815
BnaC03g65810D	-1.2679	-0.581768	0.96241	0.887259
BnaC03g66720D	-0.698057	-0.334732	0.568386	0.464402
BnaC03g67520D	-1.27355	-0.261006	0.413666	1.12089
BnaC03g70270D	-0.504966	-0.300807	0.174413	0.631359
BnaC03g72180D	-0.670319	-0.581679	0.306038	0.94596
BnaC03g72780D	-0.45386	-0.780642	0.213373	1.02113
BnaC03g74010D	-0.6497	-0.247455	0.415191	0.481964
BnaC03g74840D	-1.17427	-0.0410167	0.770943	0.444347
BnaC04g00030D	-0.928418	-0.410044	0.190864	1.1476
BnaC04g00430D	-0.574994	-0.292653	0.4455	0.422147
BnaC04g00710D	-0.432508	-0.757804	0.374041	0.816271
BnaC04g01470D	-1.11025	-0.0639422	0.773044	0.401146
BnaC04g02730D	-0.514579	-0.312091	0.282907	0.543762
BnaC04g02760D	-0.688315	-0.640019	0.941308	0.387025
BnaC04g02880D	-1.05082	-0.421688	0.885792	0.586716
BnaC04g04400D	-1.07534	-0.0689483	0.543054	0.601237
BnaC04g06480D	-1.27605	0.178166	0.0243953	1.07349
BnaC04g10730D	-0.574709	-0.354993	0.562173	0.367528
BnaC04g11780D	-0.902682	-0.203967	0.229196	0.877453
BnaC04g13630D	-0.685791	-0.246433	0.331107	0.601118
BnaC04g14770D	-0.287815	-0.779408	0.975552	0.0916712
BnaC04g17480D	-0.630655	-0.861311	1.18294	0.309022
BnaC04g24800D	-1.10256	-0.477989	0.66133	0.919223
BnaC04g25920D	-0.577663	-0.548344	0.428426	0.697581
BnaC04g29680D	0.582988	-1.78486	1.01083	0.191039
BnaC04g29740D	-0.762835	-0.260745	0.285884	0.737696
BnaC04g30830D	-0.84996	-0.754545	0.490274	1.11423
BnaC04g30860D	-0.949741	-0.940776	0.824749	1.06577
BnaC04g31720D	-0.775699	-0.773015	0.485196	1.06352
BnaC04g33730D	-0.722209	-0.830325	0.788345	0.764189
BnaC04g34640D	-0.407766	-0.74003	0.192052	0.955744
BnaC04g36310D	-0.809398	-0.22676	0.532716	0.503443
BnaC04g38520D	-0.52705	-0.348346	0.379969	0.495427
BnaC04g38620D	-1.02833	-0.17962	0.442617	0.765331
BnaC04g38730D	-0.455389	-0.590382	0.189819	0.855952
BnaC04g38750D	-0.433619	-0.753315	0.319833	0.867101
BnaC04g40160D	-0.765223	-0.639081	0.974186	0.430118
BnaC04g40820D	-0.738736	-0.553938	0.707385	0.585289
BnaC04g43980D	-0.970874	-0.255697	0.493302	0.733269
BnaC04g44740D	-0.976373	-0.525382	0.00535	1.49641
BnaC04g44960D	-1.06005	-0.392735	1.02605	0.426733
BnaC04g51410D	-0.718458	-0.189438	0.285747	0.622149
BnaC04g53300D	-0.996329	-0.328233	0.750223	0.574339
BnaC04g56750D	-1.21987	-0.382127	0.608097	0.993901
BnaC05g00580D	-0.419907	-0.714553	1.16701	-0.0325486
BnaC05g02350D	-0.615989	-0.38891	0.393442	0.611458
BnaC05g02810D	-0.461535	-0.320409	-0.0207663	0.802711
BnaC05g03880D	-0.729855	-0.483949	0.251744	0.962061
BnaC05g05380D	-0.505966	-0.328604	0.479591	0.35498
BnaC05g07510D	-0.620227	-0.373387	0.79756	0.196054
BnaC05g08650D	-0.649767	-0.250811	0.444463	0.456115
BnaC05g10430D	-0.84831	-0.47384	0.298999	1.02315
BnaC05g11500D	-1.40963	0.0248716	0.497727	0.887029
BnaC05g13120D	-0.760768	-0.551006	0.460462	0.851311
BnaC05g13380D	-0.389884	-0.531336	0.25412	0.667101
BnaC05g15670D	-0.327315	-0.34304	0.171555	0.4988
BnaC05g16660D	-0.973411	-0.370729	0.68192	0.66222
BnaC05g17200D	-0.707352	-0.313962	0.989933	0.0313805
BnaC05g21480D	-1.17065	-0.0800125	0.264737	0.985926
BnaC05g29330D	-0.734091	-0.50191	0.768005	0.467995
BnaC05g31680D	-0.595905	-0.471586	0.387301	0.68019
BnaC05g32190D	-0.782343	-0.492723	0.448788	0.826279
BnaC05g33170D	-0.671138	-0.233654	0.485524	0.419267
BnaC05g37490D	-0.852225	-0.139749	0.341319	0.650655
BnaC05g37500D	-0.856218	-0.181428	0.161487	0.876158
BnaC05g38860D	-0.462744	-0.762899	0.398651	0.826991
BnaC05g39200D	-1.13201	-0.320205	0.315741	1.13647
BnaC05g41500D	-0.816857	-0.169364	0.621554	0.364667
BnaC05g43440D	-0.29351	-1.76439	0.142697	1.9152
BnaC05g43850D	-0.987102	-0.46672	0.512129	0.941694
BnaC05g48970D	-0.566713	-0.456041	0.765762	0.256992
BnaC05g50160D	-1.12877	-0.252316	1.18385	0.19724
BnaC05g50840D	-1.44496	0.0616313	0.70183	0.681495
BnaC05g52230D	-0.408883	-0.639961	0.757878	0.290966
BnaC06g01610D	-0.932098	-0.272026	0.330029	0.874096
BnaC06g03750D	-0.640719	-0.691728	0.447586	0.88486
BnaC06g12120D	-0.36925	-0.429635	0.238188	0.560696
BnaC06g18890D	-0.642111	-0.308566	0.193391	0.757286
BnaC06g24500D	-0.46104	-0.499931	0.494442	0.466529
BnaC06g25110D	-1.08983	-0.359119	0.98437	0.464583
BnaC06g26190D	-0.687981	-0.331398	0.801125	0.218253
BnaC06g27490D	-0.571884	-0.42062	0.255446	0.737058
BnaC06g28780D	-0.467229	-0.337603	0.422626	0.382206
BnaC06g28830D	-0.36314	-0.554409	0.155371	0.762178
BnaC06g31250D	-0.946333	-0.590066	0.588702	0.947697
BnaC06g31940D	-0.871023	-0.36872	0.486817	0.752926
BnaC06g32250D	-0.735604	-0.216153	0.276479	0.675278
BnaC06g32670D	-1.26065	-0.148178	0.359521	1.04931
BnaC06g34330D	-0.494633	-0.383839	0.186123	0.692349
BnaC06g36590D	-0.757406	-0.433316	0.371256	0.819466
BnaC06g38000D	-0.625652	-0.647808	0.604418	0.669042
BnaC06g38170D	-1.21555	-0.754249	0.8035	1.1663
BnaC06g41560D	-0.315427	-0.343764	-0.0193818	0.678572
BnaC06g43390D	-0.733909	-1.05403	0.51791	1.27003
BnaC06g43790D	-0.504251	-0.287179	0.198137	0.593293
BnaC06g43970D	-0.632495	-0.335522	0.500427	0.46759
BnaC07g04280D	-0.595058	-0.268847	0.275032	0.588873
BnaC07g05690D	-0.511164	-0.440986	0.479541	0.472609
BnaC07g07110D	-0.5922	-0.485784	0.416399	0.661585
BnaC07g09690D	-0.89576	-0.694639	0.957426	0.632973
BnaC07g10790D	-0.745842	-0.232141	0.410527	0.567456
BnaC07g11200D	-0.481931	-0.321002	0.311258	0.491675
BnaC07g11830D	-0.935964	-0.347937	0.805179	0.478723
BnaC07g14640D	-1.2163	0.0277297	0.65182	0.53675
BnaC07g15110D	-0.423193	-0.535347	0.835099	0.123441
BnaC07g16020D	-0.543446	-0.682109	0.481991	0.743564
BnaC07g16030D	-0.424032	-0.662864	0.590887	0.49601
BnaC07g16820D	-0.851122	-0.359362	0.709765	0.500719
BnaC07g17300D	-0.511665	-0.513472	0.45567	0.569466
BnaC07g18480D	-0.316301	-0.500975	0.275169	0.542108
BnaC07g20090D	-0.963693	-0.424041	0.863485	0.524249
BnaC07g20160D	-1.02356	-0.360386	0.539707	0.844243
BnaC07g23090D	-0.546239	-0.287302	0.273127	0.560414
BnaC07g29890D	-0.73821	-0.429139	0.587636	0.579713
BnaC07g30540D	-0.423666	-0.427264	0.514626	0.336304
BnaC07g33030D	-1.02699	-0.550171	0.912871	0.664288
BnaC07g34170D	0.148035	-0.835243	-0.395725	1.08293
BnaC07g34180D	-1.21108	-0.434541	0.693785	0.951835
BnaC07g35550D	-0.55816	-0.31804	0.0715836	0.804617
BnaC07g38740D	-0.637598	-0.291592	0.372744	0.556446
BnaC07g42530D	-1.03272	-0.56061	0.787684	0.805641
BnaC07g42560D	-1.04616	-0.492727	0.860392	0.678498
BnaC07g42660D	-0.963346	-0.211858	0.494144	0.68106
BnaC07g43040D	-0.510317	-0.398269	0.600698	0.307888
BnaC07g43490D	-1.02173	-0.319846	0.960649	0.380927
BnaC07g45200D	-0.626229	-0.353514	0.177862	0.801881
BnaC07g45220D	-1.38246	-0.24431	0.859754	0.76702
BnaC07g45900D	-0.680994	-0.51521	0.142929	1.05327
BnaC07g46060D	-0.579752	-0.33222	0.27105	0.640922
BnaC07g47260D	-0.402698	-0.441087	0.180772	0.663013
BnaC07g49640D	-0.421003	-0.683773	0.904391	0.200385
BnaC08g06420D	-0.60496	-0.616442	0.272558	0.948844
BnaC08g07690D	-1.35044	0.0539093	0.830719	0.465807
BnaC08g07930D	-0.477693	-0.348401	0.608665	0.217429
BnaC08g13660D	-1.4201	0.0960766	0.841246	0.482779
BnaC08g13920D	-0.548353	-0.32349	0.364135	0.507708
BnaC08g14380D	-0.684446	-0.221338	0.313487	0.592297
BnaC08g17460D	-1.25914	-0.0742965	0.794438	0.538998
BnaC08g17520D	-1.0469	-0.301889	0.668093	0.680698
BnaC08g18330D	-0.557702	-0.661383	0.380498	0.838587
BnaC08g18640D	-1.15692	-0.436589	0.705492	0.888018
BnaC08g18890D	-0.465993	-0.303705	-0.0126313	0.782329
BnaC08g19510D	-0.45414	-0.675075	0.778826	0.350389
BnaC08g20880D	-0.936161	-0.319365	0.517388	0.738138
BnaC08g21320D	-0.898526	-0.246308	0.832012	0.312822
BnaC08g24360D	-0.921286	-0.23432	0.345998	0.809608
BnaC08g26400D	-1.38608	0.236665	-0.0827033	1.23212
BnaC08g30700D	-0.510958	-0.363761	0.672389	0.202331
BnaC08g31760D	-0.819697	-0.19408	-0.328131	1.34191
BnaC08g35260D	-1.07096	-1.02504	1.0584	1.03761
BnaC08g38140D	-0.955101	-1.28776	0.909781	1.33308
BnaC08g44460D	-0.933894	-0.822082	0.695368	1.06061
BnaC08g46040D	-0.768522	-0.263096	0.405869	0.625749
BnaC08g47200D	-0.23926	-0.492626	0.365998	0.365888
BnaC08g48860D	-0.729071	-0.368279	0.412203	0.685147
BnaC08g49800D	-0.86544	-0.258289	0.393498	0.730231
BnaC09g02710D	-1.00827	-0.646681	0.828956	0.825997
BnaC09g05650D	-0.676647	-0.439823	0.0609378	1.05553
BnaC09g06560D	-0.421601	-0.496759	0.515745	0.402615
BnaC09g07260D	-0.409309	-0.399743	0.521996	0.287056
BnaC09g08050D	-0.783639	-0.403313	0.161188	1.02576
BnaC09g11080D	-1.197	-0.340411	0.634433	0.902978
BnaC09g11730D	-0.539181	-0.584526	0.7523	0.371407
BnaC09g15940D	-0.351219	-0.554755	0.142391	0.763583
BnaC09g17930D	-0.599353	-0.424472	0.256419	0.767406
BnaC09g21440D	-0.590764	-1.3381	0.690376	1.23848
BnaC09g21490D	-0.830827	-0.472771	0.910207	0.393391
BnaC09g28100D	-0.432421	-0.507627	0.271008	0.669039
BnaC09g30090D	0.00812034	-0.808381	-0.491595	1.29186
BnaC09g34920D	-0.526667	-0.332427	0.437133	0.421961
BnaC09g35070D	-0.719581	-0.686289	0.553892	0.851978
BnaC09g36670D	-1.06497	-0.389098	0.746048	0.708023
BnaC09g38920D	-0.466963	-0.605137	0.314482	0.757619
BnaC09g40660D	-0.955137	-1.17649	0.784628	1.347
BnaC09g42830D	-0.584355	-0.414075	0.636176	0.362254
BnaC09g43990D	-1.25753	-0.40446	0.848924	0.813065
BnaC09g48850D	-1.13578	-0.86667	1.1572	0.845245
BnaC09g49920D	-0.573139	-0.920139	1.09412	0.399156
BnaC09g52180D	-1.00557	-1.09904	0.97254	1.13208
BnaCnng02380D	-0.475293	-0.289714	-0.0125853	0.777592
BnaCnng03900D	-0.550858	-0.251381	0.10837	0.693869
BnaCnng05550D	-0.352263	-0.708074	0.222852	0.837486
BnaCnng08160D	-0.552513	-0.272016	0.0563299	0.768199
BnaCnng08740D	-0.392854	-0.321692	0.181354	0.533193
BnaCnng13310D	-0.882036	-0.192279	0.764668	0.309647
BnaCnng14820D	-0.0189881	-0.615895	0.105259	0.529625
BnaCnng15740D	-1.39095	-0.00625948	0.834151	0.563061
BnaCnng16590D	-1.08279	-0.435701	0.531493	0.986996
BnaCnng16700D	-0.740091	-0.327313	0.633386	0.434018
BnaCnng20490D	-0.717545	-0.391188	0.222554	0.886179
BnaCnng23580D	-0.699238	-0.451797	0.444611	0.706424
BnaCnng25850D	-0.691444	-0.366636	0.552245	0.505835
BnaCnng26480D	-0.509038	-0.577501	-0.0462982	1.13284
BnaCnng29300D	-0.704663	-0.510165	0.538382	0.676447
BnaCnng30730D	-0.70811	-0.871277	0.658519	0.920869
BnaCnng30830D	-0.555015	-0.520564	0.304011	0.771568
BnaCnng30870D	-0.468151	-0.29681	0.274291	0.49067
BnaCnng36210D	-0.351434	-0.532778	0.119702	0.764511
BnaCnng38290D	-0.3468	-0.405114	0.473556	0.278358
BnaCnng38640D	-0.88425	-0.819166	1.25179	0.451623
BnaCnng39500D	-1.30744	0.146122	0.246655	0.914658
BnaCnng40210D	-0.668087	-0.212175	0.381506	0.498756
BnaCnng43470D	-0.488864	-0.320493	0.29661	0.512747
BnaCnng44030D	-1.01835	-0.756245	0.644285	1.13031
BnaCnng44750D	-0.675684	-0.323895	0.54522	0.454358
BnaCnng45880D	-0.412811	-0.605414	-0.0785685	1.09679
BnaCnng46030D	-0.526892	-0.188328	-0.0912976	0.806517
BnaCnng47130D	-1.12406	-0.216814	0.439	0.901874
BnaCnng49290D	-1.0847	-0.953149	0.734859	1.30299
BnaCnng52180D	-0.755443	-0.612699	0.736328	0.631815
BnaCnng52250D	-1.05095	-0.578075	0.72266	0.906363
BnaCnng55180D	-0.632154	-0.397484	0.613722	0.415916
BnaCnng57120D	-0.857033	-0.52363	0.59562	0.785042
BnaCnng57230D	-0.49115	-0.469224	0.601317	0.359056
BnaCnng58900D	-1.37705	-0.198147	0.740956	0.834243
BnaCnng59460D	-0.665527	-0.396598	0.418468	0.643657
BnaCnng60730D	-0.526414	-0.390699	0.397901	0.519212
BnaCnng61100D	-0.233649	-1.05216	1.06211	0.223696
BnaCnng62710D	-0.550316	-0.380666	0.154371	0.776612
BnaCnng62910D	-1.16936	0.0376056	0.514262	0.617497
BnaCnng63180D	-0.984224	-0.215583	0.685374	0.514433
BnaCnng63330D	0.0014756	-1.08418	-0.21118	1.29388
BnaCnng63980D	-1.01068	-0.448763	1.09146	0.36798
BnaCnng69690D	-0.538403	-0.58217	0.979891	0.140683
BnaCnng70250D	-0.663142	-1.04333	1.01989	0.686579
BnaCnng70940D	-0.643112	-0.566398	0.284437	0.925073
BnaCnng71320D	-0.656344	-0.259986	0.202874	0.713456
BnaCnng73290D	-0.768347	-0.273544	0.462714	0.579177
BnaCnng74250D	-0.769077	-0.315793	-0.0414946	1.12636
BnaCnng74430D	-0.558276	-0.372623	0.329023	0.601876
BnaCnng75560D	-0.364033	-0.323757	0.119705	0.568084
BnaUnng03540D	-0.701677	-0.652317	0.561877	0.792117
Brassica_napus_newGene_1023	-0.716133	-0.51129	0.579757	0.647666
Brassica_napus_newGene_1135	-0.3728	-0.369077	0.425814	0.316063
Brassica_napus_newGene_1425	-0.785401	-0.507333	0.503502	0.789233
Brassica_napus_newGene_1427	-0.329158	-0.556646	0.176201	0.709603
Brassica_napus_newGene_1478	-0.533723	-0.221186	-0.0767924	0.831702
Brassica_napus_newGene_1607	-1.15748	-0.0827841	0.670796	0.569465
Brassica_napus_newGene_1639	-0.649935	-1.14345	0.769673	1.02371
Brassica_napus_newGene_1640	-1.34746	0.0509848	0.591789	0.704691
Brassica_napus_newGene_20	-0.892953	-0.595356	0.534343	0.953966
Brassica_napus_newGene_2040	-0.839659	-0.310202	0.713262	0.436599
Brassica_napus_newGene_208	-0.492824	-0.254166	0.0399427	0.707047
Brassica_napus_newGene_22	-0.56314	-0.606379	1.41696	-0.247441
Brassica_napus_newGene_2230	-0.739847	-0.478663	0.76337	0.45514
Brassica_napus_newGene_2298	-0.435089	-0.458553	0.36293	0.530712
Brassica_napus_newGene_2331	-0.686089	-0.458091	0.627849	0.51633
Brassica_napus_newGene_2364	-0.555243	-0.37556	0.200348	0.730456
Brassica_napus_newGene_2621	-0.61365	-0.523357	0.446797	0.69021
Brassica_napus_newGene_3014	-1.05883	-0.704502	0.667999	1.09533
Brassica_napus_newGene_3320	-0.298305	-0.38847	0.0904341	0.59634
Brassica_napus_newGene_336	-0.895411	-0.435886	0.745288	0.586009
Brassica_napus_newGene_3579	-0.68635	-1.1142	-0.498066	2.29862
Brassica_napus_newGene_3650	-1.11341	-0.452058	0.643426	0.922043
Brassica_napus_newGene_436	-0.712307	-0.334368	0.241802	0.804873
Brassica_napus_newGene_437	-1.4175	-0.124723	1.0308	0.511426
Brassica_napus_newGene_4375	-0.934606	-0.0547838	0.0156453	0.973745
Brassica_napus_newGene_4389	-0.840261	-0.383286	0.154537	1.06901
Brassica_napus_newGene_4663	-0.698511	-0.212346	0.236486	0.67437
Brassica_napus_newGene_4810	-0.322944	-0.561968	0.697764	0.187149
Brassica_napus_newGene_4840	-0.814237	-0.591268	0.813074	0.592431
Brassica_napus_newGene_4842	-0.607486	-0.312848	0.549385	0.37095
Brassica_napus_newGene_840	-0.568899	-0.488383	0.711118	0.346164

## Sheet: cluster_3
Table S6 Expression of the differentially expressed cluster into Cluster 3
#ID	0h	1h	3h	24h
BnaA01g03690D	1.402	0.0543119	-1.10601	-0.350295
BnaA01g09900D	1.34756	-0.310294	-0.998962	-0.038307
BnaA01g11760D	1.79092	0.185631	-1.24423	-0.732322
BnaA01g18000D	2.02475	-0.679823	-0.992934	-0.351993
BnaA01g19110D	1.89846	-0.0840967	-0.70894	-1.10542
BnaA01g30490D	1.53819	-0.395834	-0.533792	-0.608563
BnaA02g01450D	3.362	-0.268351	-1.63287	-1.46078
BnaA02g07110D	2.78103	-0.572653	-1.60359	-0.604789
BnaA02g07120D	3.90827	-0.380167	-2.2818	-1.24631
BnaA02g10980D	1.89087	0.231929	-1.79544	-0.327353
BnaA02g11920D	1.94405	-0.485602	-1.04163	-0.416812
BnaA02g15910D	2.17955	-0.203998	-1.38998	-0.585577
BnaA02g22360D	2.19358	-0.630082	-0.998391	-0.565106
BnaA02g28730D	2.12262	-0.389278	-1.15661	-0.576729
BnaA02g34210D	1.68714	0.318235	-1.03305	-0.97233
BnaA02g37020D	1.51637	-0.00143555	-0.668721	-0.846215
BnaA03g06910D	1.26837	0.135659	-1.52444	0.120408
BnaA03g09530D	2.2553	-0.993221	-1.17434	-0.0877434
BnaA03g18340D	1.27882	-0.0811948	-0.983031	-0.214593
BnaA03g24280D	2.84262	-0.888892	-1.05295	-0.900774
BnaA03g32280D	1.83806	-0.225444	-0.788427	-0.824185
BnaA03g32320D	1.45073	-0.105645	-0.787402	-0.557683
BnaA03g42750D	1.45712	-0.126766	-0.770042	-0.560309
BnaA03g52990D	1.26921	0.0627702	-0.859916	-0.472062
BnaA03g58470D	1.48341	-0.108863	-0.888464	-0.486082
BnaA04g06610D	1.34499	-0.304606	-0.665258	-0.375123
BnaA04g13830D	1.95845	-0.830995	-0.570781	-0.556677
BnaA04g21850D	2.23201	-0.166804	-1.35927	-0.705942
BnaA04g22810D	2.91894	-0.797585	-1.31303	-0.808322
BnaA04g23170D	2.08344	-0.434483	-0.908398	-0.740562
BnaA04g23780D	1.45416	-0.832259	-0.8768	0.2549
BnaA04g29550D	1.89273	-0.202646	-1.37256	-0.317526
BnaA05g01190D	1.77516	0.131451	-1.53363	-0.372981
BnaA05g03260D	1.60693	-0.450921	-0.680139	-0.47587
BnaA05g14930D	1.65677	-0.948854	-0.832101	0.124186
BnaA05g22450D	1.44355	-0.370552	-0.955276	-0.117724
BnaA05g24200D	1.77192	-2.50461	0.510175	0.222517
BnaA05g24230D	1.91289	-0.23458	-0.459087	-1.21922
BnaA06g08230D	1.53011	-0.175987	-1.183	-0.171119
BnaA06g10010D	1.24529	0.129686	-0.889149	-0.48583
BnaA06g18940D	1.70475	-0.189345	-1.45604	-0.0593666
BnaA06g32290D	1.81367	-0.180162	-1.40691	-0.226603
BnaA06g35910D	1.4526	-0.713776	-0.721518	-0.0173056
BnaA06g37850D	1.32223	-0.293932	-1.14096	0.112661
BnaA07g03740D	1.43436	-0.189776	-1.1459	-0.0986877
BnaA07g09050D	1.82368	-0.173796	-0.828705	-0.821174
BnaA07g10020D	3.00596	-1.1809	-1.60902	-0.21603
BnaA07g17130D	2.20755	-0.843245	-0.453217	-0.911086
BnaA07g30010D	2.37249	-0.383808	-0.699346	-1.28934
BnaA07g30760D	3.4548	-0.451829	-1.66756	-1.33541
BnaA07g30790D	2.19172	-0.618156	-0.885791	-0.687769
BnaA07g33370D	1.35406	0.0985607	-1.14874	-0.303883
BnaA08g09690D	1.35678	0.272017	-1.07681	-0.551984
BnaA09g00710D	1.88972	-0.187099	-1.04048	-0.662143
BnaA09g05710D	1.64726	-0.657303	-1.16842	0.178467
BnaA09g07400D	1.39986	-0.630775	-0.29035	-0.478738
BnaA09g08390D	1.64417	-0.617686	-0.623013	-0.403471
BnaA09g11970D	1.38071	0.0943072	-1.04803	-0.426992
BnaA09g20620D	1.58603	-0.281652	-0.992658	-0.311718
BnaA09g29380D	1.75647	-0.638027	-0.37301	-0.745432
BnaA09g35230D	1.68073	-0.356825	-1.06753	-0.256377
BnaA09g49440D	1.26613	-0.117711	-1.09447	-0.053947
BnaA10g01410D	2.20034	-0.990734	-1.51213	0.302524
BnaA10g16690D	1.83857	-0.191215	-1.02067	-0.626685
BnaA10g20120D	3.28836	0.0518507	-1.53445	-1.80576
BnaA10g20610D	1.88835	0.216285	-1.79363	-0.311004
BnaA10g21470D	1.31976	-0.174151	-0.577641	-0.567965
BnaA10g22470D	1.22863	0.172398	-1.70181	0.300777
BnaA10g25520D	1.59079	0.362508	-1.42155	-0.531748
BnaAnng12320D	1.75558	-1.0614	-1.35094	0.656754
BnaAnng17910D	1.94985	-0.223184	-1.60042	-0.126251
BnaAnng18430D	2.19065	-1.41526	-0.229938	-0.545448
BnaAnng35040D	2.38144	-0.192277	-1.29455	-0.894607
BnaC01g19760D	1.18015	0.365064	-1.65123	0.106017
BnaC01g21280D	2.16417	-0.538521	-1.78277	0.157125
BnaC01g21960D	1.48118	-0.677294	-0.925276	0.12139
BnaC01g22890D	1.7397	-0.533679	-0.654161	-0.551862
BnaC01g35820D	2.33645	-1.22631	-1.24407	0.133928
BnaC01g38750D	1.54651	-0.976904	-0.68178	0.112172
BnaC01g44980D	2.1883	-0.913621	-0.673265	-0.601419
BnaC02g01960D	1.93519	-0.112514	-1.54408	-0.278603
BnaC02g04530D	2.42	0.153264	-1.17803	-1.39523
BnaC02g10050D	5.74258	0.0602185	-2.68514	-3.11766
BnaC02g10060D	3.66922	-0.203485	-2.14513	-1.32061
BnaC02g15280D	2.54546	-0.468493	-1.04157	-1.03539
BnaC02g16370D	1.87557	-0.310923	-1.26597	-0.298677
BnaC02g21400D	1.8127	-0.825729	-0.883048	-0.103924
BnaC02g25060D	1.48885	-0.255356	-0.906201	-0.327296
BnaC02g25390D	1.44895	-0.191238	-1.0102	-0.247516
BnaC02g37620D	1.46042	-0.117	-1.08245	-0.260969
BnaC02g43800D	1.49234	-0.542223	-0.479804	-0.470313
BnaC02g45160D	2.91134	-0.809746	-1.7058	-0.395796
BnaC02g48140D	1.33269	-0.249122	-0.842234	-0.241336
BnaC03g02910D	1.43664	-0.100772	-0.766502	-0.569366
BnaC03g12050D	2.25796	-1.19851	-0.936328	-0.123122
BnaC03g17240D	1.54032	-0.406755	-0.489253	-0.644317
BnaC03g21860D	1.53137	-0.386437	-0.948915	-0.196018
BnaC03g37680D	1.56874	-0.782029	-0.616517	-0.170197
BnaC03g40200D	1.39701	-0.448593	-0.626325	-0.322091
BnaC03g45140D	1.41567	0.0550301	-1.10948	-0.36122
BnaC03g50000D	1.50821	-0.278088	-0.92742	-0.3027
BnaC03g73550D	1.49419	0.74477	-2.06699	-0.171974
BnaC04g08280D	1.27693	-0.0425353	-0.945799	-0.2886
BnaC04g19890D	1.73204	-0.168016	-1.19019	-0.373828
BnaC04g24610D	1.57684	-1.02791	-0.239568	-0.309355
BnaC04g46630D	2.75871	-0.637065	-1.35451	-0.767137
BnaC04g50970D	2.92897	0.447957	-2.15259	-1.22435
BnaC05g01460D	2.1218	-1.14882	-1.28684	0.313861
BnaC05g07080D	1.41363	-0.218172	-1.22398	0.0285165
BnaC05g09490D	1.53377	-0.674634	-1.6682	0.809068
BnaC05g11110D	1.32341	0.0768967	-1.18768	-0.212631
BnaC05g11630D	1.45783	-0.071165	-0.750767	-0.635894
BnaC05g15180D	1.43	-0.393702	-0.775193	-0.261103
BnaC05g37670D	1.33917	-0.271263	-1.16042	0.0925139
BnaC05g40680D	1.83834	-0.597166	-0.558916	-0.682262
BnaC06g06760D	1.61589	-0.208476	-0.599386	-0.808029
BnaC06g09680D	1.52198	-0.499896	-0.54517	-0.476918
BnaC06g15270D	1.35583	-0.438348	-0.81406	-0.103423
BnaC06g33300D	2.01402	0.149546	-1.8308	-0.332762
BnaC06g33320D	3.0988	-0.448178	-1.96827	-0.682351
BnaC06g34290D	1.66537	-0.196923	-0.676724	-0.791727
BnaC06g39280D	1.63265	-0.51943	-0.627211	-0.48601
BnaC07g20310D	1.74084	-0.533431	-1.06996	-0.137449
BnaC07g24110D	1.45149	-0.514348	-0.698169	-0.238971
BnaC07g27250D	1.88481	0.781292	-2.31161	-0.354489
BnaC07g32980D	1.58016	-0.386386	-0.581077	-0.612702
BnaC07g36650D	1.80716	-0.255373	-0.946727	-0.605059
BnaC07g39210D	1.54179	0.311855	-1.20057	-0.653074
BnaC07g51280D	1.35666	-0.346604	-0.703382	-0.306674
BnaC08g07490D	2.40045	-0.227859	-1.16771	-1.00489
BnaC08g08470D	1.31635	-0.118493	-0.681032	-0.516826
BnaC08g12660D	1.57021	-0.519333	-0.771182	-0.279697
BnaC08g13040D	2.62952	-0.605357	-1.19824	-0.825927
BnaC08g28700D	1.30533	-0.184183	-0.923212	-0.197933
BnaC08g35820D	1.45273	-0.21147	-0.674326	-0.566932
BnaC09g03940D	1.5198	-0.203747	-0.850323	-0.465734
BnaC09g08130D	2.94336	-0.182497	-2.02203	-0.738834
BnaC09g09830D	2.02916	-0.593233	-0.726948	-0.708976
BnaC09g22960D	1.78868	-0.226293	-1.18782	-0.374558
BnaC09g30230D	2.50474	0.587819	-1.59071	-1.50185
BnaC09g43920D	1.36143	-0.0836125	-1.11282	-0.165001
BnaC09g44630D	1.66763	-0.314126	-1.2166	-0.1369
BnaC09g45580D	1.41934	0.0591874	-0.923468	-0.555058
BnaC09g46770D	1.44674	-0.327942	-0.835941	-0.282859
BnaC09g54700D	1.93988	-0.694799	-0.678474	-0.566612
BnaCnng01740D	1.43516	-0.493306	-0.554963	-0.386893
BnaCnng03640D	1.35897	-0.318583	-0.690154	-0.35023
BnaCnng10710D	2.0621	0.32203	-1.10306	-1.28107
BnaCnng23260D	1.48009	-0.201374	-1.23784	-0.0408767
BnaCnng26110D	1.46897	-0.285255	-0.86586	-0.317851
BnaCnng51700D	1.73251	-0.988734	-0.458136	-0.285637
BnaCnng62010D	1.36707	0.427211	-1.58977	-0.204511
BnaCnng62810D	1.69599	-0.387467	-0.78066	-0.527862
BnaCnng74600D	1.75716	-0.28101	-1.18352	-0.292627
BnaCnng78710D	2.27707	-0.286229	-0.869381	-1.12147
BnaUnng03000D	1.5493	-0.142942	-0.931017	-0.475342
Brassica_napus_newGene_1021	2.14803	-0.725633	-0.980273	-0.442119
Brassica_napus_newGene_3663	2.17096	-0.686472	-1.10688	-0.377604
Brassica_napus_newGene_39	1.33852	-0.456265	-0.772011	-0.110243
Brassica_napus_newGene_4730	1.59138	0.0108588	-0.871355	-0.730887
Brassica_napus_newGene_4816	2.36191	-1.31959	-0.917869	-0.12445

## Sheet: cluster_4
Table S6 Expression of the differentially expressed cluster into Cluster 4
#ID	0h	1h	3h	24h
BnaA01g02780D	0.658601	-0.19525	-0.147583	-0.315768
BnaA01g06860D	0.147273	-0.0310008	0.129353	-0.245626
BnaA01g09640D	0.852833	-0.579836	-0.000953313	-0.272044
BnaA01g10740D	0.636559	-0.349799	0.255921	-0.54268
BnaA01g11840D	0.351437	-0.0286095	0.237651	-0.560479
BnaA01g12580D	0.332555	0.0293914	-0.188906	-0.17304
BnaA01g13220D	0.363541	-0.18894	0.120448	-0.295049
BnaA01g14400D	0.39636	0.0836474	0.192517	-0.672524
BnaA01g14720D	0.355102	0.0115391	0.181218	-0.547859
BnaA01g14860D	0.480783	0.00377924	0.132934	-0.617496
BnaA01g15350D	0.472067	0.219807	-0.00769052	-0.684184
BnaA01g16030D	0.226021	-0.0626886	0.0440117	-0.207344
BnaA01g16070D	0.210204	-0.0960848	0.0270547	-0.141174
BnaA01g16490D	0.608596	0.0778377	-0.10282	-0.583614
BnaA01g18390D	0.489979	0.0477423	0.0254807	-0.563202
BnaA01g18530D	0.30628	0.28106	-0.152874	-0.434466
BnaA01g22500D	0.526115	-0.00152192	-0.0145827	-0.51001
BnaA01g29520D	0.561339	0.0197061	-0.252196	-0.328849
BnaA01g29880D	0.586696	0.13409	-0.245578	-0.475209
BnaA01g30500D	0.400305	1.03506	-0.21504	-1.22033
BnaA01g34070D	0.470678	-0.123674	0.244111	-0.591115
BnaA01g35370D	0.575822	0.0151866	-0.131183	-0.459826
BnaA01g35410D	0.394535	-0.0219983	-0.0777391	-0.294798
BnaA01g36530D	0.602562	-0.130339	-0.0342094	-0.438014
BnaA02g00210D	0.531123	-0.156868	-0.093212	-0.281043
BnaA02g00300D	0.466793	-0.18268	0.0496862	-0.3338
BnaA02g04810D	0.469068	0.019908	0.101566	-0.590542
BnaA02g05840D	0.43769	0.185366	0.0571905	-0.680246
BnaA02g07740D	1.03454	-0.267054	-0.0355335	-0.731958
BnaA02g09370D	0.457749	-0.15774	-0.0982031	-0.201806
BnaA02g10000D	0.492424	-0.257618	0.247965	-0.482771
BnaA02g10490D	0.470323	0.0186046	-0.00964733	-0.479281
BnaA02g13190D	0.513435	0.0135944	-0.186474	-0.340556
BnaA02g15320D	0.408967	-0.273153	0.475788	-0.611603
BnaA02g19200D	0.339956	0.238609	-0.208334	-0.370231
BnaA02g21770D	0.502764	0.00501791	0.0533051	-0.561087
BnaA02g22240D	0.515241	-0.0474954	0.228129	-0.695875
BnaA02g26650D	0.399472	-0.123238	0.152187	-0.42842
BnaA02g28050D	0.459881	-0.111121	0.208393	-0.557153
BnaA02g28710D	0.639519	-0.137847	-0.209152	-0.29252
BnaA02g29680D	0.578194	0.147305	-0.285036	-0.440463
BnaA02g31550D	0.36412	-0.077818	0.237535	-0.523837
BnaA02g34610D	0.297801	-0.408639	0.769558	-0.65872
BnaA02g36270D	0.519911	0.112781	-0.0479536	-0.584738
BnaA03g00560D	0.514486	0.163416	-0.128134	-0.549769
BnaA03g00830D	0.519267	-0.271909	0.240842	-0.4882
BnaA03g03620D	0.505201	-0.135656	0.0920873	-0.461632
BnaA03g08340D	0.342189	-0.0381701	0.0587397	-0.362759
BnaA03g09220D	0.476829	0.0853194	-0.0776537	-0.484494
BnaA03g09440D	0.396409	0.117189	0.0820948	-0.595693
BnaA03g13200D	0.426008	0.0867944	-0.114305	-0.398498
BnaA03g14000D	0.503079	0.0580668	-0.199655	-0.361491
BnaA03g14430D	0.506251	0.133299	0.0202751	-0.659825
BnaA03g15830D	0.619824	0.141689	-0.344918	-0.416595
BnaA03g15870D	0.472362	-0.0110333	0.243475	-0.704804
BnaA03g17040D	0.405229	0.178296	0.145981	-0.729505
BnaA03g17190D	0.468168	-0.153567	0.081794	-0.396395
BnaA03g20590D	0.454702	-0.208364	0.43939	-0.685728
BnaA03g22290D	0.726326	-0.00527491	0.359669	-1.08072
BnaA03g22540D	0.422039	-0.115408	0.612432	-0.919064
BnaA03g24310D	0.594869	-0.0368803	0.0238894	-0.581878
BnaA03g25240D	0.516914	-0.0887804	0.20725	-0.635384
BnaA03g25610D	0.360757	-0.282931	0.24831	-0.326136
BnaA03g25930D	0.664804	-0.163297	-0.0369879	-0.464519
BnaA03g26660D	1.00953	-0.350248	-0.207484	-0.451794
BnaA03g26700D	0.466899	-0.0882954	0.24342	-0.622023
BnaA03g27410D	0.168675	-0.231447	0.0599479	0.0028244
BnaA03g27750D	0.576383	0.109829	-0.0576863	-0.628526
BnaA03g30400D	0.77017	-0.293118	-0.136963	-0.340088
BnaA03g30580D	0.416877	0.113552	0.140157	-0.670586
BnaA03g32840D	0.403096	-0.250249	0.166664	-0.31951
BnaA03g33880D	0.464694	0.0772643	-0.0957825	-0.446176
BnaA03g34940D	0.79263	0.0114509	0.0374569	-0.841538
BnaA03g35580D	0.900854	-0.449676	0.209406	-0.660585
BnaA03g44000D	0.351415	-0.095084	-0.0274227	-0.228909
BnaA03g45640D	0.562	-0.207735	0.0130182	-0.367283
BnaA03g46380D	0.58174	-0.456918	0.0219722	-0.146794
BnaA03g47100D	0.408252	0.047887	0.288741	-0.744879
BnaA03g49570D	0.532001	-0.153092	-0.0434676	-0.335441
BnaA03g50510D	0.49251	-0.296231	0.218441	-0.41472
BnaA03g56530D	0.710564	0.000907075	-0.00888259	-0.702588
BnaA03g56940D	0.599724	0.116308	0.0575575	-0.77359
BnaA03g57140D	0.476789	0.0508681	-0.107827	-0.419831
BnaA03g57330D	0.442321	0.227502	-0.0126545	-0.657168
BnaA04g00320D	0.602829	-0.129284	0.31358	-0.787125
BnaA04g01580D	0.534832	-0.204008	0.158374	-0.489198
BnaA04g02520D	0.801142	-0.367057	0.706822	-1.14091
BnaA04g02530D	0.58636	-0.248684	0.11509	-0.452766
BnaA04g02560D	0.556141	-0.256334	0.445848	-0.745655
BnaA04g03470D	0.806964	-0.0411745	-0.214329	-0.55146
BnaA04g04780D	0.51469	-0.107656	0.232233	-0.639267
BnaA04g05050D	0.440719	-0.0552462	0.110899	-0.496373
BnaA04g05790D	0.750257	0.216161	-0.30544	-0.660978
BnaA04g05910D	0.611189	-0.114444	0.458056	-0.954801
BnaA04g07830D	0.460215	-0.291252	0.279943	-0.448905
BnaA04g08040D	0.444627	-0.224772	0.308018	-0.527873
BnaA04g09570D	0.76628	-0.414536	-0.0287643	-0.322979
BnaA04g10030D	0.547917	-0.360281	0.311068	-0.498705
BnaA04g10330D	0.689475	-0.188438	-0.159457	-0.34158
BnaA04g11000D	0.33652	-0.0634441	0.198673	-0.471749
BnaA04g11770D	0.379398	-0.132646	0.139584	-0.386336
BnaA04g11950D	0.442212	-0.22374	0.0680839	-0.286556
BnaA04g12130D	0.987201	-0.256395	-0.214371	-0.516435
BnaA04g12260D	0.612071	-0.0567111	0.187209	-0.742569
BnaA04g12610D	0.627631	-0.237004	0.0396948	-0.430321
BnaA04g12670D	0.784746	0.217496	-0.22045	-0.781792
BnaA04g13120D	0.920479	-0.304906	-0.0861598	-0.529414
BnaA04g13340D	0.476434	-0.157799	0.451902	-0.770537
BnaA04g13600D	0.49435	-0.173857	0.258651	-0.579145
BnaA04g14080D	0.455017	-0.0979231	0.239274	-0.596367
BnaA04g14430D	0.416841	-0.069133	0.0479063	-0.395615
BnaA04g14660D	0.382594	-0.151745	0.212704	-0.443554
BnaA04g14890D	0.602588	0.244339	-0.120543	-0.726385
BnaA04g15900D	0.521924	-0.0683543	0.126557	-0.580126
BnaA04g15980D	0.491765	-0.171466	0.235204	-0.555503
BnaA04g16080D	0.69505	-0.0514231	0.219807	-0.863433
BnaA04g16350D	0.70387	-0.278714	0.0310809	-0.456237
BnaA04g16680D	0.935202	0.0213134	-0.253713	-0.702802
BnaA04g17040D	0.708258	-0.221687	-0.184327	-0.302243
BnaA04g17760D	0.359906	-0.126738	0.333866	-0.567034
BnaA04g18010D	0.483788	-0.251186	0.162978	-0.39558
BnaA04g18820D	0.395302	-0.818717	0.51242	-0.0890046
BnaA04g20190D	0.563872	-0.105329	0.214261	-0.672804
BnaA04g20410D	0.426809	-0.0271727	0.180427	-0.580063
BnaA04g20800D	0.501478	0.0522077	-0.0839506	-0.469735
BnaA04g21390D	0.715002	-0.0523744	-0.167959	-0.494668
BnaA04g22350D	0.639292	-0.015093	-0.22012	-0.404079
BnaA04g22480D	0.824624	-0.544184	0.82393	-1.10437
BnaA04g23340D	0.19671	-0.300367	0.623515	-0.519858
BnaA04g23670D	0.735769	-0.148309	-0.226708	-0.360752
BnaA04g23700D	0.933008	-0.491006	-0.0190928	-0.422909
BnaA04g24650D	0.723496	0.924815	0.112259	-1.76057
BnaA04g26820D	0.425391	0.227204	-0.0649734	-0.587622
BnaA04g28840D	0.55131	-0.279367	0.196551	-0.468493
BnaA04g28960D	0.506948	-0.033057	0.058366	-0.532257
BnaA04g29060D	0.397288	-0.0300989	0.27702	-0.644209
BnaA04g29330D	0.722962	-0.368646	-0.0518191	-0.302497
BnaA05g01490D	0.193296	0.0299195	0.390414	-0.613629
BnaA05g01960D	0.804202	-0.467823	0.00217427	-0.338553
BnaA05g03610D	0.797548	-0.351434	0.044511	-0.490625
BnaA05g04200D	0.296318	-0.0729133	0.354586	-0.577991
BnaA05g07550D	0.574273	-0.629351	0.356631	-0.301553
BnaA05g09160D	0.42855	-0.0908654	0.158099	-0.495784
BnaA05g12670D	0.764113	-0.220267	-0.131407	-0.412439
BnaA05g13070D	0.889127	-0.0299726	0.00822964	-0.867384
BnaA05g13240D	0.313003	-0.0261769	-0.0400676	-0.246759
BnaA05g14610D	0.21136	0.139788	0.106286	-0.457434
BnaA05g14980D	0.500278	-0.0249571	0.200143	-0.675464
BnaA05g16120D	0.471481	-0.0289215	0.0919507	-0.53451
BnaA05g16710D	0.223835	0.0216334	0.069168	-0.314636
BnaA05g16990D	0.458492	-0.107409	0.0369128	-0.387995
BnaA05g17060D	0.656567	-0.599651	0.180425	-0.237342
BnaA05g18730D	0.59815	-0.175474	0.114574	-0.53725
BnaA05g18840D	0.573162	-0.041331	0.18936	-0.721191
BnaA05g18850D	0.4475	-0.0440601	0.138024	-0.541464
BnaA05g20980D	0.386544	0.144192	0.104264	-0.635001
BnaA05g23080D	0.299034	0.093078	0.0550041	-0.447117
BnaA05g23700D	1.2889	-0.824763	0.0104696	-0.474603
BnaA05g24530D	1.04448	-0.537552	-0.0307245	-0.476202
BnaA05g24630D	0.510457	-0.0726616	0.142625	-0.58042
BnaA05g24640D	0.348491	-0.301507	0.163332	-0.210316
BnaA05g26160D	0.488205	-0.412488	0.00858648	-0.0843028
BnaA05g26520D	0.329463	-0.167995	0.186691	-0.348158
BnaA05g26770D	0.341407	0.0100289	0.146535	-0.497971
BnaA05g27480D	0.752968	-0.0272806	0.0454982	-0.771186
BnaA05g29070D	0.511329	-0.00996456	-0.0207042	-0.480661
BnaA05g29880D	0.440456	-0.0629801	0.0490811	-0.426557
BnaA05g30680D	0.695702	0.0401444	-0.178271	-0.557575
BnaA05g30820D	0.969211	-0.649358	0.288506	-0.608359
BnaA05g36120D	0.248804	-0.153559	0.357611	-0.452855
BnaA05g36400D	0.401169	0.050865	0.229327	-0.681361
BnaA06g01470D	0.69744	-0.0244595	-0.172555	-0.500425
BnaA06g01920D	0.263672	-0.0485678	0.140051	-0.355156
BnaA06g03700D	0.407872	-0.175608	0.183859	-0.416124
BnaA06g04740D	0.33747	0.13713	-0.134894	-0.339706
BnaA06g06290D	0.394898	-0.348725	0.597788	-0.64396
BnaA06g09090D	0.706447	-0.167355	-0.0216015	-0.517491
BnaA06g10220D	0.535284	0.0839628	-0.102528	-0.516718
BnaA06g16120D	0.264248	-0.120612	0.181248	-0.324883
BnaA06g17810D	0.496996	0.120178	-0.0124676	-0.604707
BnaA06g20370D	0.67766	-0.338763	0.186989	-0.525887
BnaA06g22780D	0.371272	-0.0568031	-0.175646	-0.138824
BnaA06g25690D	0.499515	0.0712603	0.0268954	-0.597671
BnaA06g26390D	0.18224	-0.0118904	0.126925	-0.297275
BnaA06g27590D	0.428469	-0.145239	-0.136315	-0.146915
BnaA06g28570D	0.473751	0.0106936	0.13046	-0.614905
BnaA06g28960D	0.499137	-0.0226561	0.1413	-0.617781
BnaA06g32850D	1.0282	-0.00920621	-0.131234	-0.887758
BnaA06g33330D	-0.114442	-0.0852227	1.2258	-1.02614
BnaA06g35490D	0.482526	-0.161988	-0.106858	-0.21368
BnaA06g38220D	0.514312	0.0237864	0.0228256	-0.560924
BnaA07g02330D	0.0824909	0.0677722	-0.0750361	-0.075227
BnaA07g08740D	0.618574	-0.18163	-0.105968	-0.330976
BnaA07g12530D	0.28232	-0.0331244	0.0818788	-0.331074
BnaA07g13770D	0.718514	-0.518814	0.175541	-0.375241
BnaA07g16640D	0.497153	-0.310602	0.284812	-0.471363
BnaA07g17200D	0.439627	-0.0567538	0.203154	-0.586027
BnaA07g18810D	0.4587	0.246254	0.131917	-0.836871
BnaA07g20940D	0.247983	0.110541	0.783172	-1.1417
BnaA07g24570D	0.399447	-0.622252	0.243114	-0.0203089
BnaA07g27750D	0.423094	-0.0835515	0.275988	-0.61553
BnaA07g32300D	0.606735	-0.167922	0.0853939	-0.524207
BnaA07g33280D	0.654762	-0.116743	-0.160242	-0.377777
BnaA07g33800D	0.54692	-0.149437	0.449431	-0.846914
BnaA07g34420D	0.990357	-0.621019	-0.0572151	-0.312123
BnaA07g36390D	0.753742	-0.0675341	-0.147784	-0.538424
BnaA07g36660D	0.480843	0.163497	-0.231766	-0.412575
BnaA08g04030D	0.465012	-0.0246779	-0.183016	-0.257318
BnaA08g11080D	0.994682	0.0660693	0.0689057	-1.12966
BnaA08g11450D	0.286679	-0.559166	0.751842	-0.479355
BnaA08g11600D	0.892887	0.715548	-0.556531	-1.0519
BnaA08g21240D	0.404597	-0.166143	0.200333	-0.438787
BnaA08g22390D	0.462808	0.030626	-0.00291756	-0.490516
BnaA08g23850D	0.19295	0.073928	0.0379933	-0.304872
BnaA08g23990D	0.58865	-0.0269622	-0.0916159	-0.470072
BnaA08g24040D	0.413701	0.107589	0.035229	-0.556519
BnaA08g27150D	0.262024	0.0593429	0.0897356	-0.411102
BnaA08g29500D	0.359246	-0.031033	0.0319915	-0.360204
BnaA08g30820D	0.29618	0.0225892	0.288852	-0.60762
BnaA08g31010D	0.589517	-0.133806	0.454058	-0.909769
BnaA09g00260D	0.527862	-0.227791	0.143484	-0.443556
BnaA09g00410D	0.65006	0.0700311	-0.213513	-0.506579
BnaA09g01960D	0.524138	-0.0196188	-0.207124	-0.297395
BnaA09g02160D	0.420304	0.118387	0.402152	-0.940842
BnaA09g03050D	0.448855	-0.179728	0.265691	-0.534818
BnaA09g03590D	0.347992	0.111492	0.121517	-0.581001
BnaA09g12330D	0.015874	0.172393	0.219494	-0.407761
BnaA09g12410D	0.3538	0.00403374	0.223893	-0.581727
BnaA09g15190D	0.550357	0.0160083	0.315863	-0.882228
BnaA09g18190D	0.565098	-0.0612076	0.0789659	-0.582856
BnaA09g18200D	0.708559	-0.681704	0.0875453	-0.1144
BnaA09g20260D	0.544116	-0.622393	0.131211	-0.0529332
BnaA09g21050D	0.964351	-0.136437	0.123783	-0.951697
BnaA09g23050D	0.751964	-0.309687	0.020172	-0.462449
BnaA09g23350D	0.49611	0.117579	0.0665036	-0.680192
BnaA09g25810D	0.284071	0.0416088	0.0795783	-0.405258
BnaA09g25870D	0.590386	-0.124631	-0.0281208	-0.437634
BnaA09g26480D	0.646512	-0.136295	0.0153488	-0.525567
BnaA09g26590D	1.17495	-0.682567	0.0191907	-0.511578
BnaA09g27910D	0.397725	0.074293	0.0756572	-0.547676
BnaA09g28980D	0.664286	-0.0403766	0.211732	-0.835641
BnaA09g32500D	0.604573	0.159841	-0.365324	-0.399091
BnaA09g34010D	0.477168	-0.148336	0.20286	-0.531691
BnaA09g34520D	0.569249	-0.308144	-0.0471974	-0.213907
BnaA09g34730D	0.929532	-0.191884	-0.274448	-0.4632
BnaA09g35660D	0.342158	0.0481967	0.42684	-0.817195
BnaA09g35790D	0.631239	-0.118283	0.29997	-0.812925
BnaA09g36240D	0.804299	-0.257356	-0.211127	-0.335816
BnaA09g39340D	0.512168	0.101464	-0.101505	-0.512127
BnaA09g41050D	0.680304	0.213476	-0.398514	-0.495266
BnaA09g42660D	0.492486	-0.248858	-0.0993266	-0.144301
BnaA09g44160D	0.82511	-0.700293	0.0523654	-0.177183
BnaA09g44410D	0.235704	0.0362397	-0.0617586	-0.210186
BnaA09g44610D	0.553081	0.022627	-0.0923456	-0.483363
BnaA09g45310D	0.740714	0.317675	-0.315628	-0.742761
BnaA09g48400D	0.673951	-0.134048	0.0339121	-0.573816
BnaA09g51180D	0.399699	0.00513399	0.188906	-0.593739
BnaA09g54140D	0.754465	0.23961	0.0154089	-1.00948
BnaA09g54970D	1.08257	-0.59004	0.0253488	-0.517877
BnaA10g04850D	0.577458	0.0173372	-0.186547	-0.408248
BnaA10g06340D	-0.06217	-0.240735	0.606246	-0.303341
BnaA10g12820D	0.388901	-0.0988809	0.360661	-0.65068
BnaA10g15690D	0.585746	-0.63199	0.115476	-0.0692317
BnaA10g18170D	0.42884	0.0342883	0.233739	-0.696867
BnaA10g18310D	0.743834	-0.0263282	-0.0717378	-0.645768
BnaA10g23170D	0.76876	-0.0638173	-0.0208141	-0.684128
BnaA10g23570D	0.479767	-0.135878	0.0370655	-0.380955
BnaA10g24950D	0.4732	0.0148731	-0.223097	-0.264977
BnaA10g28620D	0.40313	0.00791889	0.0593573	-0.470406
BnaAnng01970D	0.456446	-0.0357776	0.23607	-0.656739
BnaAnng06110D	0.45255	-0.100776	0.198156	-0.54993
BnaAnng06210D	0.450769	-0.130324	0.355023	-0.675468
BnaAnng08020D	0.527715	0.000919397	-0.226482	-0.302152
BnaAnng10790D	0.532537	0.109775	-0.3163	-0.326012
BnaAnng13420D	0.474867	-0.00372962	0.104001	-0.575139
BnaAnng17250D	1.06264	-0.23319	-0.101974	-0.727475
BnaAnng18150D	0.425323	-0.010325	-0.132877	-0.28212
BnaAnng21120D	0.608449	0.110989	-0.202473	-0.516965
BnaAnng25980D	0.160184	-0.00201082	0.347225	-0.505399
BnaAnng29170D	0.333535	-0.610776	0.210912	0.0663286
BnaAnng30080D	-0.0880797	0.289757	0.0868388	-0.288516
BnaAnng30680D	0.725806	0.286968	0.382606	-1.39538
BnaAnng35370D	0.790134	-0.651943	0.131331	-0.269521
BnaAnng35540D	1.02062	-0.428107	0.0106696	-0.603183
BnaAnng40710D	0.620678	-0.038248	-0.2205	-0.361929
BnaC01g01580D	0.458099	-0.449615	0.0332148	-0.0416987
BnaC01g03100D	0.771299	0.62942	-0.374182	-1.02654
BnaC01g04140D	0.464631	-0.638812	0.13687	0.0373109
BnaC01g06000D	0.586127	-0.0210337	-0.0344068	-0.530686
BnaC01g07340D	0.366284	-0.125547	0.0975472	-0.338284
BnaC01g07550D	0.726298	-0.347853	-0.148502	-0.229943
BnaC01g08620D	0.622046	-0.494222	0.0265271	-0.154351
BnaC01g11170D	0.7134	0.0139883	-0.198796	-0.528593
BnaC01g11990D	0.378798	0.0764688	-0.0602317	-0.395035
BnaC01g15830D	0.536088	-0.810292	0.211247	0.0629569
BnaC01g17290D	0.592192	0.0310007	0.191537	-0.814729
BnaC01g18280D	0.589546	-0.205927	0.337015	-0.720634
BnaC01g18770D	0.435421	-0.22339	0.0900394	-0.302071
BnaC01g20070D	0.428124	0.0601431	0.205219	-0.693487
BnaC01g20820D	0.503722	-0.367068	0.458066	-0.59472
BnaC01g22950D	0.542075	-0.455423	-0.00740935	-0.0792419
BnaC01g23930D	0.605376	-0.0918847	-0.0527948	-0.460697
BnaC01g25860D	1.37582	-0.408468	-0.163753	-0.803595
BnaC01g34600D	0.426745	0.237091	-0.26786	-0.395976
BnaC01g38510D	0.81286	-0.345184	-0.163088	-0.304587
BnaC01g39020D	0.497151	-0.109412	0.0669504	-0.454689
BnaC01g41580D	0.289626	0.242307	-0.0783362	-0.453597
BnaC01g43200D	0.482573	-0.212275	0.0700789	-0.340377
BnaC01g43710D	0.713074	-0.3796	0.0312319	-0.364706
BnaC02g00800D	0.345238	-0.123224	-0.00356448	-0.21845
BnaC02g05020D	0.533175	0.162328	-0.302801	-0.392701
BnaC02g09390D	-0.342316	0.545492	0.623642	-0.826818
BnaC02g09720D	0.419697	0.181812	0.0596219	-0.66113
BnaC02g12740D	0.348499	-0.0445971	0.136757	-0.440659
BnaC02g16680D	1.26606	-0.57649	-0.153938	-0.535631
BnaC02g17210D	0.380837	0.0986774	-0.0615271	-0.417987
BnaC02g17390D	-0.106833	-0.15229	0.668519	-0.409396
BnaC02g17950D	0.102816	-0.128776	-0.0667937	0.0927536
BnaC02g24260D	0.177886	0.082086	0.201341	-0.461313
BnaC02g28010D	0.551183	0.172717	-0.351083	-0.372817
BnaC02g32110D	0.503165	0.0745515	0.149831	-0.727548
BnaC02g38740D	0.449227	0.154821	0.0745848	-0.678633
BnaC02g39820D	0.312375	0.173715	0.470385	-0.956475
BnaC02g40090D	0.831476	-0.120384	-0.0667391	-0.644353
BnaC02g41560D	0.424825	0.146437	0.176655	-0.747918
BnaC03g00540D	0.725519	-0.0269376	-0.0245609	-0.67402
BnaC03g05110D	0.393011	-0.10598	0.180454	-0.467485
BnaC03g14720D	0.501079	-0.533544	0.0566318	-0.0241671
BnaC03g15130D	0.460391	-0.0588703	-0.172972	-0.228549
BnaC03g15510D	0.536333	0.341397	-0.34734	-0.53039
BnaC03g17480D	0.463161	0.0251856	-0.0147273	-0.473619
BnaC03g18780D	0.412654	0.136397	-0.165333	-0.383718
BnaC03g19000D	0.7533	-0.00566443	0.314365	-1.062
BnaC03g20950D	1.16262	-0.693248	-0.0333091	-0.436061
BnaC03g22080D	0.494997	0.244331	0.149951	-0.889279
BnaC03g22120D	0.484775	0.117092	0.135472	-0.73734
BnaC03g22400D	0.603363	-0.0475087	0.0893998	-0.645254
BnaC03g23670D	0.818805	-0.188338	-0.101086	-0.529382
BnaC03g24680D	0.83262	0.172639	0.0757597	-1.08102
BnaC03g24700D	0.75456	0.015563	-0.324129	-0.445994
BnaC03g25160D	0.364666	0.377888	0.374325	-1.11688
BnaC03g26330D	0.564152	-0.241985	0.0165442	-0.338711
BnaC03g26340D	0.654101	-0.0942416	-0.246999	-0.31286
BnaC03g28280D	0.413498	-0.0835551	-0.0360107	-0.293932
BnaC03g29500D	0.571357	0.117825	-0.158492	-0.53069
BnaC03g29590D	0.6131	0.527496	0.638523	-1.77912
BnaC03g30350D	0.335183	-0.000627495	0.361167	-0.695722
BnaC03g31060D	0.534316	-0.00114935	-0.243016	-0.29015
BnaC03g34830D	0.410359	-0.0736527	0.372945	-0.709652
BnaC03g37980D	0.285387	-0.413418	0.854101	-0.726069
BnaC03g38250D	0.571501	-0.292287	-0.0256475	-0.253566
BnaC03g39150D	0.522762	-0.0105718	0.128524	-0.640715
BnaC03g39760D	0.823488	-0.0504042	-0.127695	-0.645389
BnaC03g40750D	0.54512	-0.245284	0.184805	-0.484641
BnaC03g41380D	0.738795	0.138479	-0.255311	-0.621963
BnaC03g42380D	0.199927	0.0786031	-0.060376	-0.218154
BnaC03g42620D	0.0797824	0.0492969	0.692997	-0.822077
BnaC03g43200D	0.406429	-0.184271	0.153005	-0.375163
BnaC03g47030D	0.574029	0.091064	0.0433863	-0.708479
BnaC03g48430D	0.600992	-0.256763	-0.105942	-0.238287
BnaC03g49300D	0.361397	-0.218023	0.580843	-0.724217
BnaC03g50020D	0.375811	0.0268683	0.131697	-0.534376
BnaC03g54530D	0.680806	-0.0793812	-0.212708	-0.388717
BnaC03g58750D	0.281281	-0.0860334	0.180192	-0.375439
BnaC03g61060D	0.590395	-0.118482	-0.0414682	-0.430445
BnaC03g61130D	1.26454	-0.259675	-0.259726	-0.74514
BnaC03g69570D	0.41339	0.053912	-0.0951748	-0.372127
BnaC03g70970D	0.893681	-0.278004	-0.198166	-0.417511
BnaC03g71040D	0.454576	-0.0611939	0.193081	-0.586463
BnaC03g73340D	0.180501	0.0333729	0.372803	-0.586677
BnaC03g75010D	0.391835	0.0849741	0.179	-0.655809
BnaC03g77790D	0.2286	0.0519218	0.0752044	-0.355726
BnaC03g77910D	-0.396599	0.293877	1.0771	-0.974378
BnaC04g00990D	0.555154	-0.446676	-0.0250862	-0.0833914
BnaC04g01710D	0.402705	0.0143481	-0.212295	-0.204758
BnaC04g02720D	0.550273	-0.0656419	0.126092	-0.610723
BnaC04g08400D	0.443294	-0.128574	0.398201	-0.712921
BnaC04g14940D	0.7054	-0.659978	0.0443652	-0.0897878
BnaC04g15990D	0.645126	-0.213439	0.177969	-0.609655
BnaC04g17670D	0.374546	0.0593018	0.173915	-0.607763
BnaC04g19200D	0.434254	0.0861817	-0.122637	-0.397798
BnaC04g23460D	0.266152	0.0424856	0.198555	-0.507193
BnaC04g24950D	0.707243	-0.313825	0.0694128	-0.462831
BnaC04g24960D	0.523263	0.0192322	0.182842	-0.725337
BnaC04g26420D	0.430935	0.157205	-0.212098	-0.376042
BnaC04g28530D	0.394593	0.126594	0.558527	-1.07971
BnaC04g31250D	0.45362	0.0192902	-0.124077	-0.348833
BnaC04g31840D	0.388211	-0.0413377	-0.178993	-0.167881
BnaC04g33810D	0.702892	0.239466	0.275269	-1.21763
BnaC04g43050D	0.685451	-0.273336	-0.0254848	-0.38663
BnaC04g52160D	0.791416	0.384647	-0.485156	-0.690907
BnaC04g55580D	0.793344	0.404607	-0.358171	-0.839779
BnaC05g01490D	0.667524	0.32203	-0.0838188	-0.905735
BnaC05g05530D	0.29008	0.0272543	0.107572	-0.424906
BnaC05g08830D	0.387577	-0.0228812	-0.136772	-0.227924
BnaC05g10320D	0.733221	0.108113	-0.350592	-0.490742
BnaC05g11870D	0.660047	-0.154079	-0.124582	-0.381386
BnaC05g11880D	0.753373	-0.103113	-0.151708	-0.498553
BnaC05g13840D	0.183731	0.105869	-0.104972	-0.184628
BnaC05g18570D	0.62698	-0.204853	0.48699	-0.909118
BnaC05g18800D	0.189879	-0.000469812	0.143496	-0.332905
BnaC05g20420D	0.578386	0.00336423	-0.268747	-0.313004
BnaC05g27870D	0.61321	0.229772	0.560758	-1.40374
BnaC05g29360D	0.370004	-0.144909	0.0899956	-0.31509
BnaC05g29740D	0.462315	0.0497987	-0.0565123	-0.455602
BnaC05g30990D	0.414148	-0.0930832	-0.0815103	-0.239554
BnaC05g31060D	0.394671	0.24073	-0.105132	-0.530268
BnaC05g31710D	0.517593	-0.0966863	0.0828035	-0.50371
BnaC05g32920D	0.47232	-0.0691199	0.190575	-0.593775
BnaC05g34570D	0.355552	-0.020885	-0.0217988	-0.312868
BnaC05g39240D	0.613802	0.0439429	-0.300908	-0.356837
BnaC05g39680D	0.580966	-0.087036	-0.201883	-0.292048
BnaC05g40790D	0.305282	-0.176095	0.245819	-0.375006
BnaC05g41640D	0.714175	-0.183914	-0.0730659	-0.457195
BnaC05g45860D	0.639553	-0.298649	-0.116278	-0.224626
BnaC05g46590D	0.776733	-0.252676	0.449136	-0.973193
BnaC05g46670D	0.454855	-0.0824194	-0.0693217	-0.303114
BnaC05g47740D	0.635342	-0.0717991	0.0464052	-0.609948
BnaC05g49090D	0.441289	0.0114023	-0.0646219	-0.38807
BnaC05g49400D	0.653055	0.0607458	-0.0357032	-0.678098
BnaC06g09640D	1.19921	-1.21589	0.613234	-0.596552
BnaC06g16790D	0.355372	-0.0862788	0.13539	-0.404484
BnaC06g19080D	0.356276	0.0266154	0.0440802	-0.426972
BnaC06g22140D	1.0286	-1.72217	0.49362	0.199951
BnaC06g27350D	0.37683	0.0375224	0.398069	-0.812421
BnaC06g30380D	0.480588	0.0119987	0.261498	-0.754084
BnaC06g33070D	0.49007	-0.0962926	0.183725	-0.577502
BnaC06g34250D	1.01127	-0.260017	0.0063943	-0.757649
BnaC06g36750D	0.815834	-0.290803	0.0264581	-0.551489
BnaC06g43580D	0.891226	-0.0781339	-0.239065	-0.574027
BnaC07g03590D	0.331056	-0.0611918	0.138511	-0.408375
BnaC07g05530D	0.44447	-0.0168416	-0.0439347	-0.383693
BnaC07g05990D	0.423514	0.503303	-0.107272	-0.819545
BnaC07g09390D	0.251673	-0.0628892	0.291388	-0.480172
BnaC07g11530D	0.562163	0.0675486	-0.242131	-0.387581
BnaC07g13120D	0.522445	-0.0750181	0.130381	-0.577808
BnaC07g14470D	0.654038	0.079262	-0.237392	-0.495908
BnaC07g18140D	0.430962	-0.0932806	0.209078	-0.546759
BnaC07g19530D	0.773752	-0.236559	-0.218476	-0.318718
BnaC07g21860D	0.479135	-0.0659844	0.302355	-0.715506
BnaC07g26780D	0.276661	0.0893044	0.123442	-0.489408
BnaC07g27700D	0.405895	-0.074003	0.259041	-0.590933
BnaC07g29830D	0.460966	0.236314	0.197056	-0.894336
BnaC07g30590D	0.612428	0.0417378	-0.280299	-0.373867
BnaC07g30630D	0.470484	0.145509	-0.239794	-0.376199
BnaC07g34910D	0.321187	0.176265	-0.246604	-0.250847
BnaC07g36310D	1.00688	0.132826	-0.450791	-0.688918
BnaC07g39270D	0.433344	0.0516969	0.0896281	-0.574669
BnaC07g39460D	0.654117	-0.290791	-0.107349	-0.255977
BnaC07g45360D	1.01632	-0.499275	-0.0463905	-0.470656
BnaC07g48680D	0.423275	-0.751089	0.143338	0.184476
BnaC08g00720D	0.393709	-0.0682608	0.296065	-0.621513
BnaC08g01340D	0.128188	0.0531897	-0.0371606	-0.144217
BnaC08g01730D	0.288223	0.0687805	0.0557268	-0.412731
BnaC08g03550D	0.382146	0.0139561	0.178283	-0.574386
BnaC08g07890D	0.45322	-0.148057	0.062375	-0.367538
BnaC08g08220D	0.79629	-0.1884	-0.236813	-0.371077
BnaC08g14300D	0.295231	-0.118255	0.147416	-0.324391
BnaC08g17050D	0.295813	-0.0711662	-0.101469	-0.123178
BnaC08g17480D	0.292281	-0.0479685	0.0857611	-0.330073
BnaC08g18340D	0.368022	-0.127476	0.139255	-0.3798
BnaC08g20850D	0.254509	-0.146727	0.29786	-0.405642
BnaC08g24870D	0.260356	0.0603602	0.367698	-0.688415
BnaC08g25860D	0.442482	0.0358635	-0.0530075	-0.425338
BnaC08g27150D	0.59398	0.0197812	0.0278493	-0.64161
BnaC08g27290D	0.396432	0.0242105	0.118507	-0.539149
BnaC08g28110D	0.466038	-0.134122	0.0703553	-0.40227
BnaC08g30010D	0.338312	-0.0552256	-0.0280699	-0.255016
BnaC08g30710D	0.285231	0.0832984	-0.0356495	-0.332879
BnaC08g34130D	1.4131	-0.768646	0.268182	-0.912635
BnaC08g36720D	0.380096	-0.56449	0.116006	0.0683889
BnaC08g38900D	0.500809	0.0752484	-0.0981899	-0.477867
BnaC08g44630D	0.749156	-0.224333	-0.17776	-0.347063
BnaC08g47290D	0.56664	0.0660865	0.174841	-0.807568
BnaC08g49200D	0.52519	-0.0422188	0.201077	-0.684048
BnaC09g00630D	0.689221	0.0446473	-0.239062	-0.494807
BnaC09g01400D	0.700877	0.0170202	-0.147952	-0.569945
BnaC09g02930D	0.693998	-0.166829	-0.138938	-0.388232
BnaC09g04540D	0.576377	-0.472308	0.0261207	-0.130189
BnaC09g04620D	0.732393	-0.663791	0.047303	-0.115905
BnaC09g04910D	0.509931	-0.00279499	0.289857	-0.796993
BnaC09g06630D	0.29598	0.383341	0.218954	-0.898275
BnaC09g09730D	0.375155	-0.125732	0.00864646	-0.258069
BnaC09g10030D	0.643803	-0.0726621	0.105999	-0.67714
BnaC09g15760D	0.417065	0.131654	0.197546	-0.746266
BnaC09g23090D	0.446077	0.0263593	-0.0410155	-0.43142
BnaC09g25870D	0.514909	-0.440268	0.0593973	-0.134039
BnaC09g26310D	0.718626	-0.0578686	-0.180385	-0.480373
BnaC09g28320D	0.637648	-0.204692	0.800358	-1.23331
BnaC09g34110D	0.668499	-0.440063	-0.0737244	-0.154712
BnaC09g37950D	0.391557	-0.151787	0.379276	-0.619046
BnaC09g39380D	0.410761	0.127865	0.170175	-0.708801
BnaC09g41090D	0.28461	-0.0818823	0.103783	-0.30651
BnaC09g41340D	0.664214	-0.227565	0.122546	-0.559195
BnaC09g48750D	0.248665	-0.0372958	-0.0622798	-0.14909
BnaC09g49190D	0.460385	-0.12699	-0.0567746	-0.27662
BnaC09g53260D	0.772289	-0.111347	0.0484894	-0.709431
BnaCnng03310D	0.593375	-0.170141	-0.0622129	-0.361021
BnaCnng03340D	0.514836	-0.110195	0.203994	-0.608635
BnaCnng03370D	0.614536	0.0686729	-0.124378	-0.558831
BnaCnng03730D	0.569433	-0.014302	-0.251468	-0.303662
BnaCnng03870D	0.721545	0.105249	-0.29104	-0.535754
BnaCnng03890D	0.81435	-0.188021	-0.217899	-0.40843
BnaCnng07570D	0.396689	-0.14786	0.357262	-0.606091
BnaCnng10370D	-0.0208286	0.0131647	0.560921	-0.553257
BnaCnng10900D	0.933644	0.212027	-0.410984	-0.734686
BnaCnng19640D	0.183887	-0.0899378	0.168873	-0.262822
BnaCnng21090D	0.649111	-0.0341329	-0.199827	-0.415151
BnaCnng21680D	0.612134	-0.437399	0.189738	-0.364472
BnaCnng24070D	0.721088	0.131064	-0.259934	-0.592219
BnaCnng24420D	0.580963	-0.18312	0.277815	-0.675658
BnaCnng26030D	0.320794	0.223416	-0.125842	-0.418368
BnaCnng26070D	0.272219	-0.123296	0.289862	-0.438785
BnaCnng28080D	0.534559	0.166893	0.132248	-0.833699
BnaCnng28890D	0.689801	-0.0643699	-0.0136335	-0.611798
BnaCnng31130D	0.475674	-0.14209	0.215328	-0.548912
BnaCnng31740D	0.592254	-0.0766349	-0.193025	-0.322594
BnaCnng33180D	0.547291	-0.026908	-0.188917	-0.331466
BnaCnng34520D	0.535955	0.00543558	-0.182924	-0.358467
BnaCnng34990D	0.206866	0.000602045	-0.0429362	-0.164532
BnaCnng37610D	1.072	-0.16234	0.420214	-1.32987
BnaCnng38040D	0.0421778	-0.0650281	0.604038	-0.581188
BnaCnng38240D	0.919722	0.101118	-0.108064	-0.912776
BnaCnng38980D	0.48317	-0.300233	0.071485	-0.254421
BnaCnng40680D	0.782758	-0.117903	-0.0993974	-0.565457
BnaCnng45920D	0.409673	-0.0812929	0.249689	-0.57807
BnaCnng48780D	0.622842	-0.270252	-0.0284979	-0.324092
BnaCnng56030D	0.573147	0.00884607	0.0626276	-0.644621
BnaCnng56120D	0.853042	-0.263346	-0.0258788	-0.563817
BnaCnng56720D	0.451046	-0.0297386	0.0493465	-0.470654
BnaCnng59950D	1.02495	-0.419546	-0.187425	-0.417979
BnaCnng67990D	0.453266	0.213726	-0.0770356	-0.589957
BnaCnng73880D	0.375116	0.134886	0.126253	-0.636255
BnaCnng76180D	0.79881	-0.210489	-0.144203	-0.444119
BnaCnng77750D	0.662087	-0.310357	0.664253	-1.01598
BnaUnng00010D	0.628796	-0.0815415	-0.136671	-0.410583
BnaUnng03250D	1.28245	0.629555	-0.352063	-1.55994
Brassica_napus_newGene_1128	0.476613	-0.0394421	0.261966	-0.699137
Brassica_napus_newGene_1234	0.408561	-0.00821124	0.100167	-0.500517
Brassica_napus_newGene_1236	0.514962	0.33842	-0.298657	-0.554725
Brassica_napus_newGene_1304	-0.0787465	-0.0581586	0.386526	-0.249621
Brassica_napus_newGene_1489	0.374261	0.0464704	0.2131	-0.633832
Brassica_napus_newGene_1627	0.324364	-0.18417	0.471713	-0.611907
Brassica_napus_newGene_180	0.501251	0.0847591	-0.154599	-0.431411
Brassica_napus_newGene_2048	0.450958	0.171168	-0.224568	-0.397558
Brassica_napus_newGene_2392	0.293991	0.0616943	-0.174991	-0.180694
Brassica_napus_newGene_2407	0.592409	0.233574	-0.369748	-0.456235
Brassica_napus_newGene_2410	0.744358	-0.12388	-0.0481588	-0.572319
Brassica_napus_newGene_2764	0.524253	-0.186508	-0.166555	-0.17119
Brassica_napus_newGene_388	0.549941	0.0217425	-0.173889	-0.397794
Brassica_napus_newGene_4210	0.530617	-0.157136	0.366679	-0.74016
Brassica_napus_newGene_440	0.636722	0.30156	-0.395522	-0.54276
Brassica_napus_newGene_4403	0.93025	-0.32462	-0.102935	-0.502695
Brassica_napus_newGene_4500	0.34769	0.0230402	-0.0127214	-0.358008
Brassica_napus_newGene_5022	0.643182	0.0283706	-0.275918	-0.395635
Brassica_napus_newGene_53	0.779656	0.0142252	-0.233029	-0.560852
Brassica_napus_newGene_5449	0.541197	0.0429783	-0.196341	-0.387835
Brassica_napus_newGene_5484	0.420961	-0.804967	0.525956	-0.14195
Brassica_napus_newGene_606	0.260348	-0.067002	0.087902	-0.281248
Brassica_napus_newGene_740	0.516517	0.0333302	0.032498	-0.582345
Brassica_napus_newGene_871	0.546583	0.19487	-0.152639	-0.588813
Brassica_napus_newGene_881	0.370321	0.0448839	0.107143	-0.522348

## Sheet: cluster_5
Table S6 Expression of the differentially expressed cluster into Cluster 5
#ID	0h	1h	3h	24h
BnaA01g09940D	-1.99591	-1.38386	1.38299	1.99678
BnaA01g13440D	-2.46014	0.170198	1.2178	1.07214
BnaA01g21090D	-2.33315	0.354037	1.56361	0.415503
BnaA01g21670D	-1.94298	0.307839	-0.0575276	1.69267
BnaA01g22240D	-1.90857	-2.01915	1.41696	2.51077
BnaA02g06790D	-2.66432	-0.187371	1.51383	1.33786
BnaA02g34120D	-3.33151	-0.638144	1.66436	2.3053
BnaA02g34140D	-1.53599	-0.300374	1.15313	0.683235
BnaA02g35250D	-1.3369	-0.442764	0.682511	1.09715
BnaA02g36030D	-1.60087	-0.159379	0.458701	1.30155
BnaA03g04460D	-1.50237	-1.11332	0.970004	1.64568
BnaA03g06490D	-1.13059	-1.06388	0.694718	1.49975
BnaA03g09250D	-2.26483	-0.547378	1.16009	1.65211
BnaA03g13650D	-1.64932	-0.227924	0.601304	1.27594
BnaA03g13660D	-1.28175	-0.789884	1.26941	0.802228
BnaA03g13740D	-1.19357	-1.20893	1.06796	1.33454
BnaA03g16430D	-1.70607	0.158166	0.682269	0.865638
BnaA03g17000D	-1.45703	-0.16179	0.587742	1.03108
BnaA03g17820D	-1.54727	-0.780967	0.989242	1.33899
BnaA03g18900D	-1.45908	-0.455674	0.830734	1.08402
BnaA03g20290D	-2.19509	0.213991	0.243696	1.7374
BnaA03g26130D	-1.8466	0.520604	0.696325	0.629672
BnaA03g27860D	-1.78025	-1.61812	1.28967	2.10869
BnaA03g36070D	-1.28138	-1.18391	1.37249	1.0928
BnaA03g41940D	-2.0293	-0.965395	1.74092	1.25377
BnaA03g42940D	-1.56702	-0.449918	0.922044	1.0949
BnaA03g46280D	-1.53237	-0.334301	0.825641	1.04103
BnaA03g50740D	-1.47784	-0.393257	0.808626	1.06247
BnaA03g55320D	-1.48121	-0.159133	0.799496	0.84085
BnaA03g56550D	-2.46442	-0.163196	1.14315	1.48446
BnaA04g22040D	-1.90693	-0.643884	1.23795	1.31286
BnaA04g22680D	-1.38068	-0.396539	1.15841	0.61881
BnaA04g27560D	-1.52536	-0.145404	0.905195	0.765567
BnaA05g03270D	-1.41673	-0.904904	1.12493	1.19671
BnaA05g03420D	-1.66475	-0.0109468	0.354256	1.32144
BnaA05g04590D	-2.14039	0.445933	0.55795	1.1365
BnaA05g08150D	-1.90197	-0.226082	1.15797	0.970082
BnaA05g08950D	-1.4778	-0.708581	0.771484	1.4149
BnaA05g10700D	-2.2725	-1.94608	1.89202	2.32657
BnaA05g11360D	-1.18559	-2.04579	1.77435	1.45704
BnaA05g12950D	-3.11578	-0.401886	1.67238	1.84529
BnaA05g28580D	-2.28145	-0.291013	1.05523	1.51724
BnaA05g28970D	-0.840981	-1.81298	0.530763	2.1232
BnaA05g34540D	-1.59892	-0.279708	1.03244	0.846186
BnaA06g09880D	-1.59412	-0.725117	0.551136	1.7681
BnaA06g13430D	-2.37247	0.436244	0.438178	1.49805
BnaA06g20930D	-1.57902	-0.00212085	0.56095	1.02019
BnaA06g21090D	-2.16463	-0.826646	1.23652	1.75476
BnaA06g22060D	-1.26797	-0.633116	0.660712	1.24037
BnaA06g23720D	-1.64519	0.313935	0.279719	1.05154
BnaA06g25130D	-2.46067	0.460483	1.06379	0.936394
BnaA06g40170D	-1.57312	-0.501891	1.2364	0.838606
BnaA07g01850D	-2.53047	0.459145	0.265284	1.80604
BnaA07g05580D	-1.55026	-0.549603	0.467579	1.63229
BnaA07g21910D	-1.96114	0.477939	0.798103	0.685102
BnaA07g27120D	-2.72644	-0.654289	1.76283	1.6179
BnaA07g29470D	-1.44424	-0.362206	0.450285	1.35617
BnaA07g30920D	-1.99742	0.255125	1.23898	0.503315
BnaA07g35260D	-2.18492	-0.488933	1.01781	1.65605
BnaA07g38390D	-1.16778	-1.0601	1.11975	1.10813
BnaA08g02680D	-1.73002	-0.184299	0.496575	1.41774
BnaA08g10990D	-1.453	-1.10397	1.10033	1.45664
BnaA08g11220D	-1.95638	0.285053	1.2319	0.439431
BnaA08g11740D	-1.81051	-0.486253	1.02787	1.2689
BnaA08g17900D	-1.34469	-0.54041	1.3769	0.508204
BnaA08g18790D	-1.5502	-0.209381	0.58808	1.1715
BnaA08g21940D	-1.83074	-0.086394	0.76038	1.15676
BnaA08g22690D	-1.63566	-0.235658	0.708872	1.16244
BnaA08g23020D	-1.51445	-0.197471	0.835588	0.876331
BnaA08g30930D	-3.55924	-0.757636	1.83413	2.48274
BnaA08g30950D	-3.16687	-0.0460748	2.09472	1.11823
BnaA09g02250D	-1.58958	0.158205	0.882557	0.548816
BnaA09g03360D	-1.62618	-0.500246	1.01051	1.11592
BnaA09g15260D	-1.41406	-0.51254	0.435691	1.49091
BnaA09g15440D	-1.55997	-0.0530115	0.838624	0.774354
BnaA09g17560D	-2.30106	-1.58311	1.40138	2.48279
BnaA09g30360D	-2.12265	0.587061	1.68169	-0.146095
BnaA09g35420D	-1.72205	-0.0829331	0.876613	0.928371
BnaA09g36610D	-2.68108	0.412717	0.47809	1.79027
BnaA10g01110D	-1.68589	-0.911967	1.12987	1.46798
BnaA10g07630D	-2.11366	-0.685334	1.05008	1.74891
BnaA10g09640D	-2.50126	0.661219	1.48926	0.350777
BnaA10g11500D	-1.38529	-0.807044	1.09412	1.09821
BnaA10g12780D	-3.08515	-0.297485	1.40058	1.98205
BnaA10g16780D	-1.96744	-0.634384	1.10824	1.49359
BnaA10g16800D	-2.88356	-0.263254	1.7745	1.37231
BnaA10g18370D	-1.56795	-1.50244	1.08237	1.98803
BnaA10g18420D	-2.71923	-1.20129	1.93198	1.98854
BnaA10g25850D	-1.48495	-0.688739	0.696664	1.47702
BnaA10g26050D	-1.8271	-1.51936	1.77214	1.57433
BnaAnng05520D	-1.44593	-0.927616	0.379173	1.99438
BnaAnng22550D	-1.92863	-0.238845	0.970675	1.1968
BnaAnng23990D	-2.05366	-0.735297	1.21525	1.57371
BnaAnng29030D	-1.53584	-0.0742782	0.286817	1.3233
BnaAnng34260D	-3.56673	-0.322179	1.683	2.20591
BnaAnng36290D	-2.17535	-0.540844	0.852299	1.8639
BnaAnng39160D	-1.79771	-2.77921	1.87789	2.69903
BnaC01g11610D	-1.49987	-1.49578	0.502135	2.49351
BnaC01g15640D	-1.71982	0.337673	0.841788	0.540357
BnaC01g41460D	-2.76547	0.836544	1.33162	0.597308
BnaC01g43110D	-1.75713	-1.2765	0.994049	2.03958
BnaC02g07810D	-1.82036	0.0754932	1.43918	0.305685
BnaC02g07890D	-1.43422	-0.67853	1.16475	0.948004
BnaC02g22250D	-1.5158	-0.158486	0.744059	0.930228
BnaC02g26030D	-1.85055	-0.46919	1.07505	1.24469
BnaC02g31560D	-2.26068	-1.33044	1.48287	2.10825
BnaC02g42410D	-2.30256	0.731267	0.887473	0.683823
BnaC02g43000D	-1.8311	-0.642413	1.31148	1.16204
BnaC02g48820D	-3.13285	-0.339509	1.37773	2.09464
BnaC03g02540D	-2.11411	-0.151986	0.996175	1.26992
BnaC03g06000D	-1.50103	-1.24268	1.11318	1.63053
BnaC03g08310D	-1.59486	-0.909076	1.1912	1.31274
BnaC03g08740D	-1.43808	-1.16341	1.80919	0.792303
BnaC03g11570D	-3.24895	-0.941318	1.89347	2.2968
BnaC03g16540D	-1.77201	-0.525037	0.640232	1.65681
BnaC03g21360D	-1.94804	-0.970014	1.21018	1.70788
BnaC03g22390D	-2.3905	-0.22633	1.26826	1.34857
BnaC03g24270D	-2.07853	0.175854	0.321601	1.58108
BnaC03g25370D	-1.56404	0.0966132	0.786265	0.681165
BnaC03g30880D	-1.90355	0.305741	1.2352	0.362604
BnaC03g32910D	-2.45404	-2.43251	2.08541	2.80115
BnaC03g39170D	-1.50166	-0.603243	0.897946	1.20696
BnaC03g41920D	-1.66743	-1.06271	1.65461	1.07553
BnaC03g45470D	-1.77272	0.343212	1.23248	0.197027
BnaC03g51710D	-2.483	-0.533865	0.737271	2.2796
BnaC03g52580D	-1.24407	-0.784099	0.825765	1.20241
BnaC03g58080D	-2.20439	-0.0973274	0.88871	1.413
BnaC03g59190D	-1.74696	-0.777586	1.41027	1.11428
BnaC03g66140D	-1.83909	0.496518	1.06059	0.281977
BnaC03g66270D	-1.62671	-0.491529	1.0798	1.03844
BnaC03g74610D	-2.26471	0.221756	0.942222	1.10073
BnaC04g06800D	-2.02177	-1.29399	1.17599	2.13978
BnaC04g21680D	-2.17564	0.475941	0.654568	1.04513
BnaC04g24490D	-2.59767	0.244877	1.8042	0.548592
BnaC04g25430D	-1.70592	0.35656	-0.0183948	1.36775
BnaC04g53030D	-1.60335	0.118715	0.793761	0.690875
BnaC05g22150D	-1.47702	-0.353069	1.04339	0.786707
BnaC05g30840D	-1.3313	-0.548577	1.04111	0.838771
BnaC05g50980D	-1.55305	-1.4886	1.10303	1.93861
BnaC06g12130D	-2.73716	-0.298641	1.40271	1.63309
BnaC06g21690D	-1.58129	0.0365833	0.429386	1.11532
BnaC06g30030D	-1.95455	-0.727632	1.41287	1.26932
BnaC06g33760D	-1.34806	-0.579654	0.447058	1.48066
BnaC06g37490D	-1.88037	-0.534436	0.866467	1.54834
BnaC06g40170D	-1.87589	-0.356485	0.810895	1.42148
BnaC06g43940D	-1.74253	-0.0959135	1.04906	0.78938
BnaC07g07130D	-1.25383	-0.705953	0.405524	1.55426
BnaC07g38550D	-1.46508	-0.265302	0.863688	0.866689
BnaC07g39680D	-3.43666	-0.549175	1.62615	2.35968
BnaC07g42520D	-2.65408	-0.677471	1.60936	1.72219
BnaC07g44600D	-1.57494	-0.514171	0.915152	1.17396
BnaC07g48010D	-2.44372	0.379819	0.24499	1.81891
BnaC08g02910D	-1.5325	0.0458449	0.664477	0.822182
BnaC08g15650D	-1.99482	-0.491537	0.694282	1.79207
BnaC08g17890D	-1.72354	0.0907731	0.632546	1.00022
BnaC08g18280D	-2.88444	-0.622975	1.9913	1.51612
BnaC08g21310D	-1.60827	-0.961763	1.35736	1.21267
BnaC08g26910D	-2.35603	-0.463422	1.15191	1.66755
BnaC08g28170D	-2.4247	-0.421782	0.859606	1.98687
BnaC08g36830D	-1.56608	0.112431	1.03076	0.422893
BnaC08g36840D	-1.53192	-0.805063	0.628722	1.70826
BnaC08g45740D	-1.4098	-0.967825	1.28729	1.09033
BnaC08g49480D	-2.17164	-0.214148	1.07147	1.31432
BnaC09g09210D	-1.44303	-0.274267	0.895093	0.822201
BnaC09g12240D	-2.62168	-0.180465	0.998362	1.80379
BnaC09g18860D	-2.23086	-1.4926	1.35012	2.37333
BnaC09g28190D	-1.74905	-0.814926	1.19891	1.36507
BnaC09g32750D	-1.277	-0.701497	1.05616	0.922339
BnaC09g35160D	-2.28068	-0.228352	0.97779	1.53124
BnaC09g37560D	-1.20461	-1.13627	0.568835	1.77205
BnaC09g39810D	-1.6711	-1.16706	1.61672	1.22145
BnaC09g41980D	-2.57102	-1.86643	1.94395	2.4935
BnaCnng02000D	-1.68725	0.0199983	0.692124	0.975127
BnaCnng06580D	-1.64766	-0.296399	0.780127	1.16393
BnaCnng07500D	-1.85201	0.137926	1.00915	0.704928
BnaCnng12240D	-1.24118	-1.20562	0.796358	1.65044
BnaCnng31550D	-1.89942	-0.318009	0.898739	1.31869
BnaCnng47740D	-2.27094	1.01514	0.922899	0.332898
BnaCnng57040D	-2.16486	-0.615304	1.24233	1.53784
BnaCnng71940D	-1.92099	0.346593	-0.00689347	1.58129
BnaCnng74030D	-1.41292	-0.74281	0.533401	1.62233
BnaCnng78620D	-1.52048	-0.481557	1.19203	0.810008
BnaUnng01150D	-2.30541	0.184729	2.52066	-0.399978
BnaUnng02650D	-3.16479	1.13259	1.39764	0.634556
Brassica_napus_newGene_10	-2.30652	-0.00213128	1.2806	1.02806
Brassica_napus_newGene_1317	-1.62371	-0.707541	0.687613	1.64364
Brassica_napus_newGene_2770	-1.61842	-0.669111	1.3739	0.913639
Brassica_napus_newGene_4460	-1.37404	-0.46389	0.369613	1.46832
Brassica_napus_newGene_5000	-1.98571	0.40677	0.41967	1.15927

## Sheet: cluster_6
Table S6 Expression of the differentially expressed cluster into Cluster 6
#ID	0h	1h	3h	24h
BnaA01g00270D	-0.390409	0.493116	-0.260601	0.157894
BnaA01g01040D	-0.443958	0.286156	-0.339627	0.497429
BnaA01g01120D	-0.823163	-0.0810998	0.353932	0.550331
BnaA01g01200D	-0.44287	-0.226741	0.456437	0.213174
BnaA01g01230D	-1.23559	1.4292	0.773798	-0.967407
BnaA01g01360D	-0.571795	0.192078	0.0984667	0.281251
BnaA01g02650D	-0.664783	0.075259	0.274163	0.315361
BnaA01g02720D	-1.22063	0.174174	0.667336	0.379118
BnaA01g02860D	-0.572452	-0.185051	0.480498	0.277005
BnaA01g03340D	-0.598588	0.401162	-0.233645	0.431071
BnaA01g03580D	-0.380249	-0.302242	0.255167	0.427324
BnaA01g04710D	-0.740214	0.360477	-0.204917	0.584653
BnaA01g06610D	-0.780125	0.133643	0.375346	0.271136
BnaA01g07190D	-0.526776	-0.1668	0.470991	0.222585
BnaA01g09430D	-0.272549	-0.279456	0.445724	0.106281
BnaA01g10000D	-0.724572	0.26847	0.221994	0.234107
BnaA01g10420D	-0.717969	0.0372479	0.238353	0.442368
BnaA01g10530D	-0.556654	-0.0475696	0.197708	0.406515
BnaA01g10790D	-0.54057	0.177016	-0.00996314	0.373517
BnaA01g12590D	-0.95215	0.128056	0.46404	0.360053
BnaA01g12870D	-0.585075	0.407721	-0.0862665	0.26362
BnaA01g12890D	-0.936361	0.335078	0.652975	-0.0516926
BnaA01g12940D	-0.724667	-0.151799	0.345918	0.530547
BnaA01g13080D	-0.570039	0.123681	0.0547475	0.39161
BnaA01g13710D	-0.719402	0.0169178	0.125751	0.576733
BnaA01g13720D	-0.858372	0.195417	0.4808	0.182155
BnaA01g14130D	-0.661972	0.0240181	-0.0062393	0.644193
BnaA01g14510D	-0.472591	0.0294643	0.517719	-0.0745923
BnaA01g15000D	-0.323028	-0.228678	0.787006	-0.2353
BnaA01g15080D	-0.888574	0.0789455	0.493876	0.315753
BnaA01g15220D	-0.504931	0.0391197	0.211373	0.254439
BnaA01g15730D	-0.473641	0.399532	0.126687	-0.0525782
BnaA01g17050D	-0.362233	-0.0583641	-0.0956042	0.516201
BnaA01g17740D	-0.442218	-0.322366	0.584492	0.180092
BnaA01g19190D	-0.3442	-0.248163	0.458171	0.134192
BnaA01g22000D	-0.198049	-0.264448	0.352365	0.110132
BnaA01g23120D	-0.71743	0.120079	0.287504	0.309847
BnaA01g24230D	-0.276172	-0.294034	-0.135223	0.705429
BnaA01g24630D	-0.590281	0.197682	-0.173853	0.566452
BnaA01g24810D	-1.36936	0.285256	0.787978	0.296121
BnaA01g26180D	-1.2739	0.102214	0.757117	0.414566
BnaA01g26330D	-0.76965	0.133791	0.337264	0.298595
BnaA01g26720D	-0.484705	-0.153966	0.0538971	0.584774
BnaA01g27540D	-0.760539	0.11698	0.457949	0.185611
BnaA01g28130D	-0.922693	0.470119	0.037588	0.414986
BnaA01g28970D	-0.615437	-0.146925	0.738153	0.0242087
BnaA01g29450D	-0.447736	-0.0618542	-0.227566	0.737156
BnaA01g33290D	-0.327597	-0.0434014	-0.232335	0.603334
BnaA01g34020D	-0.321457	-0.146661	-0.053786	0.521905
BnaA01g34200D	-0.424424	-0.0925212	-0.148845	0.66579
BnaA01g36230D	-1.05182	0.279996	0.666784	0.105041
BnaA01g37210D	-0.736511	0.0461688	0.675224	0.0151185
BnaA02g00460D	-0.875964	0.382244	0.181862	0.311859
BnaA02g01000D	-0.439578	-0.254083	0.634934	0.0587272
BnaA02g02530D	-0.620609	-0.363719	1.65518	-0.670848
BnaA02g02560D	-0.90674	0.336105	0.278722	0.291913
BnaA02g02680D	-0.420212	-0.0986723	0.291028	0.227856
BnaA02g03440D	-0.595711	0.116489	0.201493	0.277729
BnaA02g05120D	-0.260167	-0.168031	-0.180144	0.608342
BnaA02g05510D	-0.799949	0.218478	0.389631	0.19184
BnaA02g05900D	-0.360038	-0.269123	0.615754	0.0134067
BnaA02g06220D	-0.690113	0.351639	0.407293	-0.0688188
BnaA02g06420D	-0.439547	-0.0679796	-0.142629	0.650155
BnaA02g06460D	-0.463601	0.00336271	0.0209902	0.439248
BnaA02g06950D	-0.478319	-0.0226451	0.250511	0.250453
BnaA02g07000D	-0.406664	-0.0399855	-0.131325	0.577974
BnaA02g07020D	-0.607843	0.178313	0.434565	-0.00503526
BnaA02g08560D	-0.574786	-0.129088	0.754338	-0.0504642
BnaA02g09590D	-0.941488	-0.0916133	0.715805	0.317297
BnaA02g10080D	-0.721544	-0.00843393	0.230288	0.49969
BnaA02g10720D	-1.48022	0.281557	1.14676	0.0519053
BnaA02g10950D	-1.43526	0.608577	-0.173509	1.00019
BnaA02g12410D	-0.521438	0.00861205	1.12332	-0.610497
BnaA02g12620D	-0.927304	0.286445	0.140815	0.500044
BnaA02g13280D	-0.116001	-0.299199	0.616515	-0.201315
BnaA02g13340D	-0.768312	-0.0667322	0.469709	0.365335
BnaA02g13380D	-0.604481	-0.19132	0.509133	0.286668
BnaA02g13460D	-1.12492	0.701801	0.290625	0.132498
BnaA02g13920D	-0.661976	0.507077	0.203079	-0.0481795
BnaA02g14850D	-0.540001	-0.0318794	0.550659	0.0212223
BnaA02g14980D	-0.70061	0.210927	0.203671	0.286012
BnaA02g15190D	-0.508677	-0.111767	0.10551	0.514934
BnaA02g15880D	-0.182332	-0.0396597	0.265255	-0.0432639
BnaA02g16090D	-0.36897	-0.289696	0.152243	0.506423
BnaA02g16750D	-0.298682	-0.182113	0.308884	0.171911
BnaA02g18110D	-0.621396	0.128881	-0.0812207	0.573736
BnaA02g18200D	-0.695024	-0.0946764	0.805481	-0.015781
BnaA02g18480D	-0.295256	-0.196626	0.095112	0.39677
BnaA02g22480D	-0.585755	0.25629	0.108459	0.221007
BnaA02g23980D	-0.449045	0.152737	0.112563	0.183745
BnaA02g25070D	-0.605992	0.100305	0.059998	0.445689
BnaA02g25850D	-0.831089	0.279508	0.224064	0.327518
BnaA02g27200D	-0.543118	0.240093	-0.0749594	0.377984
BnaA02g27550D	-0.476355	0.0383398	0.0867067	0.351308
BnaA02g27860D	-0.442585	-0.349372	0.709535	0.0824212
BnaA02g29640D	-0.687341	-0.0485949	0.383232	0.352704
BnaA02g30100D	-0.65187	0.139719	0.174375	0.337776
BnaA02g30200D	-0.573007	0.0430429	0.0650576	0.464906
BnaA02g30210D	-1.00155	0.652218	0.112613	0.236721
BnaA02g30490D	-0.470166	-0.0625599	0.229214	0.303511
BnaA02g30650D	-0.474115	0.342779	0.447306	-0.31597
BnaA02g31000D	-0.9112	0.0208576	0.440221	0.450121
BnaA02g31120D	-0.538857	-0.0857539	0.608107	0.0165037
BnaA02g31250D	-0.36	0.00417003	-0.0774918	0.433321
BnaA02g32440D	-0.80567	0.500199	0.597226	-0.291756
BnaA02g33240D	-0.38313	-0.215029	0.557645	0.0405133
BnaA02g33520D	-0.619078	0.296847	0.164003	0.158228
BnaA02g33530D	-0.426421	-0.277213	0.565965	0.137669
BnaA02g33650D	-1.42236	0.438496	0.552441	0.43142
BnaA02g33920D	-0.727902	0.0483191	0.570911	0.108672
BnaA02g34050D	-0.553805	-0.10838	0.232618	0.429568
BnaA02g34200D	-0.488039	0.0493062	0.39965	0.0390821
BnaA02g34370D	-0.913178	0.0218447	0.30444	0.586894
BnaA02g35010D	-0.583236	-0.0944568	0.344091	0.333602
BnaA02g35170D	-0.756627	0.268557	0.128628	0.359441
BnaA02g35750D	-0.632222	0.00693354	0.377256	0.248033
BnaA03g00570D	-0.668727	-0.119807	0.700858	0.0876761
BnaA03g00600D	-0.699683	0.203496	0.301948	0.194239
BnaA03g02650D	-0.672079	0.153165	-0.0310882	0.550002
BnaA03g03190D	-0.86924	0.269234	0.201651	0.398355
BnaA03g03200D	-0.977047	0.605004	0.560489	-0.188446
BnaA03g03230D	-0.281082	0.0273272	-0.0670769	0.320832
BnaA03g03760D	-0.699941	-0.145967	0.549796	0.296112
BnaA03g04590D	-0.543856	0.283439	-0.111985	0.372402
BnaA03g04630D	-0.206296	-0.134802	-0.00665313	0.347751
BnaA03g05130D	-0.688155	0.0910581	0.456249	0.140848
BnaA03g05370D	-0.201034	-0.180627	-0.47025	0.85191
BnaA03g06110D	-0.692652	0.125346	0.470902	0.0964049
BnaA03g06810D	-1.15816	0.107355	1.07367	-0.0228621
BnaA03g07140D	-0.56176	0.0469064	0.289814	0.22504
BnaA03g08110D	-0.302595	-0.308512	0.228677	0.38243
BnaA03g08510D	-0.747094	0.0145182	0.433268	0.299308
BnaA03g08740D	-0.558109	0.250358	-0.0168182	0.324569
BnaA03g09290D	-0.722241	-0.130993	0.454561	0.398672
BnaA03g09340D	-0.848801	0.28583	0.171394	0.391577
BnaA03g10420D	-0.538422	0.0594568	0.346291	0.132674
BnaA03g10980D	-0.459292	0.104892	-0.0771209	0.431521
BnaA03g12500D	-0.499681	-0.0901901	0.418881	0.17099
BnaA03g12520D	-1.1889	0.245511	0.460774	0.482616
BnaA03g14700D	-0.48709	-0.167329	0.506223	0.148195
BnaA03g14720D	-0.555635	0.280421	-0.118826	0.39404
BnaA03g14870D	-0.55121	-0.227797	0.483385	0.295622
BnaA03g15040D	-0.666518	0.289502	0.173373	0.203644
BnaA03g15160D	-0.585551	-0.112295	0.445709	0.252137
BnaA03g15170D	-0.534751	-0.0406363	0.365447	0.20994
BnaA03g15190D	-0.423261	-0.224089	0.0379376	0.609412
BnaA03g15720D	-0.758794	0.256682	0.35086	0.151251
BnaA03g16770D	-0.361032	-0.320303	0.338191	0.343144
BnaA03g16950D	-0.685731	-0.128073	0.467326	0.346478
BnaA03g17030D	-0.711188	-0.0983608	0.197151	0.612397
BnaA03g17380D	-0.742018	0.168385	0.0791862	0.494447
BnaA03g17580D	-0.70209	0.229906	0.120844	0.35134
BnaA03g17600D	-0.472103	-0.13181	0.451098	0.152814
BnaA03g18100D	-0.929183	0.184617	0.7869	-0.0423338
BnaA03g18480D	-0.46915	-0.0370192	0.393455	0.112714
BnaA03g18690D	-0.449524	-0.194283	-0.000257075	0.644064
BnaA03g20310D	-1.47665	0.257107	1.53928	-0.319741
BnaA03g20340D	-0.6309	0.134816	-0.149838	0.645921
BnaA03g20720D	-0.714153	0.250406	0.30261	0.161137
BnaA03g20840D	-0.664982	0.40792	-0.342365	0.599426
BnaA03g20940D	-0.577841	0.0661018	0.367743	0.143996
BnaA03g21780D	-0.318724	-0.172922	-0.120473	0.612118
BnaA03g21790D	-0.285555	-0.118809	-0.451567	0.855931
BnaA03g22230D	-0.605287	0.0206437	0.458142	0.126502
BnaA03g22740D	-1.22881	0.126359	0.650498	0.451955
BnaA03g23010D	-0.828735	-0.0341361	0.286556	0.576315
BnaA03g23810D	-0.997669	0.625331	0.81082	-0.438482
BnaA03g24410D	-0.642228	-0.192928	0.339729	0.495426
BnaA03g24580D	-1.72321	1.03865	0.63541	0.0491487
BnaA03g25790D	-0.752704	-0.0622271	0.409843	0.405089
BnaA03g26220D	-1.48292	0.533379	0.465747	0.483797
BnaA03g26670D	-0.655253	0.171601	0.335752	0.1479
BnaA03g26780D	-0.509632	0.124917	0.310361	0.074354
BnaA03g27120D	-0.516791	0.0646402	0.33687	0.11528
BnaA03g27310D	-0.791336	0.533627	0.0711485	0.186561
BnaA03g27520D	-1.12472	0.202926	0.389264	0.53253
BnaA03g28150D	-0.466778	-0.038105	0.589004	-0.0841211
BnaA03g29310D	-0.536566	0.291925	0.186862	0.0577792
BnaA03g29700D	-0.611683	0.0891005	0.15313	0.369452
BnaA03g29990D	-0.668459	0.0320514	0.342437	0.29397
BnaA03g30130D	-0.854038	0.215232	0.330098	0.308707
BnaA03g31960D	-0.666412	0.125453	0.120984	0.419975
BnaA03g32360D	-0.607594	0.148147	0.143037	0.31641
BnaA03g32660D	-0.707145	0.24689	0.605582	-0.145327
BnaA03g32690D	-0.570299	-0.145235	0.507816	0.207718
BnaA03g32990D	-0.449306	0.0278351	0.218734	0.202736
BnaA03g33120D	-0.525238	-0.0648541	0.499985	0.0901069
BnaA03g33640D	-0.338617	-0.201615	0.26415	0.276082
BnaA03g34270D	-1.56618	0.465816	0.835548	0.264815
BnaA03g34520D	-0.804173	0.214282	0.287543	0.302348
BnaA03g34700D	-0.641842	0.0983952	0.438641	0.104806
BnaA03g35880D	-0.472627	-0.244955	1.06795	-0.35037
BnaA03g35930D	-0.406178	0.0840201	0.0383252	0.283832
BnaA03g36950D	-0.78122	0.458833	0.997068	-0.674681
BnaA03g37550D	-1.38669	0.791635	0.864733	-0.269683
BnaA03g38130D	-0.358966	-0.109379	0.679171	-0.210826
BnaA03g38180D	-0.96202	0.388264	1.0105	-0.436742
BnaA03g38290D	-0.549404	0.139963	-0.0799201	0.48936
BnaA03g40290D	-0.762475	0.33898	0.267027	0.156468
BnaA03g41040D	-0.377087	0.0191204	-0.0785203	0.436487
BnaA03g42330D	-0.464634	0.102758	0.074315	0.287561
BnaA03g42440D	-1.04779	0.405075	-0.188498	0.831212
BnaA03g43320D	-0.515554	-0.0457693	0.0479832	0.51334
BnaA03g43490D	-0.648806	0.0603144	0.218574	0.369918
BnaA03g43770D	-0.601852	0.19927	-0.154951	0.557534
BnaA03g43810D	-0.736974	-0.0331441	0.0146222	0.755496
BnaA03g43910D	-0.612026	-0.0125393	0.500747	0.123818
BnaA03g44400D	-0.633761	0.319557	-0.0792328	0.393438
BnaA03g45050D	-0.385611	0.115544	0.279627	-0.00955927
BnaA03g45710D	-0.551865	0.23606	0.0160724	0.299733
BnaA03g45970D	-0.244268	0.536967	-0.227574	-0.0651249
BnaA03g46290D	-0.411713	-0.231234	0.646473	-0.00352667
BnaA03g46460D	-0.841111	0.0531188	0.115102	0.67289
BnaA03g46550D	-1.0277	0.254782	0.208365	0.564555
BnaA03g48010D	-0.366047	0.406583	-0.397323	0.356787
BnaA03g48520D	-0.558528	0.190606	0.250646	0.117275
BnaA03g48550D	-0.434023	-0.201	0.400747	0.234276
BnaA03g49240D	-0.474606	-0.108283	0.11077	0.472118
BnaA03g50050D	-1.51487	0.523473	1.18201	-0.190609
BnaA03g50250D	-0.282877	-0.0964926	-0.00440898	0.383779
BnaA03g51000D	-0.466406	0.0541463	-0.0500801	0.46234
BnaA03g51010D	-0.514811	-0.168841	0.209308	0.474344
BnaA03g51590D	-0.831127	0.00220347	0.379071	0.449852
BnaA03g52250D	-0.297142	-0.0807668	0.148178	0.229731
BnaA03g52830D	-1.06721	0.421801	0.979512	-0.334107
BnaA03g53450D	-1.1491	0.208252	0.136637	0.804208
BnaA03g54130D	-0.820078	-0.000856671	0.685512	0.135423
BnaA03g56320D	-0.176033	-0.0918511	0.310846	-0.0429615
BnaA03g56630D	-0.666773	0.0135937	0.412601	0.240579
BnaA03g56840D	-1.25448	0.407868	0.676884	0.169728
BnaA03g56900D	-1.5214	0.370575	0.640962	0.509863
BnaA03g57940D	-0.413161	0.0540939	-0.110731	0.469797
BnaA03g60150D	-0.601142	0.0806535	0.141586	0.378902
BnaA04g02500D	-1.57012	0.256328	0.829125	0.484667
BnaA04g02760D	-0.717884	-0.0953833	0.680338	0.13293
BnaA04g03520D	-1.33101	0.482365	-0.10501	0.953655
BnaA04g03540D	-1.46438	0.412867	-0.142877	1.19439
BnaA04g05330D	-0.452078	0.680005	0.799522	-1.02745
BnaA04g05470D	-0.943742	-0.018143	0.292142	0.669743
BnaA04g05540D	-0.526069	0.175572	-0.49108	0.841577
BnaA04g06030D	-2.44172	1.4041	1.48279	-0.445168
BnaA04g09500D	-0.338363	-0.322942	0.995379	-0.334075
BnaA04g10040D	-0.25726	-0.198009	0.609259	-0.15399
BnaA04g10600D	-0.572787	0.12786	0.287628	0.157298
BnaA04g11180D	-0.68523	-0.0408788	0.503428	0.222681
BnaA04g11410D	-0.319887	-0.170819	0.453167	0.0375392
BnaA04g11860D	-0.583056	0.00980421	0.199077	0.374175
BnaA04g11900D	-0.361271	-0.0117339	0.487514	-0.114509
BnaA04g12460D	-0.543796	-0.0528864	0.106693	0.489989
BnaA04g14500D	-0.41315	-0.256667	0.515359	0.154458
BnaA04g15600D	-0.629232	-0.140517	0.583491	0.186259
BnaA04g17200D	-1.04968	0.246426	0.527756	0.275501
BnaA04g18980D	-0.394353	0.0431468	-0.246623	0.59783
BnaA04g19600D	-0.876731	-0.0531016	0.538938	0.390894
BnaA04g20140D	-0.462243	-0.218945	0.494255	0.186932
BnaA04g20950D	-0.851248	-0.115222	1.11292	-0.146453
BnaA04g21200D	-0.659653	0.407608	0.477363	-0.225318
BnaA04g25610D	-0.579803	-0.0555035	0.612835	0.0224715
BnaA04g25720D	-0.415761	-0.342261	0.731489	0.0265326
BnaA04g25890D	-0.400151	-0.0850338	0.352925	0.13226
BnaA04g26390D	-0.336186	-0.224503	0.277308	0.283381
BnaA04g26410D	-0.68437	-0.2938	1.25741	-0.279245
BnaA05g00520D	-0.491122	0.244524	0.243752	0.00284593
BnaA05g00640D	-0.551083	0.169741	-0.136186	0.517528
BnaA05g00840D	-0.243919	-0.0338858	0.159397	0.118408
BnaA05g01380D	-0.822177	0.150195	0.391046	0.280936
BnaA05g01430D	-0.561707	0.0734926	0.0445205	0.443694
BnaA05g01580D	-0.819638	0.118744	0.25794	0.442954
BnaA05g02300D	-0.796038	0.535461	0.402042	-0.141465
BnaA05g02390D	-0.41549	-0.258836	0.503898	0.170428
BnaA05g02730D	-0.470775	0.632611	-0.321524	0.159688
BnaA05g04070D	-0.872489	-0.0626147	0.591011	0.344093
BnaA05g04370D	-0.504263	0.0591044	0.18861	0.256548
BnaA05g05020D	-0.92366	0.125754	0.387731	0.410174
BnaA05g05070D	-0.300577	0.0382558	-0.0431708	0.305493
BnaA05g05390D	-0.498433	0.0651859	0.321971	0.111276
BnaA05g06310D	-0.850169	0.18397	0.86651	-0.200311
BnaA05g06880D	-0.582362	0.0416592	0.745964	-0.205262
BnaA05g07450D	-0.691697	0.0500269	0.438078	0.203592
BnaA05g07650D	-0.607645	0.234674	0.400365	-0.0273936
BnaA05g08970D	-0.388064	-0.0676399	-0.088437	0.544141
BnaA05g10730D	-0.627782	0.0637778	0.546052	0.017952
BnaA05g12330D	-1.06774	0.302381	0.377856	0.387506
BnaA05g12640D	-0.442593	0.412457	-0.156974	0.18711
BnaA05g14130D	-0.355571	-0.309583	0.589288	0.0758664
BnaA05g14900D	-0.700339	0.047938	0.845461	-0.19306
BnaA05g15170D	-0.654259	0.177326	0.0929238	0.384009
BnaA05g18980D	-0.537894	0.0178653	0.126641	0.393388
BnaA05g19750D	-0.399843	-0.12304	0.562053	-0.039169
BnaA05g20090D	-0.583595	-0.184121	0.523606	0.24411
BnaA05g20100D	-1.40297	0.550519	0.269451	0.583
BnaA05g20480D	-0.646223	0.122094	0.509785	0.0143439
BnaA05g21090D	-0.658968	0.150411	0.56175	-0.0531929
BnaA05g22400D	-0.561945	-0.0270982	0.145067	0.443977
BnaA05g22420D	-0.705007	0.0473642	0.261375	0.396267
BnaA05g22810D	-0.186053	-0.196867	0.561078	-0.178157
BnaA05g22990D	-0.726243	0.12346	0.0570854	0.545697
BnaA05g23360D	-0.305613	0.0592125	-0.0862671	0.332667
BnaA05g24390D	-0.690175	0.201	0.565124	-0.0759487
BnaA05g24690D	-0.532788	0.125702	0.833202	-0.426117
BnaA05g24730D	-0.712047	-0.113791	0.73416	0.0916779
BnaA05g25150D	-0.749982	0.0553367	0.543146	0.151499
BnaA05g25420D	-0.616335	0.181592	0.0353289	0.399414
BnaA05g27370D	-0.516943	-0.00340455	0.139513	0.380835
BnaA05g27380D	-0.800348	-0.100101	0.528001	0.372448
BnaA05g27470D	-0.580915	0.393364	0.123631	0.0639202
BnaA05g27520D	-1.08733	0.655031	0.164554	0.267741
BnaA05g27950D	-0.618807	0.0673976	-0.0113028	0.562712
BnaA05g27990D	-1.32517	0.458205	0.664819	0.202148
BnaA05g28390D	-0.565332	0.306272	0.434991	-0.175932
BnaA05g28760D	-0.264121	-0.0344483	0.291095	0.00747473
BnaA05g29710D	-0.635361	0.0354039	0.173734	0.426223
BnaA05g29980D	-0.886472	0.183225	0.57287	0.130377
BnaA05g30530D	-0.625423	0.224593	0.357533	0.0432969
BnaA05g30860D	-0.556789	-0.267128	0.531087	0.29283
BnaA05g31150D	-0.588641	-0.17555	0.405811	0.358381
BnaA05g31200D	-0.531564	0.0785549	0.489747	-0.0367375
BnaA05g31210D	-0.60569	0.0471428	0.662256	-0.103708
BnaA05g32750D	-0.498815	-0.085131	0.301013	0.282932
BnaA05g33430D	-0.704366	0.14247	0.195718	0.366177
BnaA05g34070D	-0.478194	-0.00345807	-0.373207	0.85486
BnaA05g34110D	-0.513064	0.299109	-0.0223371	0.236293
BnaA05g35010D	-0.552625	-0.151735	0.260378	0.443981
BnaA05g37050D	-0.533041	0.0635534	-0.0400991	0.509587
BnaA06g00750D	-0.474021	0.167765	0.230286	0.0759698
BnaA06g04210D	-0.461583	-0.119354	0.15218	0.428757
BnaA06g04390D	-1.22272	0.315999	0.154406	0.752313
BnaA06g05270D	-0.258792	-0.285065	0.105401	0.438457
BnaA06g05490D	-0.449936	-0.222771	0.544895	0.127812
BnaA06g05830D	-0.730624	0.969238	-0.530184	0.29157
BnaA06g06150D	-0.421713	0.135847	-0.301681	0.587547
BnaA06g06160D	-0.287741	-0.202815	-0.246979	0.737534
BnaA06g07010D	-0.394832	-0.121991	0.0839759	0.432848
BnaA06g07090D	-0.54645	-0.000592015	-0.106012	0.653054
BnaA06g07100D	-0.51887	-0.17708	0.257908	0.438043
BnaA06g08140D	-0.509354	-0.177922	0.16176	0.525516
BnaA06g08160D	-0.547233	-0.166829	0.258059	0.456003
BnaA06g08870D	-0.256314	-0.23583	-0.0706951	0.562839
BnaA06g09070D	-0.782067	0.199315	0.0994467	0.483305
BnaA06g09160D	-0.35542	-0.0137555	0.429511	-0.0603361
BnaA06g09200D	-0.487374	0.00747202	0.172561	0.307341
BnaA06g09620D	-0.880257	0.371359	0.40516	0.103739
BnaA06g10890D	-0.650741	0.247972	-0.0831652	0.485934
BnaA06g12200D	-0.623199	0.150076	0.305243	0.167881
BnaA06g12400D	-0.504395	-0.0831505	0.208828	0.378718
BnaA06g12450D	-0.579811	0.802177	0.33922	-0.561586
BnaA06g12590D	-0.295567	-0.176015	-0.100599	0.572181
BnaA06g13440D	-0.680753	0.301662	-0.263744	0.642835
BnaA06g14550D	-0.846111	0.645825	-0.194552	0.394838
BnaA06g15270D	-0.90535	0.139236	0.146429	0.619685
BnaA06g15980D	-0.496552	0.630305	-0.0474588	-0.0862946
BnaA06g16600D	-1.24932	0.624136	0.798476	-0.173289
BnaA06g17950D	-0.8041	0.389978	-0.0167059	0.430828
BnaA06g18440D	-0.72692	-0.00962051	0.351024	0.385516
BnaA06g18550D	-0.479549	0.018374	0.205232	0.255943
BnaA06g21560D	-0.461934	-0.0597945	0.244312	0.277417
BnaA06g22540D	-0.246893	0.0549479	0.730874	-0.538929
BnaA06g22560D	-1.21706	0.529921	0.332045	0.355098
BnaA06g22820D	-0.480836	-0.0846394	0.21156	0.353916
BnaA06g23380D	-1.42529	0.276991	0.536176	0.612124
BnaA06g23600D	-1.40713	0.548873	0.529603	0.328657
BnaA06g23810D	-0.493841	0.0249905	0.397221	0.0716301
BnaA06g27000D	-1.00081	0.0619171	0.418185	0.520709
BnaA06g27580D	-0.580163	0.229929	-0.0492413	0.399475
BnaA06g27710D	-0.691356	0.0998866	0.462085	0.129385
BnaA06g27980D	-0.912091	0.279421	0.606752	0.0259177
BnaA06g28070D	-0.701523	-0.138247	0.736421	0.103349
BnaA06g29540D	-1.22739	0.201521	0.325269	0.700597
BnaA06g30550D	-1.24666	0.11804	0.545892	0.582732
BnaA06g31250D	-0.364138	0.0497123	0.202006	0.112419
BnaA06g31630D	-1.23508	0.522863	0.927772	-0.215559
BnaA06g31650D	-0.608745	-0.0909119	0.253041	0.446616
BnaA06g33490D	-0.39545	-0.181147	0.201515	0.375082
BnaA06g33990D	-0.58669	0.263258	0.24914	0.0742914
BnaA06g35200D	-0.501384	0.0972843	0.362604	0.0414953
BnaA06g35230D	-0.49785	-0.0198512	0.299127	0.218574
BnaA06g36790D	-0.442354	0.106574	0.346696	-0.0109153
BnaA06g37000D	-0.292983	-0.292983	0.415807	0.170158
BnaA06g38230D	-0.782639	0.378416	0.492214	-0.0879908
BnaA06g38350D	-0.806558	0.226874	0.307982	0.271702
BnaA06g38470D	-0.935634	-0.0821915	0.95534	0.0624854
BnaA06g38690D	-0.365406	-0.169185	0.70024	-0.165649
BnaA06g39100D	-0.818719	0.313956	0.137158	0.367606
BnaA06g39660D	-0.907333	0.408398	0.425128	0.073807
BnaA06g40820D	-0.413385	-0.17371	-0.0470391	0.634133
BnaA07g00650D	-0.474111	0.0407253	0.463335	-0.0299497
BnaA07g01410D	-0.465002	0.378864	0.0299052	0.0562328
BnaA07g01550D	-0.653645	-0.0663118	0.428335	0.291622
BnaA07g02860D	-0.610793	0.0130612	0.0964908	0.501241
BnaA07g02880D	-0.567118	0.322917	0.12241	0.121791
BnaA07g03350D	-0.378123	-0.132528	0.0581326	0.452518
BnaA07g06530D	-0.27585	-0.297632	-0.00711772	0.5806
BnaA07g06550D	-0.440426	-0.12564	-0.136662	0.702728
BnaA07g08290D	-0.552427	0.0666017	0.0146134	0.471212
BnaA07g08390D	-0.453524	0.00927365	0.141248	0.303002
BnaA07g08440D	-1.06957	0.100111	0.491664	0.477797
BnaA07g09040D	-0.599765	-0.186606	0.391301	0.39507
BnaA07g09920D	-0.397068	-0.166837	0.0623537	0.501552
BnaA07g10140D	-0.48444	-0.226582	0.509787	0.201235
BnaA07g10150D	-0.451484	-0.0541105	0.230426	0.275169
BnaA07g11580D	-0.208637	-0.118705	-0.0531806	0.380522
BnaA07g11930D	-0.591153	-0.220368	0.592813	0.218707
BnaA07g12260D	-0.689052	0.138569	0.689213	-0.138729
BnaA07g12410D	-0.754611	-0.0842287	1.09902	-0.260181
BnaA07g12430D	-0.048781	-0.362331	0.0588792	0.352233
BnaA07g12700D	-0.318543	0.145271	0.234144	-0.0608715
BnaA07g13310D	-0.773487	0.280487	0.496848	-0.00384857
BnaA07g13430D	-0.437437	-0.0668144	0.301968	0.202283
BnaA07g14280D	-0.843298	0.0622098	0.753005	0.0280825
BnaA07g14290D	-0.641211	0.338004	-0.133203	0.43641
BnaA07g14620D	-0.436833	-0.104083	0.289676	0.25124
BnaA07g15280D	-0.574254	0.0378413	0.318076	0.218337
BnaA07g16510D	-0.69312	-0.0665512	-0.0184016	0.778072
BnaA07g16520D	-0.423145	-0.2177	-0.098393	0.739237
BnaA07g16950D	-0.0810382	-0.206573	-0.0339482	0.321559
BnaA07g17260D	-0.696775	0.103879	0.289073	0.303824
BnaA07g18950D	-0.587759	0.167823	0.291566	0.128369
BnaA07g20740D	-0.602799	0.488561	-0.17216	0.286398
BnaA07g20980D	-0.11548	-0.130101	0.359346	-0.113764
BnaA07g21320D	-1.06131	0.313097	0.650022	0.0981859
BnaA07g23350D	-0.853514	0.0440676	0.447777	0.361669
BnaA07g23670D	-0.676039	0.166649	0.152299	0.357091
BnaA07g24080D	-0.778561	0.150997	0.298772	0.328792
BnaA07g24280D	-0.339653	0.095337	0.37108	-0.126764
BnaA07g24880D	-0.379332	-0.254585	0.594783	0.039134
BnaA07g25350D	-0.472298	0.249083	0.467251	-0.244036
BnaA07g26400D	-0.332023	0.124242	0.381144	-0.173363
BnaA07g26420D	-0.476067	-0.0176682	-0.126891	0.620626
BnaA07g26610D	-0.270822	-0.275836	0.469633	0.0770241
BnaA07g28430D	-1.4419	0.415305	0.718327	0.30827
BnaA07g28620D	-0.897792	0.250578	0.389051	0.258164
BnaA07g28710D	-0.782105	0.0293579	0.859185	-0.106438
BnaA07g28760D	-0.742713	0.0423848	0.568848	0.13148
BnaA07g28990D	-0.838464	0.0805745	0.301379	0.456511
BnaA07g29040D	-0.377552	-0.127235	0.329526	0.175261
BnaA07g29140D	-0.42447	0.0316781	0.168081	0.224711
BnaA07g30950D	-0.331724	-0.156163	0.0853916	0.402495
BnaA07g30990D	-0.704794	-0.167377	0.495808	0.376364
BnaA07g32070D	-0.816085	0.230907	0.0389769	0.546202
BnaA07g32090D	-0.6111	0.281927	0.480391	-0.151218
BnaA07g32400D	-0.989795	-0.122645	0.895564	0.216876
BnaA07g33210D	-0.481819	-0.0137568	0.122164	0.373411
BnaA07g33390D	-0.762951	0.0263823	0.299714	0.436854
BnaA07g33400D	-0.51536	0.0407838	0.11628	0.358296
BnaA07g33450D	-0.580321	-0.178615	0.440182	0.318754
BnaA07g33880D	-0.701693	0.518097	-0.0875706	0.271167
BnaA07g33910D	-0.570144	-0.291617	0.660729	0.201032
BnaA07g33970D	-0.709852	-0.102098	0.157339	0.654611
BnaA07g34120D	-0.494182	-0.186801	0.381941	0.299042
BnaA07g35330D	-0.577415	-0.260282	0.629602	0.208095
BnaA07g36470D	-0.510825	0.198793	0.295453	0.016579
BnaA07g36480D	-0.637703	0.180932	0.0224124	0.434359
BnaA07g37120D	-0.603483	-0.0166938	0.508133	0.112044
BnaA07g37130D	-0.721538	0.277476	0.121365	0.322697
BnaA07g37220D	-0.909886	0.31841	0.533969	0.0575074
BnaA07g38540D	-0.635459	-0.127148	0.355104	0.407503
BnaA07g38690D	-0.586097	-0.0441836	0.342901	0.28738
BnaA07g38770D	-0.652608	-0.0810875	0.421388	0.312307
BnaA07g38960D	-0.553922	-0.0774992	0.0341999	0.597221
BnaA08g00190D	-0.435085	-0.28761	0.498216	0.224479
BnaA08g01300D	-0.827651	0.0933386	0.320126	0.414186
BnaA08g01830D	-0.50476	0.185546	0.867375	-0.548161
BnaA08g02530D	-0.638032	0.186899	0.488964	-0.0378315
BnaA08g03370D	-0.692195	0.560078	-0.195073	0.32719
BnaA08g05730D	-0.760324	0.0993713	0.0560591	0.604894
BnaA08g07050D	-0.434534	0.0384366	-0.0439317	0.440029
BnaA08g09990D	-0.447167	0.054851	-0.0592338	0.45155
BnaA08g10500D	-0.431865	-0.0834274	0.181771	0.333521
BnaA08g10850D	-0.578174	0.0579953	0.384264	0.135915
BnaA08g11230D	-0.606503	0.0424169	0.0794206	0.484666
BnaA08g11440D	-0.930767	0.205192	0.708567	0.0170088
BnaA08g11880D	-0.417743	0.358718	0.32812	-0.269095
BnaA08g11930D	-0.620868	-0.106639	0.374974	0.352532
BnaA08g11980D	-0.247434	-0.140122	0.361531	0.0260247
BnaA08g12420D	-1.37122	0.297809	0.355109	0.718298
BnaA08g13240D	-0.695214	0.18234	0.0405213	0.472352
BnaA08g14220D	-0.470408	-0.314942	0.607953	0.177397
BnaA08g14630D	-0.9957	0.249408	0.707022	0.0392698
BnaA08g15110D	-0.301679	-0.322885	0.244373	0.380191
BnaA08g16130D	-0.912776	0.502057	0.118301	0.292418
BnaA08g17060D	-0.692122	0.402107	0.129169	0.160846
BnaA08g17070D	-0.691144	0.514302	0.0326432	0.144199
BnaA08g17790D	-1.03016	0.418061	0.310779	0.301323
BnaA08g17890D	-0.44256	-0.220817	0.420576	0.242802
BnaA08g18370D	-0.658824	-0.0628598	0.266782	0.454902
BnaA08g18380D	-0.59275	0.0529466	0.451866	0.0879375
BnaA08g18600D	-0.506095	-0.0725358	0.320456	0.258175
BnaA08g18720D	-0.191501	-0.299971	-0.181808	0.673281
BnaA08g19290D	-0.302093	-0.1016	0.134935	0.268758
BnaA08g19490D	-0.635553	0.0102771	0.522573	0.102703
BnaA08g21340D	-0.813953	-0.096437	0.400885	0.509505
BnaA08g22970D	-0.904072	-0.0520181	0.583961	0.37213
BnaA08g23390D	-0.261918	-0.0809146	0.074739	0.268093
BnaA08g24410D	-0.596403	-0.149731	0.158873	0.58726
BnaA08g24470D	-0.395822	0.0471767	0.134109	0.214537
BnaA08g24480D	-0.705883	-0.156189	0.369184	0.492889
BnaA08g24600D	-0.77227	0.144393	0.286662	0.341215
BnaA08g24700D	-0.795006	0.166902	0.209821	0.418282
BnaA08g24900D	-1.30356	0.532339	0.715105	0.0561208
BnaA08g25090D	-0.559442	0.358888	-0.217834	0.418388
BnaA08g26050D	-1.20478	0.170665	0.443504	0.590615
BnaA08g26070D	-1.31802	0.687141	-0.144407	0.775282
BnaA08g26300D	-1.86384	0.76895	1.0981	-0.00320463
BnaA08g28010D	-0.599693	0.171834	0.28289	0.144969
BnaA08g28120D	-0.482093	-0.180613	0.297088	0.365618
BnaA08g28860D	-0.86794	0.590802	0.785801	-0.508664
BnaA08g28870D	-1.02679	0.221187	0.961595	-0.155994
BnaA08g29950D	-0.468066	-0.280071	0.648695	0.0994414
BnaA08g30240D	-0.982233	0.295882	0.503689	0.182662
BnaA08g30510D	-0.579439	-0.124525	0.436077	0.267887
BnaA09g00120D	-0.864971	0.189226	0.33726	0.338485
BnaA09g00170D	-0.560813	0.189665	-0.220789	0.591937
BnaA09g00190D	-0.397438	-0.191548	0.386771	0.202214
BnaA09g00350D	-0.766494	0.332132	0.00755465	0.426807
BnaA09g01150D	-0.392625	-0.168019	-0.104887	0.665531
BnaA09g01390D	-1.04248	0.105524	0.396484	0.540476
BnaA09g02630D	-0.537226	0.41337	-0.436961	0.560818
BnaA09g02640D	-0.634202	0.277798	-0.203739	0.560144
BnaA09g03340D	-0.553435	-0.263477	0.595852	0.22106
BnaA09g04510D	-0.31505	-0.161247	-0.0943942	0.570691
BnaA09g04890D	-0.539415	-0.0672102	0.282495	0.32413
BnaA09g05560D	-0.155273	-0.287043	0.59642	-0.154104
BnaA09g06270D	-0.667797	-0.0897102	0.455987	0.30152
BnaA09g07140D	-1.00687	-0.0303158	0.546824	0.490367
BnaA09g07460D	-0.382766	0.10553	0.024133	0.253104
BnaA09g08700D	-0.359447	-0.222267	0.500583	0.0811317
BnaA09g08980D	-0.530237	0.043643	0.224433	0.262161
BnaA09g09380D	-0.322744	-0.18449	0.556032	-0.0487991
BnaA09g09560D	-0.7489	0.282511	0.438206	0.0281819
BnaA09g10850D	-0.455929	-0.117249	-0.0550659	0.628244
BnaA09g11640D	-0.74741	-0.0648159	0.416405	0.395822
BnaA09g11650D	-0.438987	-0.136003	0.554133	0.0208574
BnaA09g12290D	-0.723853	0.0728346	0.173786	0.477232
BnaA09g13260D	-0.365639	-0.350769	0.507729	0.208679
BnaA09g13300D	-0.846627	0.134939	0.395096	0.316593
BnaA09g16590D	-0.823591	-0.0594265	0.384107	0.498911
BnaA09g17580D	-0.414427	-0.221307	0.136617	0.499116
BnaA09g18210D	-0.945571	0.0615076	0.736366	0.147697
BnaA09g18410D	-0.596146	0.222277	0.278475	0.0953932
BnaA09g18490D	-0.488972	0.273248	-0.102993	0.318718
BnaA09g18500D	-0.710547	0.184307	0.606586	-0.0803461
BnaA09g19290D	-0.374626	-0.330463	0.523531	0.181559
BnaA09g19980D	-0.579764	0.0627018	0.163647	0.353414
BnaA09g20120D	-0.547547	0.202961	0.00935173	0.335234
BnaA09g20300D	-0.580977	0.210514	0.338598	0.0318657
BnaA09g20430D	-0.35322	0.0553989	0.114832	0.18299
BnaA09g21970D	-0.662597	0.245757	0.291434	0.125406
BnaA09g24140D	-0.719817	0.0596314	0.364478	0.295708
BnaA09g25210D	-0.622849	0.108541	0.170082	0.344226
BnaA09g25550D	-0.484709	0.0594204	0.183063	0.242225
BnaA09g26680D	-0.492455	0.269014	0.304865	-0.0814231
BnaA09g27270D	-0.620592	-0.100967	0.232754	0.488805
BnaA09g27590D	-1.1069	0.109131	0.408489	0.589283
BnaA09g28080D	-1.10398	-0.0382366	0.796011	0.346207
BnaA09g28400D	-0.812621	-0.130739	0.470581	0.472779
BnaA09g28800D	-0.678138	0.242714	0.201083	0.23434
BnaA09g29240D	-0.646757	0.218191	0.637972	-0.209407
BnaA09g29520D	-0.361206	-0.0693797	0.57162	-0.141035
BnaA09g29730D	-0.486145	0.0451675	0.0846611	0.356317
BnaA09g30450D	-2.39919	1.53395	0.600495	0.264744
BnaA09g30710D	-0.866715	-0.0160367	0.580417	0.302335
BnaA09g32070D	-0.698567	-0.141453	0.442147	0.397873
BnaA09g32910D	-0.66797	0.549729	0.488978	-0.370737
BnaA09g33120D	-0.559263	0.119052	0.0250599	0.415152
BnaA09g33720D	-1.10158	0.182608	0.245557	0.673418
BnaA09g34640D	-0.921598	0.0914483	0.834936	-0.00478688
BnaA09g34840D	-0.96307	0.050769	0.266124	0.646177
BnaA09g34940D	-0.624902	0.185124	-0.191413	0.631192
BnaA09g36860D	-0.619401	0.14588	0.227615	0.245906
BnaA09g37690D	-0.536307	-0.0773041	0.54033	0.0732817
BnaA09g39170D	-0.529502	0.180905	-0.071101	0.419698
BnaA09g39690D	-0.395845	0.178201	0.287971	-0.070327
BnaA09g40500D	-0.183543	-0.0833288	0.382257	-0.115385
BnaA09g42280D	-0.988792	1.12064	0.190852	-0.322702
BnaA09g42560D	-1.18959	0.188542	0.483187	0.517862
BnaA09g43510D	-0.540916	0.0813058	0.0366564	0.422954
BnaA09g43650D	-0.727181	0.128016	0.371147	0.228018
BnaA09g44890D	-0.434749	0.0931172	0.118235	0.223396
BnaA09g45010D	-0.386363	-0.226705	0.250237	0.362831
BnaA09g45370D	-1.33401	0.493551	0.483399	0.357063
BnaA09g46130D	-0.910765	0.304409	0.135277	0.471079
BnaA09g47380D	-0.684808	0.370805	0.514971	-0.200968
BnaA09g47680D	-0.789129	0.0637822	0.128359	0.596987
BnaA09g47890D	-0.704284	0.0639813	0.270729	0.369573
BnaA09g48030D	-0.482337	0.092265	0.042533	0.347539
BnaA09g48720D	-0.581243	-0.180479	0.432169	0.329553
BnaA09g48890D	-0.872585	0.0925748	0.312573	0.467437
BnaA09g49720D	-0.518206	-0.0471123	0.350741	0.214577
BnaA09g51710D	-0.35146	-0.10048	-0.12902	0.58096
BnaA09g53400D	-0.921288	0.245257	0.519832	0.1562
BnaA09g54980D	-1.00724	-0.0359831	0.685649	0.357574
BnaA09g55050D	-0.78257	0.186384	0.40928	0.186906
BnaA09g56590D	-0.516776	0.233771	-0.064145	0.34715
BnaA10g00170D	-0.563291	-0.179423	0.188063	0.55465
BnaA10g00370D	-0.3984	-0.300535	0.209825	0.48911
BnaA10g01280D	-0.194472	-0.386046	0.549661	0.0308576
BnaA10g02400D	-0.639055	0.0288073	0.265323	0.344924
BnaA10g02490D	-0.482539	-0.230807	0.213941	0.499405
BnaA10g02720D	-0.549669	-0.146112	0.267827	0.427953
BnaA10g03280D	-0.821911	0.411971	0.493696	-0.0837556
BnaA10g04730D	-0.60118	0.0787042	0.0748195	0.447656
BnaA10g05670D	-0.583212	-0.0778827	0.27968	0.381414
BnaA10g09260D	-0.759438	-0.166688	0.705124	0.221001
BnaA10g10850D	-0.357983	-0.176929	-0.0336846	0.568597
BnaA10g11690D	-0.438727	-0.0986576	-0.0599298	0.597314
BnaA10g12280D	-1.09163	0.165587	0.626809	0.299238
BnaA10g13580D	-0.742025	0.106304	-0.0510736	0.686794
BnaA10g13640D	-0.633093	0.340717	0.191144	0.101232
BnaA10g14610D	-0.447467	-0.155797	0.402354	0.20091
BnaA10g17020D	-0.844439	0.467332	-0.155548	0.532655
BnaA10g17360D	-0.966899	0.149599	1.23542	-0.41812
BnaA10g17750D	-0.828711	-0.00581764	0.315091	0.519437
BnaA10g19330D	-0.647755	0.221435	0.07898	0.34734
BnaA10g19640D	-0.58237	0.2367	0.264383	0.0812871
BnaA10g20660D	-0.833039	0.241934	0.181408	0.409696
BnaA10g22340D	-0.665898	0.212574	0.442488	0.0108353
BnaA10g22770D	-0.630996	0.067524	0.612161	-0.0486887
BnaA10g23090D	-0.709504	0.13356	0.389881	0.186062
BnaA10g23100D	-0.621225	0.37808	0.335272	-0.0921268
BnaA10g23240D	-0.796404	0.312357	-0.062047	0.546094
BnaA10g24250D	-0.52592	-0.0988126	0.304679	0.320054
BnaA10g24260D	-0.718979	-0.0794416	0.433693	0.364727
BnaA10g24390D	-0.864259	0.219449	0.172934	0.471876
BnaA10g24440D	-0.435086	-0.0920513	-0.0193553	0.546492
BnaA10g25190D	-0.48059	-0.225177	0.251556	0.454212
BnaA10g25380D	-0.412591	0.0030796	0.0702864	0.339226
BnaA10g25430D	-0.469085	-0.138484	0.160833	0.446736
BnaA10g25740D	-0.824161	0.0628876	0.758614	0.00266009
BnaA10g25760D	-0.725406	0.0339992	0.342591	0.348816
BnaA10g25940D	-0.702691	-0.218098	0.614415	0.306374
BnaA10g25980D	-0.549057	0.0444109	0.350072	0.154574
BnaA10g26030D	-1.09231	0.205951	0.589161	0.297202
BnaA10g26060D	-1.04827	-0.0388101	1.0091	0.0779802
BnaA10g26080D	-0.398652	-0.0376836	0.297115	0.139221
BnaA10g26120D	-0.890294	0.150703	0.386881	0.352709
BnaA10g26130D	-0.971988	0.160251	0.455684	0.356053
BnaA10g26150D	-0.551866	-0.0620001	0.345244	0.268622
BnaA10g26230D	-0.749288	0.104099	0.557207	0.0879816
BnaA10g26250D	-0.424871	-0.047389	0.534454	-0.0621939
BnaA10g26270D	-0.891152	0.260922	0.525721	0.10451
BnaA10g26440D	-0.852459	0.150111	0.397963	0.304385
BnaA10g26450D	-0.966912	-0.0109044	0.763682	0.214134
BnaA10g26490D	-1.04354	0.27686	0.274221	0.492457
BnaA10g26570D	-1.06928	0.309843	0.516349	0.243089
BnaA10g26580D	-0.674061	0.10542	0.418134	0.150507
BnaA10g26610D	-0.756626	0.108429	0.390179	0.258019
BnaA10g26620D	-0.907946	0.14422	0.513681	0.250045
BnaA10g26640D	-0.738897	0.00594897	0.660797	0.0721518
BnaA10g26670D	-1.24181	0.929267	0.39102	-0.0784767
BnaA10g26760D	-0.597571	0.0405315	0.501269	0.0557706
BnaA10g26820D	-1.3259	0.189153	0.675554	0.461191
BnaA10g26840D	-1.17515	0.167042	0.379876	0.628231
BnaA10g26850D	-0.584669	0.139867	0.670089	-0.225287
BnaA10g26860D	-0.856724	0.238015	0.255476	0.363233
BnaA10g26880D	-0.530138	-0.0186803	0.443778	0.105039
BnaA10g26900D	-0.63537	0.0902617	0.214494	0.330614
BnaA10g26910D	-0.667783	0.177696	0.474772	0.0153158
BnaA10g26950D	-0.716282	0.197452	0.258917	0.259913
BnaA10g26990D	-0.806722	0.159809	0.577257	0.069656
BnaA10g27040D	-0.760796	0.179381	0.357872	0.223543
BnaA10g27050D	-0.725818	0.0124811	0.474925	0.238412
BnaA10g27160D	-0.308777	0.0337754	0.287383	-0.0123813
BnaA10g27190D	-0.571477	0.0805925	0.328479	0.162405
BnaA10g27200D	-0.66971	-0.248553	0.702569	0.215694
BnaA10g27210D	-0.827664	0.217189	0.294464	0.316011
BnaA10g27250D	-0.652349	0.0818308	0.417314	0.153204
BnaA10g27300D	-1.02948	0.0422627	0.426389	0.560829
BnaA10g27330D	-0.962985	0.453078	0.313948	0.195959
BnaA10g27350D	-0.387838	0.145871	0.240245	0.00172106
BnaA10g27390D	-0.702815	0.0102972	0.430226	0.262291
BnaA10g27400D	-0.313343	0.0185058	0.26669	0.0281472
BnaA10g27420D	-0.869239	0.189232	0.0147375	0.66527
BnaA10g27430D	-0.730496	-0.00298463	0.299993	0.433488
BnaA10g27470D	-0.7795	-0.163585	0.583394	0.359691
BnaA10g27640D	-0.602608	0.107985	0.379883	0.11474
BnaA10g27720D	-0.498078	0.0746813	0.672658	-0.249261
BnaA10g27860D	-0.2914	-0.236391	0.900302	-0.372511
BnaA10g27950D	-0.459911	-0.24592	0.166555	0.539276
BnaA10g28460D	-1.8174	0.568873	1.37265	-0.124119
BnaA10g29270D	-0.477616	0.00277775	0.314422	0.160416
BnaA10g30000D	-0.603488	0.376014	0.046034	0.18144
BnaA10g30140D	-1.39328	0.585211	0.61049	0.197582
BnaA10g30530D	-0.705035	0.273024	0.0999196	0.332091
BnaA10g30560D	-1.23979	0.450066	0.480677	0.309051
BnaAnng00630D	-0.74222	0.220486	0.389058	0.132676
BnaAnng01440D	-0.410093	0.0861873	-0.151625	0.475531
BnaAnng02750D	-0.521961	0.379967	0.0239697	0.118025
BnaAnng03830D	-0.753296	-0.0275991	0.429	0.351896
BnaAnng04550D	-0.848734	0.319383	0.0562835	0.473068
BnaAnng05710D	-0.544447	-0.198322	0.338973	0.403796
BnaAnng06150D	-1.0302	0.415286	0.0759643	0.538947
BnaAnng07270D	-0.433733	0.00856168	0.218612	0.20656
BnaAnng07910D	-0.739635	0.366132	0.109523	0.26398
BnaAnng08380D	-0.483762	0.00805834	0.0441942	0.431509
BnaAnng08500D	-0.667814	0.140997	0.45344	0.0733776
BnaAnng08790D	-0.403264	0.0974903	0.382293	-0.0765194
BnaAnng10050D	-0.38018	0.0751625	-0.0864994	0.391517
BnaAnng10190D	-0.149167	-0.266386	0.768513	-0.352961
BnaAnng12080D	-1.31908	0.358871	0.568071	0.392139
BnaAnng12370D	-0.720746	0.304135	0.463283	-0.0466721
BnaAnng12470D	-0.448846	-0.0401386	0.123354	0.365631
BnaAnng13050D	-0.306627	-0.243804	-0.102648	0.653078
BnaAnng14060D	-0.38169	-0.115271	0.486681	0.010279
BnaAnng14710D	-1.09936	0.837689	-0.201447	0.463119
BnaAnng16130D	-0.528747	0.369489	0.125125	0.0341338
BnaAnng16340D	-0.462618	-0.0437247	0.368831	0.137511
BnaAnng17240D	-0.916055	-0.0921492	0.823257	0.184946
BnaAnng18140D	-0.43438	-0.000839097	0.180727	0.254492
BnaAnng18240D	-0.8243	0.253712	0.0560771	0.51451
BnaAnng18550D	-0.532031	0.183766	-0.190593	0.538858
BnaAnng20740D	-0.381255	0.236577	0.739328	-0.59465
BnaAnng21530D	-0.779076	0.601729	0.173217	0.00412897
BnaAnng22230D	-0.684725	-0.0928044	0.588402	0.189127
BnaAnng22640D	-0.503731	-0.0430754	0.783662	-0.236856
BnaAnng23390D	-0.256482	-0.221689	0.565529	-0.0873579
BnaAnng25580D	-0.65301	0.351875	-0.0102637	0.311399
BnaAnng26550D	-0.327982	0.174258	-0.581271	0.734995
BnaAnng27640D	-0.629229	-0.0913352	0.0604556	0.660108
BnaAnng30240D	-0.676494	0.282381	0.441359	-0.0472455
BnaAnng30480D	-0.802197	0.0122254	0.167781	0.622191
BnaAnng30670D	-0.468653	-0.306401	0.464771	0.310283
BnaAnng31620D	-0.490591	0.277067	0.43835	-0.224826
BnaAnng33580D	-1.32014	0.411408	0.378065	0.530669
BnaAnng34290D	-0.698483	-0.037075	0.370645	0.364912
BnaAnng34840D	-0.72573	0.356	0.0290367	0.340694
BnaAnng39180D	-0.434441	-0.0597796	-0.149312	0.643533
BnaAnng39450D	-0.311386	-0.255216	0.103899	0.462702
BnaAnng39660D	-0.504221	-0.0079993	-0.0289364	0.541156
BnaAnng40190D	-0.654888	0.507359	-0.031313	0.178842
BnaAnng40320D	-0.509406	-0.0729254	0.0771357	0.505196
BnaAnng40670D	-1.28153	0.151423	0.802969	0.327135
BnaAnng41260D	-0.914465	-0.140311	0.856591	0.198184
BnaC01g00010D	-0.592161	-0.112566	0.652634	0.0520926
BnaC01g00120D	-0.581245	-0.124654	0.511168	0.194731
BnaC01g00680D	-1.06429	0.123338	-0.0562426	0.997191
BnaC01g01990D	-0.370032	0.0911403	0.42869	-0.149798
BnaC01g02070D	-0.414765	0.306591	-0.425851	0.534025
BnaC01g02150D	-0.747499	0.187252	0.00628819	0.553959
BnaC01g02210D	-0.538639	-0.095161	0.45679	0.17701
BnaC01g03990D	-1.10269	0.267215	0.693899	0.141578
BnaC01g04170D	-0.728221	0.275659	-0.0272919	0.479854
BnaC01g04600D	-0.569223	0.268063	-0.0102945	0.311455
BnaC01g05160D	-0.989676	0.252907	0.231628	0.50514
BnaC01g05180D	-0.486139	-0.0212671	0.16871	0.338697
BnaC01g06040D	-0.819042	0.0521377	0.397618	0.369287
BnaC01g11040D	-0.449346	-0.0217991	0.26086	0.210285
BnaC01g11410D	-0.553982	0.0458623	0.0955465	0.412574
BnaC01g12370D	-0.420723	0.0508312	-0.143454	0.513346
BnaC01g13790D	-0.494272	-0.118263	0.164578	0.447957
BnaC01g14890D	-0.904782	0.400173	0.163056	0.341553
BnaC01g14980D	-0.591659	-0.156762	0.122687	0.625734
BnaC01g15200D	-0.0155651	0.119119	-0.169344	0.0657902
BnaC01g15690D	-0.634554	0.117558	-0.181139	0.698134
BnaC01g15700D	-0.595424	-0.0676325	0.0408967	0.62216
BnaC01g16110D	-0.731433	-0.104219	0.273124	0.562529
BnaC01g16130D	-0.742784	0.379207	0.087344	0.276233
BnaC01g16630D	-0.652937	0.0458564	0.241434	0.365647
BnaC01g17090D	-0.589291	-0.145369	0.586256	0.148404
BnaC01g17520D	-0.714934	-0.105214	0.324537	0.495611
BnaC01g17730D	-0.824936	0.0906715	-0.130838	0.865103
BnaC01g17810D	-0.59227	0.00704173	0.372191	0.213038
BnaC01g18050D	-0.180864	-0.0335824	0.197256	0.0171896
BnaC01g23010D	-0.672634	0.130564	0.220154	0.321916
BnaC01g23060D	-0.383518	-0.346244	0.743846	-0.0140836
BnaC01g23090D	-0.258382	-0.116786	0.480239	-0.105071
BnaC01g24020D	-0.258692	-0.241719	0.513324	-0.0129131
BnaC01g25700D	-0.552383	-0.0925241	0.10081	0.544097
BnaC01g26050D	-0.56556	0.377305	0.314098	-0.125844
BnaC01g26290D	-1.6888	0.582956	0.397942	0.707904
BnaC01g29360D	-0.435534	-0.185793	0.186009	0.435317
BnaC01g30070D	-0.168071	-0.00310714	0.298456	-0.127278
BnaC01g30560D	-0.325619	-0.036374	0.1276	0.234393
BnaC01g30800D	-0.307052	-0.142613	0.0132169	0.436448
BnaC01g33560D	-0.665336	0.266416	-0.0110323	0.409953
BnaC01g33680D	-0.754435	0.261015	0.30212	0.1913
BnaC01g33830D	-0.664607	0.138433	0.416718	0.109457
BnaC01g36330D	-0.833625	-0.0358572	0.543244	0.326238
BnaC01g36570D	-0.702929	0.00754442	0.406041	0.289344
BnaC01g37230D	-0.654824	0.0526425	0.393271	0.20891
BnaC01g37460D	-0.853851	-0.0147063	0.738185	0.130372
BnaC01g38620D	-0.474122	-0.134248	0.330142	0.278228
BnaC01g38740D	-0.642895	0.132641	0.48223	0.0280229
BnaC01g39520D	-1.11852	0.264279	0.355488	0.498757
BnaC01g39990D	-0.254934	-0.109179	0.248498	0.115615
BnaC01g40570D	-0.400725	-0.0497153	0.0231867	0.427254
BnaC01g41070D	-0.705266	0.214359	0.26534	0.225567
BnaC01g43240D	-0.476369	0.0318311	0.392073	0.0524643
BnaC02g00460D	-0.488832	-0.278034	0.525616	0.241249
BnaC02g02620D	-0.558399	0.106588	0.0762331	0.375577
BnaC02g03260D	-0.274531	-0.349957	0.794734	-0.170246
BnaC02g03800D	-0.440759	0.0102091	0.593186	-0.162636
BnaC02g04450D	-0.499623	0.259554	0.0763305	0.163739
BnaC02g06070D	-0.694883	0.120616	0.274662	0.299606
BnaC02g06730D	-0.610327	-0.0811689	0.250315	0.441181
BnaC02g08000D	-0.548449	0.011718	0.295384	0.241346
BnaC02g08040D	-0.602934	-0.157957	0.156123	0.604769
BnaC02g08080D	-1.29548	0.361967	0.246243	0.687268
BnaC02g08630D	-1.02849	0.0789101	0.564001	0.385581
BnaC02g08980D	-0.508691	0.263964	-0.053247	0.297974
BnaC02g10220D	-0.482267	-0.0464304	0.0778598	0.450838
BnaC02g10670D	-0.944132	-0.0691981	0.867246	0.146084
BnaC02g10790D	-0.413703	-0.110287	0.219204	0.304786
BnaC02g12160D	-0.480728	-0.222864	0.715425	-0.0118333
BnaC02g13680D	-0.560675	0.308025	0.026478	0.226172
BnaC02g14090D	-1.01459	0.309001	0.368932	0.336654
BnaC02g16290D	-0.592264	0.0600962	0.616924	-0.0847566
BnaC02g16540D	-0.471078	-0.133598	0.378377	0.226299
BnaC02g18310D	-0.512115	0.438307	0.179017	-0.105209
BnaC02g20410D	-0.447666	-0.227958	0.076496	0.599128
BnaC02g20930D	-0.680639	0.734128	0.285255	-0.338744
BnaC02g21080D	-0.832385	0.0804945	0.2337	0.51819
BnaC02g24170D	-1.05378	0.0217363	0.698378	0.333671
BnaC02g26020D	-0.0577357	-0.129024	0.0841583	0.102602
BnaC02g30630D	-0.470578	-0.0682509	-0.170582	0.70941
BnaC02g30770D	-0.723826	0.191121	0.251263	0.281442
BnaC02g31120D	-0.710334	0.140771	0.390338	0.179225
BnaC02g31700D	-0.677662	0.128723	0.0724549	0.476484
BnaC02g33400D	-0.567467	0.246931	-0.337545	0.658081
BnaC02g35530D	-0.515721	0.135785	0.311417	0.0685197
BnaC02g36300D	-1.04673	0.459212	0.049561	0.537961
BnaC02g38230D	-0.57673	0.0356495	0.215789	0.325292
BnaC02g38520D	-0.775221	0.0927859	0.1492	0.533235
BnaC02g38690D	-0.342554	-0.169392	0.374183	0.137763
BnaC02g39310D	-1.17015	0.293512	0.443631	0.433011
BnaC02g39660D	-0.744401	-0.0781984	0.411309	0.41129
BnaC02g40590D	-0.244889	-0.045305	0.0647875	0.225406
BnaC02g41200D	-0.930942	0.202948	0.481717	0.246277
BnaC02g42250D	-0.810775	0.351969	0.236377	0.222428
BnaC02g42730D	-0.421269	-0.0407159	0.286887	0.175097
BnaC02g43290D	-0.982317	0.77553	0.0486395	0.158147
BnaC02g43300D	-1.21849	0.448516	0.245147	0.524825
BnaC02g44350D	-0.502052	0.198118	0.025262	0.278672
BnaC02g44680D	-0.306101	0.187382	0.456312	-0.337594
BnaC02g44760D	-0.651696	-0.017786	-0.254831	0.924313
BnaC02g48550D	-0.453948	-0.113637	0.0243942	0.543191
BnaC03g00160D	-0.905136	0.70772	-0.136903	0.334319
BnaC03g01200D	-0.575783	0.181346	0.34034	0.0540967
BnaC03g02580D	-0.365365	-0.0650141	0.114308	0.316072
BnaC03g04580D	-0.932953	0.215346	0.280651	0.436957
BnaC03g04990D	-0.344803	-0.0982812	0.50916	-0.0660755
BnaC03g05990D	-0.286402	-0.0478557	-0.0900036	0.424261
BnaC03g06120D	-0.473997	0.028971	-0.0680005	0.513026
BnaC03g07130D	-0.625037	0.105742	0.110175	0.40912
BnaC03g07850D	-0.405749	-0.0299593	0.405396	0.0303119
BnaC03g08260D	-0.679828	0.427998	0.0873194	0.164511
BnaC03g08750D	-1.10144	-0.119109	1.46369	-0.243146
BnaC03g08760D	-1.07259	0.53586	0.634494	-0.0977687
BnaC03g10530D	-1.075	0.134814	0.212229	0.727955
BnaC03g11620D	-0.523095	-0.127975	0.22361	0.42746
BnaC03g11750D	-0.525106	0.275041	0.0346888	0.215376
BnaC03g12300D	-0.848803	0.340321	0.154133	0.354349
BnaC03g13950D	-0.591395	0.317427	0.149053	0.124916
BnaC03g14650D	-1.07701	0.218894	0.581994	0.276118
BnaC03g17800D	-1.21761	0.101403	0.439645	0.676561
BnaC03g17930D	-0.40509	0.101206	0.277745	0.0261398
BnaC03g18910D	-0.646769	0.28314	0.139766	0.223862
BnaC03g19810D	-0.72759	0.242453	0.651672	-0.166535
BnaC03g19820D	-0.742107	0.169053	0.0272411	0.545813
BnaC03g20490D	-0.488214	-0.155349	0.326179	0.317384
BnaC03g21050D	-0.812083	0.188534	0.256231	0.367318
BnaC03g21070D	-0.68137	-0.0475379	0.405841	0.323067
BnaC03g22680D	-0.604608	0.138206	0.539122	-0.0727206
BnaC03g23340D	-0.183302	0.383678	-0.0045861	-0.195789
BnaC03g23410D	-0.396299	-0.0657153	0.0902091	0.371805
BnaC03g24250D	-0.916452	0.14047	0.51558	0.260402
BnaC03g24360D	-0.734223	0.482945	-0.20923	0.460508
BnaC03g26100D	-0.322443	-0.286265	0.217416	0.391293
BnaC03g26780D	-0.97773	0.283295	0.344744	0.349691
BnaC03g27390D	-0.8722	-0.111526	0.571538	0.412189
BnaC03g28730D	-1.61363	0.30658	1.03339	0.273655
BnaC03g30940D	-0.477456	-0.0946194	0.400465	0.17161
BnaC03g31720D	-0.673488	0.324775	0.227338	0.121374
BnaC03g32010D	-0.488383	0.102732	0.057422	0.328229
BnaC03g34170D	-0.677046	0.0299146	0.382436	0.264696
BnaC03g35180D	-0.890731	0.252213	0.193178	0.44534
BnaC03g37710D	-0.740676	0.0120679	0.636682	0.0919265
BnaC03g38730D	-0.48089	0.0369319	0.499654	-0.0556961
BnaC03g39380D	-0.546299	0.509015	-0.197166	0.234451
BnaC03g39740D	-0.764706	-0.123178	0.771944	0.11594
BnaC03g41930D	-0.71872	0.0584348	0.195108	0.465177
BnaC03g43790D	-0.428048	-0.329311	0.703156	0.0542027
BnaC03g45110D	-0.569412	1.28597	0.0140612	-0.730619
BnaC03g45150D	-0.799206	-0.00519779	0.26102	0.543383
BnaC03g47500D	-0.544764	0.0173275	-0.0653604	0.592797
BnaC03g48160D	-0.211052	-0.370636	0.531447	0.0502417
BnaC03g49150D	-0.501999	-0.0256883	-0.158326	0.686013
BnaC03g49380D	-1.00544	0.50862	0.908043	-0.411223
BnaC03g49410D	-0.483864	-0.259431	0.402242	0.341053
BnaC03g49500D	-1.18772	0.239828	0.00567499	0.942221
BnaC03g49620D	-1.09073	0.350878	0.599303	0.140552
BnaC03g49640D	-0.302178	-0.11412	0.434612	-0.0183143
BnaC03g49920D	-0.795691	0.390052	0.272604	0.133035
BnaC03g50130D	-0.295325	-0.051052	-0.250564	0.596942
BnaC03g51090D	-0.875763	0.294647	0.427618	0.153498
BnaC03g51590D	-0.613305	-0.0127682	0.292585	0.333488
BnaC03g53100D	-0.239788	-0.244801	0.509023	-0.0244337
BnaC03g53950D	-0.93644	0.140238	0.427399	0.368803
BnaC03g54940D	-0.653606	0.1675	0.499634	-0.0135274
BnaC03g55450D	-0.752888	-0.165988	0.524978	0.393898
BnaC03g56900D	-0.697335	0.171716	0.134302	0.391317
BnaC03g58720D	-0.482098	0.013884	-0.0289728	0.497187
BnaC03g59280D	-0.489822	-0.166717	0.285507	0.371033
BnaC03g59390D	-0.921446	0.409945	0.365848	0.145653
BnaC03g59870D	-0.497363	0.0625586	0.121481	0.313324
BnaC03g60590D	-0.598542	-0.0119582	0.199927	0.410573
BnaC03g60970D	-0.965435	0.276217	0.308361	0.380857
BnaC03g65130D	-0.664644	0.27407	0.373386	0.0171881
BnaC03g69420D	-0.87286	0.0823274	0.443595	0.346938
BnaC03g70600D	-0.654402	0.837632	-0.234955	0.051725
BnaC03g71620D	-1.09436	0.126921	0.529794	0.437649
BnaC03g73490D	-0.667112	0.100553	0.29095	0.275609
BnaC03g76030D	-0.527131	0.0711697	0.258742	0.197219
BnaC03g76070D	-0.466372	0.180836	0.283121	0.00241522
BnaC03g76640D	-0.682469	0.0281975	0.435928	0.218344
BnaC03g77890D	-0.604557	-0.088776	0.267123	0.42621
BnaC04g00760D	-0.944287	0.00866257	0.194282	0.741342
BnaC04g01250D	-0.591154	-0.0503049	0.411451	0.230008
BnaC04g01570D	-0.395847	-0.154091	0.559839	-0.00990108
BnaC04g01650D	-0.378528	-0.14944	0.0910092	0.436958
BnaC04g01980D	-1.39626	0.191301	0.889004	0.315958
BnaC04g02590D	-0.72119	0.328865	-0.0654959	0.45782
BnaC04g03810D	-0.664963	0.0144643	0.401929	0.24857
BnaC04g04750D	-0.610985	0.751748	-0.755381	0.614618
BnaC04g07210D	-0.51876	0.0410754	0.075065	0.40262
BnaC04g07740D	-0.322354	-0.107004	0.807509	-0.378152
BnaC04g08100D	-0.604606	0.066683	0.151824	0.386099
BnaC04g08190D	-0.654571	-0.17945	0.347549	0.486472
BnaC04g11510D	-0.427901	-0.182735	0.457755	0.152881
BnaC04g12560D	-0.724064	0.0316846	0.543614	0.148765
BnaC04g12760D	-0.314483	-0.0364659	-0.150329	0.501278
BnaC04g14100D	-0.511013	0.153511	0.681737	-0.324235
BnaC04g14780D	-0.996089	0.107415	0.543652	0.345022
BnaC04g16450D	-0.569085	-0.212372	0.325269	0.456187
BnaC04g16720D	-0.626779	0.201761	0.561988	-0.136971
BnaC04g17240D	-0.467646	-0.196939	0.0530985	0.611487
BnaC04g17750D	-0.653609	-0.225083	0.569386	0.309306
BnaC04g18090D	-0.325261	-0.323344	0.608561	0.040044
BnaC04g23290D	-1.56903	0.558834	0.372302	0.637893
BnaC04g23900D	-1.11335	-0.00522854	0.9815	0.137073
BnaC04g24030D	-0.598817	-0.0400392	0.233224	0.405633
BnaC04g25160D	-0.885358	0.351896	0.0990592	0.434403
BnaC04g26140D	-0.307698	-0.279539	0.108106	0.479131
BnaC04g26560D	-1.47993	0.859436	0.204466	0.416024
BnaC04g27770D	-0.322907	-0.267201	-0.0348036	0.624912
BnaC04g27780D	-0.729036	0.0515989	0.422741	0.254696
BnaC04g28280D	-0.773826	0.212388	-0.332644	0.894082
BnaC04g30460D	-0.808134	0.44603	0.560845	-0.198741
BnaC04g31220D	-0.834445	-0.115188	0.562519	0.387115
BnaC04g32870D	-1.0482	0.488683	0.282763	0.276751
BnaC04g33580D	-0.549432	-0.0247419	0.0826698	0.491504
BnaC04g34300D	-0.52813	-0.290333	0.808062	0.0104
BnaC04g36400D	-0.469417	-0.244964	0.135073	0.579308
BnaC04g38300D	-0.660881	-0.0564811	0.308776	0.408586
BnaC04g39580D	-0.572474	-0.113792	0.4858	0.200465
BnaC04g40300D	-0.516882	0.0288983	0.294165	0.193819
BnaC04g40750D	-0.215805	-0.0770259	0.0270307	0.2658
BnaC04g40760D	-0.832404	0.124192	0.136056	0.572156
BnaC04g41130D	-0.607542	-0.179319	0.379869	0.406992
BnaC04g42570D	-0.367879	-0.0496799	0.383601	0.0339585
BnaC04g43580D	-0.413056	0.418377	0.242985	-0.248307
BnaC04g47280D	-0.175996	-0.0229906	0.306786	-0.107799
BnaC04g52010D	-0.297468	0.10696	-0.535347	0.725855
BnaC04g52770D	-0.903196	0.160085	0.296196	0.446915
BnaC04g53280D	-0.454668	0.0186349	0.283092	0.152942
BnaC04g54270D	-0.364649	-0.0811123	-0.0999087	0.54567
BnaC04g55480D	-0.937282	0.509369	0.1178	0.310113
BnaC05g01590D	-0.458043	-0.159429	-0.168485	0.785957
BnaC05g01930D	-0.410758	-0.20436	0.399808	0.215309
BnaC05g02240D	-0.366947	0.00062328	0.0791839	0.28714
BnaC05g02930D	-0.248093	-0.202719	-0.164288	0.6151
BnaC05g03020D	-0.646737	0.0399188	0.195607	0.411211
BnaC05g03070D	-0.407982	0.102055	0.385295	-0.0793677
BnaC05g03290D	-1.25835	0.514662	0.533332	0.210358
BnaC05g03980D	-0.625222	-0.145415	0.399629	0.371007
BnaC05g04730D	-0.317569	-0.142211	0.0295295	0.430251
BnaC05g05560D	-1.47254	0.376749	0.151136	0.94465
BnaC05g06440D	-0.570817	-0.0919989	0.256632	0.406184
BnaC05g06800D	-1.341	0.196893	0.822854	0.321254
BnaC05g08610D	-0.831044	0.165845	0.153397	0.511803
BnaC05g08620D	-0.668517	0.0404218	0.529581	0.0985145
BnaC05g09400D	-0.598965	-0.0929326	0.263436	0.428461
BnaC05g09410D	-0.5291	-0.0779469	0.0370232	0.570024
BnaC05g09640D	-0.762182	0.0296619	0.369511	0.36301
BnaC05g09690D	-0.528623	0.308036	0.455075	-0.234488
BnaC05g10070D	-0.562286	0.289192	-0.277481	0.550576
BnaC05g10510D	-0.712637	0.172472	0.371222	0.168944
BnaC05g10520D	-0.655545	0.300219	-0.0304805	0.385806
BnaC05g10580D	-0.445072	0.0370088	0.537086	-0.129023
BnaC05g10610D	-0.547943	0.0460906	0.161388	0.340465
BnaC05g10980D	-0.893163	0.141976	0.438477	0.31271
BnaC05g11760D	-0.0983241	-0.113021	-0.15054	0.361885
BnaC05g12000D	-0.563424	-0.191267	0.247425	0.507265
BnaC05g12600D	-0.710796	0.100279	0.0422961	0.56822
BnaC05g12870D	-0.478984	0.105663	-0.252447	0.625769
BnaC05g13970D	-0.608415	0.0322773	0.760055	-0.183918
BnaC05g16020D	-0.641558	0.472754	-0.402669	0.571473
BnaC05g16350D	-0.454641	-0.187366	0.652919	-0.0109116
BnaC05g16540D	-0.289315	0.160426	0.0850728	0.0438162
BnaC05g16820D	-0.418368	0.108204	-0.147542	0.457706
BnaC05g18050D	-1.32738	0.119051	1.22107	-0.0127317
BnaC05g18410D	-0.605088	0.319584	0.198552	0.0869512
BnaC05g18820D	-0.480767	-0.0888747	0.436542	0.133099
BnaC05g19300D	-0.650461	0.231408	0.231197	0.187857
BnaC05g19640D	-0.700602	-0.20149	0.598095	0.303997
BnaC05g20280D	-0.641655	0.0667172	0.158348	0.41659
BnaC05g20560D	-0.668528	0.271863	0.183003	0.213662
BnaC05g20800D	-1.17685	0.165112	0.554278	0.45746
BnaC05g21010D	-1.31947	0.0844025	1.0932	0.141866
BnaC05g24100D	-0.546032	0.0915895	-0.111088	0.56553
BnaC05g25100D	-0.312726	-0.273499	-0.0714839	0.657709
BnaC05g27580D	-0.842563	0.300558	0.092702	0.449302
BnaC05g29300D	-0.597295	0.239623	0.601489	-0.243817
BnaC05g30190D	-0.536239	-0.110363	0.175361	0.471241
BnaC05g30930D	-0.501674	0.145191	0.432653	-0.0761702
BnaC05g31460D	-1.32191	0.478516	0.0891437	0.754245
BnaC05g31930D	-0.474157	-0.0594135	0.311224	0.222347
BnaC05g32390D	-0.830072	0.351089	0.744734	-0.265751
BnaC05g33160D	-1.37117	0.132926	0.960561	0.277685
BnaC05g33820D	-0.586555	0.162997	-0.114421	0.537978
BnaC05g34400D	-0.521471	-0.166867	0.260767	0.427572
BnaC05g35670D	-0.536635	0.11337	0.0166973	0.406567
BnaC05g36000D	-0.514704	-0.00250461	0.174179	0.34303
BnaC05g36450D	-0.622775	-0.0688792	0.210887	0.480767
BnaC05g37210D	-0.656766	-0.0931872	0.310227	0.439726
BnaC05g37450D	-0.772986	0.302567	-0.45873	0.929149
BnaC05g38410D	-0.515459	-0.00959777	0.841816	-0.316759
BnaC05g38510D	-0.40051	0.11785	-0.355943	0.638603
BnaC05g38540D	-0.729786	0.178344	0.0750451	0.476398
BnaC05g39340D	-0.475534	0.0599141	0.356027	0.0595928
BnaC05g39570D	-0.555231	0.0640788	0.637888	-0.146735
BnaC05g40490D	-0.832193	0.13083	0.561088	0.140275
BnaC05g41390D	-0.879151	0.283782	0.507702	0.0876679
BnaC05g42230D	-0.662326	0.605026	0.534234	-0.476934
BnaC05g44310D	-1.16492	0.274168	0.431025	0.459731
BnaC05g44420D	-0.631733	0.0384647	0.246019	0.34725
BnaC05g44980D	-0.659238	0.173957	0.324669	0.160611
BnaC05g45240D	-0.460678	0.496482	0.011721	-0.0475255
BnaC05g45320D	-0.554402	-0.027254	0.117458	0.464198
BnaC05g46030D	-0.340146	-0.0869376	-0.292892	0.719975
BnaC05g48050D	-0.490272	-0.0618584	0.137319	0.414812
BnaC05g49350D	-1.03815	0.641892	-0.0461806	0.442443
BnaC05g50350D	-0.354451	-0.175057	0.358272	0.171236
BnaC05g51160D	-0.519304	-0.182129	0.261245	0.440189
BnaC06g06540D	-0.577366	0.100524	0.57684	-0.0999974
BnaC06g07650D	-0.311411	0.0851158	0.546236	-0.319941
BnaC06g08720D	-0.547046	-0.175227	0.238497	0.483776
BnaC06g12160D	-0.346608	-0.222424	-0.038806	0.607838
BnaC06g13450D	-0.630491	0.0436315	0.29093	0.29593
BnaC06g14510D	-0.593152	-0.0838053	-0.0263978	0.703355
BnaC06g14580D	-0.597479	0.0443033	-0.0371736	0.590349
BnaC06g14930D	-0.244099	-0.1215	0.188653	0.176946
BnaC06g18320D	-0.444701	-0.0192811	0.305659	0.158324
BnaC06g18370D	-0.326595	0.0265613	0.307048	-0.007014
BnaC06g19390D	-0.594135	0.0964632	-0.00831605	0.505988
BnaC06g19410D	-0.487293	-0.0024179	-0.0349381	0.524649
BnaC06g20740D	-0.442601	-0.314335	0.565394	0.191543
BnaC06g21940D	-0.360112	0.0995188	-0.0998171	0.36041
BnaC06g21970D	-0.95892	0.187115	-0.0705573	0.842362
BnaC06g23240D	-0.119081	0.0389133	0.0537179	0.0264502
BnaC06g23400D	-0.587243	0.178132	0.235449	0.173662
BnaC06g23610D	-0.379579	-0.179713	-0.0785431	0.637834
BnaC06g24400D	-0.846647	0.194231	0.190091	0.462325
BnaC06g24550D	-0.500881	-0.0197875	-0.0558979	0.576567
BnaC06g25100D	-0.601865	0.420612	-0.195816	0.37707
BnaC06g25140D	-1.00747	0.457395	0.443927	0.106151
BnaC06g26320D	-0.501552	0.116817	-0.0170932	0.401828
BnaC06g26570D	-0.627077	-0.0277785	0.414818	0.240037
BnaC06g26680D	-0.213554	-0.2439	0.512466	-0.0550118
BnaC06g26780D	-0.378199	-0.0425271	-0.320766	0.741492
BnaC06g26980D	-0.53732	-0.28468	0.546069	0.275932
BnaC06g27960D	-0.683751	-0.0377142	0.274271	0.447194
BnaC06g28540D	-0.577281	-0.15811	0.0785432	0.656848
BnaC06g29580D	-0.604077	0.0865781	-0.208888	0.726387
BnaC06g29970D	-0.618214	-0.0269721	-0.107194	0.75238
BnaC06g30040D	-0.550695	-0.00629868	0.198018	0.358977
BnaC06g30160D	-0.582353	-0.111774	0.322758	0.371369
BnaC06g31180D	-1.11173	0.221572	0.698515	0.191644
BnaC06g31300D	-0.653203	0.278671	0.505959	-0.131427
BnaC06g31800D	-0.495886	-0.0110667	0.285956	0.220997
BnaC06g31870D	-0.928532	0.365475	-0.0892396	0.652296
BnaC06g31880D	-0.421146	-0.239158	0.472271	0.188032
BnaC06g33850D	-0.375454	-0.199504	0.216833	0.358125
BnaC06g34630D	-0.569998	0.0102621	0.348723	0.211013
BnaC06g34670D	-0.806287	0.113073	0.0268744	0.66634
BnaC06g35560D	-0.506796	-0.118331	0.267084	0.358042
BnaC06g35830D	-0.487773	0.39886	-0.0659244	0.154837
BnaC06g35880D	-0.0913976	0.00445582	0.0893632	-0.00242143
BnaC06g37510D	-0.471098	-0.101454	0.0925387	0.480013
BnaC06g38340D	-0.802327	0.0869503	0.28769	0.427687
BnaC06g38450D	-0.576799	0.110773	-0.412	0.878026
BnaC06g38510D	-0.837721	0.535031	-0.0493913	0.352081
BnaC06g38540D	-0.777731	-0.183082	0.656657	0.304156
BnaC06g38620D	-0.671347	-0.153472	0.247008	0.577811
BnaC06g39250D	-0.335293	-0.342664	0.662585	0.015372
BnaC06g40040D	-0.339754	-0.00176324	-0.320017	0.661534
BnaC06g40160D	-0.362596	0.101742	0.224663	0.0361904
BnaC06g40550D	-0.644249	0.10405	0.281526	0.258672
BnaC06g41440D	-0.526747	0.236066	-0.175138	0.465819
BnaC06g41950D	-0.522517	-0.171729	0.393649	0.300597
BnaC06g42370D	-0.440705	0.164084	-0.160508	0.437128
BnaC06g42530D	-0.688298	0.0911019	0.472193	0.125004
BnaC06g43610D	-0.655977	-0.105703	0.373574	0.388105
BnaC06g43740D	-0.863136	0.0771155	0.221577	0.564443
BnaC07g01980D	-0.564092	0.415197	0.1196	0.0292944
BnaC07g03950D	-0.587141	-0.177198	0.157539	0.606801
BnaC07g06560D	-0.655311	0.184318	0.414082	0.056911
BnaC07g08080D	-0.170149	-0.0886821	-0.172582	0.431413
BnaC07g09520D	-0.737653	0.19713	0.331985	0.208538
BnaC07g09570D	-0.91084	0.370587	0.25168	0.288573
BnaC07g10590D	-0.707244	0.311207	0.168189	0.227848
BnaC07g10890D	-0.737217	-0.0678877	0.632065	0.17304
BnaC07g14360D	-1.22334	0.343197	0.163262	0.716884
BnaC07g16360D	-0.559331	0.154557	-0.216878	0.621652
BnaC07g16610D	-0.711408	0.0540737	0.132147	0.525187
BnaC07g16650D	-0.426862	-0.025169	0.0496785	0.402352
BnaC07g16840D	-0.13065	0.104762	-0.111062	0.13695
BnaC07g16870D	-0.55958	-0.0826042	0.331505	0.310679
BnaC07g17460D	-0.649036	0.219972	0.040216	0.388848
BnaC07g18680D	-0.37713	-0.224948	0.389043	0.213035
BnaC07g19250D	-0.312925	-0.281724	0.321671	0.272978
BnaC07g19390D	-0.305903	-0.121214	-0.162779	0.589895
BnaC07g19470D	-0.447061	0.12116	-0.146196	0.472097
BnaC07g20300D	-0.757555	0.405852	0.151028	0.200676
BnaC07g20400D	-0.718279	0.131847	0.187692	0.39874
BnaC07g21010D	-0.63763	0.158328	0.118484	0.360818
BnaC07g24970D	-0.480106	-0.0182438	0.389683	0.108667
BnaC07g25020D	-0.857587	0.177051	0.650982	0.029554
BnaC07g25380D	-0.517654	-0.218838	0.324092	0.412401
BnaC07g25550D	-0.666198	0.219221	0.0702224	0.376755
BnaC07g25950D	-0.66485	0.465233	0.467585	-0.267968
BnaC07g26660D	-0.557619	-0.114567	0.194209	0.477976
BnaC07g27020D	-0.568108	0.332195	-0.12995	0.365862
BnaC07g27030D	-0.475783	0.40633	-0.69699	0.766443
BnaC07g27140D	-1.17173	0.216198	0.413686	0.541844
BnaC07g27160D	-1.3973	0.544102	0.627048	0.226147
BnaC07g27240D	-0.555028	-0.308509	0.669753	0.193784
BnaC07g28230D	-0.498488	0.123622	0.123705	0.251161
BnaC07g29050D	-0.764242	0.00601747	0.139521	0.618703
BnaC07g29330D	-0.769116	0.308887	0.327912	0.132317
BnaC07g29940D	-1.49974	0.39174	0.460407	0.647591
BnaC07g31060D	-0.36395	0.0259461	-0.206097	0.544101
BnaC07g31250D	-1.14947	0.468447	0.189362	0.491665
BnaC07g31350D	-0.878521	0.0212954	0.860156	-0.00292979
BnaC07g31790D	-0.652804	-0.156631	0.465767	0.343668
BnaC07g31880D	-0.676122	-0.13067	0.290318	0.516474
BnaC07g32280D	-0.444194	-0.296355	0.327088	0.413461
BnaC07g34240D	-0.304761	0.375857	-0.166479	0.095382
BnaC07g34880D	-0.711066	0.570382	-0.0642621	0.204946
BnaC07g35130D	-0.359888	-0.268534	0.360551	0.267872
BnaC07g35520D	-0.723649	0.120211	0.335866	0.267572
BnaC07g35850D	-0.68812	0.333396	-0.0332537	0.387978
BnaC07g36080D	-0.63085	0.314023	-0.0618394	0.378667
BnaC07g36680D	-0.398709	0.111982	0.239672	0.0470555
BnaC07g37990D	-0.501547	0.107432	0.325804	0.0683104
BnaC07g38030D	-0.782476	0.251238	-0.0182411	0.54948
BnaC07g38560D	-0.394845	-0.0521892	0.578898	-0.131864
BnaC07g38730D	-0.670365	-0.179099	0.389207	0.460256
BnaC07g38820D	-0.569561	0.0480938	-0.153595	0.675062
BnaC07g38840D	-0.918908	0.317341	0.134522	0.467045
BnaC07g39850D	-0.663003	0.356035	0.0809139	0.226054
BnaC07g40640D	-0.436602	-0.0658735	0.0982406	0.404235
BnaC07g42440D	-0.523541	-0.0879314	0.199599	0.411874
BnaC07g43650D	-0.571914	-0.141964	0.17723	0.536648
BnaC07g44880D	-0.464836	-0.203838	0.0958176	0.572856
BnaC07g45030D	-1.78611	0.53314	1.17132	0.0816521
BnaC07g45940D	-0.703285	-0.0772816	0.265706	0.514861
BnaC07g46250D	-0.522563	0.145224	-0.132345	0.509683
BnaC07g46630D	-0.72351	-0.0605073	0.863045	-0.0790272
BnaC07g46660D	-0.588272	-0.221597	0.374276	0.435594
BnaC07g46780D	-1.30162	0.115329	1.12624	0.0600464
BnaC07g49860D	-0.549675	-0.0364281	0.0270129	0.55909
BnaC07g50320D	-0.725667	-0.0789595	0.367011	0.437616
BnaC08g00880D	-0.521582	0.123506	0.310647	0.0874285
BnaC08g02750D	-0.634821	0.299576	0.549901	-0.214656
BnaC08g03160D	-0.921647	0.346211	0.204693	0.370743
BnaC08g05600D	-0.325538	0.0869504	0.531607	-0.293019
BnaC08g10290D	-0.862278	-0.0333029	0.222822	0.672758
BnaC08g10660D	-0.553964	0.228453	-0.140973	0.466484
BnaC08g11460D	-0.187682	-0.0184837	0.256767	-0.0506009
BnaC08g13910D	-0.408505	0.280908	0.257036	-0.129439
BnaC08g15370D	-1.04561	0.424341	0.593041	0.0282326
BnaC08g15730D	-0.828935	0.187445	0.353413	0.288076
BnaC08g16900D	-0.469514	-0.0310875	0.204933	0.295669
BnaC08g17150D	-0.435285	0.147886	-0.360213	0.647612
BnaC08g17560D	-0.591602	0.237241	-0.15687	0.511231
BnaC08g17570D	-0.463871	-0.216155	0.226386	0.453639
BnaC08g18830D	-0.530385	0.48893	0.191349	-0.149894
BnaC08g20020D	-0.511952	-0.252149	0.805784	-0.0416829
BnaC08g20550D	-0.521418	-0.060781	0.567107	0.015092
BnaC08g21160D	-0.809745	0.0203971	0.720104	0.0692437
BnaC08g22450D	-1.19317	1.03699	-0.0338893	0.190067
BnaC08g22890D	-0.686138	-0.0689604	0.331908	0.423191
BnaC08g23910D	-0.482226	0.377863	-0.346363	0.450726
BnaC08g23920D	-0.908916	0.197234	0.697802	0.0138798
BnaC08g25010D	-0.714314	-0.0959077	0.554914	0.255308
BnaC08g25600D	-0.807646	0.299211	0.783451	-0.275016
BnaC08g25770D	-0.594559	0.296213	0.337898	-0.0395522
BnaC08g26270D	-0.640388	0.241649	0.286365	0.112374
BnaC08g26770D	-1.22245	0.244394	0.99039	-0.0123312
BnaC08g26870D	-0.496794	0.052887	0.0881145	0.355793
BnaC08g27200D	-0.385981	-0.252817	0.203704	0.435094
BnaC08g28550D	-0.421847	0.0105109	0.130209	0.281127
BnaC08g29000D	-0.664972	0.323679	0.560535	-0.219241
BnaC08g32080D	-0.345313	-0.214509	0.380333	0.179488
BnaC08g32290D	-0.446484	0.18024	0.304258	-0.0380138
BnaC08g32950D	-0.279684	0.101605	0.440035	-0.261956
BnaC08g34250D	-0.318228	-0.205401	-0.136306	0.659935
BnaC08g34420D	-0.599006	0.0130707	0.577988	0.00794698
BnaC08g34580D	-0.43379	-0.133817	0.448073	0.119533
BnaC08g35020D	-1.29012	0.182714	0.523407	0.584002
BnaC08g36050D	-0.449891	0.0903338	-0.0432176	0.402775
BnaC08g36280D	-0.899744	0.258415	0.354399	0.286929
BnaC08g36780D	-0.54594	0.182262	-0.0790492	0.442727
BnaC08g36890D	-0.536436	0.408359	-0.0952911	0.223369
BnaC08g38360D	-0.748643	-0.0473445	0.297249	0.498738
BnaC08g38720D	-0.601412	0.153304	0.30322	0.144888
BnaC08g39050D	-0.645859	0.13256	0.0311878	0.482111
BnaC08g39280D	-0.774507	-0.0176514	0.157559	0.6346
BnaC08g39670D	-0.632553	0.158802	0.350298	0.123453
BnaC08g40310D	-0.833142	0.291781	0.456406	0.0849553
BnaC08g41070D	-1.34049	0.186875	0.82207	0.331547
BnaC08g42120D	-0.653397	0.263353	0.144428	0.245617
BnaC08g42140D	-0.907378	0.0285441	0.123577	0.755257
BnaC08g42240D	-0.709522	0.196171	0.442194	0.0711562
BnaC08g42450D	-0.531028	-0.154335	0.317884	0.367479
BnaC08g42660D	-0.501033	0.154815	0.0548228	0.291395
BnaC08g42820D	-0.682324	-0.125938	0.421157	0.387106
BnaC08g42830D	-0.860072	-0.026169	0.558087	0.328154
BnaC08g43170D	-1.1948	0.0845738	0.471853	0.638375
BnaC08g43480D	-0.317419	-0.0365789	0.465378	-0.111381
BnaC08g43830D	-0.569876	-0.177835	0.0671114	0.6806
BnaC08g44350D	-0.997366	0.236213	0.343889	0.417264
BnaC08g48300D	-0.690041	0.116006	0.137373	0.436662
BnaC08g48630D	-0.614796	-0.00890584	0.612396	0.0113062
BnaC08g49190D	-0.583839	-0.0610085	0.581347	0.0635007
BnaC08g49850D	-0.433824	0.232626	-0.138915	0.340113
BnaC09g00130D	-0.369586	-0.0478855	-0.0818534	0.499325
BnaC09g00910D	-0.642917	-0.175643	0.365499	0.453061
BnaC09g01630D	-0.542174	-0.0491568	0.292098	0.299233
BnaC09g01940D	-0.709376	0.128534	0.240849	0.339993
BnaC09g03150D	-0.506181	-0.0510052	0.114196	0.442991
BnaC09g04500D	-0.471665	0.16948	-0.0211485	0.323334
BnaC09g04640D	-0.610843	0.0466758	0.280202	0.283965
BnaC09g06720D	-0.0979098	-0.119581	0.238685	-0.0211943
BnaC09g06860D	-1.09434	0.120003	0.618876	0.355464
BnaC09g07340D	-0.425872	0.135293	0.0436128	0.246966
BnaC09g11030D	-0.910779	0.136828	0.109665	0.664286
BnaC09g11040D	-0.693952	0.0561206	0.272784	0.365048
BnaC09g13570D	-0.774523	0.0814941	0.382166	0.310862
BnaC09g15340D	-0.729072	0.216343	0.903786	-0.391057
BnaC09g17270D	-0.9351	0.664499	-0.0078151	0.278416
BnaC09g17800D	-0.183125	-0.341419	0.0676832	0.45686
BnaC09g17820D	-0.712143	0.0962148	0.820867	-0.204939
BnaC09g20100D	-0.606667	-0.110317	0.77455	-0.0575659
BnaC09g20350D	-0.726486	0.160131	-0.141177	0.707533
BnaC09g22450D	-0.775176	0.282595	0.122812	0.369769
BnaC09g24030D	-0.605394	-0.123002	0.0879972	0.6404
BnaC09g24050D	-0.709261	-0.122285	0.481404	0.350142
BnaC09g24190D	-0.845282	0.10387	0.549656	0.191755
BnaC09g28720D	-1.24392	0.54324	1.47312	-0.772437
BnaC09g29660D	-0.622364	0.202743	0.0802522	0.339369
BnaC09g30250D	-0.217448	-0.0931473	0.259034	0.051561
BnaC09g32050D	-1.00263	0.359575	0.674749	-0.0316952
BnaC09g34140D	-0.474969	0.678892	0.16192	-0.365842
BnaC09g40190D	-1.0376	0.406192	-0.0308795	0.662285
BnaC09g40230D	-0.461136	-0.048107	0.0752374	0.434006
BnaC09g40590D	-0.489516	0.31143	0.697413	-0.519327
BnaC09g40740D	-0.412049	0.199536	-0.207759	0.420272
BnaC09g41120D	-0.45538	-0.0221144	0.0584092	0.419085
BnaC09g41990D	-0.784243	0.0886304	0.418237	0.277375
BnaC09g42960D	-0.451785	-0.107882	0.607097	-0.0474305
BnaC09g43250D	-0.57237	-0.0824193	0.0873973	0.567392
BnaC09g45480D	-0.725712	0.108408	0.551285	0.0660187
BnaC09g46270D	-0.752082	0.0301983	0.433132	0.288751
BnaC09g46280D	-0.619309	0.224739	-0.024688	0.419258
BnaC09g47230D	-0.419703	-0.0199888	-0.0567709	0.496463
BnaC09g47810D	-0.607448	0.219959	-0.0601958	0.447685
BnaC09g48260D	-0.153299	-0.202048	-0.202226	0.557573
BnaC09g48340D	-0.612053	-0.140733	0.371227	0.381558
BnaC09g48950D	-0.537518	-0.18319	0.426307	0.2944
BnaC09g49020D	-0.441932	-0.0414161	-0.0323428	0.515691
BnaC09g50150D	-0.2952	-0.0212164	-0.0243366	0.340753
BnaC09g50870D	-0.69139	-0.0560166	0.40331	0.344096
BnaC09g51080D	-1.04586	-0.0509971	0.799523	0.297334
BnaC09g51720D	-1.21408	0.252909	0.600617	0.360551
BnaC09g54310D	-1.14909	0.0843759	0.688529	0.376187
BnaC09g54380D	-0.708443	0.183722	0.303421	0.2213
BnaCnng00010D	-0.471116	-0.193093	0.0696907	0.594519
BnaCnng01370D	-0.37628	-0.129145	-0.0205624	0.525987
BnaCnng01910D	-0.552613	0.241465	-0.263272	0.57442
BnaCnng04580D	-0.834422	-0.034768	0.622416	0.246774
BnaCnng04630D	-0.470732	0.117979	-0.0353531	0.388106
BnaCnng07770D	-0.825943	0.0276787	0.368918	0.429347
BnaCnng09440D	-0.572746	0.0676766	0.365109	0.13996
BnaCnng09450D	-1.26629	0.410164	0.6038	0.252325
BnaCnng11250D	-0.426089	-0.0858605	0.277451	0.234498
BnaCnng13490D	-0.664943	0.241719	0.214757	0.208468
BnaCnng13910D	-0.673157	-0.0530756	0.316204	0.410029
BnaCnng14480D	-0.916569	0.108772	0.597381	0.210416
BnaCnng15370D	-0.343588	-0.140525	0.307432	0.17668
BnaCnng15710D	-0.922313	0.488441	0.527892	-0.0940193
BnaCnng17350D	-0.486455	0.141873	-0.294879	0.63946
BnaCnng17470D	-1.80032	0.685351	0.827285	0.287685
BnaCnng17760D	-1.23068	0.680773	0.987122	-0.437219
BnaCnng18280D	-1.84247	0.751589	1.0577	0.0331873
BnaCnng18670D	-0.38234	-0.091794	-0.0067826	0.480917
BnaCnng19070D	-1.23258	0.12538	0.579583	0.527612
BnaCnng21290D	-0.578852	-0.0980546	0.328362	0.348544
BnaCnng21740D	-0.478643	-0.118003	0.21584	0.380806
BnaCnng21850D	-0.480902	0.115305	0.0892204	0.276377
BnaCnng24080D	-0.775357	-0.0506329	0.509852	0.316138
BnaCnng24730D	-0.491553	-0.0809477	0.702703	-0.130203
BnaCnng26490D	-0.651998	-0.00508081	0.564158	0.0929207
BnaCnng28090D	-0.719499	-0.0336234	-0.0440423	0.797164
BnaCnng29120D	-0.272571	0.0149351	-0.393078	0.650714
BnaCnng29230D	-0.374515	-0.237257	0.0208811	0.590891
BnaCnng29490D	-0.501026	0.357275	0.389347	-0.245597
BnaCnng29510D	-0.40337	0.113098	-0.261369	0.55164
BnaCnng29920D	-0.43381	0.0331921	0.0556301	0.344988
BnaCnng31040D	-1.15073	0.275329	0.264822	0.610576
BnaCnng31770D	-0.676597	-0.0470779	0.421763	0.301912
BnaCnng33420D	-0.767193	0.110035	0.311485	0.345673
BnaCnng33430D	-0.411217	-0.0684029	0.505639	-0.0260194
BnaCnng34790D	-0.667449	0.229113	0.172205	0.26613
BnaCnng37170D	-0.669145	-0.192395	0.553459	0.30808
BnaCnng37520D	-0.983663	0.245016	0.503461	0.235187
BnaCnng37560D	-0.631999	0.338266	-0.197717	0.49145
BnaCnng38130D	-1.24201	0.160399	0.574498	0.507117
BnaCnng38600D	-0.447726	0.0159421	-0.0732437	0.505028
BnaCnng38840D	-0.806417	0.0410353	0.501112	0.26427
BnaCnng39380D	-0.642018	0.145376	0.194464	0.302179
BnaCnng39630D	-0.874664	0.482508	0.0517005	0.340456
BnaCnng40260D	-0.388044	0.0567036	0.643877	-0.312536
BnaCnng41810D	-0.930989	0.264936	0.738184	-0.0721303
BnaCnng43140D	-0.322045	-0.246594	0.624795	-0.0561565
BnaCnng45080D	-0.293535	-0.194655	0.560884	-0.0726942
BnaCnng45370D	-0.306789	-0.228813	-0.11396	0.649562
BnaCnng45430D	-0.832452	0.14874	0.394256	0.289455
BnaCnng45600D	-0.626854	0.601309	0.182319	-0.156774
BnaCnng45670D	-0.327304	0.135576	0.364024	-0.172296
BnaCnng46650D	-0.799697	-0.0172547	-0.0316064	0.848558
BnaCnng46690D	-0.633088	0.102883	0.165903	0.364301
BnaCnng48830D	-0.571475	-0.0478408	0.240165	0.379151
BnaCnng49800D	-0.514812	-0.164299	0.233791	0.445321
BnaCnng50270D	-0.412605	0.0965967	-0.0794921	0.3955
BnaCnng51650D	-0.722795	0.599528	-0.233228	0.356496
BnaCnng51910D	-0.440557	-0.0407273	0.539584	-0.0582997
BnaCnng52190D	-0.438252	-0.257783	0.113934	0.582102
BnaCnng53390D	-1.11883	0.0360931	0.628665	0.454072
BnaCnng53460D	-0.532161	0.138677	-0.00503174	0.398515
BnaCnng55910D	-1.04781	0.325801	0.421689	0.300318
BnaCnng57010D	-0.675103	0.150816	0.296221	0.228066
BnaCnng57170D	-0.787539	0.171551	0.18848	0.427508
BnaCnng58230D	-1.09417	0.234428	0.317059	0.542679
BnaCnng58270D	-0.30034	-0.341636	0.779059	-0.137083
BnaCnng58510D	-0.381257	-0.120952	0.00882047	0.493389
BnaCnng60140D	-0.858429	0.224259	0.432681	0.20149
BnaCnng60310D	-0.286657	-0.0920509	0.0167931	0.361915
BnaCnng60750D	-0.582027	-0.163201	0.534052	0.211175
BnaCnng61860D	-1.08303	0.50829	0.850087	-0.275345
BnaCnng63170D	-0.476045	-0.216244	0.131735	0.560554
BnaCnng63430D	-0.627047	0.10653	0.0280159	0.492501
BnaCnng63870D	-0.952113	0.0145356	0.651591	0.285987
BnaCnng67070D	-0.821624	0.113384	0.599501	0.108739
BnaCnng68300D	-0.86127	0.572856	-0.160942	0.449356
BnaCnng68890D	-0.410604	-0.24271	0.471984	0.18133
BnaCnng70380D	-0.568838	0.477654	0.133517	-0.0423335
BnaCnng70410D	-0.806767	-0.0274585	0.50596	0.328265
BnaCnng70420D	-0.803811	0.200841	0.290678	0.312292
BnaCnng72440D	-0.559171	-0.1212	0.220576	0.459795
BnaCnng72490D	-0.606676	0.04276	0.233675	0.33024
BnaCnng72660D	-0.435965	-0.0274676	-0.19542	0.658852
BnaCnng74640D	-0.488391	0.0970048	0.279821	0.111565
BnaCnng75290D	-0.445212	-0.265168	0.659188	0.0511919
BnaCnng78230D	-0.679269	-0.0875719	0.55309	0.213751
BnaUnng00920D	-0.544056	0.00027135	-0.0118866	0.555672
BnaUnng02530D	-0.289271	-0.112581	-0.0132563	0.415108
Brassica_napus_newGene_1148	-1.03902	0.806482	0.627364	-0.39483
Brassica_napus_newGene_1300	-1.25634	0.781142	0.75039	-0.27519
Brassica_napus_newGene_1567	-0.466535	0.127112	0.413795	-0.0743721
Brassica_napus_newGene_1596	-0.691247	-0.0313227	0.187651	0.534919
Brassica_napus_newGene_1598	-0.29447	-0.0044297	0.413124	-0.114224
Brassica_napus_newGene_1686	-0.385113	-0.191372	0.567739	0.00874595
Brassica_napus_newGene_1705	-1.1887	0.868426	0.149868	0.170408
Brassica_napus_newGene_1709	-0.457312	0.0565306	0.234786	0.165996
Brassica_napus_newGene_1744	-0.622794	0.231016	0.408797	-0.0170195
Brassica_napus_newGene_2071	-0.631008	0.374553	0.333272	-0.0768161
Brassica_napus_newGene_2078	-0.352525	-0.179047	0.128967	0.402606
Brassica_napus_newGene_211	-0.343078	0.103819	-0.210985	0.450244
Brassica_napus_newGene_2114	-0.284307	-0.284307	0.188743	0.379872
Brassica_napus_newGene_219	-0.635228	0.0459114	-0.0186974	0.608014
Brassica_napus_newGene_2329	-0.436527	0.205548	0.321113	-0.090134
Brassica_napus_newGene_2432	-1.08316	0.561398	0.317857	0.203906
Brassica_napus_newGene_2560	-0.562528	0.147129	0.0961582	0.31924
Brassica_napus_newGene_2623	-0.886764	-0.0904477	0.761565	0.215648
Brassica_napus_newGene_2632	-0.642188	-0.0930963	0.232506	0.502778
Brassica_napus_newGene_3007	-0.491318	-0.149333	0.258872	0.381779
Brassica_napus_newGene_3020	-0.791396	0.14741	0.131957	0.512029
Brassica_napus_newGene_363	-0.657125	0.172413	0.526908	-0.0421959
Brassica_napus_newGene_3658	-0.70067	0.393449	0.0629025	0.244318
Brassica_napus_newGene_3668	-1.19744	0.736755	-0.357509	0.818193
Brassica_napus_newGene_3857	-0.41027	-0.166348	0.0584216	0.518196
Brassica_napus_newGene_387	-0.670521	0.315152	0.34683	0.00853839
Brassica_napus_newGene_4125	-0.547175	-0.2279	0.518923	0.256152
Brassica_napus_newGene_4126	-1.06637	0.878786	-0.725345	0.912929
Brassica_napus_newGene_430	-0.891568	0.2194	0.101485	0.570683
Brassica_napus_newGene_4506	-0.293788	-0.203126	-0.0834694	0.580383
Brassica_napus_newGene_4667	-0.865014	0.197503	0.448328	0.219184
Brassica_napus_newGene_4687	-0.33893	-0.179853	0.509923	0.00886058
Brassica_napus_newGene_4880	-0.550007	0.24086	0.914486	-0.60534
Brassica_napus_newGene_5001	-1.24014	0.590999	0.558032	0.0911104
Brassica_napus_newGene_5021	-0.602283	0.433685	0.20291	-0.0343118
Brassica_napus_newGene_5465	-0.486192	-0.130838	0.0908105	0.52622
Brassica_napus_newGene_829	-0.51407	0.217962	-0.347889	0.643998
Brassica_napus_newGene_856	-1.04082	0.339075	0.513958	0.187788
Brassica_napus_newGene_886	-0.412892	-0.179101	0.42445	0.167543
Brassica_napus_newGene_986	-0.358294	-0.0659111	0.387981	0.0362239
