# Supplementary material for: Transcriptome Profile Analysis of Winter Rapeseed (Brassica napus L.) in Response to Freezing Stress, Reveal Potentially Connected Events to Freezing Stress
Source: Int J Mol Sci. 2019 Jun 5;20(11):2771. doi: 10.3390/ijms20112771 (PMC6600501; doi:10.3390/ijms20112771)
Supplement: Supplementary file 1 [file ijms-20-02771-s001.zip › 5.29 addition file/Table_S7.xlsx]

## Sheet: cluster_1_.KEGG
Table S7 KEGG pathway enrichment of the differentially expressed cluster into Cluster 1
#Pathway	ko_ID	Unigene	gene	Unigene_all	gene_all
#KEGG_n	186	KEGG_N	18862
Plant hormone signal transduction	ko04075	31	1208	186	18862	BnaA01g15310D;BnaA01g26200D;BnaA01g37370D;BnaA03g19970D;BnaA03g47830D;BnaA04g01170D;BnaA04g24760D;BnaA06g27640D;BnaA07g30430D;BnaA07g31880D;BnaA08g14490D;BnaA09g37540D;BnaA10g04840D;BnaA10g11080D;BnaC01g43800D;BnaC03g23970D;BnaC04g35560D;BnaC05g05180D;BnaC05g33570D;BnaC05g46680D;BnaC06g00420D;BnaC06g22690D;BnaC06g33910D;BnaC06g35750D;BnaC07g40100D;BnaC08g29580D;BnaC08g42700D;BnaC09g34350D;BnaC09g…	K14508+K14432+K14497+K16189+K14497+K14488+K16189+K14515+K14497+K13464+K14497+K16189+K14497+K14497+K14432+K16189+K14498+K14497+K14432+K14493+K14432+K13464+K14497+K13464+K14497+K16189+K12126+K14497+K14497+K13464+K14497
Biosynthesis of amino acids	ko01230	13	1026	186	18862	BnaA01g13280D;BnaA05g03050D;BnaA05g05760D;BnaA08g00140D;BnaA08g00900D;BnaA10g24820D;BnaC01g15060D;BnaC02g13450D;BnaC02g20560D;BnaC04g05620D;BnaC04g52580D;BnaC08g43060D;Brassica_napus_newGene_2311	K00815+K01647+K12657+K00640+K14085+K01657+K00815+K00928+K01807+K12657+K01647+K01620+K01783
Protein processing in endoplasmic reticulum	ko04141	11	844	186	18862	BnaA01g14590D;BnaA06g18100D;BnaA07g30000D;BnaA08g23680D;BnaC03g77150D;BnaC04g54520D;BnaC05g12250D;BnaC05g20170D;BnaC08g16850D;BnaC08g17300D;BnaC08g24320D	K10636+K13993+K10950+K03283+K03347+K13993+K03283+K03283+K03283+K04554+K13525
Photosynthesis - antenna proteins	ko00196	11	76	186	18862	BnaA03g24350D;BnaA03g37990D;BnaA03g60230D;BnaA06g31910D;BnaA09g02120D;BnaC03g44110D;BnaC04g10770D;BnaC07g24660D;BnaC08g25680D;BnaC09g01520D;BnaCnng04230D	K08916+K08913+K08909+K08913+K08913+K08913+K08912+K08913+K08907+K08913+K08909
Starch and sucrose metabolism	ko00500	10	795	186	18862	BnaA03g37120D;BnaA06g24090D;BnaA06g40730D;BnaA07g05140D;BnaA07g18060D;BnaA10g01400D;BnaC05g01440D;BnaC07g22990D;BnaC07g47330D;BnaCnng00020D	K08679+K01087+K00975+K01188+K13648+K01051+K01051+K01188+K00975+K01188
Circadian rhythm - plant	ko04712	9	141	186	18862	BnaA02g32550D;BnaA06g26980D;BnaA09g04840D;BnaA09g30390D;BnaAnng24480D;BnaC05g18020D;BnaC07g29960D;BnaC08g42700D;BnaCnng03230D	K12130+K12130+K12130+K12124+K16222+K12124+K12130+K12126+K12129
Glycerophospholipid metabolism	ko00564	8	348	186	18862	BnaA04g03890D;BnaA05g22260D;BnaA07g22620D;BnaA10g04680D;BnaC02g01400D;BnaC04g25830D;BnaC05g35500D;BnaC06g23520D	K00995+K05929+K05929+K01114+K00901+K00995+K05929+K05929
Carbon metabolism	ko01200	8	984	186	18862	BnaA05g03050D;BnaA08g00140D;BnaA09g18440D;BnaC02g20560D;BnaC04g52580D;BnaC09g20370D;BnaC09g21030D;Brassica_napus_newGene_2311	K01647+K00640+K00626+K01807+K01647+K00626+K00249+K01783
beta-Alanine metabolism	ko00410	8	175	186	18862	BnaA02g21420D;BnaA03g54620D;BnaA04g24770D;BnaA06g19240D;BnaA08g00900D;BnaC02g28390D;BnaC03g53360D;BnaC09g21030D	K00276+K00276+K17839+K01580+K14085+K00276+K00128+K00249
Phenylalanine metabolism	ko00360	7	429	186	18862	BnaA01g13280D;BnaA01g20660D;BnaA02g21420D;BnaA03g54620D;BnaA09g49870D;BnaC01g15060D;BnaC02g28390D	K00815+K00430+K00276+K00276+K00457+K00815+K00276
Carotenoid biosynthesis	ko00906	7	114	186	18862	BnaA04g16900D;BnaA05g20890D;BnaA07g12170D;BnaC01g11550D;BnaC05g33590D;BnaC07g16350D;BnaC07g35800D	K09843+K09843+K09838+K09840+K09843+K09838+K09843
Tropane, piperidine and pyridine alkaloid biosynthesis	ko00960	7	155	186	18862	BnaA01g13280D;BnaA02g21420D;BnaA03g22000D;BnaA03g54620D;BnaAnng26060D;BnaC01g15060D;BnaC02g28390D	K00815+K00276+K08081+K00276+K08081+K00815+K00276
Spliceosome	ko03040	7	792	186	18862	BnaA08g23680D;BnaA09g05570D;BnaC05g06630D;BnaC05g12250D;BnaC05g20170D;BnaC05g41220D;BnaC08g16850D	K03283+K12741+K12890+K03283+K03283+K12900+K03283
Phenylpropanoid biosynthesis	ko00940	7	650	186	18862	BnaA01g05120D;BnaA01g20660D;BnaA02g00060D;BnaA07g05140D;BnaC01g06770D;BnaC07g22990D;BnaCnng00020D	K13066+K00430+K09756+K01188+K13066+K01188+K01188
Tyrosine metabolism	ko00350	7	155	186	18862	BnaA01g13280D;BnaA02g21420D;BnaA03g54620D;BnaA09g49870D;BnaC01g15060D;BnaC02g28390D;BnaC06g37860D	K00815+K00276+K00276+K00457+K00815+K00276+K18857
Glycine, serine and threonine metabolism	ko00260	7	301	186	18862	BnaA02g21420D;BnaA03g31030D;BnaA03g54620D;BnaA08g00900D;BnaC02g13450D;BnaC02g28390D;BnaC08g43060D	K00276+K00827+K00276+K14085+K00928+K00276+K01620
Fatty acid degradation	ko00071	6	164	186	18862	BnaA08g00900D;BnaA09g18440D;BnaC03g53360D;BnaC06g37860D;BnaC09g20370D;BnaC09g21030D	K14085+K00626+K00128+K18857+K00626+K00249
Cysteine and methionine metabolism	ko00270	6	378	186	18862	BnaA01g13280D;BnaA08g00140D;BnaA09g53100D;BnaC01g15060D;BnaC02g13450D;BnaC09g12030D	K00815+K00640+K01761+K00815+K00928+K01761
Pyruvate metabolism	ko00620	6	340	186	18862	BnaA08g00900D;BnaA08g25110D;BnaA09g18440D;BnaC03g01170D;BnaC03g53360D;BnaC09g20370D	K14085+K01759+K00626+K01512+K00128+K00626
Plant-pathogen interaction	ko04626	6	772	186	18862	BnaA07g22640D;BnaAnng10070D;BnaC04g01850D;BnaC06g17270D;BnaC06g23550D;BnaC07g17980D	K04368+K13448+K13448+K13436+K04368+K13448
Arginine and proline metabolism	ko00330	6	349	186	18862	BnaA04g24770D;BnaA05g05760D;BnaA08g00900D;BnaC03g53360D;BnaC03g66320D;BnaC04g05620D	K17839+K12657+K14085+K00128+K00472+K12657
Glutathione metabolism	ko00480	5	363	186	18862	BnaA02g21680D;BnaA03g21970D;BnaA05g12560D;BnaC03g26120D;BnaC04g41510D	K00432+K00799+K00799+K00799+K00799
Isoquinoline alkaloid biosynthesis	ko00950	5	101	186	18862	BnaA01g13280D;BnaA02g21420D;BnaA03g54620D;BnaC01g15060D;BnaC02g28390D	K00815+K00276+K00276+K00815+K00276
Glycerolipid metabolism	ko00561	5	245	186	18862	BnaA03g17410D;BnaA08g00900D;BnaC01g23350D;BnaC02g01400D;BnaC03g53360D	K00011+K14085+K14457+K00901+K00128
Lysine degradation	ko00310	5	124	186	18862	BnaA08g00900D;BnaA09g18440D;BnaC01g05030D;BnaC03g53360D;BnaC09g20370D	K14085+K00626+K14157+K00128+K00626
Amino sugar and nucleotide sugar metabolism	ko00520	5	499	186	18862	BnaA03g37120D;BnaA06g40730D;BnaA07g18060D;BnaC04g05640D;BnaC07g47330D	K08679+K00975+K13648+K00966+K00975
Pentose and glucuronate interconversions	ko00040	5	366	186	18862	BnaA03g17410D;BnaA10g01400D;BnaC03g53360D;BnaC05g01440D;Brassica_napus_newGene_2311	K00011+K01051+K00128+K01051+K01783
Tryptophan metabolism	ko00380	5	154	186	18862	BnaA08g00900D;BnaA09g18440D;BnaC03g53360D;BnaC09g20370D;BnaCnng53320D	K14085+K00626+K00128+K00626+K01237
Ubiquitin mediated proteolysis	ko04120	5	576	186	18862	BnaA02g31910D;BnaC02g48590D;BnaC03g77150D;BnaC08g17300D;BnaCnng57130D	K10144+K10144+K03347+K04554+K03875
Valine, leucine and isoleucine degradation	ko00280	5	172	186	18862	BnaA08g00900D;BnaA09g18440D;BnaC03g53360D;BnaC09g20370D;BnaC09g21030D	K14085+K00626+K00128+K00626+K00249
Glyoxylate and dicarboxylate metabolism	ko00630	4	297	186	18862	BnaA05g03050D;BnaA09g18440D;BnaC04g52580D;BnaC09g20370D	K01647+K00626+K01647+K00626
Fatty acid metabolism	ko01212	4	328	186	18862	BnaA09g18440D;BnaC09g20370D;BnaC09g21030D;BnaCnng10030D	K00626+K00626+K00249+K00507
Endocytosis	ko04144	4	573	186	18862	BnaA08g23680D;BnaC05g12250D;BnaC05g20170D;BnaC08g16850D	K03283+K03283+K03283+K03283
Glycolysis / Gluconeogenesis	ko00010	4	451	186	18862	BnaA08g00900D;BnaC03g53360D;BnaC06g37860D;BnaC06g42870D	K14085+K00128+K18857+K01792
Ubiquinone and other terpenoid-quinone biosynthesis	ko00130	4	146	186	18862	BnaA01g13280D;BnaA07g22090D;BnaA09g49870D;BnaC01g15060D	K00815+K02552+K00457+K00815
Terpenoid backbone biosynthesis	ko00900	4	230	186	18862	BnaA09g18440D;BnaC01g04060D;BnaC06g38940D;BnaC09g20370D	K00626+K03527+K05356+K00626
Ascorbate and aldarate metabolism	ko00053	4	138	186	18862	BnaA03g48310D;BnaA08g00900D;BnaC03g53360D;BnaC07g40500D	K14190+K14085+K00128+K14190
Butanoate metabolism	ko00650	3	82	186	18862	BnaA06g19240D;BnaA09g18440D;BnaC09g20370D	K01580+K00626+K00626
Cyanoamino acid metabolism	ko00460	3	265	186	18862	BnaA07g05140D;BnaC07g22990D;BnaCnng00020D	K01188+K01188+K01188
Propanoate metabolism	ko00640	3	95	186	18862	BnaA09g18440D;BnaC09g20370D;BnaC09g21030D	K00626+K00626+K00249
Galactose metabolism	ko00052	3	216	186	18862	BnaA03g17410D;BnaC08g28500D;BnaCnng63310D	K00011+K06617+K18819
Phenylalanine, tyrosine and tryptophan biosynthesis	ko00400	3	199	186	18862	BnaA01g13280D;BnaA10g24820D;BnaC01g15060D	K00815+K01657+K00815
Sulfur metabolism	ko00920	3	147	186	18862	BnaA06g00850D;BnaA08g00140D;BnaC06g06420D	K17725+K00640+K17725
Nitrogen metabolism	ko00910	3	147	186	18862	BnaA01g21620D;BnaA07g20840D;BnaC01g27750D	K01673+K10534+K01673
Limonene and pinene degradation	ko00903	3	145	186	18862	BnaC03g53360D;BnaC07g23470D;BnaC09g01090D	K00128+K00517+K00517
2-Oxocarboxylic acid metabolism	ko01210	3	290	186	18862	BnaA05g03050D;BnaC02g13450D;BnaC04g52580D	K01647+K00928+K01647
Alanine, aspartate and glutamate metabolism	ko00250	3	248	186	18862	BnaA03g31030D;BnaA06g19240D;BnaC03g53730D	K00827+K01580+K01953
Stilbenoid, diarylheptanoid and gingerol biosynthesis	ko00945	2	152	186	18862	BnaC07g23470D;BnaC09g01090D	K00517+K00517
Sesquiterpenoid and triterpenoid biosynthesis	ko00909	2	54	186	18862	BnaA01g02510D;BnaC01g03770D	K00801+K00801
Carbon fixation in photosynthetic organisms	ko00710	2	300	186	18862	BnaC02g20560D;Brassica_napus_newGene_2311	K01807+K01783
Citrate cycle (TCA cycle)	ko00020	2	255	186	18862	BnaA05g03050D;BnaC04g52580D	K01647+K01647
Fructose and mannose metabolism	ko00051	2	246	186	18862	BnaA03g17410D;BnaC04g05640D	K00011+K00966
Synthesis and degradation of ketone bodies	ko00072	2	19	186	18862	BnaA09g18440D;BnaC09g20370D	K00626+K00626
Porphyrin and chlorophyll metabolism	ko00860	2	160	186	18862	BnaA10g08760D;BnaC08g05120D	K13600+K13600
Pentose phosphate pathway	ko00030	2	209	186	18862	BnaC02g20560D;Brassica_napus_newGene_2311	K01807+K01783
Arachidonic acid metabolism	ko00590	2	78	186	18862	BnaA02g21680D;BnaC05g17990D	K00432+K15730
Photosynthesis	ko00195	2	254	186	18862	BnaA07g26680D;BnaC05g13040D	K02723+K02641
Cutin, suberine and wax biosynthesis	ko00073	2	103	186	18862	BnaA05g10200D;BnaC04g11110D	K17991+K17991
Brassinosteroid biosynthesis	ko00905	2	44	186	18862	BnaA05g00940D;BnaC04g52050D	K15639+K15639
Peroxisome	ko04146	2	335	186	18862	BnaA06g01790D;BnaC07g44590D	K13348+K13348
Purine metabolism	ko00230	2	591	186	18862	BnaA07g06460D;Brassica_napus_newGene_4963	K00365+K03006
Lysine biosynthesis	ko00300	2	61	186	18862	BnaA08g00900D;BnaC02g13450D	K14085+K00928
alpha-Linolenic acid metabolism	ko00592	2	161	186	18862	BnaA09g44740D;BnaC06g37860D	K05894+K18857
Histidine metabolism	ko00340	2	85	186	18862	BnaA08g00900D;BnaC03g53360D	K14085+K00128
Selenocompound metabolism	ko00450	2	79	186	18862	BnaA09g53100D;BnaC09g12030D	K01761+K01761
Steroid biosynthesis	ko00100	2	135	186	18862	BnaA01g02510D;BnaC01g03770D	K00801+K00801
Nicotinate and nicotinamide metabolism	ko00760	2	62	186	18862	BnaA03g36020D;BnaC03g41860D	K00858+K00858
Inositol phosphate metabolism	ko00562	1	236	186	18862	BnaA10g04680D	K01114
Pyrimidine metabolism	ko00240	1	482	186	18862	Brassica_napus_newGene_4963	K03006
Basal transcription factors	ko03022	1	194	186	18862	BnaC07g38900D	K03123
Folate biosynthesis	ko00790	1	71	186	18862	BnaA03g14790D	K03639
mRNA surveillance pathway	ko03015	1	537	186	18862	Brassica_napus_newGene_1327	K06100
SNARE interactions in vesicular transport	ko04130	1	180	186	18862	BnaC05g09520D	K08495
Biosynthesis of unsaturated fatty acids	ko01040	1	163	186	18862	BnaCnng10030D	K00507
Ether lipid metabolism	ko00565	1	97	186	18862	BnaA10g04680D	K01114
Proteasome	ko03050	1	258	186	18862	BnaC07g47640D	K03029
N-Glycan biosynthesis	ko00510	1	182	186	18862	BnaA03g36480D	K01001
Caffeine metabolism	ko00232	1	7	186	18862	BnaA07g06460D	K00365
Sulfur relay system	ko04122	1	50	186	18862	BnaA03g14790D	K03639
Phosphatidylinositol signaling system	ko04070	1	269	186	18862	BnaC02g01400D	K00901
RNA polymerase	ko03020	1	168	186	18862	Brassica_napus_newGene_4963	K03006
ABC transporters	ko02010	1	96	186	18862	BnaCnng66220D	K05655
Taurine and hypotaurine metabolism	ko00430	1	80	186	18862	BnaA06g19240D	K01580

## Sheet: cluster_2_.KEGG
Table S7 KEGG pathway enrichment of the differentially expressed cluster into Cluster 2
#Pathway	ko_ID	Unigene	gene	Unigene_all	gene_all
#KEGG_n	176	KEGG_N	18862
Plant hormone signal transduction	ko04075	33	1208	176	18862	BnaA01g24190D;BnaA01g28670D;BnaA01g34560D;BnaA02g03870D;BnaA02g03880D;BnaA02g03890D;BnaA02g03900D;BnaA02g15990D;BnaA02g26400D;BnaA03g33930D;BnaA05g16700D;BnaA06g37300D;BnaA07g24890D;BnaA08g22180D;BnaA08g30190D;BnaA09g50590D;BnaA09g52740D;BnaA10g27610D;BnaAnng26730D;BnaAnng37150D;BnaC01g01570D;BnaC01g31190D;BnaC01g42890D;BnaC02g07750D;BnaC03g08730D;BnaC05g29330D;BnaC06g28780D;BnaC07g45220D;BnaC08g…	K14484+K14484+K14498+K14488+K14488+K14488+K14488+K13464+K14488+K14484+K14484+K14488+K14491+K13464+K14484+K14484+K14487+K13946+K14498+K14488+K14487+K14484+K14492+K14488+K14488+K14484+K14491+K14488+K13464+K13946+K14484+K14492+K14484
Phenylalanine metabolism	ko00360	19	429	176	18862	BnaA03g14010D;BnaA03g36130D;BnaA04g04830D;BnaA04g21240D;BnaA05g07370D;BnaA06g16150D;BnaA08g10680D;BnaA09g21600D;BnaA09g33560D;BnaAnng31450D;BnaAnng35150D;BnaAnng37050D;BnaAnng37410D;BnaC03g20530D;BnaC03g42000D;BnaC03g65240D;BnaC08g24360D;BnaC09g48850D;BnaCnng52250D	K00487+K01904+K10775+K10775+K10775+K00430+K00815+K00815+K10775+K00815+K00815+K00815+K00815+K00430+K01904+K00815+K10775+K00430+K10775
Phenylpropanoid biosynthesis	ko00940	18	650	176	18862	BnaA01g01400D;BnaA03g14010D;BnaA03g36130D;BnaA04g04830D;BnaA04g21240D;BnaA05g04020D;BnaA05g07370D;BnaA06g16150D;BnaA06g40660D;BnaA09g33560D;BnaC01g02400D;BnaC03g20530D;BnaC03g42000D;BnaC07g14640D;BnaC07g47260D;BnaC08g24360D;BnaC09g48850D;BnaCnng52250D	K09755+K00487+K01904+K10775+K10775+K01188+K10775+K00430+K00083+K10775+K09755+K00430+K01904+K13066+K00083+K10775+K00430+K10775
Starch and sucrose metabolism	ko00500	18	795	176	18862	BnaA01g12320D;BnaA01g17940D;BnaA01g31480D;BnaA05g04020D;BnaA07g05790D;BnaA07g22680D;BnaA07g30830D;BnaA08g11860D;BnaAnng20820D;BnaC01g14030D;BnaC03g10290D;BnaC03g66720D;BnaC03g74010D;BnaC06g12120D;BnaC06g34330D;BnaC07g34180D;BnaC09g21440D;BnaCnng74430D	K01087+K01177+K01051+K01188+K01177+K00695+K00695+K01051+K01051+K01087+K00695+K01051+K08679+K00695+K00695+K01177+K01177+K00695
Plant-pathogen interaction	ko04626	15	772	176	18862	BnaA01g20340D;BnaA01g24320D;BnaA01g31850D;BnaA03g19320D;BnaA04g25000D;BnaA07g12770D;BnaA07g32970D;BnaA07g35620D;BnaA09g36820D;BnaC01g38680D;BnaC03g23130D;BnaC04g00430D;BnaC07g16820D;BnaC08g48860D;BnaC09g02710D	K18875+K13448+K13448+K02183+K13448+K13412+K13448+K00864+K13412+K13448+K02183+K13436+K13412+K13436+K02183
Pentose and glucuronate interconversions	ko00040	14	366	176	18862	BnaA01g31480D;BnaA03g59170D;BnaA06g22590D;BnaA08g11860D;BnaA09g03190D;BnaA09g06500D;BnaA10g02830D;BnaAnng20820D;BnaC03g66720D;BnaC03g74840D;BnaC05g48970D;BnaC07g46060D;BnaCnng15740D;BnaCnng30870D	K01051+K00128+K01728+K01051+K01728+K01728+K01728+K01051+K01051+K01728+K01728+K00128+K01728+K01728
Biosynthesis of amino acids	ko01230	10	1026	176	18862	BnaA08g10680D;BnaA09g21600D;BnaAnng31450D;BnaAnng35150D;BnaAnng37050D;BnaAnng37410D;BnaC03g65240D;BnaC08g07930D;BnaC08g17520D;BnaCnng16700D	K00815+K00815+K00815+K00815+K00815+K00815+K00815+K01915+K00058+K00789
Cysteine and methionine metabolism	ko00270	10	378	176	18862	BnaA08g10680D;BnaA09g21600D;BnaAnng31450D;BnaAnng35150D;BnaAnng37050D;BnaAnng37410D;BnaC03g32940D;BnaC03g65240D;BnaC07g23090D;BnaCnng16700D	K00815+K00815+K00815+K00815+K00815+K00815+K01611+K00815+K00547+K00789
Ubiquinone and other terpenoid-quinone biosynthesis	ko00130	10	146	176	18862	BnaA03g14010D;BnaA03g36130D;BnaA08g10680D;BnaA09g21600D;BnaAnng31450D;BnaAnng35150D;BnaAnng37050D;BnaAnng37410D;BnaC03g42000D;BnaC03g65240D	K00487+K01904+K00815+K00815+K00815+K00815+K00815+K00815+K01904+K00815
Tyrosine metabolism	ko00350	8	155	176	18862	BnaA08g10680D;BnaA09g21600D;BnaAnng31450D;BnaAnng35150D;BnaAnng37050D;BnaAnng37410D;BnaC01g09790D;BnaC03g65240D	K00815+K00815+K00815+K00815+K00815+K00815+K01592+K00815
Isoquinoline alkaloid biosynthesis	ko00950	8	101	176	18862	BnaA08g10680D;BnaA09g21600D;BnaAnng31450D;BnaAnng35150D;BnaAnng37050D;BnaAnng37410D;BnaC01g09790D;BnaC03g65240D	K00815+K00815+K00815+K00815+K00815+K00815+K01592+K00815
Fatty acid elongation	ko00062	8	101	176	18862	BnaA02g22340D;BnaA05g01150D;BnaA10g02480D;BnaC02g30500D;BnaC04g00710D;BnaC05g02350D;BnaC06g28830D;BnaC07g17300D	K15397+K15397+K15397+K15397+K15397+K15397+K10251+K15397
Tropane, piperidine and pyridine alkaloid biosynthesis	ko00960	7	155	176	18862	BnaA08g10680D;BnaA09g21600D;BnaAnng31450D;BnaAnng35150D;BnaAnng37050D;BnaAnng37410D;BnaC03g65240D	K00815+K00815+K00815+K00815+K00815+K00815+K00815
Glycerolipid metabolism	ko00561	7	245	176	18862	BnaA01g06700D;BnaA03g59170D;BnaA07g35620D;BnaC07g46060D;BnaCnng43470D;Brassica_napus_newGene_1425;Brassica_napus_newGene_4663	K00901+K00128+K00864+K00128+K13508+K13508+K13508
Phenylalanine, tyrosine and tryptophan biosynthesis	ko00400	7	199	176	18862	BnaA08g10680D;BnaA09g21600D;BnaAnng31450D;BnaAnng35150D;BnaAnng37050D;BnaAnng37410D;BnaC03g65240D	K00815+K00815+K00815+K00815+K00815+K00815+K00815
Glutathione metabolism	ko00480	6	363	176	18862	BnaA01g01600D;BnaA03g04190D;BnaA03g14580D;BnaA09g00860D;BnaC01g02640D;BnaC03g05780D	K00434+K00036+K00432+K00799+K00434+K00036
Arginine and proline metabolism	ko00330	5	349	176	18862	BnaA03g59170D;BnaC03g32940D;BnaC03g65810D;BnaC07g46060D;BnaC08g07930D	K00128+K01611+K01583+K00128+K01915
Glycerophospholipid metabolism	ko00564	5	348	176	18862	BnaA01g06700D;BnaC06g32670D;BnaCnng43470D;Brassica_napus_newGene_1425;Brassica_napus_newGene_4663	K00901+K14156+K13508+K13508+K13508
Fatty acid metabolism	ko01212	5	328	176	18862	BnaA04g12710D;BnaA09g42770D;BnaAnng37650D;BnaC04g34640D;BnaC06g28830D	K02372+K02372+K01897+K02372+K10251
ABC transporters	ko02010	4	96	176	18862	BnaA01g15130D;BnaC01g17890D;BnaCnng49290D;Brassica_napus_newGene_4840	K05658+K05658+K05655+K05658
Fatty acid biosynthesis	ko00061	4	173	176	18862	BnaA04g12710D;BnaA09g42770D;BnaAnng37650D;BnaC04g34640D	K02372+K02372+K01897+K02372
Ascorbate and aldarate metabolism	ko00053	4	138	176	18862	BnaA01g01600D;BnaA03g59170D;BnaC01g02640D;BnaC07g46060D	K00434+K00128+K00434+K00128
Phosphatidylinositol signaling system	ko04070	4	269	176	18862	BnaA01g06700D;BnaA03g19320D;BnaC03g23130D;BnaC09g02710D	K00901+K02183+K02183+K02183
RNA transport	ko03013	3	690	176	18862	BnaA02g03970D;BnaA04g17210D;BnaC04g29680D	K03259+K14004+K03236
Biotin metabolism	ko00780	3	66	176	18862	BnaA04g12710D;BnaA09g42770D;BnaC04g34640D	K02372+K02372+K02372
alpha-Linolenic acid metabolism	ko00592	3	161	176	18862	BnaAnng34320D;BnaC06g26190D;BnaCnng38640D	K00454+K00454+K00454
Base excision repair	ko03410	3	125	176	18862	BnaA02g22810D;BnaA05g26470D;Brassica_napus_newGene_2621	K01246+K01246+K01142
RNA degradation	ko03018	3	475	176	18862	BnaA09g16930D;BnaA10g27230D;BnaC09g17930D	K12608+K12608+K12608
Oxidative phosphorylation	ko00190	3	651	176	18862	BnaA09g09830D;BnaAnng06000D;BnaCnng44750D	K01535+K02133+K01535
Linoleic acid metabolism	ko00591	3	45	176	18862	BnaAnng34320D;BnaC06g26190D;BnaCnng38640D	K00454+K00454+K00454
Carbon metabolism	ko01200	3	984	176	18862	BnaA03g04190D;BnaC03g05780D;BnaC08g17520D	K00036+K00036+K00058
Limonene and pinene degradation	ko00903	3	145	176	18862	BnaA03g59170D;BnaA10g00660D;BnaC07g46060D	K00128+K00517+K00128
Amino sugar and nucleotide sugar metabolism	ko00520	3	499	176	18862	BnaA06g11470D;BnaC03g74010D;BnaC05g13120D	K12450+K08679+K12450
Inositol phosphate metabolism	ko00562	3	236	176	18862	BnaA01g34710D;BnaA02g00400D;BnaA09g42760D	K01858+K01858+K01858
Tryptophan metabolism	ko00380	3	154	176	18862	BnaA03g59170D;BnaC07g46060D;Brassica_napus_newGene_1639	K00128+K00128+K01237
Fatty acid degradation	ko00071	3	164	176	18862	BnaA03g59170D;BnaAnng37650D;BnaC07g46060D	K00128+K01897+K00128
Cutin, suberine and wax biosynthesis	ko00073	2	103	176	18862	BnaA01g03200D;BnaCnng02380D	K13356+K15398
Protein processing in endoplasmic reticulum	ko04141	2	844	176	18862	BnaA04g17210D;Brassica_napus_newGene_1607	K14004+K03094
Pentose phosphate pathway	ko00030	2	209	176	18862	BnaA03g04190D;BnaC03g05780D	K00036+K00036
Peroxisome	ko04146	2	335	176	18862	BnaA01g03200D;BnaAnng37650D	K13356+K01897
Flavonoid biosynthesis	ko00941	2	94	176	18862	BnaA03g14010D;BnaA07g37900D	K00487+K01859
Valine, leucine and isoleucine degradation	ko00280	2	172	176	18862	BnaA03g59170D;BnaC07g46060D	K00128+K00128
Pyrimidine metabolism	ko00240	2	482	176	18862	BnaA05g09000D;BnaAnng38860D	K01937+K03006
Spliceosome	ko03040	2	792	176	18862	BnaA04g18070D;BnaCnng61100D	K12856+K12856
Pyruvate metabolism	ko00620	2	340	176	18862	BnaA03g59170D;BnaC07g46060D	K00128+K00128
Carotenoid biosynthesis	ko00906	2	114	176	18862	BnaA05g25030D;BnaC05g39200D	K09840+K09840
mRNA surveillance pathway	ko03015	2	537	176	18862	BnaA07g25880D;BnaC06g27490D	K14400+K14400
Glycolysis / Gluconeogenesis	ko00010	2	451	176	18862	BnaA03g59170D;BnaC07g46060D	K00128+K00128
Stilbenoid, diarylheptanoid and gingerol biosynthesis	ko00945	2	152	176	18862	BnaA03g14010D;BnaA10g00660D	K00487+K00517
Alanine, aspartate and glutamate metabolism	ko00250	2	248	176	18862	BnaA06g17510D;BnaC08g07930D	K01953+K01915
Histidine metabolism	ko00340	2	85	176	18862	BnaA03g59170D;BnaC07g46060D	K00128+K00128
Lysine degradation	ko00310	2	124	176	18862	BnaA03g59170D;BnaC07g46060D	K00128+K00128
beta-Alanine metabolism	ko00410	2	175	176	18862	BnaA03g59170D;BnaC07g46060D	K00128+K00128
Ubiquitin mediated proteolysis	ko04120	2	576	176	18862	BnaAnng20880D;Brassica_napus_newGene_1607	K10592+K03094
RNA polymerase	ko03020	1	168	176	18862	BnaAnng38860D	K03006
Proteasome	ko03050	1	258	176	18862	BnaCnng69690D	K06699
Cyanoamino acid metabolism	ko00460	1	265	176	18862	BnaA05g04020D	K01188
Pantothenate and CoA biosynthesis	ko00770	1	119	176	18862	BnaA03g22370D	K00859
Homologous recombination	ko03440	1	599	176	18862	Brassica_napus_newGene_3320	K07466
DNA replication	ko03030	1	600	176	18862	Brassica_napus_newGene_3320	K07466
Nucleotide excision repair	ko03420	1	632	176	18862	Brassica_napus_newGene_3320	K07466
Degradation of aromatic compounds	ko01220	1	31	176	18862	BnaA03g14010D	K00487
Nitrogen metabolism	ko00910	1	147	176	18862	BnaC08g07930D	K01915
Glyoxylate and dicarboxylate metabolism	ko00630	1	297	176	18862	BnaC08g07930D	K01915
Phagosome	ko04145	1	417	176	18862	BnaC07g30540D	K07375
SNARE interactions in vesicular transport	ko04130	1	180	176	18862	BnaA05g27280D	K08486
Biosynthesis of unsaturated fatty acids	ko01040	1	163	176	18862	BnaC06g28830D	K10251
Mismatch repair	ko03430	1	550	176	18862	Brassica_napus_newGene_3320	K07466
Arachidonic acid metabolism	ko00590	1	78	176	18862	BnaA03g14580D	K00432
Purine metabolism	ko00230	1	591	176	18862	BnaAnng38860D	K03006
Glycine, serine and threonine metabolism	ko00260	1	301	176	18862	BnaC08g17520D	K00058
Other glycan degradation	ko00511	1	53	176	18862	BnaC01g04120D	K15923

## Sheet: cluster_3_.KEGG
Table S7 KEGG pathway enrichment of the differentially expressed cluster into Cluster 3
#Pathway	ko_ID	Unigene	gene	Unigene_all	gene_all
#KEGG_n	29	KEGG_N	18862
Protein processing in endoplasmic reticulum	ko04141	6	844	29	18862	BnaA01g30490D;BnaA03g24280D;BnaA03g32320D;BnaA10g20610D;BnaC03g37680D;BnaC09g44630D	K03283+K13993+K03283+K13993+K03283+K13993
Biosynthesis of amino acids	ko01230	5	1026	29	18862	BnaA04g22810D;BnaA07g10020D;BnaA09g35230D;BnaC04g46630D;BnaC08g35820D	K12657+K14272+K12657+K12657+K01623
Spliceosome	ko03040	4	792	29	18862	BnaA01g30490D;BnaA03g32320D;BnaA07g33370D;BnaC03g37680D	K03283+K03283+K06063+K03283
Plant hormone signal transduction	ko04075	4	1208	29	18862	BnaA06g35910D;BnaA06g37850D;BnaA09g49440D;BnaC05g07080D	K13422+K12126+K14497+K12126
Endocytosis	ko04144	3	573	29	18862	BnaA01g30490D;BnaA03g32320D;BnaC03g37680D	K03283+K03283+K03283
Arginine and proline metabolism	ko00330	3	349	29	18862	BnaA04g22810D;BnaA09g35230D;BnaC04g46630D	K12657+K12657+K12657
Ribosome	ko03010	2	1383	29	18862	BnaA10g25520D;BnaC05g01460D	K02962+K02891
Regulation of autophagy	ko04140	2	128	29	18862	BnaA10g21470D;BnaC09g45580D	K07198+K07198
Circadian rhythm - plant	ko04712	2	141	29	18862	BnaA06g37850D;BnaC05g07080D	K12126+K12126
Carbon metabolism	ko01200	2	984	29	18862	BnaA07g10020D;BnaC08g35820D	K14272+K01623
Starch and sucrose metabolism	ko00500	2	795	29	18862	BnaA09g00710D;BnaCnng23260D	K00695+K00695
Carbon fixation in photosynthetic organisms	ko00710	2	300	29	18862	BnaA07g10020D;BnaC08g35820D	K14272+K01623
Amino sugar and nucleotide sugar metabolism	ko00520	2	499	29	18862	BnaA03g32280D;BnaC05g40680D	K01183+K01183
Pentose phosphate pathway	ko00030	1	209	29	18862	BnaC08g35820D	K01623
Alanine, aspartate and glutamate metabolism	ko00250	1	248	29	18862	BnaA07g10020D	K14272
Phenylalanine metabolism	ko00360	1	429	29	18862	BnaA09g08390D	K00430
Cysteine and methionine metabolism	ko00270	1	378	29	18862	BnaA02g22360D	K08967
Sesquiterpenoid and triterpenoid biosynthesis	ko00909	1	54	29	18862	BnaA02g37020D	K00511
Steroid biosynthesis	ko00100	1	135	29	18862	BnaA02g37020D	K00511
Glycine, serine and threonine metabolism	ko00260	1	301	29	18862	BnaA07g10020D	K14272
Glycolysis / Gluconeogenesis	ko00010	1	451	29	18862	BnaC08g35820D	K01623
Glyoxylate and dicarboxylate metabolism	ko00630	1	297	29	18862	BnaA07g10020D	K14272
2-Oxocarboxylic acid metabolism	ko01210	1	290	29	18862	BnaA07g10020D	K14272
Carotenoid biosynthesis	ko00906	1	114	29	18862	BnaA01g09900D	K09840
Fructose and mannose metabolism	ko00051	1	246	29	18862	BnaC08g35820D	K01623
alpha-Linolenic acid metabolism	ko00592	1	161	29	18862	BnaC07g32980D	K10528
Phenylpropanoid biosynthesis	ko00940	1	650	29	18862	BnaA09g08390D	K00430

## Sheet: cluster_4_.KEGG
Table S7 KEGG pathway enrichment of the differentially expressed cluster into Cluster 4
#Pathway	ko_ID	Unigene	gene	Unigene_all	gene_all
#KEGG_n	191	KEGG_N	18862
Ribosome	ko03010	65	1383	191	18862	BnaA02g04810D;BnaA02g10490D;BnaA02g22240D;BnaA02g36270D;BnaA03g15870D;BnaA03g17040D;BnaA03g22290D;BnaA03g26700D;BnaA03g30580D;BnaA03g56530D;BnaA03g57330D;BnaA04g00320D;BnaA04g01580D;BnaA04g02520D;BnaA04g04780D;BnaA04g05050D;BnaA04g10330D;BnaA04g12260D;BnaA04g15900D;BnaA04g15980D;BnaA04g20190D;BnaA04g28840D;BnaA04g29060D;BnaA05g14980D;BnaA05g18850D;BnaA06g28570D;BnaA07g18810D;BnaA07g33800D;BnaA08g…	K02995+K02939+K02940+K02937+K02882+K02870+K02943+K02942+K02930+K02941+K02960+K02936+K02923+K02976+K02870+K02896+K02896+K02975+K02865+K02943+K02882+K02951+K02920+K02922+K02881+K02891+K02953+K02908+K02866+K02947+K02935+K02889+K02964+K02880+K02976+K02885+K02957+K02993+K02987+K02987+K02877+K02910+K02877+K02872+K02971+K02949+K02882+K02918+K02893+K02941+K02905+K02943+K02976+K02900+K02977+K02949+K02894+…
Ribosome biogenesis in eukaryotes	ko03008	23	378	191	18862	BnaA01g14860D;BnaA02g21770D;BnaA03g25240D;BnaA03g25610D;BnaA04g11000D;BnaA06g28960D;BnaA07g12530D;BnaA07g17200D;BnaA08g31010D;BnaA09g03590D;BnaA10g23170D;BnaA10g28620D;BnaC02g17210D;BnaC03g71040D;BnaC03g73340D;BnaC04g00990D;BnaC07g27700D;BnaC08g14300D;BnaC09g23090D;BnaC09g41090D;BnaCnng07570D;Brassica_napus_newGene_1489;Brassica_napus_newGene_4500	K14563+K11131+K12845+K14554+K11883+K14565+K14559+K11131+K14563+K14565+K11129+K11108+K14572+K14564+K14564+K14566+K14565+K14521+K12845+K14555+K11131+K14553+K14553
Biosynthesis of amino acids	ko01230	13	1026	191	18862	BnaA01g34070D;BnaA02g09370D;BnaA03g03620D;BnaA03g20590D;BnaA03g30400D;BnaA04g12130D;BnaA06g25690D;BnaC01g06000D;BnaC01g08620D;BnaC03g05110D;BnaC03g70970D;BnaC09g02930D;BnaC09g41340D	K01738+K00928+K01586+K00215+K01754+K01623+K00640+K00600+K01733+K01586+K00640+K01738+K01915
Phenylpropanoid biosynthesis	ko00940	9	650	191	18862	BnaA03g14000D;BnaA07g08740D;BnaA07g20940D;BnaA09g42660D;BnaC01g25860D;BnaC03g14720D;BnaC03g61130D;BnaC05g30990D;BnaC07g48680D	K00487+K01188+K13066+K00430+K00430+K13066+K00083+K01904+K13066
RNA degradation	ko03018	9	475	191	18862	BnaA01g16490D;BnaA03g32840D;BnaA04g13600D;BnaA09g39340D;BnaC02g09390D;BnaC03g37980D;BnaC06g27350D;BnaC08g30710D;BnaC08g49200D	K12587+K04077+K13126+K11600+K12581+K04077+K07573+K03678+K13126
Pyrimidine metabolism	ko00240	8	482	191	18862	BnaA03g45640D;BnaA05g18730D;BnaA05g26520D;BnaC02g17390D;BnaC05g31710D;BnaC07g09390D;BnaCnng56030D;BnaCnng73880D	K01465+K00609+K01937+K02321+K00609+K03002+K00857+K00940
Carbon metabolism	ko01200	7	984	191	18862	BnaA01g34070D;BnaA03g30400D;BnaA04g12130D;BnaA06g25690D;BnaC01g06000D;BnaC03g70970D;BnaC09g02930D	K01738+K01754+K01623+K00640+K00600+K00640+K01738
Sulfur metabolism	ko00920	7	147	191	18862	BnaA01g11840D;BnaA01g34070D;BnaA02g19200D;BnaA06g25690D;BnaC01g22950D;BnaC03g70970D;BnaC09g02930D	K05907+K01738+K01011+K00640+K13811+K00640+K01738
Purine metabolism	ko00230	7	591	191	18862	BnaA03g00830D;BnaA09g12410D;BnaC01g22950D;BnaC02g17390D;BnaC07g09390D;BnaC08g25860D;BnaCnng73880D	K00856+K01951+K13811+K02321+K03002+K01933+K00940
RNA transport	ko03013	6	690	191	18862	BnaA02g00210D;BnaA04g13600D;BnaA04g14660D;BnaA06g01920D;BnaAnng40710D;BnaC08g49200D	K12878+K13126+K03253+K00784+K14298+K13126
Spliceosome	ko03040	6	792	191	18862	BnaA01g35370D;BnaA02g00210D;BnaA03g25240D;BnaA04g23670D;BnaC01g38510D;BnaC09g23090D	K12813+K12878+K12845+K12865+K03283+K12845
Protein processing in endoplasmic reticulum	ko04141	6	844	191	18862	BnaA05g29070D;BnaA05g29880D;BnaA08g22390D;BnaC01g38510D;BnaC08g18340D;BnaCnng31740D	K09562+K09487+K14005+K03283+K14005+K10666
Cysteine and methionine metabolism	ko00270	6	378	191	18862	BnaA01g34070D;BnaA02g09370D;BnaA02g19200D;BnaA06g25690D;BnaC03g70970D;BnaC09g02930D	K01738+K00928+K01011+K00640+K00640+K01738
Tryptophan metabolism	ko00380	6	154	191	18862	BnaA09g26590D;BnaAnng35370D;BnaC01g04140D;BnaC02g40090D;BnaC07g45360D;BnaCnng59950D	K01237+K01237+K00128+K01237+K03781+K01237
Tropane, piperidine and pyridine alkaloid biosynthesis	ko00960	5	155	191	18862	BnaA04g17040D;BnaA05g12670D;BnaA10g04850D;BnaC03g26330D;BnaC03g26340D	K08081+K08081+K08081+K08081+K08081
Glyoxylate and dicarboxylate metabolism	ko00630	4	297	191	18862	BnaC01g06000D;BnaC05g39240D;BnaC07g45360D;BnaC09g41340D	K00600+K11517+K03781+K01915
Lysine biosynthesis	ko00300	4	61	191	18862	BnaA02g09370D;BnaA03g03620D;BnaA03g20590D;BnaC03g05110D	K00928+K01586+K00215+K01586
alpha-Linolenic acid metabolism	ko00592	4	161	191	18862	BnaA06g06290D;BnaC05g46590D;BnaC05g47740D;BnaCnng77750D	K10529+K10529+K18858+K10529
Glycine, serine and threonine metabolism	ko00260	4	301	191	18862	BnaA02g09370D;BnaA03g30400D;BnaC01g06000D;BnaC01g08620D	K00928+K01754+K00600+K01733
Alanine, aspartate and glutamate metabolism	ko00250	4	248	191	18862	BnaA05g18730D;BnaC03g49300D;BnaC05g31710D;BnaC09g41340D	K00609+K01953+K00609+K01915
Peroxisome	ko04146	4	335	191	18862	BnaC05g39240D;BnaC05g45860D;BnaC07g45360D;BnaC09g37950D	K11517+K01897+K03781+K13347
Phenylalanine metabolism	ko00360	4	429	191	18862	BnaA03g14000D;BnaA09g42660D;BnaC01g25860D;BnaC05g30990D	K00487+K00430+K00430+K01904
Fatty acid elongation	ko00062	3	101	191	18862	BnaA09g44160D;BnaA10g18310D;BnaC08g36720D	K15397+K10258+K15397
Arginine and proline metabolism	ko00330	3	349	191	18862	BnaC01g04140D;BnaC08g47290D;BnaC09g41340D	K00128+K00472+K01915
Limonene and pinene degradation	ko00903	3	145	191	18862	BnaC01g01580D;BnaC01g04140D;BnaC03g30350D	K00517+K00128+K00517
Plant hormone signal transduction	ko04075	3	1208	191	18862	BnaA04g14890D;BnaA09g18200D;BnaC07g19530D	K14515+K13422+K13422
Starch and sucrose metabolism	ko00500	3	795	191	18862	BnaA02g29680D;BnaA06g27590D;BnaA07g08740D	K01051+K00696+K01188
Stilbenoid, diarylheptanoid and gingerol biosynthesis	ko00945	3	152	191	18862	BnaA03g14000D;BnaC01g01580D;BnaC03g30350D	K00487+K00517+K00517
Fatty acid metabolism	ko01212	2	328	191	18862	BnaA10g18310D;BnaC05g45860D	K10258+K01897
Cyanoamino acid metabolism	ko00460	2	265	191	18862	BnaA07g08740D;BnaC01g06000D	K01188+K00600
Glycolysis / Gluconeogenesis	ko00010	2	451	191	18862	BnaA04g12130D;BnaC01g04140D	K01623+K00128
Fatty acid degradation	ko00071	2	164	191	18862	BnaC01g04140D;BnaC05g45860D	K00128+K01897
Phosphatidylinositol signaling system	ko04070	2	269	191	18862	BnaC04g01710D;BnaUnng00010D	K00889+K02183
Ubiquinone and other terpenoid-quinone biosynthesis	ko00130	2	146	191	18862	BnaA03g14000D;BnaC05g30990D	K00487+K01904
Endocytosis	ko04144	2	573	191	18862	BnaC01g38510D;BnaC04g01710D	K03283+K00889
Pentose and glucuronate interconversions	ko00040	2	366	191	18862	BnaA02g29680D;BnaC01g04140D	K01051+K00128
mRNA surveillance pathway	ko03015	2	537	191	18862	BnaA04g13600D;BnaC08g49200D	K13126+K13126
Protein export	ko03060	2	227	191	18862	BnaA05g17060D;BnaA08g21240D	K03106+K03070
Fructose and mannose metabolism	ko00051	2	246	191	18862	BnaA04g12130D;BnaC02g17950D	K01623+K00895
Pyruvate metabolism	ko00620	2	340	191	18862	BnaC01g04140D;BnaC08g44630D	K00128+K01069
Glycerolipid metabolism	ko00561	2	245	191	18862	BnaC01g04140D;BnaCnng03870D	K00128+K06119
Plant-pathogen interaction	ko04626	2	772	191	18862	BnaA05g29880D;BnaUnng00010D	K09487+K02183
Glycerophospholipid metabolism	ko00564	2	348	191	18862	BnaA07g36660D;BnaC07g11530D	K06129+K06129
beta-Alanine metabolism	ko00410	1	175	191	18862	BnaC01g04140D	K00128
Aminoacyl-tRNA biosynthesis	ko00970	1	277	191	18862	BnaA08g11450D	K01876
Steroid biosynthesis	ko00100	1	135	191	18862	BnaC09g04540D	K00511
Sulfur relay system	ko04122	1	50	191	18862	BnaA02g19200D	K01011
Valine, leucine and isoleucine degradation	ko00280	1	172	191	18862	BnaC01g04140D	K00128
Fatty acid biosynthesis	ko00061	1	173	191	18862	BnaC05g45860D	K01897
Inositol phosphate metabolism	ko00562	1	236	191	18862	BnaC04g01710D	K00889
RNA polymerase	ko03020	1	168	191	18862	BnaC07g09390D	K03002
Glutathione metabolism	ko00480	1	363	191	18862	BnaCnng76180D	K00799
Lipoic acid metabolism	ko00785	1	15	191	18862	BnaC01g07340D	K03801
Pentose phosphate pathway	ko00030	1	209	191	18862	BnaA04g12130D	K01623
Histidine metabolism	ko00340	1	85	191	18862	BnaC01g04140D	K00128
Flavonoid biosynthesis	ko00941	1	94	191	18862	BnaA03g14000D	K00487
Ascorbate and aldarate metabolism	ko00053	1	138	191	18862	BnaC01g04140D	K00128
DNA replication	ko03030	1	600	191	18862	BnaC02g17390D	K02321
Photosynthesis - antenna proteins	ko00196	1	76	191	18862	BnaA03g15830D	K08912
Biosynthesis of unsaturated fatty acids	ko01040	1	163	191	18862	BnaA10g18310D	K10258
Vitamin B6 metabolism	ko00750	1	40	191	18862	BnaC01g08620D	K01733
2-Oxocarboxylic acid metabolism	ko01210	1	290	191	18862	BnaA02g09370D	K00928
Terpenoid backbone biosynthesis	ko00900	1	230	191	18862	BnaA01g02780D	K03527
Sesquiterpenoid and triterpenoid biosynthesis	ko00909	1	54	191	18862	BnaC09g04540D	K00511
Nitrogen metabolism	ko00910	1	147	191	18862	BnaC09g41340D	K01915
Carbon fixation in photosynthetic organisms	ko00710	1	300	191	18862	BnaA04g12130D	K01623
Degradation of aromatic compounds	ko01220	1	31	191	18862	BnaA03g14000D	K00487
Selenocompound metabolism	ko00450	1	79	191	18862	BnaC01g22950D	K13811
Lysine degradation	ko00310	1	124	191	18862	BnaC01g04140D	K00128
Valine, leucine and isoleucine biosynthesis	ko00290	1	106	191	18862	BnaA03g30400D	K01754
One carbon pool by folate	ko00670	1	78	191	18862	BnaC01g06000D	K00600
Porphyrin and chlorophyll metabolism	ko00860	1	160	191	18862	BnaAnng06210D	K01749

## Sheet: cluster_5_.KEGG
Table S7 KEGG pathway enrichment of the differentially expressed cluster into Cluster 5
#Pathway	ko_ID	Unigene	gene	Unigene_all	gene_all
#KEGG_n	40	KEGG_N	18862
Plant hormone signal transduction	ko04075	12	1208	40	18862	BnaA02g35250D;BnaA10g11500D;BnaA10g16780D;BnaA10g16800D;BnaC02g07810D;BnaC02g07890D;BnaC03g08740D;BnaC03g39170D;BnaC03g45470D;BnaC08g36840D;BnaC09g32750D;BnaC09g39810D	K14504+K14504+K14488+K14488+K14488+K14488+K14488+K14484+K13449+K13464+K14504+K14488
Plant-pathogen interaction	ko04626	9	772	40	18862	BnaA03g17820D;BnaA04g22040D;BnaA09g03360D;BnaC03g21360D;BnaC03g45470D;BnaC04g06800D;BnaC06g21690D;BnaC06g37490D;BnaCnng02000D	K13424+K13424+K02183+K13424+K13449+K13424+K13448+K13448+K13425
Carotenoid biosynthesis	ko00906	5	114	40	18862	BnaA09g17560D;BnaAnng05520D;BnaC02g31560D;BnaC09g18860D;BnaCnng57040D	K09843+K09843+K09843+K09843+K09843
Amino sugar and nucleotide sugar metabolism	ko00520	5	499	40	18862	BnaA03g20290D;BnaA05g03420D;BnaA09g15440D;BnaC03g24270D;BnaC04g53030D	K01183+K01183+K01183+K01183+K01183
Glutathione metabolism	ko00480	3	363	40	18862	BnaA03g26130D;BnaC03g30880D;BnaCnng47740D	K00799+K00799+K00799
Arginine and proline metabolism	ko00330	3	349	40	18862	BnaA03g04460D;BnaA08g10990D;BnaC03g06000D	K13366+K01583+K13366
beta-Alanine metabolism	ko00410	2	175	40	18862	BnaA03g04460D;BnaC03g06000D	K13366+K13366
Oxidative phosphorylation	ko00190	1	651	40	18862	BnaA10g01110D	K02258
Phenylpropanoid biosynthesis	ko00940	1	650	40	18862	BnaA03g17000D	K00430
Phenylalanine metabolism	ko00360	1	429	40	18862	BnaA03g17000D	K00430
Phosphatidylinositol signaling system	ko04070	1	269	40	18862	BnaA09g03360D	K02183
Starch and sucrose metabolism	ko00500	1	795	40	18862	BnaA03g42940D	K01177
Glycerophospholipid metabolism	ko00564	1	348	40	18862	BnaA07g29470D	K14156

## Sheet: cluster_6_.KEGG
Table S7 KEGG pathway enrichment of the differentially expressed cluster into Cluster 6
#Pathway	ko_ID	Unigene	gene	Unigene_all	gene_all
#KEGG_n	256	KEGG_N	18862
Plant hormone signal transduction	ko04075	35	1208	256	18862	BnaA01g01040D;BnaA01g04710D;BnaA01g23120D;BnaA02g05120D;BnaA02g18200D;BnaA03g06810D;BnaA03g17600D;BnaA03g22230D;BnaA03g25790D;BnaA03g35930D;BnaA03g36950D;BnaA03g48550D;BnaA06g37000D;BnaA07g26610D;BnaA09g16590D;BnaA10g02490D;BnaA10g26670D;BnaAnng18240D;BnaAnng26550D;BnaC01g00010D;BnaC01g02070D;BnaC03g08750D;BnaC03g21070D;BnaC03g60590D;BnaC04g07210D;BnaC05g29300D;BnaC06g20740D;BnaC06g26570D;BnaC06g…	K14503+K14484+K14498+K13464+K13946+K14488+K13946+K14488+K14485+K14514+K14484+K14487+K14432+K14491+K14484+K14484+K14513+K14503+K14432+K14488+K14503+K14488+K13946+K13415+K13946+K14484+K13946+K14491+K14503+K14496+K14503+K13946+K14484+K14484+K14494
Plant-pathogen interaction	ko04626	22	772	256	18862	BnaA03g10980D;BnaA03g26780D;BnaA03g34520D;BnaA03g34700D;BnaA03g50250D;BnaA04g02760D;BnaA05g01380D;BnaA06g38470D;BnaA07g30990D;BnaA09g00120D;BnaA09g20300D;BnaA09g37690D;BnaA10g26030D;BnaC01g18050D;BnaC03g31720D;BnaC03g77890D;BnaC04g01250D;BnaC05g13970D;BnaC06g35560D;BnaC06g40550D;BnaCnng45430D;Brassica_napus_newGene_1148	K18835+K05391+K13436+K05391+K05391+K02183+K05391+K13448+K13448+K13425+K13412+K13436+K13448+K13459+K05391+K13413+K05391+K13448+K13412+K00864+K05391+K09487
Starch and sucrose metabolism	ko00500	19	795	256	18862	BnaA01g06610D;BnaA03g03230D;BnaA03g08110D;BnaA03g43320D;BnaA04g25720D;BnaA05g14130D;BnaA05g25150D;BnaA10g14610D;BnaA10g25380D;BnaA10g26450D;BnaC02g06070D;BnaC03g49150D;BnaC05g02930D;BnaC05g09640D;BnaC05g20280D;BnaC05g39340D;BnaCnng60750D;BnaCnng70410D;Brassica_napus_newGene_4506	K08679+K00696+K00695+K16055+K01188+K01051+K01051+K05349+K05349+K00700+K13648+K01087+K00696+K01193+K01188+K01051+K01051+K08679+K01087
Pentose and glucuronate interconversions	ko00040	17	366	256	18862	BnaA01g01360D;BnaA01g14130D;BnaA02g13340D;BnaA02g30490D;BnaA05g14130D;BnaA05g25150D;BnaA05g30530D;BnaA08g14630D;BnaA08g28010D;BnaA09g55050D;BnaC01g16630D;BnaC05g39340D;BnaC05g44980D;BnaC07g03950D;BnaC08g00880D;BnaC08g25770D;BnaCnng60750D	K00128+K01728+K01728+K01728+K01051+K01051+K01728+K01728+K01728+K01728+K01728+K01051+K01728+K01728+K01728+K01728+K01051
Phenylpropanoid biosynthesis	ko00940	13	650	256	18862	BnaA02g13460D;BnaA03g51010D;BnaA04g25720D;BnaA10g03280D;BnaA10g14610D;BnaA10g25380D;BnaC04g08190D;BnaC04g41130D;BnaC05g03290D;BnaC05g20280D;BnaC06g14510D;BnaC06g26980D;BnaC07g44880D	K00588+K00083+K01188+K00430+K05349+K05349+K10775+K00487+K00430+K01188+K10775+K01904+K00083
Amino sugar and nucleotide sugar metabolism	ko00520	11	499	256	18862	BnaA01g06610D;BnaA03g20310D;BnaA03g20340D;BnaA07g25350D;BnaA08g24600D;BnaA09g10850D;BnaC02g06070D;BnaC03g24360D;BnaC08g15730D;BnaC09g51720D;BnaCnng70410D	K08679+K01183+K01183+K12373+K01784+K01784+K13648+K01183+K01784+K01183+K08679
Purine metabolism	ko00230	10	591	256	18862	BnaA02g13280D;BnaA03g44400D;BnaA06g22820D;BnaA09g20120D;BnaA09g36860D;BnaA10g26640D;BnaC04g55480D;BnaC08g28550D;BnaC09g22450D;BnaCnng46690D	K02321+K02083+K00873+K01466+K00942+K00856+K00942+K00942+K01466+K00106
Carbon metabolism	ko01200	9	984	256	18862	BnaA02g35010D;BnaA03g33640D;BnaA06g22820D;BnaA08g14220D;BnaA08g22970D;BnaA08g25090D;BnaA10g10850D;BnaAnng22230D;BnaCnng45600D	K00029+K01595+K00873+K01681+K00058+K00658+K00025+K01681+K00121
Protein processing in endoplasmic reticulum	ko04141	8	844	256	18862	BnaA06g12400D;BnaA09g48890D;BnaA10g26760D;BnaC03g41930D;BnaC07g24970D;BnaC08g42820D;BnaC08g43170D;Brassica_napus_newGene_1148	K14026+K08057+K09523+K01230+K09562+K09490+K08057+K09487
Phenylalanine metabolism	ko00360	7	429	256	18862	BnaA02g13460D;BnaA10g03280D;BnaC04g08190D;BnaC04g41130D;BnaC05g03290D;BnaC06g14510D;BnaC06g26980D	K00588+K00430+K10775+K00487+K00430+K10775+K01904
Biosynthesis of amino acids	ko01230	7	1026	256	18862	BnaA05g22420D;BnaA06g22820D;BnaA08g14220D;BnaA08g22970D;BnaA08g29950D;BnaAnng22230D;BnaC07g10890D	K01915+K00873+K01681+K00058+K01915+K01681+K01658
Phosphatidylinositol signaling system	ko04070	6	269	256	18862	BnaA04g02760D;BnaA06g40820D;BnaA07g01550D;BnaA07g29040D;BnaA09g40500D;BnaC08g32950D	K02183+K05857+K00901+K00921+K00889+K00889
DNA replication	ko03030	6	600	256	18862	BnaA02g13280D;BnaA03g38130D;BnaA09g05560D;BnaA10g27860D;BnaAnng10190D;BnaCnng58270D	K02321+K02209+K07466+K02540+K02542+K02542
Arginine and proline metabolism	ko00330	6	349	256	18862	BnaA01g01360D;BnaA05g22420D;BnaA06g39660D;BnaA08g29950D;BnaAnng07910D;BnaC02g38230D	K00128+K01915+K00318+K01915+K00318+K00318
Inositol phosphate metabolism	ko00562	6	236	256	18862	BnaA06g40820D;BnaA07g29040D;BnaA09g40500D;BnaC01g00680D;BnaC02g00460D;BnaC08g32950D	K05857+K00921+K00889+K01858+K01858+K00889
Flavonoid biosynthesis	ko00941	6	94	256	18862	BnaA02g13460D;BnaA03g04590D;BnaA09g34840D;BnaC03g06120D;BnaC04g41130D;BnaC09g43250D	K00588+K00660+K01859+K00660+K00487+K00660
Oxidative phosphorylation	ko00190	6	651	256	18862	BnaA01g34200D;BnaA02g33520D;BnaA09g09560D;BnaA10g22770D;BnaC02g42250D;BnaC08g43480D	K02108+K01535+K01507+K02133+K01535+K02111
Linoleic acid metabolism	ko00591	6	45	256	18862	BnaA07g24880D;BnaA07g38540D;BnaA09g45010D;BnaA10g26130D;BnaC05g30190D;BnaCnng78230D	K00454+K00454+K00454+K14674+K15718+K00454
Peroxisome	ko04146	6	335	256	18862	BnaA05g00640D;BnaA08g11440D;BnaA09g48720D;BnaC04g39580D;BnaC09g11030D;BnaCnng46690D	K01897+K13356+K04565+K04565+K01897+K00106
Other glycan degradation	ko00511	5	53	256	18862	BnaA01g02860D;BnaA07g25350D;BnaAnng14060D;BnaC01g30560D;BnaC04g27780D	K15923+K12373+K01206+K17108+K12309
Stilbenoid, diarylheptanoid and gingerol biosynthesis	ko00945	5	152	256	18862	BnaA02g13460D;BnaA02g27860D;BnaA06g16600D;BnaC04g41130D;BnaCnng09450D	K00588+K00517+K00517+K00487+K00517
Citrate cycle (TCA cycle)	ko00020	5	255	256	18862	BnaA08g14220D;BnaA08g25090D;BnaA09g03340D;BnaA10g10850D;BnaAnng22230D	K01681+K00658+K01648+K00025+K01681
Glycolysis / Gluconeogenesis	ko00010	5	451	256	18862	BnaA01g01360D;BnaA01g15080D;BnaA06g22820D;BnaC01g17810D;BnaCnng45600D	K00128+K01792+K00873+K01792+K00121
alpha-Linolenic acid metabolism	ko00592	5	161	256	18862	BnaA07g24880D;BnaA07g38540D;BnaA09g45010D;BnaA10g26130D;BnaCnng78230D	K00454+K00454+K00454+K14674+K00454
Glycerophospholipid metabolism	ko00564	5	348	256	18862	BnaA07g01550D;BnaA10g00370D;BnaA10g26130D;BnaC02g26020D;BnaC02g40590D	K00901+K13508+K14674+K00550+K01115
Glycerolipid metabolism	ko00561	5	245	256	18862	BnaA01g01360D;BnaA07g01550D;BnaA10g00370D;BnaA10g26130D;BnaC06g40550D	K00128+K00901+K13508+K14674+K00864
Glutathione metabolism	ko00480	5	363	256	18862	BnaA02g03440D;BnaA06g06160D;BnaC05g01590D;BnaC09g40740D;BnaCnng19070D	K00799+K00799+K00799+K00799+K00799
Glyoxylate and dicarboxylate metabolism	ko00630	5	297	256	18862	BnaA05g22420D;BnaA08g14220D;BnaA08g29950D;BnaA10g10850D;BnaAnng22230D	K01915+K01681+K01915+K00025+K01681
Nitrogen metabolism	ko00910	5	147	256	18862	BnaA02g14850D;BnaA05g22420D;BnaA08g29950D;BnaC08g23920D;BnaCnng31770D	K01673+K01915+K01915+K01674+K01673
Pyruvate metabolism	ko00620	5	340	256	18862	BnaA01g01360D;BnaA02g35010D;BnaA03g33640D;BnaA06g22820D;BnaA10g10850D	K00128+K00029+K01595+K00873+K00025
Galactose metabolism	ko00052	5	216	256	18862	BnaA08g24600D;BnaA09g10850D;BnaC04g27780D;BnaC05g09640D;BnaC08g15730D	K01784+K01784+K12309+K01193+K01784
Cysteine and methionine metabolism	ko00270	5	378	256	18862	BnaA01g00270D;BnaA09g13300D;BnaA10g10850D;BnaC09g13570D;BnaC09g24050D	K01762+K05933+K00025+K05933+K01762
Cyanoamino acid metabolism	ko00460	4	265	256	18862	BnaA04g25720D;BnaA10g14610D;BnaA10g25380D;BnaC05g20280D	K01188+K05349+K05349+K01188
Limonene and pinene degradation	ko00903	4	145	256	18862	BnaA01g01360D;BnaA02g27860D;BnaA06g16600D;BnaCnng09450D	K00128+K00517+K00517+K00517
Brassinosteroid biosynthesis	ko00905	4	44	256	18862	BnaAnng01440D;BnaAnng21530D;BnaC04g17240D;BnaC07g25950D	K09588+K12640+K15639+K12640
Endocytosis	ko04144	4	573	256	18862	BnaA09g40500D;BnaC02g10220D;BnaC02g40590D;BnaC08g32950D	K00889+K07904+K01115+K00889
Sphingolipid metabolism	ko00600	4	102	256	18862	BnaA06g09070D;BnaC01g30560D;BnaC04g27780D;BnaC05g10520D	K04713+K17108+K12309+K04713
ABC transporters	ko02010	4	96	256	18862	BnaA05g00840D;BnaA06g31250D;BnaC06g18370D;BnaCnng45670D	K05658+K05658+K05658+K05658
RNA transport	ko03013	4	690	256	18862	BnaA10g09260D;BnaA10g27040D;BnaC03g35180D;BnaC06g19410D	K03113+K12881+K03754+K14298
Phagosome	ko04145	4	417	256	18862	BnaA07g29040D;BnaA07g32090D;BnaA09g48890D;BnaC08g43170D	K00921+K07375+K08057+K08057
SNARE interactions in vesicular transport	ko04130	4	180	256	18862	BnaA03g31960D;BnaA04g05470D;BnaC03g73490D;BnaC05g41390D	K08486+K08486+K08486+K08486
Base excision repair	ko03410	4	125	256	18862	BnaC01g38620D;BnaC02g31120D;BnaC05g40490D;BnaC06g40160D	K01246+K01246+K01246+K01246
Fatty acid metabolism	ko01212	4	328	256	18862	BnaA05g00640D;BnaC04g40760D;BnaC05g37450D;BnaC09g11030D	K01897+K10257+K00507+K01897
Circadian rhythm - plant	ko04712	4	141	256	18862	BnaA03g04590D;BnaC03g06120D;BnaC08g42660D;BnaC09g43250D	K00660+K00660+K12120+K00660
Ribosome	ko03010	4	1383	256	18862	BnaA04g05330D;BnaA10g26850D;BnaA10g26880D;BnaC07g14360D	K02927+K02973+K02930+K02920
Fatty acid degradation	ko00071	4	164	256	18862	BnaA01g01360D;BnaA05g00640D;BnaC09g11030D;BnaCnng45600D	K00128+K01897+K01897+K00121
Valine, leucine and isoleucine degradation	ko00280	3	172	256	18862	BnaA01g01360D;BnaA03g29700D;BnaA08g09990D	K00128+K09699+K00020
mRNA surveillance pathway	ko03015	3	537	256	18862	BnaA05g12640D;BnaA06g30550D;BnaA10g27040D	K06269+K03265+K12881
Tryptophan metabolism	ko00380	3	154	256	18862	BnaA01g01360D;BnaA09g04510D;BnaC02g48550D	K00128+K11816+K11816
Carbon fixation in photosynthetic organisms	ko00710	3	300	256	18862	BnaA02g35010D;BnaA03g33640D;BnaA10g10850D	K00029+K01595+K00025
N-Glycan biosynthesis	ko00510	3	182	256	18862	BnaA07g38690D;BnaA08g24480D;BnaC03g41930D	K00737+K00737+K01230
Tropane, piperidine and pyridine alkaloid biosynthesis	ko00960	2	155	256	18862	BnaA02g12410D;BnaC04g14100D	K08081+K08081
Ether lipid metabolism	ko00565	2	97	256	18862	BnaA10g26130D;BnaC02g40590D	K14674+K01115
Glycosphingolipid biosynthesis - ganglio series	ko00604	2	18	256	18862	BnaA07g25350D;BnaC04g27780D	K12373+K12309
Degradation of aromatic compounds	ko01220	2	31	256	18862	BnaC04g41130D;BnaCnng45600D	K00487+K00121
2-Oxocarboxylic acid metabolism	ko01210	2	290	256	18862	BnaA08g14220D;BnaAnng22230D	K01681+K01681
Proteasome	ko03050	2	258	256	18862	Brassica_napus_newGene_2432;Brassica_napus_newGene_2560	K03035+K03029
Ubiquinone and other terpenoid-quinone biosynthesis	ko00130	2	146	256	18862	BnaC04g41130D;BnaC06g26980D	K00487+K01904
Pyrimidine metabolism	ko00240	2	482	256	18862	BnaA01g10530D;BnaA02g13280D	K01937+K02321
Photosynthesis	ko00195	2	254	256	18862	BnaA01g34200D;BnaC08g43480D	K02108+K02111
RNA degradation	ko03018	2	475	256	18862	BnaA02g05510D;BnaC03g54940D	K12581+K12581
Ubiquitin mediated proteolysis	ko04120	2	576	256	18862	BnaAnng08500D;BnaC06g27960D	K10144+K04506
Cutin, suberine and wax biosynthesis	ko00073	2	103	256	18862	BnaA08g11440D;BnaA09g51710D	K13356+K15398
Homologous recombination	ko03440	2	599	256	18862	BnaA06g07100D;BnaA09g05560D	K10901+K07466
Biosynthesis of unsaturated fatty acids	ko01040	2	163	256	18862	BnaC04g40760D;BnaC05g37450D	K10257+K00507
Carotenoid biosynthesis	ko00906	2	114	256	18862	BnaA10g02720D;BnaC03g08260D	K09842+K02291
Fatty acid biosynthesis	ko00061	2	173	256	18862	BnaA05g00640D;BnaC09g11030D	K01897+K01897
Glycosaminoglycan degradation	ko00531	2	28	256	18862	BnaA07g25350D;BnaC04g27780D	K12373+K12309
Steroid biosynthesis	ko00100	2	135	256	18862	BnaA10g26130D;Brassica_napus_newGene_387	K14674+K00559
Spliceosome	ko03040	2	792	256	18862	BnaA08g18720D;BnaA10g27040D	K12818+K12881
Lysine degradation	ko00310	2	124	256	18862	BnaA01g01360D;BnaA08g25090D	K00128+K00658
Mismatch repair	ko03430	2	550	256	18862	BnaA09g05560D;BnaC01g30070D	K07466+K08737
Alanine, aspartate and glutamate metabolism	ko00250	2	248	256	18862	BnaA05g22420D;BnaA08g29950D	K01915+K01915
Sulfur metabolism	ko00920	1	147	256	18862	BnaAnng23390D	K00392
beta-Alanine metabolism	ko00410	1	175	256	18862	BnaA01g01360D	K00128
Vitamin B6 metabolism	ko00750	1	40	256	18862	BnaA02g06220D	K08681
Indole alkaloid biosynthesis	ko00901	1	6	256	18862	BnaC08g34420D	K08233
Glycosphingolipid biosynthesis - globo series	ko00603	1	37	256	18862	BnaA07g25350D	K12373
Pantothenate and CoA biosynthesis	ko00770	1	119	256	18862	BnaA10g27390D	K01922
Tyrosine metabolism	ko00350	1	155	256	18862	BnaCnng45600D	K00121
Phenylalanine, tyrosine and tryptophan biosynthesis	ko00400	1	199	256	18862	BnaC07g10890D	K01658
Ascorbate and aldarate metabolism	ko00053	1	138	256	18862	BnaA01g01360D	K00128
Protein export	ko03060	1	227	256	18862	BnaC08g42820D	K09490
Histidine metabolism	ko00340	1	85	256	18862	BnaA01g01360D	K00128
Nucleotide excision repair	ko03420	1	632	256	18862	BnaA09g05560D	K07466
Arachidonic acid metabolism	ko00590	1	78	256	18862	BnaA10g26130D	K14674
Caffeine metabolism	ko00232	1	7	256	18862	BnaCnng46690D	K00106
Glycine, serine and threonine metabolism	ko00260	1	301	256	18862	BnaA08g22970D	K00058
Regulation of autophagy	ko04140	1	128	256	18862	BnaC05g36000D	K07198
Aminoacyl-tRNA biosynthesis	ko00970	1	277	256	18862	BnaA05g27370D	K04567
