# Supplementary material for: Transcriptome Profile Analysis of Winter Rapeseed (Brassica napus L.) in Response to Freezing Stress, Reveal Potentially Connected Events to Freezing Stress
Source: Int J Mol Sci. 2019 Jun 5;20(11):2771. doi: 10.3390/ijms20112771 (PMC6600501; doi:10.3390/ijms20112771)
Supplement: Supplementary file 1 [file ijms-20-02771-s001.zip › 5.29 addition file/Table_S8.xlsx]

## Sheet: 1h_vs_0h_GO_class
Table S8 Gene Ontology (GO) analysis of differentially expressed genes at 1 h freezing stress
#Total_gene	77762	634
#GO_classify1	GO_classify2	GO_ID	AllGene_number	Selected_gene_number	Selected_gene_ID
biological process	cellular process	GO:0009987	44355	402	BnaA03g38180D;BnaA07g27120D;BnaA01g26180D;BnaC03g17240D;BnaC03g30880D;BnaC01g37160D;BnaC07g39460D;BnaA03g44400D;BnaC09g43920D;BnaCnng58230D;BnaA05g24200D;BnaC03g60160D;BnaC08g26270D;BnaA10g08760D;BnaC06g38940D;BnaA01g15080D;BnaA04g20160D;BnaC02g43300D;BnaCnng68300D;BnaC05g18410D;BnaCnng34790D;BnaA09g48190D;BnaC06g10580D;BnaA07g16350D;BnaA06g12480D;BnaC04g55480D;BnaA04g22810D;BnaC08g15730D;BnaC09g…
biological process	metabolic process	GO:0008152	40919	375	BnaA05g26160D;BnaCnng01740D;BnaA08g26050D;BnaC08g36720D;BnaCnng62810D;BnaA03g32280D;BnaC02g18310D;BnaA01g02780D;BnaA01g09640D;BnaC03g38250D;BnaC05g10980D;BnaA04g09570D;BnaC06g36750D;BnaC01g15640D;BnaCnng23930D;BnaAnng35370D;BnaA08g24700D;BnaA03g37990D;BnaA08g16920D;BnaA05g01380D;BnaA10g30140D;BnaC01g03770D;BnaA05g14040D;BnaA06g12200D;BnaC04g46630D;BnaC08g22870D;BnaC06g25100D;BnaA07g22620D;BnaA03g…
biological process	single-organism process	GO:0044699	39824	387	BnaA03g29310D;BnaC01g11300D;BnaC09g25870D;BnaA09g00220D;BnaC08g36280D;BnaA10g26130D;BnaCnng46690D;BnaA04g06610D;BnaA05g03610D;BnaC09g04620D;BnaCnng22600D;BnaC07g24030D;BnaA04g25470D;BnaC03g68970D;BnaA09g04840D;BnaC02g01960D;Brassica_napus_newGene_15;BnaA10g26490D;BnaC07g36080D;BnaC05g45860D;BnaC02g42410D;BnaA09g11970D;BnaC04g16720D;BnaA10g27330D;BnaA03g17410D;BnaA02g37020D;BnaC08g44590D;BnaC04g07…
biological process	response to stimulus	GO:0050896	27386	329	BnaA03g24280D;BnaC02g10050D;BnaC05g14070D;BnaCnng61860D;BnaA05g12390D;BnaC05g09690D;BnaA09g34840D;BnaA04g24770D;BnaC03g70970D;BnaC07g35800D;BnaA09g34520D;BnaA04g02500D;BnaA01g00270D;BnaA01g28900D;BnaC02g10060D;BnaCnng56120D;BnaC03g61130D;BnaA03g31030D;BnaA03g54160D;BnaC07g34240D;BnaA09g33720D;BnaA02g22520D;BnaC04g25160D;BnaC03g04580D;BnaA04g13120D;BnaC05g35500D;BnaC07g36650D;BnaC06g34290D;BnaC05g…
biological process	biological regulation	GO:0065007	25679	260	BnaC07g29940D;BnaA01g36230D;BnaC04g14940D;BnaA07g28990D;BnaA04g18330D;BnaC08g01640D;BnaC03g49500D;BnaA06g06960D;BnaA02g34420D;BnaC08g15370D;BnaC07g19530D;BnaC03g39380D;BnaA10g03990D;BnaA09g48890D;BnaA09g37540D;BnaA10g01410D;BnaC04g43580D;BnaC08g43170D;BnaC09g01520D;BnaA06g13760D;BnaC05g16020D;BnaC02g41200D;BnaC08g29580D;BnaA05g01050D;BnaA06g26980D;BnaCnng15140D;BnaA02g23980D;BnaA07g22090D;BnaCnng…
biological process	localization	GO:0051179	15789	179	BnaA10g26670D;BnaC07g24030D;BnaA02g33520D;BnaA09g04840D;BnaC02g01960D;BnaC09g04620D;BnaC07g36080D;BnaA02g12620D;BnaC01g04170D;BnaA10g26490D;BnaAnng00120D;BnaC09g46770D;BnaC02g04530D;BnaA10g12720D;BnaC02g13680D;BnaA03g29310D;BnaA04g06610D;BnaA10g26130D;BnaA09g00220D;BnaA08g13240D;BnaA03g27520D;BnaA06g09620D;BnaA06g23960D;BnaAnng22720D;BnaC05g01480D;Brassica_napus_newGene_5484;BnaA07g10020D;BnaA05g…
biological process	developmental process	GO:0032502	15647	145	BnaC06g12130D;BnaA06g17360D;BnaC06g24400D;BnaA05g23860D;BnaA02g01450D;BnaC03g53950D;BnaC06g24200D;BnaC03g60970D;BnaC08g05120D;BnaAnng33580D;BnaC08g35820D;BnaC01g39520D;BnaC07g29960D;BnaC06g17310D;BnaA01g03890D;BnaA02g32550D;BnaA09g42660D;BnaC01g43710D;BnaA09g34520D;BnaA03g03190D;BnaA01g01120D;BnaC07g35800D;BnaC07g27160D;BnaA03g56900D;BnaA06g23720D;BnaCnng17470D;BnaC05g14070D;BnaA07g18350D;BnaC08g…
biological process	cellular component organization or biogenesis	GO:0071840	14540	93	BnaA10g03990D;BnaC08g35820D;BnaAnng33580D;BnaA02g34420D;BnaA05g01960D;BnaC06g17310D;BnaA01g03890D;BnaC07g06560D;BnaA07g22650D;BnaC01g04600D;BnaCnng31040D;BnaC05g11500D;BnaC05g11880D;BnaC01g43710D;BnaC04g23290D;BnaC06g24400D;BnaA06g17360D;BnaA07g28990D;BnaC06g43740D;BnaAnng24480D;BnaC08g01640D;BnaA07g20740D;BnaA07g24570D;BnaC03g60970D;BnaA01g27540D;BnaA03g36950D;BnaC06g09680D;BnaCnng63870D;BnaC01g…
biological process	multicellular organismal process	GO:0032501	10602	90	BnaA10g26670D;BnaA09g04840D;BnaC01g15640D;BnaA05g22260D;Brassica_napus_newGene_15;BnaA10g26490D;BnaC05g46790D;BnaC02g04530D;BnaAnng12370D;BnaA08g24600D;BnaA09g35230D;BnaA08g26050D;BnaC03g38250D;BnaA10g23240D;BnaCnng57010D;BnaA02g33650D;BnaA06g14550D;BnaC05g18020D;BnaA05g14880D;BnaA06g16600D;BnaA05g24200D;BnaC09g43920D;BnaA02g33920D;BnaC04g00760D;BnaC03g12300D;BnaC03g00160D;BnaA03g38180D;BnaCnng03…
biological process	reproduction	GO:0000003	9735	69	BnaC03g38250D;BnaA01g18000D;BnaA08g26050D;BnaA09g35230D;BnaC01g04170D;BnaA10g26490D;BnaA05g34110D;BnaA05g22260D;BnaC07g20310D;BnaCnng51700D;BnaA10g26670D;BnaA02g33520D;BnaA09g04840D;BnaC02g42250D;BnaA10g00430D;BnaC05g06800D;BnaC06g10580D;BnaC05g18410D;BnaA10g19640D;Brassica_napus_newGene_387;BnaCnng68300D;BnaA09g11970D;BnaA06g12480D;BnaA05g14040D;BnaC04g09800D;BnaC03g00160D;BnaA05g25100D;BnaCnng0…
biological process	reproductive process	GO:0022414	9715	69	BnaA05g22260D;BnaA05g34110D;BnaA10g26490D;BnaC01g04170D;BnaA02g33520D;BnaA10g26670D;BnaC02g42250D;BnaA09g04840D;BnaC07g20310D;BnaCnng51700D;BnaC03g38250D;BnaA09g35230D;BnaA01g18000D;BnaA08g26050D;BnaA02g33920D;Brassica_napus_newGene_856;BnaC04g00760D;BnaC03g12300D;BnaC03g00160D;BnaA05g25100D;BnaCnng03230D;BnaA06g14550D;BnaC05g18020D;BnaC05g18410D;BnaC06g10580D;Brassica_napus_newGene_387;BnaCnng68…
biological process	signaling	GO:0023052	7328	90	BnaC05g35500D;BnaA07g22090D;BnaC05g10070D;BnaC06g09680D;BnaA03g36950D;BnaC05g20560D;BnaAnng04550D;BnaCnng63870D;BnaA03g54160D;BnaA01g12590D;BnaCnng56120D;BnaC02g15280D;BnaC04g25160D;BnaC05g16020D;BnaC08g29580D;BnaA02g30210D;BnaC02g41200D;BnaC04g08280D;BnaC05g07080D;BnaA06g26980D;BnaA07g18350D;BnaC05g14070D;BnaC08g13910D;BnaC07g34880D;BnaA05g12390D;BnaC03g31720D;BnaC06g17310D;BnaC07g29960D;BnaA10g…
biological process	multi-organism process	GO:0051704	6787	90	BnaC03g60970D;BnaA06g06960D;BnaA02g13920D;BnaA01g30490D;BnaC07g29940D;BnaA03g32320D;BnaA10g27210D;BnaC01g38750D;BnaA04g18820D;BnaA06g17360D;BnaCnng47740D;BnaA10g01410D;BnaC05g11500D;BnaA06g13760D;BnaC03g37680D;BnaC08g43170D;BnaC05g40680D;BnaCnng71940D;BnaA02g34420D;BnaC03g31720D;BnaA10g12780D;BnaC07g48010D;BnaA05g24230D;BnaAnng33580D;BnaA09g48890D;BnaC08g13910D;BnaC05g14070D;BnaA05g12390D;BnaC01g…
biological process	growth	GO:0040007	3387	29	BnaC01g21280D;BnaCnng31040D;BnaA03g38180D;BnaA05g25100D;BnaC05g11880D;BnaA10g26490D;BnaC01g43710D;BnaC09g24190D;BnaA09g33720D;BnaA05g34110D;BnaA09g21970D;BnaA05g22260D;BnaC05g35500D;BnaA05g24200D;Brassica_napus_newGene_4172;BnaA03g36950D;BnaC07g24030D;BnaAnng33580D;BnaC05g06800D;BnaCnng57010D;BnaA01g27540D;BnaA10g19640D;BnaC05g18410D;BnaA06g06960D;BnaC06g43740D;BnaA05g14040D;BnaA01g18000D;BnaA07g…
biological process	immune system process	GO:0002376	3048	38	BnaA01g15080D;BnaAnng04550D;BnaC08g13040D;BnaC08g26270D;BnaA07g22090D;BnaA07g01850D;BnaA10g17020D;BnaA03g54160D;BnaA08g17060D;BnaA01g12590D;BnaC03g61130D;BnaC05g01480D;BnaCnng78710D;BnaA05g17060D;BnaA06g12200D;BnaC04g16720D;BnaAnng18430D;BnaC08g13910D;BnaA09g48890D;BnaC07g48010D;BnaA05g24230D;BnaCnng71940D;BnaC01g15640D;BnaC08g43170D;BnaA10g26620D;BnaC05g11500D;BnaA03g34520D;BnaC05g41390D;BnaA06g…
biological process	detoxification	GO:0098754	1455	14	BnaCnng76180D;BnaC01g43710D;BnaA03g21970D;BnaCnng47740D;BnaC03g61130D;BnaC03g38250D;BnaC03g30880D;BnaA06g13760D;BnaA09g42660D;BnaC05g15180D;BnaA01g03890D;BnaA06g12200D;BnaA08g24700D;BnaCnng62810D
biological process	rhythmic process	GO:0048511	533	22	BnaA09g37540D;BnaA06g37850D;BnaCnng29080D;BnaA06g16600D;BnaA05g29980D;BnaC04g00640D;BnaC08g35830D;BnaA02g33650D;BnaA06g17950D;BnaA05g01090D;BnaA05g31200D;BnaC05g14070D;BnaA03g30130D;BnaA03g50100D;BnaC02g42410D;BnaA05g14040D;BnaC03g37520D;BnaC05g44310D;BnaC08g29580D;BnaA06g12480D;BnaC06g12130D;BnaC05g07080D
biological process	biological adhesion	GO:0022610	442	1	BnaA04g17700D
biological process	biological phase	GO:0044848	320	0
biological process	locomotion	GO:0040011	102	2	BnaC05g35500D;BnaA05g22260D
biological process	cell killing	GO:0001906	28	0
biological process	behavior	GO:0007610	5	0
cellular component	cell part	GO:0044464	66285	546	BnaC04g26560D;BnaC01g21960D;BnaA04g22810D;BnaC08g11300D;BnaC02g43300D;BnaA05g28970D;BnaCnng68300D;BnaC05g18410D;BnaCnng34790D;BnaA07g16350D;BnaA09g48190D;BnaC09g43920D;BnaCnng58230D;BnaC08g26270D;BnaAnng14710D;BnaA06g32290D;BnaA10g08760D;BnaC06g38940D;BnaA01g15080D;BnaA03g38180D;BnaA07g27120D;BnaA05g00940D;BnaA08g30950D;BnaA01g26180D;BnaC04g00760D;BnaC03g12300D;BnaC08g25600D;BnaA03g44400D;BnaA03g…
cellular component	cell	GO:0005623	66235	546	BnaC08g44350D;BnaA06g10890D;BnaC09g32050D;BnaC05g06800D;BnaA07g01410D;BnaAnng29170D;BnaA03g27520D;BnaC04g24610D;BnaC07g24110D;BnaC05g18020D;BnaA09g07400D;BnaA06g14550D;BnaA07g10020D;BnaA06g32850D;BnaA09g05710D;BnaAnng22720D;BnaC05g16540D;BnaA01g09900D;BnaA10g12720D;BnaA03g34520D;BnaC02g04530D;BnaAnng12370D;BnaCnng65670D;BnaA06g38500D;BnaA01g00320D;BnaCnng57010D;BnaA03g21970D;BnaC06g22790D;BnaA06g…
cellular component	organelle	GO:0043226	52911	412	BnaC01g03770D;BnaA08g16920D;BnaC07g38840D;BnaA03g37990D;BnaC04g00640D;BnaA08g24700D;BnaCnng23930D;BnaA06g21870D;BnaAnng35370D;BnaC01g15640D;Brassica_napus_newGene_4172;BnaC06g36750D;BnaA04g09570D;BnaC05g10980D;BnaC03g38250D;BnaUnng03000D;BnaA10g23240D;BnaA05g31200D;BnaA01g09640D;BnaA01g02780D;BnaA06g27580D;BnaC02g18310D;BnaA07g16420D;BnaC03g40200D;BnaC07g23610D;BnaC08g36720D;BnaA09g23050D;BnaA05g…
cellular component	membrane	GO:0016020	22950	221	BnaC08g13910D;BnaA04g13830D;BnaCnng61860D;BnaCnng17470D;BnaA05g12390D;BnaC09g34110D;BnaC05g09690D;BnaA09g34840D;BnaCnng21680D;Brassica_napus_newGene_5001;BnaC01g38510D;BnaC07g31250D;BnaA09g34520D;BnaA07g14290D;BnaC03g65160D;BnaA03g54160D;BnaA01g12590D;BnaA01g03340D;BnaA09g21970D;BnaCnng74600D;BnaA06g31910D;BnaA09g33720D;BnaA05g03260D;BnaC04g25160D;BnaA03g43810D;BnaAnng04550D;BnaA03g46380D;BnaCnng…
cellular component	organelle part	GO:0044422	14205	100	BnaA04g29330D;BnaA04g10530D;BnaC01g38510D;BnaA09g34840D;BnaCnng15140D;BnaA04g12130D;BnaC01g08190D;BnaA03g40080D;BnaA05g12390D;BnaC09g34110D;BnaCnng17470D;BnaA05g02050D;BnaC01g33680D;BnaC08g13040D;BnaA09g34640D;Brassica_napus_newGene_1021;BnaC06g09680D;BnaA04g07660D;BnaA01g02510D;BnaA03g54160D;BnaA01g03340D;BnaC05g23480D;BnaA09g20260D;BnaA05g03260D;BnaC01g05640D;BnaA06g31910D;BnaCnng74600D;BnaA01g…
cellular component	membrane part	GO:0044425	8323	84	BnaC02g35530D;BnaC07g31250D;BnaCnng21680D;BnaA09g34840D;BnaC09g34110D;BnaA05g12390D;BnaA05g02050D;BnaCnng61860D;BnaC05g09690D;BnaA03g45970D;BnaC08g13910D;BnaC01g08190D;BnaA01g02510D;BnaCnng10030D;BnaAnng04550D;BnaA03g46380D;BnaC06g21810D;BnaCnng14480D;BnaA09g34640D;BnaC08g13040D;BnaA03g43810D;BnaA09g47380D;BnaA09g33720D;BnaA09g21970D;BnaA03g40290D;BnaA05g03260D;BnaA09g20260D;BnaA07g03930D;BnaA07g…
cellular component	extracellular region	GO:0005576	8097	91	BnaC05g46790D;BnaC09g04540D;BnaA03g50050D;BnaC06g31870D;BnaA01g18000D;BnaAnng21530D;BnaCnng15740D;BnaA08g16920D;BnaA10g26490D;BnaCnng78710D;BnaC09g51720D;BnaC01g35820D;BnaC03g49290D;BnaAnng34390D;BnaC05g15180D;BnaC05g18410D;BnaA07g34420D;BnaC06g39280D;BnaC02g43300D;BnaC04g07620D;BnaA02g37020D;BnaA01g15080D;BnaC03g51090D;BnaA09g06500D;BnaC03g60160D;BnaA05g24200D;BnaA06g23960D;BnaC05g16540D;BnaC09g…
cellular component	macromolecular complex	GO:0032991	7735	31	BnaA03g37990D;BnaC08g35820D;BnaA02g34420D;BnaC05g35500D;BnaC07g20310D;BnaC03g60160D;BnaC09g01520D;BnaA05g22260D;BnaC03g44110D;BnaA06g31910D;BnaA10g26490D;BnaC05g23480D;BnaC01g43710D;BnaA01g26180D;BnaA08g16920D;BnaA09g26040D;BnaC05g41390D;BnaC07g24660D;BnaA05g01580D;BnaC07g14360D;BnaA05g17060D;BnaA04g12130D;BnaA06g17360D;BnaC01g21960D;BnaCnng57130D;BnaA10g12720D;BnaA10g19640D;BnaC04g10770D;BnaA08g…
cellular component	cell junction	GO:0030054	4712	35	BnaA04g23170D;BnaC06g43740D;BnaA05g26160D;BnaA03g35580D;BnaA09g35230D;BnaC05g41390D;BnaA07g28990D;BnaC06g24400D;BnaA07g24570D;BnaA01g27540D;BnaA03g21970D;BnaA03g32660D;BnaA06g06960D;BnaC03g68970D;BnaCnng76180D;BnaCnng31040D;BnaCnng47740D;BnaA10g26490D;BnaC04g36140D;BnaA07g34420D;BnaC03g14720D;BnaC04g07620D;BnaA04g13830D;BnaA03g59920D;Brassica_napus_newGene_387;BnaC05g18410D;Brassica_napus_newGene…
cellular component	membrane-enclosed lumen	GO:0031974	1059	4	BnaA09g21100D;BnaA03g40080D;BnaA02g34420D;BnaC01g05640D
cellular component	supramolecular complex	GO:0099080	482	0
cellular component	extracellular region part	GO:0044421	191	6	BnaA02g34380D;BnaC03g49500D;BnaA03g20310D;BnaC02g43300D;BnaA10g26490D;BnaA06g23720D
cellular component	nucleoid	GO:0009295	102	0
cellular component	virion	GO:0019012	1	0
cellular component	virion part	GO:0044423	1	0
molecular function	binding	GO:0005488	35647	318	BnaA03g32280D;BnaC02g18310D;BnaA05g26160D;BnaA09g23050D;BnaA08g26050D;BnaC07g23610D;BnaC03g38250D;BnaC05g10980D;BnaA01g09640D;BnaA10g23240D;BnaC04g00640D;BnaA08g24700D;BnaA03g37990D;BnaC07g38840D;BnaC06g36750D;BnaC01g15640D;BnaAnng35370D;BnaA06g21870D;BnaCnng23930D;BnaA05g01380D;BnaA10g30140D;BnaA08g16920D;BnaCnng78710D;BnaC06g25100D;BnaA03g37120D;BnaA05g14040D;BnaC05g44310D;BnaC04g03870D;BnaC03g…
molecular function	catalytic activity	GO:0003824	30310	283	BnaC05g01440D;BnaC08g13910D;BnaA04g23780D;BnaC09g34110D;BnaC08g22450D;BnaA02g00060D;BnaC07g27160D;BnaC06g23520D;BnaC01g05160D;BnaC07g46780D;BnaA03g36020D;BnaA01g12590D;BnaC03g65160D;BnaC05g47750D;BnaA09g21970D;BnaC03g71620D;BnaC08g34130D;BnaA07g17130D;BnaA02g07740D;BnaAnng04550D;BnaA07g24570D;BnaC01g15830D;BnaC04g23290D;BnaA09g33200D;BnaCnng47740D;BnaA06g20370D;BnaC05g40680D;BnaA09g01390D;BnaA01g…
molecular function	nucleic acid binding transcription factor activity	GO:0001071	5886	75	BnaC02g18310D;BnaCnng57010D;BnaA05g20100D;BnaA06g21870D;BnaC01g15640D;BnaCnng70380D;BnaA06g33990D;BnaC07g38840D;BnaC04g04400D;BnaC01g04170D;Brassica_napus_newGene_15;BnaC09g04550D;BnaA10g30000D;BnaA01g04710D;BnaA06g12480D;BnaC05g44310D;BnaC04g03870D;BnaA09g26040D;BnaA10g00430D;BnaC08g44590D;BnaA07g16350D;BnaA03g30130D;BnaCnng68300D;BnaC03g25370D;BnaA08g30950D;BnaA09g05710D;BnaA06g37850D;BnaAnng22…
molecular function	transporter activity	GO:0005215	5035	72	BnaCnng03080D;BnaA05g01380D;BnaC07g36080D;BnaC07g01980D;BnaC09g46770D;BnaC02g42250D;BnaC02g01960D;BnaC05g48120D;BnaA02g33520D;BnaC07g24030D;BnaA10g26670D;BnaC07g20310D;BnaC09g04620D;BnaA04g06610D;BnaC02g04530D;BnaC05g46790D;BnaA05g26160D;BnaA03g29310D;BnaCnng01740D;BnaC08g25600D;Brassica_napus_newGene_5484;BnaC09g43920D;BnaA06g09620D;BnaA07g01410D;BnaC03g13950D;BnaC04g15030D;BnaCnng63330D;BnaA07g…
molecular function	structural molecule activity	GO:0005198	1911	4	BnaC05g14070D;BnaA06g12480D;BnaC07g14360D;BnaCnng74600D
molecular function	electron carrier activity	GO:0009055	1500	21	BnaA05g00940D;BnaA05g20890D;BnaAnng21530D;BnaC04g00760D;BnaCnng23930D;BnaC06g36750D;BnaC07g23470D;BnaA04g13120D;BnaCnng22600D;BnaC07g32980D;BnaC03g27180D;BnaA03g56840D;BnaC03g48430D;BnaCnng46690D;BnaA04g16900D;BnaC09g01090D;BnaA07g20840D;BnaC01g01580D;BnaAnng29170D;BnaA03g35580D;BnaC07g35800D
molecular function	molecular function regulator	GO:0098772	1082	9	BnaC04g23290D;BnaC06g33320D;BnaA08g24700D;BnaA05g14040D;BnaC06g34290D;BnaA07g30790D;BnaA06g35460D;BnaC07g20300D;BnaC05g01440D
molecular function	signal transducer activity	GO:0004871	1071	9	BnaC04g00640D;BnaA09g04840D;BnaA06g26980D;BnaC07g29960D;BnaA02g32550D;BnaCnng03230D;BnaA05g01090D;BnaC04g43580D;BnaC01g43710D
molecular function	molecular transducer activity	GO:0060089	520	3	BnaC07g34880D;BnaC01g43710D;BnaA01g00320D
molecular function	antioxidant activity	GO:0016209	516	3	BnaA06g13760D;BnaA09g42660D;BnaC05g15180D
molecular function	transcription factor activity, protein binding	GO:0000988	239	5	BnaA09g20260D;BnaC02g42410D;BnaA06g16600D;BnaA02g33650D;BnaC09g04550D
molecular function	nutrient reservoir activity	GO:0045735	178	0
molecular function	metallochaperone activity	GO:0016530	21	2	BnaA08g24700D;BnaC08g12660D
molecular function	protein tag	GO:0031386	20	0
molecular function	translation regulator activity	GO:0045182	13	0

## Sheet: 3h_vs_0h_GO_class
Table S8 Gene Ontology (GO) analysis of differentially expressed genes at 3 h freezing stress
#Total_gene	77762	2306
#GO_classify1	GO_classify2	GO_ID	AllGene_number	Selected_gene_number	Selected_gene_ID
biological process	cellular process	GO:0009987	44355	1397	BnaCnng58270D;BnaC08g44350D;BnaA09g18210D;BnaA01g28670D;BnaA04g07520D;BnaA06g23810D;BnaC01g38620D;BnaC04g01470D;BnaA01g26180D;BnaC07g24000D;BnaC03g23970D;BnaAnng16340D;BnaC06g10580D;BnaA10g00430D;BnaA08g19050D;BnaA03g38180D;BnaCnng74640D;BnaCnng13910D;BnaA09g11650D;BnaA05g23330D;BnaCnng37520D;BnaC07g40100D;BnaC04g40300D;BnaC02g39310D;BnaC05g20560D;BnaAnng05520D;BnaAnng38450D;BnaC07g25290D;BnaA03g…
biological process	metabolic process	GO:0008152	40919	1268	BnaC07g36680D;BnaA02g37020D;BnaC06g40160D;BnaA03g07140D;BnaAnng34290D;BnaA06g23600D;BnaC03g73490D;BnaA08g25720D;BnaC03g41860D;BnaA03g39450D;BnaA09g37690D;BnaA07g08390D;BnaA01g15000D;BnaC05g32190D;BnaA09g09560D;BnaA05g27990D;BnaA03g37990D;BnaA09g40500D;Brassica_napus_newGene_1724;BnaA10g27390D;BnaC09g28720D;BnaA09g34840D;BnaC03g02910D;Brassica_napus_newGene_4810;BnaA09g18440D;BnaA02g02680D;BnaA02g…
biological process	single-organism process	GO:0044699	39824	1331	BnaC08g28500D;BnaA03g04190D;BnaC07g16870D;Brassica_napus_newGene_4687;BnaC04g55580D;BnaA09g48190D;BnaC01g37230D;BnaA05g12560D;BnaC08g43060D;BnaA08g00140D;BnaA09g48570D;BnaC05g48120D;BnaA02g18950D;BnaC01g13780D;BnaC03g17800D;BnaC07g30280D;BnaA03g24350D;BnaA03g44480D;BnaA09g00220D;BnaCnng63310D;BnaC06g18370D;BnaA03g33120D;BnaA01g20660D;BnaA07g08440D;BnaA01g15810D;BnaA08g24700D;BnaC01g19550D;BnaA09g…
biological process	response to stimulus	GO:0050896	27386	1250	BnaC03g26120D;BnaC05g11880D;BnaC05g39340D;BnaC01g17810D;BnaC01g39520D;BnaA09g08700D;BnaC06g43970D;BnaC06g31800D;BnaC06g32670D;BnaC08g17930D;BnaC06g19600D;BnaC05g11110D;BnaA06g39390D;BnaC08g24360D;BnaC06g43610D;Brassica_napus_newGene_3650;Brassica_napus_newGene_4727;BnaC07g16030D;BnaCnng62810D;BnaA03g20290D;BnaA06g19740D;BnaC03g56530D;BnaC09g48850D;BnaC04g05630D;BnaA06g21090D;BnaA02g14850D;BnaC09g…
biological process	biological regulation	GO:0065007	25679	1008	BnaA03g17600D;BnaC01g25860D;BnaA03g36810D;BnaA10g24250D;BnaAnng21530D;BnaA01g28970D;BnaA02g02560D;BnaC07g16350D;BnaCnng02600D;BnaA10g26230D;BnaA05g32750D;BnaC02g01400D;BnaC07g10890D;BnaCnng30830D;BnaC05g50980D;BnaAnng04520D;BnaA03g36950D;BnaA09g48890D;BnaA01g14320D;BnaC09g09210D;BnaA02g15990D;BnaA02g16750D;Brassica_napus_newGene_1119;BnaA03g13650D;BnaA05g01520D;BnaC02g44680D;BnaA02g13280D;BnaA07g…
biological process	localization	GO:0051179	15789	560	BnaA07g13310D;BnaC04g42570D;BnaAnng29690D;BnaA10g03990D;BnaC04g38300D;BnaC03g14650D;BnaA09g28200D;BnaA03g48310D;BnaA06g15180D;BnaC01g42060D;BnaC07g38840D;BnaC08g49480D;BnaA10g20120D;BnaA04g20950D;BnaA08g24900D;BnaCnng13910D;BnaA07g23350D;BnaA05g23330D;BnaC05g20560D;BnaC04g40300D;BnaC03g04990D;BnaC07g40100D;BnaA07g09040D;BnaCnng37170D;BnaC09g11080D;BnaA10g27330D;BnaC03g23970D;BnaC07g24000D;BnaA04g…
biological process	developmental process	GO:0032502	15647	480	BnaA06g21560D;BnaA05g28760D;BnaCnng51700D;BnaC06g20740D;BnaA10g26820D;BnaA10g27050D;BnaA03g42880D;BnaCnng40260D;BnaA02g35010D;BnaA07g18950D;BnaCnng58900D;BnaA06g27060D;BnaC05g21480D;BnaC05g10580D;BnaC01g26440D;BnaC09g24190D;BnaA05g23860D;BnaC01g21280D;BnaA09g49440D;BnaA08g29950D;BnaA09g17560D;BnaA07g13430D;BnaA03g36070D;BnaC08g25770D;BnaA03g15040D;BnaA05g01150D;BnaA02g22340D;BnaC08g01640D;BnaCnng…
biological process	cellular component organization or biogenesis	GO:0071840	14540	374	BnaC05g44980D;BnaC02g03260D;BnaA01g32340D;BnaCnng03220D;BnaA02g20170D;BnaAnng33580D;BnaC09g04550D;BnaA03g02640D;BnaC04g26360D;BnaC03g32910D;BnaA08g11980D;BnaAnng30670D;BnaA10g26880D;BnaC09g12030D;Brassica_napus_newGene_4163;BnaA10g19640D;BnaA07g28670D;BnaC05g09520D;BnaCnng29300D;BnaA07g37990D;BnaA09g33720D;BnaC03g16550D;BnaCnng33430D;BnaC01g25860D;BnaA03g56940D;BnaC09g34350D;BnaA03g17600D;BnaC08g…
biological process	multicellular organismal process	GO:0032501	10602	328	BnaCnng57040D;BnaC01g39520D;BnaC02g16290D;BnaC05g35500D;BnaA07g34120D;BnaA04g02760D;BnaA03g56650D;BnaC08g00880D;BnaA02g00400D;BnaA03g29990D;BnaC06g43610D;BnaC08g17890D;BnaA03g33930D;BnaC09g18860D;BnaC01g17890D;BnaA01g12090D;BnaC06g43970D;BnaC04g46630D;BnaC05g05180D;BnaA09g35230D;BnaA09g42770D;BnaA08g24600D;BnaA05g14880D;BnaA08g22180D;BnaC05g37670D;BnaC02g06070D;BnaA03g26220D;BnaC03g56530D;BnaA06g…
biological process	reproduction	GO:0000003	9735	235	BnaA07g38140D;BnaA07g18950D;BnaA02g35010D;BnaC03g65810D;BnaA03g42880D;BnaCnng51700D;BnaA05g28760D;BnaC03g00100D;BnaA06g21560D;BnaA09g17560D;BnaA09g49440D;BnaC01g21280D;BnaA05g23860D;BnaC08g18640D;BnaC01g05190D;BnaC03g54940D;BnaC08g42120D;BnaA07g08390D;BnaA10g26900D;BnaA03g19320D;BnaA03g39450D;BnaA07g13430D;BnaA02g34420D;BnaA01g03890D;BnaAnng37080D;BnaCnng03230D;BnaC02g42730D;BnaA02g26620D;Brassic…
biological process	reproductive process	GO:0022414	9715	235	BnaC01g05030D;BnaA09g18360D;BnaC05g35500D;BnaC02g16290D;BnaC01g39520D;BnaCnng57040D;BnaC07g47640D;BnaA04g17700D;BnaA08g00130D;BnaA04g02760D;BnaC08g35260D;BnaA03g33930D;BnaA04g16900D;BnaC04g00750D;BnaC06g43610D;BnaC08g17890D;BnaA02g00400D;BnaCnng45670D;BnaA09g35230D;BnaA06g12480D;Brassica_napus_newGene_3578;BnaC05g05180D;BnaC09g48340D;BnaC04g50970D;BnaC08g17050D;BnaC01g17890D;BnaC09g18860D;BnaC05g…
biological process	signaling	GO:0023052	7328	415	BnaC08g26270D;BnaA05g24390D;BnaC01g11450D;BnaA02g09590D;BnaA07g26610D;BnaCnng02000D;BnaA03g51590D;BnaA07g15280D;BnaC03g67810D;BnaA09g00120D;BnaA06g09060D;BnaC05g14070D;BnaA02g33650D;BnaA04g23670D;BnaC06g06830D;BnaA07g35260D;BnaA01g12590D;BnaA05g12390D;BnaC08g49800D;BnaA09g46130D;BnaC05g29300D;BnaA03g28150D;BnaA02g10980D;BnaA05g06450D;BnaC09g40660D;BnaA01g26200D;BnaA03g47830D;BnaA02g29530D;BnaA03g…
biological process	multi-organism process	GO:0051704	6787	384	BnaC07g40100D;BnaAnng05520D;BnaA01g02720D;BnaA10g26350D;BnaCnng78620D;BnaCnng73330D;BnaA01g13710D;BnaC08g22890D;BnaA07g23350D;BnaC01g01910D;BnaCnng63180D;BnaA02g34370D;BnaA05g08950D;BnaC01g41580D;BnaC03g23970D;BnaA04g07520D;BnaC01g16110D;BnaC06g07650D;BnaC04g07210D;BnaA04g26410D;BnaC09g01940D;BnaC08g07690D;BnaA10g08450D;BnaA03g48310D;BnaC04g50970D;BnaA06g19600D;BnaA06g12480D;BnaC04g42570D;BnaA08g…
biological process	growth	GO:0040007	3387	136	BnaC07g24030D;BnaA09g21970D;BnaA01g17740D;BnaC09g48340D;BnaC08g17050D;BnaA01g12090D;BnaA06g19600D;BnaC06g43970D;BnaCnng45670D;BnaC04g19890D;BnaC06g43610D;BnaC04g07210D;BnaAnng13820D;BnaA02g18200D;BnaC08g35260D;BnaC08g00880D;BnaC07g47640D;BnaAnng36290D;BnaC05g35500D;BnaC02g16290D;BnaC05g39570D;BnaC09g21030D;BnaC05g11880D;BnaA05g23330D;BnaA10g02830D;BnaC08g22890D;BnaA09g29240D;BnaC07g20160D;BnaCnng…
biological process	immune system process	GO:0002376	3048	193	Brassica_napus_newGene_1724;BnaC07g38550D;BnaC01g15640D;BnaA02g05510D;BnaC02g26030D;BnaA05g27280D;BnaA01g15080D;BnaA03g06910D;BnaC03g58080D;BnaC03g54940D;BnaA03g52830D;BnaA02g07020D;BnaC08g25770D;BnaC03g59280D;BnaA03g39450D;BnaA06g40170D;BnaC03g73490D;BnaC03g08810D;BnaC05g21480D;BnaA06g23600D;BnaA06g27060D;BnaC05g20800D;BnaCnng18280D;BnaA08g11930D;BnaC08g42140D;BnaA08g26300D;BnaC05g08620D;BnaC03g…
biological process	detoxification	GO:0098754	1455	45	BnaA02g21680D;BnaA06g13760D;BnaA05g12560D;BnaA09g12110D;BnaA05g03050D;BnaC07g07130D;BnaA09g48720D;BnaC04g52580D;BnaA08g06260D;BnaC07g47640D;BnaC04g41510D;BnaA09g18500D;BnaA06g16150D;BnaA06g12200D;BnaC03g26120D;BnaA07g05580D;BnaC04g39580D;BnaA07g28670D;BnaC05g32190D;BnaA09g00860D;BnaA01g03890D;BnaC07g25290D;BnaA10g03280D;BnaA10g20560D;BnaA01g20660D;BnaA08g24700D;BnaA03g13740D;BnaC06g31250D;BnaCnng…
biological process	rhythmic process	GO:0048511	533	43	BnaA06g16600D;BnaA03g52990D;BnaC05g07080D;BnaC04g00640D;BnaA05g29980D;BnaC05g44310D;BnaC08g42700D;BnaC04g25920D;BnaA05g31200D;BnaA01g33250D;BnaC07g24970D;BnaC02g42410D;BnaA10g17370D;BnaA09g08810D;BnaA10g26900D;BnaA09g37540D;BnaA05g01090D;BnaA06g12480D;BnaA05g12950D;BnaA03g19970D;BnaCnng09450D;BnaA02g21680D;BnaA03g03760D;BnaA05g28760D;Brassica_napus_newGene_22;BnaA05g14040D;BnaC03g23970D;BnaC01g42…
biological process	biological adhesion	GO:0022610	442	11	BnaC01g11040D;BnaC04g41340D;BnaA03g17600D;BnaCnng75290D;BnaA04g17700D;BnaA05g27380D;BnaC04g07210D;BnaAnng30670D;BnaC05g41500D;BnaA08g11980D;BnaA08g01710D
biological process	biological phase	GO:0044848	320	1	BnaC04g55580D
biological process	locomotion	GO:0040011	102	4	BnaC05g35500D;BnaA05g22260D;BnaC05g11630D;BnaA06g10010D
biological process	cell killing	GO:0001906	28	0
biological process	behavior	GO:0007610	5	0
cellular component	cell part	GO:0044464	66285	1976	BnaA10g04470D;BnaC04g01690D;BnaC03g20490D;BnaC03g12300D;BnaC05g18020D;BnaA01g37210D;BnaA07g16420D;BnaA09g49180D;BnaA06g40090D;BnaC06g15270D;BnaC05g41390D;BnaC04g49880D;BnaC06g43940D;BnaA03g08510D;BnaA07g24230D;BnaAnng20610D;BnaC01g03990D;BnaA10g26620D;BnaC01g00900D;BnaA02g31000D;BnaC03g21860D;BnaCnng11540D;BnaA04g02800D;BnaC02g18180D;BnaC03g27180D;BnaC09g11730D;BnaC01g21960D;BnaA03g20260D;BnaC03g…
cellular component	cell	GO:0005623	66235	1976	BnaC01g37460D;BnaAnng34260D;BnaC01g11300D;BnaA01g19110D;BnaA08g23020D;BnaC04g03870D;BnaC04g09850D;BnaA03g38800D;BnaA04g17210D;BnaCnng52730D;BnaA04g06030D;BnaA03g27120D;BnaC01g17710D;BnaA02g32440D;BnaC01g26290D;BnaC04g11580D;BnaC03g53950D;BnaA03g56630D;BnaC06g38620D;BnaC03g53360D;BnaC05g01930D;BnaA03g26670D;BnaA10g26130D;BnaA01g01230D;BnaCnng57010D;Brassica_napus_newGene_2331;BnaC08g39670D;BnaA07g…
cellular component	organelle	GO:0043226	52911	1524	BnaCnng09450D;BnaA08g11930D;BnaA08g23680D;BnaC02g38260D;BnaC08g24320D;BnaA10g25980D;BnaA07g30920D;BnaC08g35020D;BnaA09g08130D;BnaC02g48590D;BnaC08g18640D;BnaC03g54940D;BnaA05g11360D;BnaA02g26620D;BnaC07g38550D;BnaC03g08390D;BnaA06g00920D;BnaA03g27860D;BnaC01g15640D;BnaC09g37560D;BnaA02g21420D;BnaC07g25020D;BnaC05g07070D;BnaA03g22370D;BnaA03g59920D;BnaA07g17130D;BnaC09g20100D;BnaA06g22780D;BnaCnng…
cellular component	membrane	GO:0016020	22950	735	BnaA04g03890D;BnaA07g25350D;BnaC08g43480D;BnaA07g30640D;BnaA07g03250D;BnaA02g36580D;BnaA03g43490D;BnaC03g65160D;BnaCnng31040D;Brassica_napus_newGene_4840;BnaA07g19630D;BnaAnng12080D;BnaC04g05620D;BnaAnng23390D;BnaA07g03930D;BnaC05g44310D;BnaA07g05790D;BnaC08g43170D;BnaA01g27710D;BnaA03g26780D;BnaC02g30500D;BnaA03g32690D;BnaA06g09620D;BnaCnng61100D;BnaC08g39280D;BnaC09g11030D;BnaC04g47280D;BnaC03g…
cellular component	organelle part	GO:0044422	14205	352	BnaA10g25520D;BnaC01g18050D;BnaA04g02760D;BnaA07g10020D;BnaC03g53640D;BnaA03g56650D;BnaC01g36330D;BnaC05g23480D;BnaC05g06630D;BnaA07g12700D;BnaA06g31910D;BnaC01g05640D;BnaA02g33310D;BnaC09g23440D;BnaC03g26120D;BnaA07g34120D;BnaC04g39580D;BnaC07g24030D;BnaC06g05810D;BnaA04g11410D;BnaC06g19600D;BnaC06g43970D;BnaC09g03940D;BnaC08g17890D;BnaA06g09880D;BnaA03g20290D;BnaC03g77150D;BnaC09g01520D;Brassic…
cellular component	membrane part	GO:0044425	8323	257	BnaA09g28200D;BnaA02g18200D;BnaC04g07210D;BnaA01g17740D;BnaCnng45670D;BnaC09g48340D;BnaA08g24900D;BnaC03g55450D;BnaA10g20120D;BnaA05g00840D;BnaA04g10600D;BnaC08g11300D;BnaA06g15180D;BnaC03g51590D;BnaA07g09040D;BnaC04g40300D;BnaA07g23160D;BnaA07g23350D;BnaCnng74640D;BnaA10g02400D;BnaA04g07520D;BnaC03g47100D;BnaA07g20980D;BnaC08g05600D;Brassica_napus_newGene_4840;BnaCnng31040D;BnaC01g33830D;BnaA07g…
cellular component	extracellular region	GO:0005576	8097	357	BnaA07g22450D;BnaC01g04900D;BnaA06g22590D;Brassica_napus_newGene_3578;BnaC09g48340D;BnaC04g42570D;BnaA01g13280D;BnaC01g35820D;BnaC06g07650D;BnaC07g29330D;BnaC08g28700D;BnaA05g02300D;BnaA07g34110D;BnaA01g13710D;BnaA03g09530D;BnaA05g23330D;BnaA10g02830D;BnaA02g21750D;BnaC08g22890D;BnaA09g29240D;BnaA02g33920D;BnaC03g41380D;BnaAnng05520D;BnaCnng78620D;BnaC06g18320D;BnaC01g15660D;BnaC03g47100D;BnaC01g…
cellular component	macromolecular complex	GO:0032991	7735	157	BnaA03g24350D;BnaC02g10670D;BnaA01g22240D;BnaA09g40810D;BnaA07g26680D;BnaA10g19640D;BnaA10g26880D;BnaC03g44110D;BnaC03g19810D;BnaA09g12110D;BnaC04g26360D;BnaA09g26040D;BnaAnng10190D;BnaA05g22420D;BnaA09g03340D;BnaA03g13650D;BnaA06g38690D;BnaA03g53420D;BnaA03g09290D;BnaA03g16430D;BnaC08g20550D;BnaA07g30430D;BnaC07g47330D;BnaA03g35980D;BnaC05g34400D;BnaA05g22810D;BnaC09g17800D;BnaC01g43110D;BnaA05g…
cellular component	cell junction	GO:0030054	4712	191	BnaA01g27540D;BnaA04g25720D;BnaA04g03540D;BnaC08g28500D;BnaA09g06270D;BnaCnng16590D;BnaA03g50900D;BnaC02g03800D;BnaAnng20740D;BnaA05g12560D;Brassica_napus_newGene_3663;BnaA06g16980D;BnaA02g30100D;BnaA09g13260D;BnaC04g41510D;BnaCnng29300D;BnaA07g33910D;BnaA10g26880D;BnaA02g15510D;BnaCnng07770D;BnaA07g28670D;BnaC05g31930D;BnaC02g48820D;BnaA09g33720D;BnaC05g34400D;BnaC03g49920D;BnaA03g44480D;BnaAnng…
cellular component	membrane-enclosed lumen	GO:0031974	1059	31	BnaA02g34420D;BnaC01g05640D;BnaA02g08560D;BnaC09g23440D;BnaC02g12160D;BnaC07g38900D;BnaA09g21100D;BnaA06g40090D;BnaA02g18950D;BnaA10g26760D;BnaC02g25060D;Brassica_napus_newGene_4963;BnaC01g36330D;BnaC05g38410D;BnaA03g33790D;BnaC03g77150D;BnaA04g03470D;BnaC03g69420D;BnaC05g06630D;BnaC08g12310D;BnaAnng00100D;BnaC02g43350D;BnaC07g20160D;BnaA05g24390D;BnaC04g55580D;BnaC04g05630D;BnaAnng38860D;BnaAnng…
cellular component	supramolecular complex	GO:0099080	482	10	BnaA05g02390D;BnaA02g15880D;BnaC07g30540D;BnaA07g12700D;BnaA06g21560D;BnaA03g44480D;Brassica_napus_newGene_435;BnaA07g32090D;BnaC07g36310D;BnaCnng68890D
cellular component	extracellular region part	GO:0044421	191	9	BnaA07g28710D;BnaA10g26490D;BnaA02g34380D;BnaC02g10670D;BnaC06g31300D;BnaA01g13710D;BnaC02g43300D;BnaC01g16110D;BnaC01g26290D
cellular component	nucleoid	GO:0009295	102	1	Brassica_napus_newGene_2621
cellular component	virion	GO:0019012	1	0
cellular component	virion part	GO:0044423	1	0
molecular function	binding	GO:0005488	35647	1149	BnaA09g11970D;BnaA02g22360D;BnaA07g02330D;BnaA02g13280D;BnaC03g32420D;BnaC07g20090D;BnaAnng04520D;BnaA03g21970D;BnaA05g01520D;BnaA10g26230D;BnaCnng02600D;BnaA03g17600D;BnaA01g28970D;BnaAnng21530D;BnaA10g24250D;BnaA03g36810D;BnaC01g25860D;Brassica_napus_newGene_1698;BnaC02g01400D;BnaA06g28070D;BnaC03g38730D;BnaAnng08260D;BnaC02g31560D;BnaC03g44110D;BnaA07g37990D;BnaC02g38690D;BnaA07g28670D;BnaAnng…
molecular function	catalytic activity	GO:0003824	30310	924	BnaA03g07140D;BnaA08g16950D;BnaA06g23600D;BnaC06g40160D;BnaA02g21680D;BnaC07g36680D;BnaA02g37020D;BnaA05g12330D;BnaA01g21620D;BnaA09g09560D;BnaA01g15080D;BnaA09g40500D;BnaC01g11550D;BnaC03g41860D;BnaA01g12940D;BnaCnng60750D;BnaA09g37690D;BnaA06g33330D;BnaA01g15000D;BnaA07g08390D;BnaC08g45740D;BnaA08g26050D;BnaC05g08650D;BnaAnng27760D;BnaA05g29940D;BnaC07g22990D;BnaA08g11860D;BnaA09g18440D;BnaA03g…
molecular function	nucleic acid binding transcription factor activity	GO:0001071	5886	295	BnaC03g21360D;BnaC09g20100D;BnaC07g35520D;BnaA03g18900D;BnaA07g11930D;BnaC04g10470D;BnaA10g25850D;BnaA03g30130D;BnaA02g25380D;BnaA08g28420D;BnaA09g16590D;BnaC09g50530D;BnaC03g21050D;BnaA06g33990D;BnaA10g25980D;BnaA05g16700D;BnaC09g49920D;BnaC03g58080D;BnaA07g08390D;BnaA06g35910D;BnaA06g09160D;BnaA05g11360D;BnaA03g39450D;BnaC08g36830D;BnaC07g38550D;BnaC01g15640D;BnaA03g27860D;BnaA04g22040D;BnaC07g…
molecular function	transporter activity	GO:0005215	5035	173	BnaCnng63980D;BnaA10g02400D;Brassica_napus_newGene_3650;BnaA10g12280D;BnaC01g41580D;BnaC02g35530D;BnaC04g40300D;BnaC06g21810D;BnaA10g27230D;BnaA07g09040D;BnaCnng01740D;BnaA10g22250D;BnaA07g23350D;BnaA09g18360D;BnaA10g20120D;BnaA05g00840D;BnaA08g24900D;BnaCnng14480D;BnaC03g55450D;BnaA04g10600D;BnaC08g11300D;BnaA01g20460D;BnaA06g15180D;BnaA02g18200D;BnaA06g09880D;BnaC09g50870D;BnaC04g07210D;BnaC08g…
molecular function	structural molecule activity	GO:0005198	1911	31	BnaA08g16450D;BnaC07g30540D;BnaA10g25520D;BnaC01g18050D;BnaC03g43790D;BnaC03g29750D;BnaA09g13260D;BnaC02g33270D;BnaA10g26880D;BnaC09g20050D;BnaC09g22960D;BnaCnng74600D;BnaC07g14360D;BnaA03g37360D;BnaC05g14070D;BnaC01g13750D;BnaA03g38910D;BnaA08g25720D;BnaA10g26850D;BnaA09g29240D;BnaA10g22340D;BnaA06g12480D;BnaAnng07100D;BnaA07g32090D;BnaA01g32340D;BnaA03g29990D;BnaC05g01460D;BnaCnng40260D;BnaAnng…
molecular function	electron carrier activity	GO:0009055	1500	45	BnaA03g14010D;BnaC07g16020D;BnaA10g02720D;BnaC01g12320D;BnaAnng21530D;BnaC03g27180D;BnaC09g37560D;BnaC04g52050D;BnaC05g33590D;BnaC07g50320D;BnaA09g48840D;BnaA09g34730D;BnaAnng05520D;BnaA01g10750D;BnaC07g32980D;BnaCnng23930D;BnaA06g32990D;BnaC03g32200D;BnaA05g20890D;BnaA04g13120D;BnaA05g03090D;BnaC04g52570D;BnaC05g32390D;BnaA10g26270D;BnaA02g27860D;BnaC04g00760D;BnaC03g74470D;BnaA09g17560D;BnaAnng…
molecular function	molecular function regulator	GO:0098772	1082	40	BnaA06g04140D;BnaA07g00650D;BnaC06g06830D;BnaA06g16090D;BnaAnng16340D;BnaA05g14040D;BnaA01g31480D;BnaC03g51710D;BnaA05g25150D;BnaC05g18500D;BnaA02g15910D;BnaA08g24700D;BnaA02g09590D;BnaA08g11860D;BnaCnng33420D;BnaA07g22640D;BnaAnng30240D;BnaA05g14130D;BnaA03g15040D;BnaCnng60750D;BnaC06g34290D;BnaC05g01440D;BnaA10g27430D;BnaC05g39340D;BnaC06g23550D;BnaC06g33320D;BnaAnng20820D;BnaA06g20930D;BnaC08g…
molecular function	signal transducer activity	GO:0004871	1071	23	BnaA10g02400D;BnaC07g47640D;BnaA09g13260D;BnaC06g28780D;BnaC01g42890D;BnaC06g26570D;BnaC06g23550D;BnaC06g34670D;BnaA07g24890D;BnaA06g34070D;BnaA06g35230D;BnaC04g00640D;BnaCnng03230D;Brassica_napus_newGene_22;BnaA01g20340D;BnaC09g30250D;BnaC04g40300D;BnaA07g26610D;BnaC07g37830D;BnaA05g23330D;BnaA07g22640D;BnaA03g45700D;BnaA05g01090D
molecular function	molecular transducer activity	GO:0060089	520	7	BnaC07g47640D;BnaA10g02400D;BnaA06g14180D;BnaC09g30250D;BnaA05g23330D;BnaC04g40300D;BnaA06g34070D
molecular function	antioxidant activity	GO:0016209	516	19	BnaAnng04520D;BnaC04g39580D;BnaA08g06260D;BnaC05g15180D;BnaC04g41510D;BnaA09g08390D;BnaC08g06690D;BnaC05g27530D;BnaA06g16150D;BnaA01g20660D;BnaA02g21680D;BnaA05g07230D;BnaA10g03280D;BnaC01g25860D;BnaC09g48850D;BnaA09g48720D;BnaA06g13760D;BnaA09g07240D;BnaA09g12110D
molecular function	transcription factor activity, protein binding	GO:0000988	239	20	BnaC07g07150D;BnaC06g16800D;BnaA06g16600D;BnaC07g30280D;BnaC09g42960D;BnaC08g21160D;BnaA06g26690D;BnaC02g42410D;BnaC07g46630D;BnaA02g33650D;BnaC07g29890D;BnaC09g04550D;BnaA06g21090D;BnaA06g27060D;BnaA09g04990D;BnaA02g20170D;Brassica_napus_newGene_1135;BnaA03g54130D;BnaC03g52400D;BnaCnng09450D
molecular function	nutrient reservoir activity	GO:0045735	178	6	BnaC09g03940D;BnaA06g39340D;BnaC07g29150D;BnaA08g26300D;BnaC05g05380D;BnaC08g13660D
molecular function	metallochaperone activity	GO:0016530	21	3	BnaA08g24700D;BnaCnng33420D;BnaC08g12660D
molecular function	protein tag	GO:0031386	20	0
molecular function	translation regulator activity	GO:0045182	13	0

## Sheet: 24h_vs_0h_GO_class
Table S8 Gene Ontology (GO) analysis of differentially expressed genes at 24 h freezing stress
#Total_gene	77762	2182
#GO_classify1	GO_classify2	GO_ID	AllGene_number	Selected_gene_number	Selected_gene_ID
biological process	cellular process	GO:0009987	44355	1364	BnaC05g24100D;BnaA09g09830D;BnaA08g30930D;BnaA07g28670D;BnaC07g08080D;BnaA01g13280D;BnaA10g26950D;BnaA07g17200D;BnaCnng74430D;BnaA01g06610D;BnaA03g16430D;BnaC05g38860D;BnaC04g00710D;BnaAnng22230D;BnaA04g02970D;BnaA03g41040D;BnaA10g27330D;BnaC04g08190D;BnaC07g07130D;BnaA03g59170D;BnaA03g43320D;BnaA05g23360D;BnaA03g04460D;BnaC05g09400D;BnaA02g19200D;BnaA10g27420D;BnaA07g16350D;BnaA10g10850D;BnaC09g…
biological process	metabolic process	GO:0008152	40919	1280	BnaA10g25380D;BnaA04g05330D;BnaA07g35260D;BnaC03g77890D;BnaA07g35620D;BnaA03g13650D;BnaC09g13570D;BnaAnng04520D;BnaA09g33150D;BnaA04g11970D;BnaA10g25980D;BnaA06g03700D;BnaA07g04390D;BnaC02g17210D;BnaA04g04780D;BnaC09g07340D;BnaCnng57010D;BnaA02g23980D;BnaA03g17040D;BnaA03g25240D;BnaC02g48550D;BnaA09g16930D;BnaA01g26720D;BnaA06g07100D;BnaC03g30940D;BnaA03g47100D;BnaC08g01820D;BnaA01g02650D;BnaA09g…
biological process	single-organism process	GO:0044699	39824	1288	BnaA01g35370D;BnaA10g05650D;BnaA06g40820D;BnaC03g66140D;BnaC05g18800D;BnaAnng04550D;BnaA07g18350D;BnaA03g26220D;BnaC08g36890D;BnaC09g02930D;BnaA08g24410D;BnaC05g39240D;BnaA01g10740D;BnaA07g14280D;BnaCnng10610D;BnaA08g11440D;BnaA05g01190D;BnaA08g22970D;BnaA03g46280D;BnaC07g32280D;BnaA05g18980D;BnaC08g26910D;BnaA07g38540D;BnaC08g18640D;BnaA04g21240D;BnaC06g09680D;BnaC06g43610D;BnaA09g53100D;BnaA01g…
biological process	response to stimulus	GO:0050896	27386	1072	BnaA02g15620D;BnaA03g00830D;BnaA09g21600D;BnaA08g22180D;BnaC05g48480D;Brassica_napus_newGene_5465;BnaC05g20800D;BnaC06g35560D;BnaC03g58720D;BnaAnng39160D;BnaC03g30880D;BnaA04g26970D;BnaA05g12320D;BnaC02g42410D;BnaA03g16770D;BnaA04g11150D;BnaA07g28990D;BnaC01g02640D;BnaA07g17130D;BnaC08g28110D;BnaC05g36000D;BnaA03g39450D;BnaC01g17290D;BnaCnng13910D;BnaA09g34840D;BnaAnng39130D;BnaC03g49300D;BnaA03g…
biological process	biological regulation	GO:0065007	25679	838	BnaC05g46680D;BnaC06g24400D;BnaC02g25390D;BnaC05g30190D;BnaC08g43170D;BnaC06g23610D;BnaCnng62810D;BnaA04g21850D;BnaC03g32910D;BnaC04g51410D;BnaA03g08110D;BnaA02g06460D;BnaC01g17890D;BnaC03g52580D;BnaC08g24360D;Brassica_napus_newGene_1021;BnaC01g43110D;BnaC09g00910D;BnaC02g15280D;BnaA04g20410D;BnaC01g35320D;BnaCnng18280D;BnaA09g07620D;BnaC04g50970D;BnaA09g05570D;BnaC05g35670D;BnaA10g27050D;BnaC03g…
biological process	localization	GO:0051179	15789	549	BnaA07g35260D;BnaA02g27550D;BnaC03g77890D;BnaC06g21810D;BnaA01g13080D;BnaAnng04520D;BnaC03g34170D;BnaC09g13570D;BnaA06g06290D;BnaA06g33490D;BnaC05g16660D;BnaA03g32690D;BnaA02g01450D;BnaC09g07340D;BnaA02g23980D;BnaCnng08740D;BnaA07g17260D;BnaC04g17670D;BnaC01g41580D;BnaC08g49480D;BnaA01g15130D;BnaA04g11000D;BnaC03g30940D;BnaA10g26030D;BnaA04g03470D;BnaA06g18440D;BnaC06g23400D;BnaA08g07050D;BnaCnng…
biological process	developmental process	GO:0032502	15647	482	BnaA01g13080D;BnaC09g13570D;BnaA04g26820D;BnaA07g04390D;BnaA10g25980D;BnaA01g09640D;BnaA06g04740D;BnaC03g65810D;BnaA02g33650D;BnaC03g77890D;BnaA05g36400D;BnaA04g25550D;BnaC09g01400D;BnaC04g25430D;BnaC04g55580D;BnaA10g25760D;BnaA02g01450D;BnaA02g04480D;BnaA07g18810D;BnaC02g17210D;BnaCnng57010D;BnaA05g12950D;BnaCnng03900D;BnaA04g11000D;BnaA03g47100D;BnaC07g38730D;BnaC04g01650D;BnaC04g08190D;BnaA03g…
biological process	cellular component organization or biogenesis	GO:0071840	14540	386	BnaC06g43610D;BnaA09g53100D;BnaC03g39150D;BnaA07g38540D;BnaC05g38510D;BnaA03g27860D;BnaC09g09730D;BnaC04g23290D;BnaC04g38300D;BnaC06g09680D;BnaA09g34010D;BnaA04g16680D;BnaA08g19020D;BnaCnng63870D;BnaC01g17710D;BnaA10g24260D;BnaA09g33720D;BnaA07g27750D;BnaC02g06070D;BnaA03g04630D;BnaC03g38250D;BnaA09g08940D;BnaA01g14860D;BnaC05g46590D;BnaCnng03340D;BnaA05g26520D;BnaC03g41930D;BnaA06g16090D;BnaA07g…
biological process	multicellular organismal process	GO:0032501	10602	319	BnaCnng24420D;BnaAnng35040D;BnaC09g17930D;BnaC02g31560D;BnaC04g16450D;BnaA06g09060D;BnaC03g32200D;BnaA01g34710D;BnaA02g33910D;BnaC04g07210D;BnaAnng31560D;BnaC05g02240D;BnaA03g04230D;BnaA06g10010D;BnaA09g44610D;BnaA05g29210D;BnaC02g04530D;BnaA02g34380D;BnaUnng02530D;BnaC01g43710D;BnaC08g00720D;BnaA05g37050D;BnaC09g21440D;BnaC01g44980D;BnaC01g00680D;BnaC02g43300D;BnaA09g42760D;BnaC06g43740D;BnaCnng…
biological process	reproduction	GO:0000003	9735	236	BnaA05g29210D;BnaA06g21560D;BnaC08g07490D;BnaA08g10990D;BnaA08g18720D;BnaA09g32070D;BnaC03g10290D;BnaA09g44610D;BnaA06g10010D;BnaA05g37050D;BnaC07g27160D;BnaC08g00720D;BnaC09g21440D;BnaCnng74250D;BnaA07g32220D;BnaC01g43710D;BnaUnng02530D;BnaC05g35500D;Brassica_napus_newGene_3857;BnaCnng03230D;BnaC09g17930D;BnaC04g16450D;BnaC02g31560D;BnaA09g00710D;BnaCnng24420D;BnaAnng35040D;BnaC05g20560D;Brassic…
biological process	reproductive process	GO:0022414	9715	236	BnaA09g32070D;BnaC03g10290D;BnaA06g10010D;BnaA09g44610D;BnaA05g29210D;BnaC08g07490D;BnaA06g21560D;BnaA08g10990D;BnaA08g18720D;BnaC01g43710D;BnaA07g32220D;BnaUnng02530D;BnaC05g35500D;Brassica_napus_newGene_3857;BnaCnng03230D;BnaA05g37050D;BnaC07g27160D;BnaC08g00720D;BnaC09g21440D;BnaCnng74250D;BnaA09g00710D;BnaAnng35040D;BnaCnng24420D;BnaC09g17930D;BnaC04g16450D;BnaC02g31560D;BnaC06g12160D;BnaC03g…
biological process	signaling	GO:0023052	7328	334	BnaC04g38300D;BnaC08g26870D;BnaC02g39310D;BnaC06g09680D;BnaA05g34540D;BnaC08g18640D;BnaA09g00120D;BnaA10g12780D;BnaCnng67070D;BnaC01g12320D;BnaA01g34500D;BnaC02g10220D;BnaA06g25130D;BnaA01g09740D;BnaC03g58080D;BnaA09g36610D;BnaA09g02630D;BnaA02g12620D;BnaCnng03730D;BnaA09g08940D;BnaCnng63870D;BnaC03g74610D;BnaA09g46130D;BnaA02g06790D;BnaA03g18900D;BnaCnng63180D;BnaC03g66140D;BnaC03g41920D;BnaA06g…
biological process	multi-organism process	GO:0051704	6787	339	BnaC04g56750D;BnaA05g28580D;BnaA07g28670D;BnaA06g27000D;BnaA07g16950D;BnaA06g18440D;BnaA03g16430D;BnaC06g23400D;BnaC07g25380D;BnaC04g14780D;BnaC04g01650D;BnaA04g03270D;BnaA03g47100D;BnaA05g23360D;BnaC03g30940D;BnaA03g35930D;BnaC01g01910D;BnaA09g22730D;BnaC03g76000D;BnaC01g41580D;BnaA09g16930D;BnaC08g28550D;BnaC09g24030D;BnaCnng07500D;BnaA06g13760D;BnaA07g17260D;BnaC03g31720D;BnaC09g07340D;BnaA06g…
biological process	growth	GO:0040007	3387	115	BnaC08g26400D;BnaAnng41260D;BnaC03g60590D;BnaCnng57010D;BnaA03g55860D;BnaA09g35150D;BnaC09g01400D;BnaA04g25550D;BnaA04g12710D;BnaC06g24400D;BnaA02g30490D;BnaAnng18550D;BnaA03g48550D;BnaC04g25430D;BnaC05g11880D;BnaA02g02680D;BnaC09g48340D;BnaA09g27780D;BnaA05g34110D;BnaA02g29640D;BnaA03g25790D;BnaA01g13080D;BnaA10g25980D;BnaC01g21280D;BnaA09g42770D;BnaA07g05790D;BnaAnng36290D;BnaC03g24680D;BnaA03g…
biological process	immune system process	GO:0002376	3048	168	BnaA08g17060D;BnaC02g30770D;BnaC02g26030D;BnaA03g24410D;BnaA09g43650D;BnaA10g25190D;BnaA10g26620D;BnaC03g16650D;BnaA04g22680D;BnaA03g31960D;BnaA03g20340D;BnaA03g34520D;BnaA08g11930D;BnaA03g54160D;BnaC03g73490D;BnaC03g61130D;BnaA06g06960D;BnaC06g31250D;BnaC03g10290D;BnaA09g47670D;BnaA01g12590D;BnaA01g13440D;BnaC02g38520D;BnaA09g48890D;BnaA09g42760D;BnaC04g44960D;BnaC04g36310D;BnaC07g20090D;BnaA01g…
biological process	detoxification	GO:0098754	1455	58	BnaA01g03890D;BnaC05g15180D;BnaCnng77750D;BnaC07g07130D;BnaC01g02640D;BnaC03g16650D;Brassica_napus_newGene_208;BnaA03g41040D;BnaC09g48850D;BnaC03g30880D;BnaA01g01600D;BnaC01g43710D;BnaC08g06690D;BnaCnng19070D;BnaA07g28670D;BnaC06g31250D;BnaA09g29730D;BnaA10g20560D;BnaC03g61130D;Brassica_napus_newGene_2560;BnaA03g17000D;BnaA03g09440D;BnaA05g33430D;BnaC03g39760D;BnaC01g25860D;BnaA06g06160D;BnaA07g0…
biological process	rhythmic process	GO:0048511	533	26	BnaC02g42410D;BnaC08g42660D;BnaAnng12470D;BnaA06g17950D;BnaC05g03020D;BnaA05g12950D;BnaA03g30130D;BnaC03g08310D;BnaC07g24970D;BnaAnng18550D;BnaC06g06830D;BnaA01g15350D;BnaC05g44310D;BnaA05g29980D;BnaA03g52990D;BnaA02g33650D;BnaA03g15190D;BnaA03g50100D;BnaA10g17370D;BnaC06g12130D;BnaA05g35010D;BnaCnng37560D;BnaC05g45320D;BnaA06g16600D;BnaC05g07080D;BnaA05g14040D
biological process	biological adhesion	GO:0022610	442	9	BnaC03g21070D;BnaA04g17700D;BnaC05g41500D;BnaC03g02580D;BnaA06g18550D;BnaC04g07210D;BnaA05g27380D;BnaC04g41340D;BnaAnng30670D
biological process	biological phase	GO:0044848	320	4	BnaA08g31010D;BnaA01g14860D;BnaC09g40690D;BnaC04g55580D
biological process	locomotion	GO:0040011	102	4	BnaC05g11630D;BnaC05g35500D;BnaA06g10010D;BnaA05g22260D
biological process	cell killing	GO:0001906	28	2	BnaA04g25150D;BnaC06g22140D
biological process	behavior	GO:0007610	5	0
cellular component	cell part	GO:0044464	66285	1885	BnaUnng03540D;BnaA10g07630D;BnaC03g49410D;BnaA03g14790D;BnaC02g18180D;BnaA10g27470D;BnaA10g28460D;BnaA03g17030D;BnaA08g11220D;BnaA01g16070D;BnaA04g24650D;BnaC08g17520D;BnaA06g23720D;BnaA06g06160D;BnaA04g01580D;BnaA05g20100D;BnaA05g17490D;BnaA03g50250D;BnaA03g56900D;BnaC01g08110D;BnaC06g27960D;BnaA07g01850D;BnaC07g49860D;BnaC03g05780D;BnaAnng01440D;BnaA07g05550D;BnaA08g17820D;BnaC05g39680D;BnaC06g…
cellular component	cell	GO:0005623	66235	1884	BnaA08g30910D;BnaA02g15280D;BnaA09g35660D;BnaA07g30990D;BnaC02g08080D;BnaC07g26660D;BnaC03g75010D;BnaA01g19110D;BnaA08g12420D;BnaCnng45430D;BnaC06g40040D;BnaCnng48780D;BnaC03g68430D;BnaA07g14290D;BnaC08g10660D;BnaC03g50020D;BnaC03g21360D;BnaC02g48140D;BnaC07g27700D;BnaC03g15130D;BnaA07g16640D;BnaA07g13770D;BnaCnng73240D;BnaA05g19900D;BnaC05g36450D;BnaCnng78620D;BnaC08g17890D;BnaA10g00370D;BnaC09g…
cellular component	organelle	GO:0043226	52911	1460	BnaC09g20350D;BnaC01g12370D;BnaA03g26820D;BnaC06g12160D;BnaCnng07770D;BnaA01g01200D;BnaA09g44410D;Brassica_napus_newGene_2230;BnaAnng35150D;BnaA03g17520D;BnaCnng21740D;BnaA08g24040D;BnaC06g05810D;BnaC05g35500D;BnaA10g04200D;BnaA08g10990D;BnaA06g21560D;BnaA09g48890D;BnaC08g45740D;BnaC04g02720D;BnaC06g26320D;Brassica_napus_newGene_871;BnaA06g18550D;BnaC04g33810D;BnaA08g05730D;BnaA07g37990D;BnaA09g2…
cellular component	membrane	GO:0016020	22950	725	BnaA09g02120D;BnaA01g34200D;BnaA01g10750D;BnaC08g15370D;BnaA07g28760D;BnaA01g03340D;BnaC05g32190D;BnaA03g00560D;BnaCnng31770D;BnaA05g01380D;BnaC08g27290D;BnaA10g10850D;BnaC09g01400D;Brassica_napus_newGene_388;BnaC04g25430D;BnaA06g13760D;BnaC03g31720D;BnaC06g33850D;BnaC03g31060D;BnaCnng03900D;BnaC03g07130D;BnaA03g59170D;BnaA05g23360D;BnaA04g03270D;BnaC07g38730D;BnaCnng49290D;BnaC03g47030D;BnaC02g4…
cellular component	organelle part	GO:0044422	14205	391	BnaC09g40740D;BnaC05g31710D;BnaA04g23340D;BnaC03g49410D;BnaA04g15980D;BnaC08g17520D;BnaA04g20160D;BnaA09g48950D;BnaA05g17490D;BnaC07g11530D;BnaA04g01580D;BnaCnng63430D;BnaA04g02520D;BnaC06g26190D;BnaC03g22080D;BnaC03g05780D;BnaA08g17820D;BnaC01g38510D;BnaA07g33370D;BnaA07g33280D;BnaCnng07570D;BnaA04g26390D;BnaC07g14470D;BnaC04g01690D;BnaA08g31010D;BnaC08g06690D;BnaC01g03770D;BnaA04g05050D;BnaAnng…
cellular component	membrane part	GO:0044425	8323	249	BnaC07g16870D;BnaC07g19470D;BnaA10g20120D;BnaA07g03930D;BnaA03g17030D;BnaC03g50130D;BnaA08g18750D;BnaA08g19020D;BnaA09g33720D;BnaCnng63430D;BnaA05g03260D;BnaC04g28530D;BnaCnng31040D;BnaA05g17490D;BnaA03g50250D;BnaA05g06230D;BnaC05g39680D;BnaA07g05550D;BnaA07g33280D;BnaC02g14090D;BnaA03g52780D;BnaCnng66220D;BnaC04g36400D;BnaCnng10610D;BnaA01g36230D;BnaAnng39180D;BnaC07g14470D;BnaC04g01690D;BnaC01g…
cellular component	extracellular region	GO:0005576	8097	329	BnaC03g45140D;BnaA06g22590D;BnaAnng17240D;BnaA02g00460D;BnaAnng06210D;BnaA04g25150D;BnaC07g16840D;BnaC09g03150D;BnaC04g01980D;BnaC01g21280D;BnaC09g32750D;BnaC09g40690D;BnaC09g18860D;BnaCnng60730D;BnaAnng00720D;BnaA04g12670D;BnaA05g07550D;BnaC06g32250D;BnaA02g30210D;BnaCnng25850D;BnaA01g03890D;BnaA04g25000D;BnaA03g32840D;BnaCnng16590D;BnaA02g07110D;BnaA03g16950D;BnaA07g32400D;BnaC01g17730D;BnaCnng…
cellular component	macromolecular complex	GO:0032991	7735	182	BnaA10g20560D;BnaA08g11230D;BnaA04g05050D;BnaA08g31010D;BnaA09g25550D;BnaA03g22290D;BnaAnng01970D;Brassica_napus_newGene_4500;BnaC07g14470D;BnaA05g22260D;BnaA09g23350D;BnaA06g06370D;BnaA04g14660D;BnaA09g49440D;BnaC05g39240D;BnaCnng31130D;BnaA04g20190D;BnaA04g00320D;BnaA09g51180D;BnaC02g39820D;BnaC08g24870D;BnaC07g24660D;BnaC06g16790D;BnaA08g19020D;BnaC03g22120D;BnaA03g04630D;BnaA03g09290D;BnaA06g…
cellular component	cell junction	GO:0030054	4712	196	BnaA07g17200D;BnaC07g04280D;BnaA07g28670D;BnaC09g50870D;BnaA07g34260D;BnaA09g09830D;BnaAnng12520D;BnaC01g18280D;BnaA09g47680D;BnaA09g27910D;BnaA09g35790D;BnaC03g47500D;BnaA03g59920D;BnaAnng00100D;BnaCnng44750D;BnaC08g13660D;BnaA09g03590D;BnaC06g43790D;BnaCnng16700D;BnaA02g21770D;BnaAnng22230D;BnaC08g10290D;BnaA07g34420D;BnaC04g54270D;BnaA06g07100D;BnaC05g09400D;BnaA10g26440D;BnaA08g14220D;BnaA04g…
cellular component	membrane-enclosed lumen	GO:0031974	1059	20	BnaC09g23440D;BnaA09g21100D;BnaA04g03470D;BnaC03g39000D;BnaC02g00800D;BnaC03g00540D;BnaC01g05640D;BnaA02g18950D;BnaC03g69420D;BnaA08g31010D;BnaA03g33790D;BnaC03g10290D;BnaC01g36330D;BnaC04g55580D;BnaA03g08110D;BnaA04g23340D;BnaA01g14860D;BnaC08g42660D;BnaAnng00100D;BnaA07g16640D
cellular component	supramolecular complex	GO:0099080	482	5	BnaC05g09400D;BnaA06g08140D;Brassica_napus_newGene_435;BnaC04g33580D;BnaA06g21560D
cellular component	extracellular region part	GO:0044421	191	9	BnaA02g34380D;BnaC07g38820D;BnaC02g43300D;BnaA06g23720D;BnaA10g26490D;BnaA10g00170D;BnaC01g16110D;BnaC01g26290D;BnaA01g13710D
cellular component	nucleoid	GO:0009295	102	8	BnaCnng28080D;BnaA09g34010D;BnaC06g30380D;BnaA07g27750D;Brassica_napus_newGene_1128;BnaC09g04910D;BnaA05g30680D;BnaA09g02160D
cellular component	virion	GO:0019012	1	0
cellular component	virion part	GO:0044423	1	0
molecular function	binding	GO:0005488	35647	1065	BnaUnng00920D;BnaA02g28050D;BnaA06g28960D;BnaC01g25860D;BnaC06g34630D;BnaA03g29700D;BnaC04g36310D;BnaC02g43300D;BnaCnng06580D;BnaC08g38900D;BnaA09g47890D;BnaA03g14580D;BnaC03g19820D;BnaA02g30100D;BnaC08g43830D;BnaC04g28280D;BnaA09g12290D;BnaA10g17020D;BnaA03g58470D;BnaC01g38750D;BnaA10g27170D;BnaA10g25940D;BnaA06g09060D;BnaC02g26030D;BnaA09g25210D;BnaA10g26620D;BnaC02g43290D;BnaA03g20340D;BnaC05g…
molecular function	catalytic activity	GO:0003824	30310	913	BnaC04g55480D;BnaA07g17230D;BnaCnng57040D;BnaC08g17520D;BnaA08g13240D;BnaC03g65160D;BnaA08g11740D;BnaC06g25100D;BnaA02g06420D;BnaC05g15670D;BnaA10g27470D;BnaA03g14790D;BnaUnng03540D;BnaC05g12000D;BnaC03g24360D;BnaA04g24370D;BnaC03g74840D;BnaC06g26190D;BnaA07g05550D;BnaAnng01440D;BnaC03g05780D;BnaC01g08110D;BnaC03g26340D;BnaA05g17490D;BnaA05g20100D;BnaA06g06160D;BnaCnng63430D;BnaUnng03000D;BnaC02g…
molecular function	nucleic acid binding transcription factor activity	GO:0001071	5886	225	BnaCnng21740D;BnaC02g43290D;BnaC04g31720D;BnaAnng35540D;BnaC05g20560D;BnaA02g33910D;BnaA07g08390D;BnaC02g26030D;BnaA03g26820D;BnaC09g20350D;BnaA06g21560D;BnaC04g24030D;BnaCnng74250D;BnaA03g03190D;BnaC07g27140D;BnaC03g11570D;BnaCnng31550D;BnaA03g27750D;BnaC04g36310D;BnaC07g20090D;BnaA01g01120D;BnaA01g33290D;BnaA07g21980D;BnaA03g51000D;BnaC03g25370D;BnaC05g23480D;BnaA01g13440D;BnaA09g16590D;BnaA06g…
molecular function	transporter activity	GO:0005215	5035	182	BnaCnng07770D;BnaA03g04230D;BnaC02g30770D;BnaA09g34730D;BnaC04g07210D;BnaA04g05540D;BnaA05g02050D;BnaA05g27520D;BnaC09g17930D;BnaA02g36580D;BnaA10g24440D;BnaA01g01200D;BnaA07g16510D;BnaA01g16780D;BnaC09g47230D;BnaA05g12390D;BnaA10g27610D;BnaC06g14930D;BnaA03g54160D;BnaC02g04530D;BnaA06g15180D;BnaA06g06960D;BnaA09g44610D;BnaC07g36080D;BnaC04g40750D;BnaC02g42250D;BnaA07g23350D;BnaCnng21850D;BnaC06g…
molecular function	structural molecule activity	GO:0005198	1911	78	BnaA03g15870D;BnaA09g27910D;BnaA09g35790D;BnaA09g15190D;BnaC03g19000D;BnaA04g10330D;BnaC07g30590D;BnaC01g18280D;BnaAnng17240D;BnaC04g23460D;BnaA06g05160D;BnaC03g47030D;BnaA04g29060D;BnaC01g20070D;BnaC02g41560D;BnaA02g36270D;BnaA04g04780D;BnaA07g18810D;BnaA03g57330D;BnaA03g38910D;BnaA04g12260D;BnaC02g38740D;BnaA03g17040D;BnaA10g18170D;BnaA02g22240D;BnaC08g27290D;BnaC06g27350D;BnaA04g05330D;BnaA08g…
molecular function	electron carrier activity	GO:0009055	1500	58	BnaC01g02400D;BnaA09g51710D;BnaC04g00760D;BnaC01g12320D;BnaA04g24370D;BnaA01g10750D;BnaC07g50320D;BnaC04g17240D;BnaA09g17560D;BnaAnng01440D;Brassica_napus_newGene_2364;BnaA03g35580D;BnaC03g27180D;BnaCnng08740D;BnaA09g21050D;BnaA05g30680D;BnaC04g41130D;BnaAnng26900D;BnaC07g51280D;BnaA03g44000D;BnaC08g31760D;BnaCnng57040D;BnaA07g06550D;BnaA01g01400D;BnaA06g32990D;BnaCnng46690D;BnaA10g02720D;BnaA09g…
molecular function	molecular function regulator	GO:0098772	1082	28	BnaA06g20930D;BnaC03g66720D;BnaA03g15040D;BnaUnng03540D;BnaC03g52580D;BnaC09g29660D;BnaC06g34250D;BnaC06g33320D;BnaC08g20880D;BnaA10g27430D;BnaCnng33420D;BnaC06g06830D;BnaA04g25150D;BnaCnng60750D;BnaCnng16590D;BnaA03g57140D;BnaC04g23290D;BnaC06g34290D;BnaA08g11860D;BnaAnng20820D;BnaA07g30010D;BnaA06g16090D;BnaA07g30790D;BnaA08g24700D;BnaA08g04030D;BnaC05g01440D;BnaC01g35320D;BnaA05g14040D
molecular function	signal transducer activity	GO:0004871	1071	21	BnaA06g40820D;BnaC05g09400D;BnaC03g77890D;BnaC04g40300D;BnaC06g26570D;BnaC07g16650D;BnaA07g38960D;BnaA06g18440D;BnaC05g38860D;BnaC08g42660D;BnaA06g01470D;BnaC01g43710D;BnaCnng03230D;BnaA01g20340D;Brassica_napus_newGene_2560;BnaA08g11230D;BnaA10g02400D;BnaC09g24030D;BnaUnng00010D;BnaA06g08140D;BnaC06g34670D
molecular function	molecular transducer activity	GO:0060089	520	8	BnaC07g34880D;BnaC08g42660D;BnaC05g09400D;BnaC01g43710D;Brassica_napus_newGene_2560;BnaC04g40300D;BnaA10g02400D;BnaA06g08140D
molecular function	antioxidant activity	GO:0016209	516	17	BnaC05g15180D;BnaCnng77750D;BnaC01g25860D;BnaC01g02640D;BnaAnng04520D;BnaA06g06290D;BnaA01g01600D;BnaA03g14580D;BnaC05g46590D;BnaC09g48850D;BnaC05g03290D;BnaC09g04910D;BnaC03g20530D;BnaA06g13760D;BnaA03g17000D;BnaC05g27530D;BnaC08g06690D
molecular function	transcription factor activity, protein binding	GO:0000988	239	6	BnaC07g29890D;BnaC02g42410D;BnaA06g27060D;BnaA06g21090D;BnaA02g33650D;BnaA06g16600D
molecular function	nutrient reservoir activity	GO:0045735	178	3	BnaA06g04210D;BnaC08g13660D;BnaC05g05380D
molecular function	metallochaperone activity	GO:0016530	21	4	BnaC08g12660D;BnaA08g24700D;BnaCnng33420D;BnaC08g27200D
molecular function	protein tag	GO:0031386	20	0
molecular function	translation regulator activity	GO:0045182	13	0
