# Supplementary material for: Transcriptome Profile Analysis of Winter Rapeseed (Brassica napus L.) in Response to Freezing Stress, Reveal Potentially Connected Events to Freezing Stress
Source: Int J Mol Sci. 2019 Jun 5;20(11):2771. doi: 10.3390/ijms20112771 (PMC6600501; doi:10.3390/ijms20112771)
Supplement: Supplementary file 1 [file ijms-20-02771-s001.zip › 5.29 addition file/Table_S9.xlsx]

## Sheet: Sheet1
Table S9 The DEGs at different time points with main KEGG pathway annotation
up-regulated DEGs with pathway annotation
Pathway ID	KEGG pathway	P-value	Gene number and cluster frequency
1 h/0 h
ko04075	Plant hormone signal transduction	0.0208	7（15.91%）
ko00941	Flavonoid biosynthesis	0.0203	2（4.55%）
ko00232	Caffeine metabolism	0.0162	1（2.27%）
3 h/0 h
ko04075	Plant hormone signal transduction	0	56（18.73%）
ko04626	Plant-pathogen interaction	7.63e-08	34（11.37%）
ko00591	Linoleic acid metabolism	4.7e-07	8（2.68%）
ko00040	Pentose and glucuronate interconversions	1.73e-06	20（6.69%）
ko00906	Carotenoid biosynthesis	0.000467	8（2.68%）
ko02010	ABC transporters	0.000839	7（2.34%）
ko00500	Starch and sucrose metabolism	0.00092	25（8.36%）
ko00511	Other glycan degradation	0.00149	5（1.67%）
ko03410	Base excision repair	0.00381	7（2.34%）
ko00360	Phenylalanine metabolism	0.00884	14（4.68%）
24 h/0 h
ko04075	Plant hormone signal transduction	5.9e-11	53（16.99%）
ko00040	Pentose and glucuronate interconversions	8.62e-07	21（6.73%）
ko00360	Phenylalanine metabolism	3.01e-06	22（7.05%）
ko00500	Starch and sucrose metabolism	6.04e-05	29（9.29%）
ko00940	Phenylpropanoid biosynthesis	8.66e-05	25（8.01%）
ko00591	Linoleic acid metabolism	9.24e-05	6（1.92%）
ko00130	Ubiquinone and other terpenoid-quinone biosynthesis	0.000162	10（3.21%）
ko04626	Plant-pathogen interaction	0.0005	26（8.33%）
ko00561	Glycerolipid metabolism	0.000821	12（3.85%）
ko00941	Flavonoid biosynthesis	0.000949	7（2.24%）
ko00062	Fatty acid elongation	0.00145	7（2.24%）
ko00950	Isoquinoline alkaloid biosynthesis	0.00145	7（2.24%）
ko00906	Carotenoid biosynthesis	0.00288	7（2.24%）
ko00480	Glutathione metabolism	0.00303	14（4.49%）
ko00270	Cysteine and methionine metabolism	0.0106	13（4.17%）
Down-regulated DEGs with pathway annotation
Pathway ID	KEGG pathway	P-value	Gene number and cluster frequency
1 h/0 h
ko04712	Circadian rhythm - plant	6.03e-08	9（9%）
ko00196	Photosynthesis - antenna proteins	3.09e-06	6（6%）
ko00909	Sesquiterpenoid and triterpenoid biosynthesis	0.000192	4（4%）
ko00380	Tryptophan metabolism	0.00137	5（5%）
ko00906	Carotenoid biosynthesis	0.00318	4（4%）
ko00100	Steroid biosynthesis	0.00579	4（4%）
ko00903	Limonene and pinene degradation	0.00743	4（4%）
ko00940	Phenylpropanoid biosynthesis	0.00762	9（9%）
3 h/0 h
ko00196	Photosynthesis - antenna proteins	1.77e-08	10（4.57%）
ko04075	Plant hormone signal transduction	1.41e-06	34（15.53%）
ko00960	Tropane, piperidine and pyridine alkaloid biosynthesis	8.45e-05	9（4.11%）
ko00906	Carotenoid biosynthesis	0.000372	7（3.2%）
ko00350	Tyrosine metabolism	0.00225	7（3.2%）
ko00071	Fatty acid degradation	0.00309	7（3.2%）
ko00410	beta-Alanine metabolism	0.00441	7（3.2%）
ko04712	Circadian rhythm – plant	0.00612	6（2.74%）
ko00950	Isoquinoline alkaloid biosynthesis	0.00648	5（2.28%）
ko01230	Biosynthesis of amino acids	0.00846	21（9.59%）
ko00260	Glycine, serine and threonine metabolism	0.00877	9（4.11%）
ko00380	Tryptophan metabolism	0.00928	6（2.74%）
ko04141	Protein processing in endoplasmic reticulum	0.00974	18（8.22%）
24 h/0 h
ko03010	Ribosome	1.47e-12	67（27.8%）
ko03008	Ribosome biogenesis in eukaryotes	3.66e-09	22（9.13%）
ko00196	Photosynthesis - antenna proteins	0.000424	6（2.49%）
ko00960	Tropane, piperidine and pyridine alkaloid biosynthesis	0.000868	8（3.32%）
ko00920	Sulfur metabolism	0.00286	7（2.9%）
ko00300	Lysine biosynthesis	0.00768	4（1.66%）
